# Supplementary material for: Fine-mapping cis-regulatory variants in diverse human populations
Source: eLife. 2019 Jan 16;8:e39595. doi: 10.7554/eLife.39595 (PMC6335058; doi:10.7554/eLife.39595)
Supplement: Figure 1—source data 1. — Each tab has a separate summary: caQTL summary: Numbers of cell lines, reads, SNPs, and caQTLs Shared caQTL summary: Number of populations in which each shared caQTL reached p<0.005 Individual coefficients: The coefficients inferred from our regression approach for inferring contribution of each sample to each pool Numbers of QTLs: Total numbers of dsQTLs, bQTLs, and Hi-C GM12878 heterozygous SNPs used in our analyses Fig 1C-F: Numbers going into Figure 1C–F. [file elife-39595-fig1-data1.xlsx]

## Sheet: caQTL summary
Population	Individuals	PE reads	Informative reads (used for calling caQTLs)	SNPs identified by 1000 Genomes Project	testable SNPs (at least 20 reads and 1% MAF)	caQTLs; p>0.5	caQTLs; 0.05 < P < 0.5	caQTLs; 0.005 < P < 0.05	caQTLs; 0.0005 < P < 0.005	caQTLs; P < 0.0005
ASW	66	494955611	119000000	77550183	1617758	1450128	5320	107725	29234	25351
CEU	99	496751227	58700000	77610766	1058610	946823	6754	70108	19294	15631
CHB	103	495711274	57500000	77618035	891189	787257	7293	62576	18195	15868
ESN	99	468890151	101000000	77548415	1669702	1503055	5079	107543	28629	25396
FIN	99	514918368	51000000	77615699	866447	766492	5774	60950	17452	15779
GWD	112	523042892	99000000	77544359	1604313	1430282	5555	111473	30217	26786
IBS	107	652396051	59100000	77600121	810972	707557	6106	60830	18499	17980
LWK	99	458686311	106000000	77545378	2020891	1817968	5816	131614	34842	30651
TSI	108	475163671	59200000	77578291	623723	542586	4565	47008	14785	14779
YRI	108	546268500	97200000	77545619	1379115	1218884	4944	99065	28411	27811

## Sheet: shared caQTL summary
populations	Number of caQTLs shared in this many pops at p<0.005 in each
1	2026
2	6753
3	9429
4	7968
5	6778
6	3349
7	2404
8	1915
9	2108
10	2460

## Sheet: Individual Coefficients
ASW-indv	ASW-coefs	CEU-indv	CEU-coefs	CHB-indv	CHB-coefs	ESN-indv	ESN-coefs	FIN-indv	FIN-coefs	GWD-indv	GWD-coefs	IBS-indv	IBS-coefs	LWK-indv	LWK-coefs	TSI-indv	TSI-coefs	YRI-indv	YRI-coefs
NA19625	0.0127665	NA06984	0.0120249	NA18525	0.00714642	HG02922	0.0121397	HG00171	0.0114354	HG02461	0.00527517	HG01500	0.0113613	NA19017	0.0104331	NA20502	0.0109596	NA18486	0.0101335
NA19700	0.019881	NA06985	0.0122868	NA18526	0.0169474	HG02923	0.011195	HG00173	0.0177743	HG02462	0.0104674	HG01501	0.0106712	NA19019	0.0096051	NA20503	0.0160862	NA18488	0.0109604
NA19701	0.0162264	NA06986	0.00791727	NA18528	0.0147933	HG02938	0.00864947	HG00174	0.016373	HG02464	0.00633511	HG01503	0.00608197	NA19020	0.0159197	NA20504	0.0131958	NA18489	0.0098985
NA19703	0.0178717	NA06989	0.00716684	NA18530	0.0109266	HG02941	0.00956729	HG00176	0.0184782	HG02465	0.00891366	HG01504	0.0231487	NA19023	0.0170717	NA20505	0.00766082	NA18498	0.00856071
NA19704	0.0102805	NA06994	0.00939987	NA18531	0.00867034	HG02943	0.0070719	HG00177	0.0146354	HG02561	0.00603358	HG01506	0.00741361	NA19024	0.0149895	NA20506	0.0155598	NA18499	0.0071477
NA19707	0.0151031	NA07000	0.014769	NA18532	0.0150532	HG02944	0.014063	HG00178	0.016548	HG02562	0.0123991	HG01507	0.0124679	NA19025	0.00988656	NA20507	0.0194279	NA18501	0.00657154
NA19711	0.0137475	NA07037	0.0139114	NA18533	0.0135417	HG02946	0.00757306	HG00179	0.0213397	HG02568	0.0152583	HG01509	0.00700512	NA19026	0.0097541	NA20508	0.0162117	NA18502	0.0104948
NA19712	0.0160809	NA07048	0.0110868	NA18534	0.0172101	HG02947	0.00893838	HG00180	0.0158772	HG02570	0.0111859	HG01510	0.00926678	NA19027	0.0144682	NA20509	0.00683758	NA18504	0.00345382
NA19713	0.0151444	NA07051	0.0104731	NA18535	0.0129411	HG02952	0.0101992	HG00181	0.0132739	HG02571	0.0107439	HG01512	0.010342	NA19028	0.0116416	NA20510	0.000227191	NA18505	0.00930022
NA19818	0.0167022	NA07056	0.00639434	NA18536	0.0116765	HG02953	0.00954495	HG00182	0.0142481	HG02573	0.0103103	HG01513	0.00963892	NA19030	0.0106581	NA20511	0.0127934	NA18507	0.0097555
NA19819	0.00143523	NA07347	0.0121613	NA18537	0.0097617	HG02968	0.0140754	HG00183	0.0169038	HG02574	0.00887606	HG01515	0.00881371	NA19031	0.0118727	NA20512	0.0279999	NA18508	0.0105585
NA19834	0.0177248	NA07357	0.010272	NA18538	0.0145916	HG02970	0.0136039	HG00185	0.00706708	HG02582	0.00668634	HG01516	0.0101786	NA19035	0.0134878	NA20513	0.0125272	NA18510	0.00661104
NA19835	0.000733268	NA10847	0.00615885	NA18539	0.00943528	HG02971	0.0141129	HG00186	0.010776	HG02583	0.00874404	HG01518	0.010202	NA19036	0.0118889	NA20514	0.0152388	NA18511	0.00694478
NA19900	0.0214459	NA10851	0.00920114	NA18541	0.00990391	HG02973	0.0114068	HG00187	0.0193328	HG02585	0.00552604	HG01519	0.00991103	NA19037	0.0112187	NA20515	0.00980699	NA18516	0.00558177
NA19901	0.0237659	NA11829	0.0076212	NA18542	0.0104464	HG02974	0.0160717	HG00188	0.0152338	HG02586	0.008618	HG01521	0.0181489	NA19038	0.0104742	NA20516	0.0106526	NA18517	0.0169913
NA19904	0.00881519	NA11830	0.0126342	NA18543	0.00855981	HG02976	0.0124189	HG00189	0.0176412	HG02588	0.0090671	HG01522	0.0147657	NA19041	0.00825587	NA20517	0.00857221	NA18519	0.00564307
NA19908	0.0202633	NA11831	0.00813422	NA18544	0.0091671	HG02977	0.0151467	HG00190	0.01143	HG02589	0.0083546	HG01524	0.0112848	NA19042	0.00834351	NA20518	0.0109726	NA18520	0.00933222
NA19909	0.0149275	NA11832	0.00566555	NA18545	0.00858696	HG02979	0.0138431	HG00266	0.0136096	HG02594	0.0102967	HG01525	0.00892121	NA19043	0.0108573	NA20519	0.00896665	NA18522	0.00649113
NA19913	0.00910258	NA11840	0.00673117	NA18546	0.00814511	HG02981	0.00878328	HG00267	0.0143808	HG02595	0.0159596	HG01527	0.00460182	NA19307	0.0113775	NA20520	0.00852222	NA18523	0.0169748
NA19914	0.0142241	NA11843	0.00714719	NA18547	0.0104753	HG03099	0.0169976	HG00268	0.00828151	HG02610	0.00719312	HG01528	0.00951573	NA19308	0.0276845	NA20521	0.00974633	NA18853	0.00850364
NA19916	0.0115631	NA11881	0.00786682	NA18548	0.00970263	HG03100	0.00981303	HG00269	0.0119013	HG02611	0.00585393	HG01530	0.00938089	NA19309	0.00535413	NA20522	0.0075287	NA18856	0.00658116
NA19917	0.00845762	NA11892	0.00433379	NA18549	0.0106051	HG03103	0.0133018	HG00271	0.00959002	HG02613	0.00676206	HG01531	0.00447641	NA19310	0.0128005	NA20524	0.00672783	NA18858	0.00966878
NA19920	0.0104687	NA11893	0.00495279	NA18550	0.00750761	HG03105	0.00945863	HG00272	0.0122547	HG02614	0.0138815	HG01536	0.00672696	NA19312	0.00949566	NA20525	0.018294	NA18861	0.0030524
NA19921	0.0135977	NA11894	0.010909	NA18552	0.00859125	HG03108	0.00964549	HG00273	0.00581781	HG02620	0.00713281	HG01537	0.0086032	NA19314	0.011991	NA20526	0.00530767	NA18864	0.000117265
NA19922	0.0239465	NA11918	0.0117222	NA18553	0.00837148	HG03109	0.0124142	HG00274	0.0104986	HG02621	0.00948115	HG01602	0.0128271	NA19315	0.00868917	NA20527	0.0106945	NA18865	0.00879635
NA19923	0.012378	NA11919	0.0107814	NA18555	0.0138399	HG03111	0.00966163	HG00275	0.0129685	HG02623	0.0102166	HG01603	0.00429987	NA19316	0.0160501	NA20528	0.00872738	NA18867	0.0121552
NA19982	0.0132659	NA11920	0.00746359	NA18557	0.00514628	HG03112	0.00972762	HG00276	0.0107128	HG02624	0.00835531	HG01605	0.00817616	NA19317	0.0144372	NA20529	0.00638872	NA18868	0.0129341
NA19984	0.0202294	NA11930	0.0142237	NA18558	0.00957655	HG03114	0.0136944	HG00277	0.0093882	HG02628	0.0071014	HG01606	0.012953	NA19318	0.00796615	NA20530	0.010111	NA18870	0.00734137
NA19985	0.0147358	NA11931	0.00938292	NA18559	0.00866259	HG03115	0.0171926	HG00278	0.00606583	HG02629	0.0112261	HG01607	0.0101072	NA19319	0.0103966	NA20531	0.00763732	NA18871	0.00979515
NA20126	0.0158047	NA11932	0.00734618	NA18560	0.0120006	HG03117	0.012007	HG00280	0.00977772	HG02634	0.00407426	HG01608	0.00968434	NA19320	0.0115102	NA20532	0.00688687	NA18873	0.0214618
NA20127	0.0120234	NA11933	0.0124567	NA18561	0.00780314	HG03118	0.0126022	HG00281	0.00880887	HG02635	0.00693994	HG01610	0.00884024	NA19321	0.0117964	NA20533	0.0110574	NA18874	0.00552704
NA20274	0.0164529	NA11992	0.00956484	NA18562	0.00891768	HG03120	0.0106126	HG00282	0.00946158	HG02642	0.00649827	HG01612	0.00749504	NA19323	0.0091986	NA20534	0.00737162	NA18876	0.0047106
NA20276	0.0149513	NA11994	0.011342	NA18563	0.0102448	HG03121	0.0123808	HG00284	0.0122456	HG02643	0.0103839	HG01613	0.0139282	NA19324	0.0101683	NA20535	0.0146268	NA18877	0.00814383
NA20278	0.015295	NA11995	0.012291	NA18564	0.0151806	HG03123	0.0151018	HG00285	0.0126816	HG02645	0.0100437	HG01615	0.00667215	NA19327	0.00829157	NA20536	0.00639799	NA18878	0.00958464
NA20281	0.0186126	NA12003	0.0115369	NA18565	0.00794759	HG03124	0.00634707	HG00288	0.00704678	HG02646	0.00956961	HG01617	0.0072291	NA19328	0.0114974	NA20538	0.00700153	NA18879	0.00993287
NA20282	0.0124741	NA12004	0.0114998	NA18566	0.00863476	HG03126	0.00978757	HG00290	0.00582528	HG02666	0.00605101	HG01618	0.0102236	NA19331	0.0026799	NA20539	0.00915004	NA18881	0.00847715
NA20287	0.0295607	NA12005	0.0115479	NA18567	0.00892341	HG03127	0.0046472	HG00304	0.0116041	HG02667	0.0147031	HG01619	0.0077565	NA19332	0.0072797	NA20540	0.00587311	NA18907	0.000408337
NA20289	0.0147787	NA12006	0.00777989	NA18570	0.00848678	HG03129	0.0117802	HG00306	0.00636351	HG02675	0.0122391	HG01620	0.00674236	NA19334	0.00787399	NA20541	0.00834114	NA18908	0.00765672
NA20291	0.0112842	NA12043	0.0109879	NA18571	0.00953559	HG03130	0.00746262	HG00308	0.00497898	HG02676	0.00734824	HG01623	0.00892892	NA19338	0.0107451	NA20542	0.00814132	NA18909	0.00790246
NA20294	0.012098	NA12044	0.0131735	NA18572	0.00960531	HG03132	0.0158961	HG00309	0.008255	HG02678	0.00761305	HG01624	0.00836342	NA19346	0.0103287	NA20543	0.00657543	NA18910	0.00988441
NA20296	0.019344	NA12045	0.0131125	NA18573	0.00624876	HG03133	0.00761611	HG00310	0.0135993	HG02679	0.0114672	HG01625	0.00641391	NA19347	0.00826988	NA20544	0.00991789	NA18912	0.0118218
NA20298	0.014735	NA12046	0.00875407	NA18574	0.0115205	HG03135	0.010161	HG00311	0.00512829	HG02702	0.00431749	HG01626	0.00778651	NA19350	0.00987173	NA20581	0.00595403	NA18915	0.00877899
NA20299	0.01473	NA12058	0.0131026	NA18577	0.00861146	HG03136	0.00688096	HG00313	0.00886872	HG02703	0.0112402	HG01628	0.0081828	NA19351	0.00732635	NA20582	0.00829718	NA18916	0.0123916
NA20314	0.017844	NA12144	0.00910505	NA18579	0.0103904	HG03139	0.0085234	HG00315	0.00765796	HG02715	0.00643238	HG01630	0.00858144	NA19355	0.00637401	NA20585	0.00622325	NA18917	0.00670759
NA20317	0.0253449	NA12154	0.0123375	NA18582	0.00856636	HG03157	0.0103672	HG00318	0.0140379	HG02716	0.0117992	HG01631	0.00813051	NA19360	0.00852389	NA20586	0.0087403	NA18923	0.0115527
NA20318	0.0139829	NA12155	0.00980396	NA18591	0.007513	HG03159	0.00543266	HG00319	0.00571737	HG02721	0.00605066	HG01632	0.0056834	NA19372	0.00586553	NA20587	0.0147377	NA18924	0.0096565
NA20320	0.0205593	NA12156	0.0182283	NA18592	0.00930218	HG03160	0.00668123	HG00320	0.00890819	HG02722	0.00724734	HG01668	0.005123	NA19374	0.0106176	NA20588	0.0119208	NA18933	0.0122742
NA20321	0.0162915	NA12234	0.00961555	NA18593	0.0114087	HG03162	0.00788212	HG00321	0.00449128	HG02757	0.00644368	HG01669	0.00771358	NA19375	0.00480583	NA20589	0.00882757	NA18934	0.0108688
NA20322	0.0169404	NA12249	0.00802964	NA18595	0.0143278	HG03163	0.00992201	HG00323	0.00687015	HG02759	0.0100475	HG01670	0.0113136	NA19376	0.00882562	NA20752	0.00496499	NA19092	0.00854096
NA20332	0.0176653	NA12272	0.00842152	NA18596	0.00697094	HG03166	0.00927822	HG00324	0.00793459	HG02760	0.00278627	HG01672	0.0106302	NA19377	0.00659682	NA20753	0.00659909	NA19093	0.0120716
NA20334	0.018169	NA12273	0.00938216	NA18597	0.0086698	HG03168	0.0108587	HG00325	0.00439154	HG02763	0.0118263	HG01673	0.00707657	NA19378	0.0114839	NA20754	0.00848453	NA19095	0.00853852
NA20336	0.00905063	NA12275	0.0163401	NA18599	0.00664923	HG03169	0.000240184	HG00326	0.00964012	HG02768	0.00200686	HG01675	0.00718084	NA19379	0.0116426	NA20755	0.00744455	NA19096	0.00532993
NA20339	0.0158078	NA12282	0.0125945	NA18602	0.00420326	HG03172	0.00696197	HG00327	0.00437315	HG02769	0.00677922	HG01676	0.0111286	NA19380	0.00914884	NA20756	0.00875161	NA19098	0.00496188
NA20340	0.0146769	NA12283	0.00971673	NA18603	0.00642448	HG03175	0.00919355	HG00328	0.00839245	HG02771	0.0086407	HG01678	0.00555262	NA19383	0.00878923	NA20757	0.0114068	NA19099	0.00967623
NA20341	0.0176072	NA12286	0.00660316	NA18605	0.0105827	HG03189	0.0123279	HG00329	0.00521046	HG02772	0.00811908	HG01679	0.00964708	NA19384	0.00757298	NA20758	0.0107582	NA19102	0.00699106
NA20342	0.01495	NA12287	0.00850884	NA18606	0.0083707	HG03190	0.00741004	HG00330	0.00523952	HG02798	0.00495036	HG01680	0.00496309	NA19385	0.00934352	NA20759	0.00645583	NA19107	0.0100522
NA20344	0.0143421	NA12340	0.0106656	NA18608	0.0139356	HG03193	0.0115763	HG00331	0.00751107	HG02799	0.00563697	HG01682	0.00756824	NA19390	0.00823099	NA20760	0.0102536	NA19108	0.0125646
NA20346	0.0130748	NA12341	0.0144423	NA18609	0.0104834	HG03195	0.00937348	HG00332	0.00728149	HG02804	0.0069894	HG01684	0.00581642	NA19391	0.00635925	NA20761	0.00866669	NA19113	0.00938574
NA20348	0.0132986	NA12342	0.0131272	NA18610	0.0108697	HG03196	0.00945419	HG00334	0.00570231	HG02805	0.00844107	HG01685	0.0134917	NA19393	0.0140541	NA20762	0.0102261	NA19114	0.00674197
NA20351	0.0152544	NA12347	0.0104831	NA18611	0.00744991	HG03198	0.00749135	HG00335	0.00644653	HG02807	0.00839566	HG01686	0.00805512	NA19394	0.00919255	NA20763	0.00762769	NA19116	0.0109135
NA20355	0.0166566	NA12348	0.00932948	NA18612	0.0122616	HG03199	0.00678834	HG00336	0.00910447	HG02808	0.00630308	HG01694	0.0094868	NA19395	0.014658	NA20764	0.00748859	NA19117	0.00890127
NA20356	0.0128204	NA12383	0.0105048	NA18613	0.00439649	HG03202	0.00813543	HG00337	0.00945187	HG02810	0.00450061	HG01695	0.0103778	NA19397	0.00691092	NA20765	0.00610478	NA19118	0.00960166
NA20357	0.0113503	NA12399	0.0116869	NA18614	0.00744211	HG03265	0.0101612	HG00338	0.00516038	HG02811	0.00615033	HG01697	0.0113833	NA19399	0.00590957	NA20766	0.00850694	NA19119	0.00532506
NA20359	0.0187119	NA12400	0.00776683	NA18615	0.010036	HG03267	0.00985703	HG00339	0.00770097	HG02813	0.00505867	HG01699	0.0100825	NA19401	0.00976214	NA20767	0.00622677	NA19121	0.00880699
NA20362	0.0102308	NA12413	0.00808275	NA18616	0.012137	HG03268	0.00767612	HG00341	0.0109351	HG02814	0.00667361	HG01700	0.00849156	NA19403	0.00792947	NA20768	0.00525384	NA19129	0.00407897
NA20412	0.018341	NA12414	0.0117281	NA18617	0.00938493	HG03270	0.00862386	HG00342	0.00614812	HG02816	0.00564751	HG01702	0.007984	NA19404	0.0155071	NA20769	0.00802918	NA19130	0.0172958
		NA12489	0.00747083	NA18618	0.00980946	HG03271	0.00781056	HG00343	0.00752737	HG02817	0.0101319	HG01704	0.0132608	NA19428	0.00990242	NA20770	0.00689787	NA19131	0.00525589
		NA12546	0.00963224	NA18619	0.0101365	HG03279	0.00845045	HG00344	0.0121994	HG02819	0.0055371	HG01705	0.00905159	NA19429	0.0174112	NA20771	0.00397765	NA19137	0.00990888
		NA12716	0.00606293	NA18620	0.00958409	HG03280	0.00792619	HG00345	0.00721576	HG02820	0.0072996	HG01707	0.0115748	NA19430	0.013017	NA20772	0.00809853	NA19138	0.0125399
		NA12717	0.0167893	NA18621	0.00684601	HG03291	0.0130809	HG00346	0.00875986	HG02836	0.00628677	HG01708	0.00808164	NA19431	0.00980789	NA20773	0.0100262	NA19141	0.0128569
		NA12718	0.00905307	NA18622	0.00673659	HG03294	0.00907622	HG00349	0.0099934	HG02837	0.00797268	HG01709	0.017115	NA19434	0.00648625	NA20774	0.00785036	NA19143	0.0131566
		NA12748	0.0178081	NA18623	0.0105599	HG03295	0.0063708	HG00350	0.00964767	HG02839	0.00880597	HG01710	0.0120764	NA19435	0.0100703	NA20775	0.00943943	NA19144	0.0119918
		NA12749	0.0109548	NA18624	0.00710974	HG03297	0.00960884	HG00351	0.00712827	HG02840	0.00780047	HG01746	0.0107288	NA19436	0.00607908	NA20778	0.0127654	NA19146	0.012135
		NA12750	0.00917925	NA18625	0.010966	HG03298	0.00813953	HG00353	0.00728251	HG02851	0.00374668	HG01747	0.00692039	NA19437	0.0128386	NA20783	0.0048799	NA19147	0.0121112
		NA12751	0.00750131	NA18626	0.0107604	HG03300	0.00860314	HG00355	0.00628105	HG02852	0.00783808	HG01756	0.01258	NA19438	0.0117193	NA20785	0.00550765	NA19149	0.0120989
		NA12760	0.0077425	NA18627	0.00946933	HG03301	0.0122946	HG00356	0.0063789	HG02854	0.006535	HG01757	0.012669	NA19439	0.011976	NA20786	0.00314498	NA19152	0.0130203
		NA12761	0.0103032	NA18628	0.0105931	HG03303	0.00880235	HG00357	0.00825278	HG02855	0.00796978	HG01761	0.00906499	NA19440	0.0103696	NA20787	0.0103396	NA19153	0.0121947
		NA12762	0.00864534	NA18629	0.00576803	HG03304	0.0112047	HG00358	0.00873167	HG02860	0.00789919	HG01762	0.00818069	NA19443	0.00950236	NA20790	0.00969307	NA19159	0.0126262
		NA12763	0.0122339	NA18630	0.00705672	HG03311	0.00844329	HG00360	0.00570753	HG02861	0.00855041	HG01765	0.00549936	NA19445	0.0123852	NA20792	0.0145697	NA19160	0.00551052
		NA12775	0.00735167	NA18631	0.00977922	HG03313	0.0135503	HG00361	0.0176284	HG02870	0.0160488	HG01766	0.0103973	NA19446	0.00963774	NA20795	0.00429648	NA19171	0.00961816
		NA12776	0.00916229	NA18632	0.00795122	HG03342	0.011044	HG00362	0.009344	HG02878	0.0101315	HG01767	0.0119914	NA19448	0.00651922	NA20796	0.00927869	NA19172	0.0074092
		NA12777	0.00644895	NA18633	0.00922179	HG03343	0.0091822	HG00364	0.0120847	HG02879	0.0112978	HG01768	0.00633792	NA19449	0.0117768	NA20797	0.00983605	NA19175	0.00922643
		NA12778	0.0160727	NA18634	0.00743853	HG03351	0.0139142	HG00365	0.0179225	HG02881	0.00707391	HG01770	0.00779687	NA19451	0.00789056	NA20798	0.0088149	NA19184	0.0109446
		NA12812	0.00928921	NA18635	0.00369807	HG03352	0.011725	HG00366	0.00766442	HG02882	0.0183529	HG01771	0.00715076	NA19452	0.00928599	NA20799	0.00313705	NA19185	0.00954992
		NA12813	0.0112767	NA18636	0.0124295	HG03354	0.00929034	HG00367	0.0137272	HG02884	0.00945776	HG01773	0.00843886	NA19454	0.00911228	NA20800	0.00636301	NA19189	0.0105735
		NA12814	0.0085729	NA18637	0.00887263	HG03363	0.0146406	HG00368	0.0150769	HG02885	0.00935278	HG01775	0.00672183	NA19455	0.00862808	NA20801	0.00828182	NA19190	0.00939089
		NA12815	0.00776645	NA18638	0.0132103	HG03366	0.0066465	HG00369	0.0167037	HG02887	0.00813495	HG01776	0.0124086	NA19456	0.00717216	NA20802	0.00925054	NA19197	0.00399857
		NA12827	0.0110795	NA18639	0.00637558	HG03367	0.0109053	HG00371	0.00779796	HG02888	0.00936421	HG01777	0.00897886	NA19457	0.00965807	NA20803	0.00767236	NA19198	0.00385073
		NA12828	0.0116914	NA18640	0.0166943	HG03369	0.0100966	HG00372	0.00772509	HG02890	0.00799215	HG01779	0.0100506	NA19461	0.00175295	NA20804	0.00466475	NA19200	0.00557338
		NA12829	0.0127075	NA18641	0.0146252	HG03370	0.0103471	HG00373	0.00893426	HG02891	0.00716928	HG01781	0.00824919	NA19462	0.00879393	NA20805	0.00559762	NA19201	0.0110271
		NA12830	0.00469197	NA18642	0.00898132	HG03372	0.0103399	HG00375	0.00903911	HG02895	0.00736832	HG01783	0.0117151	NA19463	0.00791451	NA20806	0.0141834	NA19204	0.00557527
		NA12842	0.00849442	NA18643	0.0081674	HG03499	0.00702165	HG00376	0.00984606	HG02896	0.0101914	HG01784	0.0115086	NA19466	0.00930732	NA20807	0.0136189	NA19206	0.00996406
		NA12843	0.0114681	NA18644	0.0122231	HG03511	0.00843657	HG00378	0.0078139	HG02982	0.0121333	HG01785	0.00492953	NA19467	0.0101273	NA20808	0.0106478	NA19207	0.00702768
		NA12872	0.00948442	NA18645	0.00872396	HG03514	0.013866	HG00379	0.0094551	HG02983	0.00878433	HG01786	0.0099323	NA19468	0.00949033	NA20809	0.00691591	NA19209	0.00815596
		NA12873	0.0100492	NA18646	0.00982848	HG03515	0.00964114	HG00380	0.010248	HG03024	0.0105836	HG02219	0.00848475	NA19471	0.00747695	NA20810	0.00837004	NA19210	0.00747592
		NA12874	0.0105877	NA18647	0.00627679	HG03517	0.00654863	HG00381	0.0146117	HG03025	0.0113382	HG02220	0.011037	NA19472	0.0135633	NA20811	0.00713396	NA19213	0.0103939
		NA12878	0.00904356	NA18648	0.0115399	HG03518	0.00790849	HG00382	0.00978174	HG03027	0.0104555	HG02221	0.00623374	NA19473	0.00889737	NA20812	0.0105781	NA19214	0.00732899
		NA12889	0.0108739	NA18740	0.00561976	HG03520	0.00861144	HG00383	0.0036944	HG03028	0.0130753	HG02223	0.00910893	NA19474	0.0114633	NA20813	0.0107247	NA19222	0.0065357
		NA12890	0.00671766	NA18745	0.0101132	HG03521	0.00866115	HG00384	0.00900483	HG03039	0.00769372	HG02224	0.00635066	NA19475	0.00795545	NA20814	0.011393	NA19223	0.00813723
				NA18747	0.00818485					HG03040	0.011535	HG02230	0.0102895			NA20815	0.00627838	NA19225	0.0112097
				NA18748	0.00865506					HG03045	0.00765443	HG02231	0.00486141			NA20818	0.00852818	NA19235	0.00792255
				NA18749	0.0125817					HG03046	0.00888256	HG02232	0.0140751			NA20819	0.00819812	NA19236	0.0168167
				NA18757	0.00799192					HG03048	0.0108944	HG02233	0.00970281			NA20821	0.0139974	NA19238	0.0121407
										HG03049	0.0128589	HG02235	0.0103644			NA20822	0.0115056	NA19239	0.011539
										HG03240	0.0085902	HG02236	0.0137908			NA20826	0.0140966	NA19247	0.0131665
										HG03241	0.010221	HG02238	0.00757878			NA20827	0.00273092	NA19248	0.010943
										HG03246	0.00822292	HG02239	0.00971016			NA20828	0.0132098	NA19256	0.0114867
										HG03247	0.00904245					NA20832	0.0108309	NA19257	0.0097408
										HG03258	0.00594235
										HG03259	0.0133287
										HG03538	0.0155367
										HG03539	0.0292465

## Sheet: Numbers of QTLs
Total numbers of dsQTLs, bQTLs, and Hi-C GM12878 het SNPs used in our analyses
bQTLs
CTCF	25321		Hi-C het SNPs	1787253		dsQTLs	8902
JunD	42526
NF-kB	24307
Oct1	23674
PU.1	26433
STAT1	1600

## Sheet: Fig 1C-F
Population	overlapping caQTLs&dsQTLs	caQTLs&dsQTLs same open allele	caQTLs&dsQTLs % Agree	overlapping caQTLs&bQTLs	caQTLs&bQTLs open allele=bound allele	caQTLs&bQTLs % Agree
ASW	1087	1057	0.972401	4271	4209	0.985483
CEU	566	540	0.954064	2136	2076	0.97191
CHB	548	524	0.956204	2091	2037	0.974175
ESN	1134	1097	0.967372	4270	4186	0.980328
FIN	551	529	0.960073	2036	1969	0.967092
GWD	1097	1068	0.973564	3956	3865	0.976997
IBS	646	617	0.955108	2476	2400	0.969305
LWK	1107	1071	0.96748	4233	4137	0.977321
TSI	619	597	0.964459	2262	2197	0.971264
YRI	1177	1143	0.971113	4581	4496	0.981445
All numbers above refer to caQTL p<= 5e-4
caQTL/bQTL overlaps, used for Fig 1F (including non-significant caQTLs)						caQTL/dsQTL overlaps, used for Fig 1E (including non-significant caQTLs)						caQTL/eQTL (3) overlaps (including non-significant caQTLs)						YRI caQTL/dsQTL overlaps, used for Fig 1D
chr	position	pvalue	direction match with bQTL?	pop		chr	position	pvalue	directionMatch	pop		chr	position	pvalue	directionMatch	pop		chr	position	population	effect_size	caqtl.pval	dsqtl.effectsize	dsqtl.pval
12	120729718	1.21562e-102	YES	ASW		10	31379846	7.5402e-92	YES	ASW		1	7974481	0.717577	YES	LWK		10	103057806	YRI	-0.890373	1.1545e-06	-5.061	3.385e-06
19	44008355	1.54186e-101	YES	ASW		3	192616700	2.17457e-90	YES	ASW		1	8014444	1	YES	ASW		10	104429746	YRI	-0.802064	0	-7.678	8.422e-11
14	24422915	1.36832e-100	YES	ASW		19	38997763	2.67625e-85	YES	ASW		1	8014444	0.681769	NO	ESN		10	105519000	YRI	0.106002	7.12219e-12	4.049	0.0001342
19	12551058	1.82126e-98	YES	ASW		17	33571546	3.97859e-85	YES	ASW		1	8014444	0.00084296	NO	GWD		10	105560810	YRI	0.451555	0	4.169	8.855e-05
7	108166839	7.57159e-98	YES	ASW		21	47716389	5.6864e-81	YES	ASW		1	8014444	0.18341	NO	LWK		10	105803156	YRI	0.303417	0	8.544	2.256e-12
8	81046977	3.157e-94	YES	ASW		6	4154143	5.58552e-78	YES	ASW		1	8014444	0.921448	NO	YRI		10	1082289	YRI	-0.443017	0	-4.65	1.579e-05
10	31379846	7.5402e-92	YES	ASW		4	76024700	3.11865e-77	YES	ASW		1	9933281	0.313412	NO	ASW		10	111832836	YRI	0.489434	2.40446e-08	5.013	4.072e-06
3	192616700	2.17457e-90	YES	ASW		15	70174409	7.66954e-77	YES	ASW		1	9933281	0.532714	YES	ESN		10	114149479	YRI	-0.252756	0	-4.091	0.0001161
2	156490894	1.02075e-89	YES	ASW		19	8552167	1.20545e-75	YES	ASW		1	9933281	0.71083	YES	LWK		10	11741181	YRI	-0.763454	0	-4.226	7.261e-05
14	107074701	1.11827e-89	YES	ASW		1	244517238	8.96224e-70	YES	ASW		1	9940893	0.277331	NO	ASW		10	11905880	YRI	-0.762653	0	-6.039	7.26e-08
4	40307564	8.67258e-87	YES	ASW		5	119793880	1.14293e-66	YES	ASW		1	9940893	0.0147214	NO	LWK		10	121249171	YRI	-0.0928701	0	-4.193	8.145e-05
17	33571546	3.97859e-85	YES	ASW		2	46033907	2.00553e-66	YES	ASW		1	9943614	0.286058	NO	ASW		10	121298846	YRI	-0.0190442	2.94836e-09	-4.846	7.643e-06
15	74671569	3.45178e-84	YES	ASW		10	31040980	2.25118e-65	YES	ASW		1	9943614	1	YES	CHB		10	122613	YRI	-0.867772	0	-4.704	1.292e-05
11	107729126	5.03508e-83	YES	ASW		15	78609016	6.97059e-64	YES	ASW		1	9943614	0.424136	NO	ESN		10	12466797	YRI	0.119704	0	4.863	7.149e-06
21	47716389	5.6864e-81	YES	ASW		22	48314463	1.06288e-62	YES	ASW		1	9943614	0.687622	NO	FIN		10	125119080	YRI	0.425139	0	4.096	0.0001141
9	31211159	6.55844e-81	YES	ASW		5	137937318	2.98803e-62	YES	ASW		1	9943614	0.0607963	YES	GWD		10	125312768	YRI	-0.779209	0	-4.784	9.607e-06
4	190861875	9.41926e-80	YES	ASW		11	62334908	3.64288e-62	YES	ASW		1	9943614	0.664576	YES	LWK		10	126222962	YRI	0.356745	0	5.362	1.065e-06
2	223885269	1.16971e-79	YES	ASW		5	14870691	4.43658e-61	YES	ASW		1	9943614	0.142391	YES	YRI		10	126336556	YRI	-0.513469	0	-4.291	5.773e-05
3	11952870	1.40137e-78	YES	ASW		8	638310	2.06342e-60	YES	ASW		1	9949013	0.465599	NO	ESN		10	12677304	YRI	0.413568	0	4.787	9.525e-06
6	160211636	1.76055e-78	YES	ASW		22	31063832	2.14877e-57	NO	ASW		1	9949013	1	NO	LWK		10	129894034	YRI	-0.55201	0	-5.244	1.678e-06
11	83295176	4.37829e-78	YES	ASW		2	223885180	3.85013e-57	YES	ASW		1	9997079	1	YES	ASW		10	129948449	YRI	-0.312053	0	3.847	0.0002662
22	50312035	5.27228e-78	YES	ASW		6	6331873	4.03891e-56	YES	ASW		1	9997079	0.232399	NO	ESN		10	13262155	YRI	-0.58438	0	-4.956	5.043e-06
6	4154143	5.58552e-78	YES	ASW		14	104155945	4.44954e-55	YES	ASW		1	9997079	0.399021	NO	GWD		10	13313567	YRI	-0.412316	0	-4.932	5.515e-06
11	83295190	1.18092e-77	YES	ASW		12	129282180	1.15023e-51	YES	ASW		1	9997079	0.523582	NO	LWK		10	13330402	YRI	0.219467	0	5.284	1.44e-06
15	74671510	2.741e-77	YES	ASW		1	220891416	2.14876e-51	YES	ASW		1	9997079	0.845182	YES	YRI		10	133956675	YRI	0.156527	4.14868e-06	3.925	0.0002048
4	76024700	3.11865e-77	YES	ASW		19	14788486	5.95442e-51	YES	ASW		1	9999539	1	NO	LWK		10	134046083	YRI	0.32459	6.96837e-08	3.935	0.0001977
15	70174409	7.66954e-77	YES	ASW		2	174763936	3.76909e-50	YES	ASW		1	10003320	1.45124e-05	NO	ASW		10	1341417	YRI	-1	1.70874e-07	-5.166	2.272e-06
4	81151006	9.16406e-77	YES	ASW		12	11700317	1.67454e-49	YES	ASW		1	10003320	0.20154	YES	CEU		10	135171211	YRI	-0.350766	0	-3.986	0.0001665
20	33296988	6.87994e-76	YES	ASW		1	31255905	7.78497e-49	YES	ASW		1	10003320	0.00393228	YES	CHB		10	13826242	YRI	-0.69554	0	-7.159	7.329e-10
16	89574576	1.11671e-75	YES	ASW		7	8161201	1.40296e-48	YES	ASW		1	10003320	1.4293e-10	NO	ESN		10	14993655	YRI	0.170983	0	4.201	7.915e-05
19	8552167	1.20545e-75	YES	ASW		3	46773510	1.59489e-48	YES	ASW		1	10003320	0.00067611	YES	FIN		10	1568838	YRI	0.38685	0	4.582	2.025e-05
12	51612021	2.45562e-75	YES	ASW		10	1082289	2.60107e-48	YES	ASW		1	10003320	7.09243e-08	NO	GWD		10	18947379	YRI	-0.929199	0	-4.013	0.0001517
12	51612086	3.15982e-75	YES	ASW		7	29131419	2.92914e-48	YES	ASW		1	10003320	0.00436978	YES	IBS		10	31040980	YRI	0.863749	0	10.85	1.728e-16
3	146457233	1.64783e-74	YES	ASW		2	223885112	2.64722e-47	YES	ASW		1	10003320	0.00038999	NO	LWK		10	31248320	YRI	-1	1.51709e-11	-4.047	0.0001352
14	70233845	2.12786e-74	YES	ASW		6	149810195	2.82717e-47	YES	ASW		1	10003320	0.021752	YES	TSI		10	31379846	YRI	0.695667	0	5.25	1.642e-06
4	81151023	2.99844e-74	YES	ASW		14	90117111	2.905e-47	YES	ASW		1	10003320	2.657e-07	NO	YRI		10	32250931	YRI	-0.325609	4.69624e-14	-5.054	3.479e-06
4	102267821	1.18416e-73	YES	ASW		2	128588481	1.22219e-46	YES	ASW		1	10011071	0.237429	YES	ASW		10	43913750	YRI	-0.849399	4.11893e-14	-4.039	0.0001391
3	146457223	1.28802e-73	YES	ASW		3	98332224	6.75718e-46	YES	ASW		1	10011071	0.354948	NO	CEU		10	45745983	YRI	0.038888	0	4.254	6.582e-05
13	115000465	1.44444e-73	YES	ASW		7	44954816	1.04671e-45	YES	ASW		1	10011071	0.0425841	YES	CHB		10	45869748	YRI	-0.297556	0	-4.333	4.965e-05
4	81151011	4.99056e-73	YES	ASW		8	8426753	4.97905e-45	YES	ASW		1	10011071	0.87213	NO	ESN		10	45914744	YRI	-0.801468	0	-4.563	2.174e-05
13	114812901	5.89394e-72	YES	ASW		3	156300822	7.10839e-44	YES	ASW		1	10011071	0.513189	NO	GWD		10	50350183	YRI	0.321819	0	5.284	1.438e-06
8	101962897	8.92633e-71	YES	ASW		11	18791589	3.52915e-43	YES	ASW		1	10011071	0.0398968	YES	IBS		10	50415321	YRI	0.374774	0	4.279	6.007e-05
9	31211304	1.18568e-70	YES	ASW		16	11718312	1.4654e-42	YES	ASW		1	10011071	0.437212	YES	LWK		10	52240612	YRI	0.197355	1.66533e-15	3.88	0.0002387
6	154278654	2.35906e-70	YES	ASW		15	63853052	4.46183e-41	YES	ASW		1	10011071	0.225816	YES	TSI		10	5333855	YRI	0.146572	0	4.397	3.953e-05
1	244517238	8.96224e-70	YES	ASW		3	98053033	5.15034e-41	YES	ASW		1	10011071	0.159848	NO	YRI		10	5894140	YRI	-0.67693	0	-6.859	2.545e-09
7	134856264	1.24648e-68	YES	ASW		22	37554839	6.75141e-41	YES	ASW		1	16517662	0.0304025	NO	CEU		10	5894500	YRI	-0.205565	0	-5.161	2.312e-06
6	154278725	1.14929e-67	YES	ASW		2	9239635	8.67492e-41	YES	ASW		1	16517662	1	YES	CHB		10	60144998	YRI	-0.356797	0	-3.987	0.0001659
5	119793880	1.14293e-66	YES	ASW		18	72979640	1.0262e-40	YES	ASW		1	16517662	0.113033	NO	ESN		10	6178344	YRI	0.0753672	2.45503e-06	3.841	0.0002714
2	46033907	2.00553e-66	YES	ASW		7	44954786	1.37011e-40	YES	ASW		1	16517662	0.508108	YES	FIN		10	6193169	YRI	0.0728537	2.42103e-07	4.373	4.305e-05
4	115148673	3.3066e-66	YES	ASW		5	177501798	3.23273e-40	YES	ASW		1	16517662	0.350573	NO	GWD		10	6317429	YRI	0.0524968	0	3.799	0.0003126
10	31040980	2.25118e-65	YES	ASW		12	10096086	3.27366e-40	YES	ASW		1	16517662	1	YES	IBS		10	65632274	YRI	-0.985294	0	-9.692	1.927e-14
9	100273390	2.74498e-65	YES	ASW		7	30838361	4.31956e-40	YES	ASW		1	16517662	0.244363	NO	LWK		10	70849959	YRI	0.0409198	0	3.986	0.0001666
7	55323334	1.36048e-64	YES	ASW		10	98346649	3.47479e-39	NO	ASW		1	16526529	0.523203	NO	CHB		10	70989148	YRI	-0.434663	0	-3.952	0.0001869
15	78609016	6.97059e-64	YES	ASW		3	129898604	4.33524e-39	YES	ASW		1	16526529	0.244339	NO	FIN		10	70989270	YRI	-0.6884	0	-7.206	6.025e-10
8	12294359	1.26939e-63	YES	ASW		17	67220097	6.86411e-39	YES	ASW		1	16526529	0.841571	NO	GWD		10	72237693	YRI	-0.699222	0	-4.199	7.968e-05
22	48314463	1.06288e-62	YES	ASW		7	148199090	5.07799e-38	YES	ASW		1	16528843	0.0961417	YES	CHB		10	73571883	YRI	-0.327968	0	-5.608	4.065e-07
5	137937318	2.98803e-62	YES	ASW		3	126674133	5.11423e-38	YES	ASW		1	16528843	1	YES	LWK		10	73744839	YRI	-0.640497	0	-3.757	0.0003595
11	62334908	3.64288e-62	YES	ASW		19	50651485	5.39416e-38	YES	ASW		1	16533022	4.28017e-11	YES	ASW		10	75911342	YRI	0.353417	0	5.511	5.947e-07
7	56174351	5.47762e-62	YES	ASW		11	30344883	1.02925e-37	YES	ASW		1	16533022	0.000345687	YES	CEU		10	75911415	YRI	0.40089	0	4.978	4.637e-06
5	14870691	4.43658e-61	YES	ASW		4	15151677	1.20929e-37	YES	ASW		1	16533022	1	YES	CHB		10	80197361	YRI	0.796822	0	8.983	3.62e-13
10	99167255	7.89059e-61	YES	ASW		1	201374653	4.05498e-37	YES	ASW		1	16533022	0.00512159	YES	ESN		10	80418837	YRI	0.0411714	3.28636e-11	3.811	0.0003002
8	95845964	1.70555e-59	YES	ASW		20	62174335	3.95681e-36	YES	ASW		1	16533022	0.027579	YES	FIN		10	80752333	YRI	-0.415527	0	-4.197	8.028e-05
19	49379902	2.25356e-59	YES	ASW		4	86477672	4.65548e-36	YES	ASW		1	16533022	7.51569e-10	YES	GWD		10	80876742	YRI	-0.188483	3.00502e-06	-3.909	0.000216
1	234746922	3.64218e-59	YES	ASW		5	106599519	6.73132e-36	YES	ASW		1	16533022	5.49828e-05	YES	IBS		10	8104208	YRI	0.0943901	0	5.854	1.529e-07
2	196398967	6.61434e-59	YES	ASW		20	25024019	8.17702e-36	YES	ASW		1	16533022	3.97071e-09	YES	LWK		10	87898998	YRI	-0.622598	0	-8.542	2.279e-12
14	54037507	5.56134e-58	YES	ASW		9	130955306	8.60125e-36	YES	ASW		1	16533022	6.15013e-12	YES	TSI		10	98549577	YRI	0.374286	0	9.821	1.136e-14
2	86422816	5.83927e-58	YES	ASW		19	888663	1.04517e-35	YES	ASW		1	16533022	1.79926e-09	YES	YRI		10	99313445	YRI	-0.92285	1.18955e-11	-4.832	8.041e-06
7	31728180	1.2828e-57	YES	ASW		13	33479451	1.40657e-35	YES	ASW		1	16537289	0.000361203	YES	ASW		10	99332223	YRI	-0.144451	1.8367e-10	-4.132	0.0001008
6	4154018	1.45922e-57	YES	ASW		1	247171390	2.2471e-35	YES	ASW		1	16537289	0.405816	YES	CEU		1	10003320	YRI	0.0662737	0	4.276	6.089e-05
22	31063832	2.14877e-57	YES	ASW		3	194878063	2.11314e-34	YES	ASW		1	16537289	1	NO	ESN		1	11046560	YRI	0.0230667	5.42559e-10	-4.715	1.242e-05
3	146457263	2.9848e-57	YES	ASW		10	72237693	2.17862e-34	YES	ASW		1	16537289	0.522505	NO	FIN		11	117198789	YRI	-0.0921057	1.12808e-10	-4.109	0.0001089
2	223885180	3.85013e-57	YES	ASW		5	156642992	5.67512e-34	YES	ASW		1	16537289	0.68584	YES	GWD		11	117678382	YRI	-0.667532	4.45931e-07	-6.413	1.589e-08
14	88675660	7.43583e-57	YES	ASW		2	62568221	8.50747e-34	YES	ASW		1	16537289	0.682094	YES	IBS		11	118436429	YRI	0.1684	0	3.982	0.0001687
14	24422995	1.32735e-56	YES	ASW		17	35850275	1.20124e-33	YES	ASW		1	16537289	0.409342	YES	LWK		11	118973133	YRI	-0.0925609	1.8886e-06	-5.062	3.378e-06
6	6331873	4.03891e-56	YES	ASW		6	167506274	2.14377e-33	YES	ASW		1	16537289	0.832809	YES	TSI		11	119404985	YRI	-0.818631	0	-5.278	1.471e-06
11	33060769	1.56529e-55	YES	ASW		8	143751698	2.63397e-33	YES	ASW		1	16537289	0.576775	YES	YRI		11	120644424	YRI	-0.798416	0	-4.876	6.827e-06
14	104155945	4.44954e-55	YES	ASW		3	197479257	5.2534e-33	YES	ASW		1	16539813	0.238857	YES	ASW		11	12209017	YRI	0.452602	0	4.642	1.624e-05
3	131080674	1.1925e-54	YES	ASW		6	37001267	1.09455e-32	YES	ASW		1	16539813	0.284039	YES	CHB		1	112607181	YRI	0.453204	0	4.228	7.204e-05
12	124196891	6.97555e-54	YES	ASW		11	18548183	4.02141e-32	YES	ASW		1	16539813	0.0642206	YES	ESN		11	1284031	YRI	-0.597694	0	-4.279	6.009e-05
12	100552499	1.00497e-53	YES	ASW		8	142414326	4.46791e-32	YES	ASW		1	16539813	0.418429	NO	GWD		11	129751764	YRI	0.193828	2.22045e-16	4.081	0.0001204
3	131080641	1.13438e-53	YES	ASW		4	2047364	6.12819e-32	YES	ASW		1	16539813	0.125473	YES	IBS		11	131898718	YRI	0.883443	0	8.385	4.377e-12
4	76024766	1.21488e-53	YES	ASW		5	180101436	1.24897e-31	YES	ASW		1	16539813	0.434085	NO	LWK		1	11395771	YRI	-0.207978	9.88e-11	-3.675	0.0004703
10	28624166	6.49655e-53	YES	ASW		15	68522850	1.7541e-31	YES	ASW		1	16539813	0.715741	NO	YRI		1	116185604	YRI	0.281845	0	4.297	5.646e-05
17	18967176	2.95422e-52	NO	ASW		1	159791464	3.61865e-31	YES	ASW		1	16541776	0.48667	NO	ESN		11	16931408	YRI	0.419569	0	4.303	5.531e-05
2	122356608	3.38937e-52	YES	ASW		3	13503207	7.89879e-31	YES	ASW		1	16544382	0.0309836	NO	ASW		1	11797024	YRI	-0.251659	0	-4.032	0.0001421
4	115148762	6.59665e-52	YES	ASW		7	65305632	8.3512e-31	YES	ASW		1	16544382	0.0702024	YES	CEU		1	11809402	YRI	-0.597062	0	-10.93	1.266e-16
4	115148763	6.59665e-52	YES	ASW		2	85619725	1.01906e-30	YES	ASW		1	16544382	0.724463	YES	CHB		11	18433720	YRI	0.648008	0	10.59	4.995e-16
19	18633130	1.13142e-51	YES	ASW		6	6687523	1.02721e-30	YES	ASW		1	16544382	0.167082	NO	ESN		11	18548183	YRI	-0.371775	0	-8.652	1.438e-12
12	129282180	1.15023e-51	YES	ASW		2	208492143	1.17077e-30	YES	ASW		1	16544382	0.0529735	NO	FIN		1	1186502	YRI	-0.625449	0	-9.062	2.607e-13
1	220891416	2.14876e-51	YES	ASW		9	140703691	1.55245e-30	YES	ASW		1	16544382	0.825294	NO	GWD		11	1866012	YRI	0.153504	8.77076e-15	4.043	0.0001369
19	14788486	5.95442e-51	YES	ASW		1	145454716	2.19564e-30	YES	ASW		1	16544382	0.258771	NO	IBS		11	18672469	YRI	0.630017	0	3.7	0.0004328
2	122356589	3.08553e-50	YES	ASW		13	99506229	1.07121e-29	YES	ASW		1	16544382	0.123521	NO	LWK		1	119502888	YRI	0.169587	0	4.104	0.000111
2	174763936	3.76909e-50	YES	ASW		2	127399116	1.40567e-29	YES	ASW		1	16544382	0.61812	YES	TSI		1	11968273	YRI	-0.241691	2.22045e-16	-5.287	1.425e-06
3	122084529	5.99998e-50	YES	ASW		5	54716925	2.24221e-29	YES	ASW		1	16544382	0.051858	NO	YRI		1	120838514	YRI	-0.0895519	4.21885e-15	-3.796	0.0003159
10	105880907	8.30039e-50	YES	ASW		3	13041138	3.11214e-29	YES	ASW		1	16555105	1	NO	ASW		1	1227412	YRI	-0.829128	0	-6.912	2.041e-09
12	11700317	1.67454e-49	YES	ASW		12	117354785	3.35458e-29	YES	ASW		1	16555105	0.415407	NO	CEU		11	236536	YRI	-0.587114	8.32116e-08	-4.027	0.0001446
5	119793943	2.36502e-49	YES	ASW		3	186176333	3.40025e-29	YES	ASW		1	16555105	1	NO	CHB		11	30344883	YRI	-0.321945	0	-4.246	6.763e-05
7	8161201	1.40296e-48	YES	ASW		16	50602182	3.40123e-29	YES	ASW		1	16555105	0.705948	YES	ESN		11	3238616	YRI	0.393989	0	4.09	0.0001164
2	169068506	1.40794e-48	YES	ASW		1	911595	3.60425e-29	YES	ASW		1	16555105	0.323437	NO	FIN		11	33722458	YRI	-0.266623	0	-3.991	0.0001635
15	74671460	1.54475e-48	YES	ASW		10	28624136	3.66705e-29	YES	ASW		1	16555105	0.727624	NO	GWD		11	34255733	YRI	-0.617048	0	-4.859	7.28e-06
3	46773510	1.59489e-48	YES	ASW		2	11020902	5.19739e-29	YES	ASW		1	16555105	0.283246	YES	IBS		11	34334905	YRI	-0.960347	0	-7.83	4.459e-11
12	57984923	2.37056e-48	YES	ASW		10	80197361	5.33041e-29	YES	ASW		1	16555105	0.446249	YES	LWK		11	34460711	YRI	-0.167177	0	-5.401	9.132e-07
10	1082289	2.60107e-48	YES	ASW		1	154839799	5.43756e-29	YES	ASW		1	16555105	0.462056	NO	TSI		1	144520156	YRI	-0.405708	0	-4.012	0.0001521
14	102414767	2.70124e-48	YES	ASW		18	72973647	5.48523e-29	YES	ASW		1	16555105	0.764708	NO	YRI		11	44634995	YRI	-0.724465	0	-3.919	0.0002091
7	29131419	2.92914e-48	YES	ASW		9	95502943	1.04212e-28	YES	ASW		1	16555882	1	YES	ASW		1	145454716	YRI	0.570657	0	3.955	0.000185
13	28712743	5.31174e-48	YES	ASW		2	9550446	1.12353e-28	YES	ASW		1	16555882	1	NO	CHB		1	147362504	YRI	-0.853653	9.64845e-10	-3.696	0.0004389
8	41480509	7.06623e-48	YES	ASW		13	114100565	1.16389e-28	YES	ASW		1	16555882	0.313142	YES	ESN		11	47448685	YRI	0.312587	0	4.016	0.0001505
8	38758002	2.12799e-47	YES	ASW		1	235142233	1.29628e-28	YES	ASW		1	16555882	0.651036	NO	FIN		1	150039678	YRI	-0.344603	0	-5.49	6.444e-07
20	34644985	2.4931e-47	YES	ASW		15	22923742	1.43231e-28	YES	ASW		1	16555882	1	NO	GWD		1	153463451	YRI	-0.692144	0	-6.67	5.545e-09
5	64064590	2.53126e-47	YES	ASW		11	18433720	2.38859e-28	YES	ASW		1	16556786	0.224418	NO	ASW		1	154781591	YRI	0.150915	0	5.38	9.913e-07
2	223885112	2.64722e-47	YES	ASW		22	39747780	2.40662e-28	YES	ASW		1	16556786	0.0680836	NO	CEU		1	154839799	YRI	0.771936	0	6.782	3.494e-09
6	149810195	2.82717e-47	YES	ASW		10	75911342	2.77286e-28	YES	ASW		1	16556786	0.387416	YES	CHB		1	156326895	YRI	-0.453007	0	-8.857	6.128e-13
14	90117111	2.905e-47	YES	ASW		12	11700172	2.90827e-28	YES	ASW		1	16556786	0.443434	NO	ESN		1	157069561	YRI	0.264627	0	6.947	1.767e-09
2	128588601	3.10678e-47	YES	ASW		1	36488956	5.3456e-28	YES	ASW		1	16556786	0.733287	YES	FIN		1	15711053	YRI	-0.969244	0	-5.533	5.459e-07
4	133045472	4.41542e-47	YES	ASW		14	63850720	7.10979e-28	YES	ASW		1	16556786	0.524625	YES	GWD		11	57413943	YRI	0.371118	0	5.585	4.445e-07
4	101130456	8.39305e-47	YES	ASW		1	33586199	7.73537e-28	YES	ASW		1	16556786	0.486312	NO	IBS		1	1590575	YRI	-0.0608338	0	-7.211	5.902e-10
4	124268253	8.58381e-47	YES	ASW		2	17342057	8.16265e-28	YES	ASW		1	16556786	0.0699038	NO	LWK		1	15945140	YRI	0.197677	0	3.724	0.0004003
2	128588481	1.22219e-46	YES	ASW		3	48282695	1.77463e-27	YES	ASW		1	16556786	0.37382	YES	TSI		1	159791464	YRI	0.899883	0	8.679	1.286e-12
10	73137229	1.6805e-46	YES	ASW		17	42486310	2.06649e-27	YES	ASW		1	16556786	0.168325	YES	YRI		11	60598449	YRI	0.447952	0	9.314	9.174e-14
3	131080505	1.73283e-46	YES	ASW		8	28027006	3.06936e-27	YES	ASW		1	20127066	0.255977	YES	ASW		11	60796005	YRI	0.578495	2.69499e-09	4.275	6.095e-05
9	126959681	3.08987e-46	YES	ASW		16	53857263	3.7572e-27	YES	ASW		1	20127066	0.852352	NO	ESN		1	160825706	YRI	0.0906081	0	3.705	0.0004262
7	48031624	3.44231e-46	YES	ASW		9	95502987	4.05803e-27	YES	ASW		1	20127066	0.541301	YES	GWD		1	160854620	YRI	0.656632	0	11.62	8.243e-18
22	50639367	5.88246e-46	YES	ASW		6	4901921	4.10514e-27	YES	ASW		1	20127066	0.41296	NO	LWK		1	1610524	YRI	-0.685515	0	-4.408	3.805e-05
3	98332224	6.75718e-46	YES	ASW		3	125709366	4.26588e-27	YES	ASW		1	20127066	1	YES	TSI		1	161348992	YRI	0.769853	0	9.457	5.086e-14
17	7233162	1.67525e-45	YES	ASW		8	30575060	5.23819e-27	YES	ASW		1	20128011	1	NO	ASW		11	614318	YRI	-0.269418	4.59058e-07	-3.842	0.0002707
1	21766663	1.84148e-45	YES	ASW		3	15352477	1.22555e-26	YES	ASW		1	20128011	0.00924453	NO	CHB		1	162122448	YRI	-0.945202	0	-5.205	1.954e-06
14	39698466	4.49119e-45	YES	ASW		19	43934682	1.27289e-26	YES	ASW		1	20128011	0.652145	NO	ESN		11	62308618	YRI	-0.684628	0	-4.053	0.0001325
8	8426753	4.97905e-45	YES	ASW		1	246979340	1.38834e-26	YES	ASW		1	20128011	0.833598	NO	GWD		11	62308828	YRI	-0.462138	0	-4.051	0.0001331
5	75902716	5.78401e-45	YES	ASW		13	25592277	1.75268e-26	YES	ASW		1	20128011	0.457536	NO	LWK		11	62334908	YRI	0.839294	0	5.686	2.976e-07
6	26383459	1.94417e-44	YES	ASW		2	208929601	2.72036e-26	YES	ASW		1	20128011	0.572376	NO	YRI		11	6342158	YRI	0.253971	4.10882e-08	4.42	3.643e-05
1	36867145	2.31581e-44	YES	ASW		22	17784977	3.36432e-26	YES	ASW		1	20128115	0.146778	NO	ASW		1	16353415	YRI	0.341097	0	4.98	4.601e-06
7	134856299	4.24681e-44	YES	ASW		3	16327855	4.66183e-26	YES	ASW		1	20128115	0.0339291	NO	CHB		11	63706085	YRI	-0.513083	0	-4.949	5.179e-06
4	11803319	6.26156e-44	YES	ASW		8	81046850	4.8011e-26	YES	ASW		1	20128115	0.478344	NO	ESN		11	63719621	YRI	0.353577	0	4.946	5.232e-06
3	156300822	7.10839e-44	YES	ASW		6	148941922	5.23929e-26	YES	ASW		1	20128115	0.202975	YES	GWD		11	64503179	YRI	-0.655754	3.10862e-15	-5.509	5.998e-07
7	107968675	2.09107e-43	YES	ASW		15	86018746	5.75092e-26	YES	ASW		1	20128115	0.0715338	NO	YRI		11	64607587	YRI	0.336607	0	4.633	1.677e-05
1	22351947	3.20054e-43	YES	ASW		15	78202945	7.26866e-26	YES	ASW		1	20128945	0.823033	YES	ESN		11	65033874	YRI	0.694982	0	6.867	2.458e-09
11	18791589	3.52915e-43	YES	ASW		1	36866635	7.83735e-26	YES	ASW		1	20128945	0.136172	YES	LWK		1	16533022	YRI	-0.17983	0	-4.481	2.919e-05
7	47709216	3.649e-43	YES	ASW		3	118938119	3.3681e-25	YES	ASW		1	20209469	0.00060697	YES	ASW		11	65769809	YRI	-0.171655	0	-4.621	1.758e-05
12	107380973	3.74047e-43	YES	ASW		1	4087765	3.62163e-25	YES	ASW		1	20209469	0.0268513	YES	CEU		11	66079787	YRI	-0.210201	0	-5.538	5.348e-07
8	90813872	5.20832e-43	YES	ASW		14	90849847	1.60926e-24	YES	ASW		1	20209469	0.0980834	YES	CHB		1	16747320	YRI	-0.92728	0	-5.231	1.764e-06
9	126959926	1.25129e-42	YES	ASW		7	32767795	1.97991e-24	YES	ASW		1	20209469	0.007768	YES	ESN		11	68623228	YRI	-0.0483913	2.77093e-08	5.953	1.029e-07
4	103748797	1.30903e-42	YES	ASW		10	45914744	3.51161e-24	YES	ASW		1	20209469	0.338485	YES	FIN		11	69029210	YRI	0.970588	0	12.21	8.273e-19
16	11718312	1.4654e-42	YES	ASW		7	37389778	4.18589e-24	YES	ASW		1	20209469	0.104592	YES	GWD		11	70964399	YRI	-0.588381	0	-3.796	0.000316
12	106696557	1.99013e-42	YES	ASW		12	662838	8.64236e-24	YES	ASW		1	20209469	0.326929	YES	IBS		1	174758771	YRI	0.0504829	7.92219e-10	4.533	2.422e-05
18	76829599	2.61585e-42	YES	ASW		4	76862255	8.87771e-24	YES	ASW		1	20209469	0.199484	YES	LWK		11	75294238	YRI	0.394168	4.77601e-08	8.823	7.059e-13
2	227770727	2.80346e-42	YES	ASW		12	113531338	1.17839e-23	YES	ASW		1	20209469	0.0490815	YES	TSI		11	75294333	YRI	0.336857	0	6.784	3.474e-09
7	74306596	3.58915e-42	NO	ASW		5	118603817	1.37685e-23	YES	ASW		1	20209469	0.122141	YES	YRI		11	75773914	YRI	0.208421	0	3.832	0.0002802
14	75409043	4.90149e-42	YES	ASW		19	17505933	1.91268e-23	YES	ASW		1	20247879	0.609908	NO	ASW		11	76887140	YRI	-0.855803	1.3571e-09	-3.728	0.0003948
4	116877281	6.84647e-42	YES	ASW		7	155091753	2.16061e-23	YES	ASW		1	20247879	0.174687	NO	CEU		1	181399643	YRI	0.775464	0	4.306	5.462e-05
14	100531416	9.63756e-42	YES	ASW		10	50415321	2.4184e-23	YES	ASW		1	20247879	0.640203	YES	CHB		1	182453919	YRI	-0.308887	1.1649e-08	-3.865	0.0002511
17	65632	1.03117e-41	YES	ASW		20	47158209	2.45377e-23	YES	ASW		1	20247879	1	NO	ESN		1	182991462	YRI	0.117816	6.25868e-07	-3.956	0.0001843
4	100768553	1.29323e-41	YES	ASW		1	31628297	2.56891e-23	YES	ASW		1	20247879	0.468779	NO	FIN		1	183549757	YRI	-0.792167	0	-5.494	6.363e-07
12	740009	1.54025e-41	YES	ASW		20	2281970	2.67759e-23	YES	ASW		1	20247879	0.227162	YES	GWD		11	85871163	YRI	0.348119	0	4.706	1.286e-05
6	37001211	1.56292e-41	YES	ASW		10	11905880	3.00346e-23	YES	ASW		1	20247879	0.76711	NO	IBS		11	86733470	YRI	-0.746065	0	-4.143	9.703e-05
20	52825202	1.78128e-41	YES	ASW		16	66556265	3.26924e-23	YES	ASW		1	20247879	1	NO	LWK		1	18902257	YRI	0.369748	0	9.252	1.186e-13
14	24768949	3.60404e-41	YES	ASW		3	52890966	4.25391e-23	YES	ASW		1	20247879	0.244885	NO	TSI		11	8932733	YRI	-0.173896	0	-6.355	2.017e-08
15	63853052	4.46183e-41	YES	ASW		20	37419286	1.06813e-22	YES	ASW		1	21761309	0.12419	NO	GWD		11	8932820	YRI	-0.671763	2.96652e-13	-4.34	4.843e-05
3	88199179	4.50513e-41	YES	ASW		15	77312041	1.07538e-22	YES	ASW		1	21763132	0.835319	NO	ASW		1	192609268	YRI	0.660758	0	5.161	2.317e-06
18	76829075	5.01793e-41	YES	ASW		17	29818545	1.21903e-22	YES	ASW		1	21763132	0.219468	YES	ESN		11	93862020	YRI	0.103015	0	5.551	5.078e-07
3	98053033	5.15034e-41	YES	ASW		11	34334905	1.27803e-22	YES	ASW		1	21763132	0.646974	NO	GWD		1	19397741	YRI	0.283041	5.86767e-11	4.802	8.985e-06
22	37554839	6.75141e-41	YES	ASW		19	1136223	1.28991e-22	YES	ASW		1	21763132	1	NO	IBS		11	94336431	YRI	0.518052	0	3.92	0.0002085
2	9239635	8.67492e-41	YES	ASW		13	40621796	1.50569e-22	YES	ASW		1	21763132	0.152562	NO	LWK		1	19450605	YRI	-0.817914	1.4814e-11	-4.437	3.428e-05
12	11700290	9.1118e-41	YES	ASW		14	20909282	1.61409e-22	YES	ASW		1	21763132	0.359907	NO	YRI		1	19719728	YRI	-0.462805	0	-4.252	6.612e-05
18	72979640	1.0262e-40	YES	ASW		17	57976658	2.05315e-22	YES	ASW		1	21765211	0.671265	NO	YRI		1	200597688	YRI	-0.335847	0	-3.9	0.0002228
16	12707523	1.08456e-40	YES	ASW		12	69754012	3.94892e-22	NO	ASW		1	21773362	1	YES	ESN		1	200639156	YRI	-0.140117	0	4.793	9.287e-06
6	37001212	1.52268e-40	YES	ASW		14	73102191	4.02102e-22	YES	ASW		1	21773362	0.21965	YES	GWD		1	200984079	YRI	0.744882	0	5.129	2.613e-06
3	192616614	3.20797e-40	YES	ASW		1	99127205	4.58715e-22	YES	ASW		1	21780651	0.262424	YES	ESN		1	201154230	YRI	-0.637084	1.24345e-13	-4.619	1.771e-05
5	177501798	3.23273e-40	YES	ASW		8	11306615	4.74802e-22	YES	ASW		1	22348587	0.0117375	NO	FIN		1	201374653	YRI	-0.334458	0	-4.138	9.866e-05
12	10096086	3.27366e-40	YES	ASW		1	192609268	5.07101e-22	YES	ASW		1	22349615	0.761253	NO	ASW		1	201452021	YRI	0.140512	0	4.2	7.958e-05
3	16553969	4.87191e-40	YES	ASW		14	73393878	5.25335e-22	YES	ASW		1	22349615	0.375272	YES	CEU		1	202149439	YRI	-0.388489	0	-7.473	1.981e-10
19	49342145	9.40432e-40	YES	ASW		10	70989270	7.99074e-22	YES	ASW		1	22349615	0.429264	YES	CHB		1	205410423	YRI	0.207268	0	4.145	9.62e-05
2	171265142	1.79396e-39	YES	ASW		19	46974752	8.94663e-22	YES	ASW		1	22349615	0.0250545	YES	ESN		1	206831994	YRI	-0.173518	0	-4.149	9.487e-05
10	98346649	3.47479e-39	YES	ASW		5	159648289	9.66337e-22	YES	ASW		1	22349615	0.252858	NO	FIN		1	206911253	YRI	0.164482	0	5.591	4.333e-07
3	129898604	4.33524e-39	YES	ASW		9	33719795	1.00807e-21	YES	ASW		1	22349615	0.104511	NO	GWD		1	207125946	YRI	0.378644	0	5.122	2.685e-06
17	67220097	6.86411e-39	YES	ASW		3	197121593	1.35457e-21	YES	ASW		1	22349615	0.187539	NO	LWK		1	207126062	YRI	0.422564	1.75715e-12	3.978	0.0001712
4	142043415	7.08608e-39	YES	ASW		1	181399643	1.69199e-21	YES	ASW		1	22349615	0.181268	NO	TSI		1	208332741	YRI	0.499529	0	5.536	5.394e-07
1	25876169	1.3539e-38	YES	ASW		12	132335963	2.46104e-21	YES	ASW		1	22349615	0.12542	YES	YRI		1	208362758	YRI	-0.695621	0	-3.685	0.0004553
2	31254348	1.86554e-38	YES	ASW		1	211822542	3.54458e-21	YES	ASW		1	22350165	0.247634	NO	ASW		1	20901922	YRI	-0.219833	1.66533e-15	-4.852	7.458e-06
1	3816598	1.87417e-38	YES	ASW		10	104429746	3.6397e-21	YES	ASW		1	22350165	0.257171	NO	CHB		1	209785206	YRI	0.206929	1.10789e-08	4.524	2.5e-05
1	15850613	1.94047e-38	YES	ASW		20	5799865	7.11411e-21	YES	ASW		1	22350165	0.379861	YES	ESN		12	10096086	YRI	0.629189	0	6.786	3.439e-09
6	167263394	2.00887e-38	YES	ASW		7	108237224	7.27772e-21	YES	ASW		1	22350165	0.094591	YES	IBS		12	105368727	YRI	-0.00466914	3.08593e-08	-4.363	4.468e-05
7	23634985	3.20801e-38	YES	ASW		2	70373677	9.8922e-21	YES	ASW		1	22350165	0.0436853	NO	YRI		12	1059429	YRI	0.393826	0	4.515	2.581e-05
15	74671429	3.26683e-38	YES	ASW		5	118367185	1.02912e-20	YES	ASW		1	22350547	0.132748	YES	ASW		12	107065378	YRI	-0.854159	1.1542e-07	-4.727	1.187e-05
20	54967612	3.46798e-38	YES	ASW		19	12895553	1.03362e-20	YES	ASW		1	22350547	0.0577389	YES	CEU		12	109592558	YRI	-0.360794	0	-4.086	0.0001183
2	166752686	3.93973e-38	YES	ASW		8	579614	1.03746e-20	YES	ASW		1	22350547	0.279267	YES	LWK		12	110033270	YRI	0.363481	0	4.594	1.936e-05
22	42948028	4.9192e-38	YES	ASW		10	1568838	1.14724e-20	YES	ASW		1	22351326	0.741067	NO	ASW		12	1100450	YRI	-0.14243	5.28466e-14	-4.082	0.0001199
7	148199090	5.07799e-38	YES	ASW		12	133396240	2.10747e-20	YES	ASW		1	22351326	0.792029	NO	CEU		12	111769163	YRI	-0.500058	3.09291e-07	-4.666	1.486e-05
3	126674133	5.11423e-38	YES	ASW		6	57086412	2.21905e-20	YES	ASW		1	22351326	0.707389	YES	CHB		12	111847740	YRI	-0.190218	0	-6.368	1.915e-08
19	50651485	5.39416e-38	YES	ASW		4	106394380	2.23933e-20	YES	ASW		1	22351326	0.519437	NO	ESN		12	113531338	YRI	0.494059	0	6.394	1.719e-08
8	61950478	9.09053e-38	YES	ASW		4	57687849	2.76172e-20	YES	ASW		1	22351326	0.434011	YES	FIN		12	114367577	YRI	0.308525	1.38413e-11	4.017	0.0001496
11	30344883	1.02925e-37	YES	ASW		13	28611738	2.85854e-20	YES	ASW		1	22351326	0.0063094	YES	GWD		12	11700172	YRI	-0.9282	0	-5.061	3.395e-06
4	48175573	1.15091e-37	YES	ASW		15	52392836	2.98099e-20	YES	ASW		1	22351326	0.0994866	YES	IBS		12	11700317	YRI	-0.930563	0	-4.739	1.137e-05
4	15151677	1.20929e-37	YES	ASW		2	180112641	3.28342e-20	YES	ASW		1	22351326	0.284048	NO	LWK		12	117354785	YRI	-0.594241	0	-5.039	3.691e-06
9	20997090	1.70316e-37	YES	ASW		5	36701511	3.32067e-20	YES	ASW		1	22351326	0.520434	YES	TSI		12	118005641	YRI	-0.75213	0	-4.092	0.0001156
1	17232280	2.63815e-37	YES	ASW		7	1063460	5.30961e-20	YES	ASW		1	22351326	0.230968	NO	YRI		1	211822542	YRI	-0.957041	0	-15.52	4.938e-24
2	65144787	3.48596e-37	YES	ASW		19	996665	5.39814e-20	YES	ASW		1	22351947	3.20054e-43	NO	ASW		12	120763440	YRI	-0.320093	0	-3.905	0.0002195
1	201374653	4.05498e-37	YES	ASW		8	103548424	5.41609e-20	YES	ASW		1	22351947	1.9429e-45	NO	CEU		12	121613695	YRI	-0.562966	0	-6.08	6.171e-08
2	31254374	8.01309e-37	YES	ASW		3	50388607	5.48818e-20	YES	ASW		1	22351947	7.18744e-15	NO	CHB		12	121665334	YRI	-0.450523	0	-4.261	6.411e-05
4	86478381	8.90073e-37	YES	ASW		14	102459203	6.08091e-20	YES	ASW		1	22351947	1.16172e-40	NO	ESN		12	124198718	YRI	0.230089	0	-4.314	5.312e-05
9	126959752	9.18607e-37	YES	ASW		22	50319351	9.11842e-20	YES	ASW		1	22351947	3.47509e-64	NO	FIN		12	125383212	YRI	-0.656526	0	-6.123	5.184e-08
19	42927712	1.04176e-36	YES	ASW		2	233101114	1.08832e-19	YES	ASW		1	22351947	1.71727e-28	NO	GWD		12	129282180	YRI	-0.752785	0	-6.553	8.979e-09
3	122388312	1.49184e-36	YES	ASW		5	176432899	1.17521e-19	YES	ASW		1	22351947	5.18045e-59	NO	IBS		12	129314523	YRI	-0.144593	0	-3.778	0.0003353
12	21606549	1.67893e-36	YES	ASW		3	14165929	1.19615e-19	YES	ASW		1	22351947	3.73258e-21	NO	LWK		12	129341226	YRI	-0.913248	0	-4.456	3.201e-05
19	44711586	2.00033e-36	YES	ASW		17	66308708	1.22872e-19	YES	ASW		1	22351947	1.03012e-78	NO	TSI		12	131486923	YRI	-0.833159	0	-6.562	8.636e-09
4	190862035	2.28784e-36	YES	ASW		22	23152650	1.49392e-19	YES	ASW		1	22351947	1.64613e-32	NO	YRI		12	131984262	YRI	0.381077	0	6.057	6.759e-08
4	8230456	3.19693e-36	YES	ASW		4	86477428	1.5699e-19	YES	ASW		1	22352040	0.000662703	NO	ASW		12	132335963	YRI	-0.826855	0	-6.425	1.518e-08
20	62174335	3.95681e-36	YES	ASW		3	196347253	1.72355e-19	YES	ASW		1	22352040	0.00740983	NO	CEU		12	132337570	YRI	-0.39161	0	-7.114	8.845e-10
4	86477672	4.65548e-36	YES	ASW		6	88887810	1.89814e-19	YES	ASW		1	22352040	0.118316	YES	CHB		12	132569028	YRI	-0.0260042	2.77778e-13	-3.943	0.000193
14	23026213	5.45224e-36	YES	ASW		8	74904136	1.94729e-19	YES	ASW		1	22352040	7.32434e-08	NO	ESN		12	133349325	YRI	0.120241	0	4.047	0.000135
18	72973762	6.39713e-36	YES	ASW		6	144409135	2.08758e-19	YES	ASW		1	22352040	0.416294	NO	FIN		12	133396224	YRI	-0.842705	0	-4.794	9.256e-06
5	106599519	6.73132e-36	YES	ASW		7	22590051	2.16218e-19	YES	ASW		1	22352040	0.00278405	NO	GWD		12	133396240	YRI	0.31157	0	3.834	0.0002778
9	130955306	8.60125e-36	YES	ASW		22	36635756	2.27648e-19	YES	ASW		1	22352040	0.000395769	NO	IBS		12	13515358	YRI	0.66744	3.78586e-14	5.692	2.915e-07
1	147071283	9.33478e-36	YES	ASW		8	93978009	2.341e-19	YES	ASW		1	22352040	0.129128	NO	LWK		12	14392499	YRI	0.336536	0	4.894	6.379e-06
19	888663	1.04517e-35	YES	ASW		4	83720006	2.75136e-19	YES	ASW		1	22352040	7.44305e-07	NO	TSI		12	1756642	YRI	-0.650525	0	-7.625	1.051e-10
13	33479451	1.40657e-35	YES	ASW		19	17600057	3.54318e-19	YES	ASW		1	22352040	0.0118757	NO	YRI		1	21767096	YRI	-0.786466	0	-5.126	2.645e-06
4	53578599	1.54094e-35	YES	ASW		3	195914000	3.58795e-19	YES	ASW		1	22352108	0.000378292	NO	ASW		12	1771204	YRI	0.103313	0	4.476	2.973e-05
3	193549449	2.3573e-35	YES	ASW		20	36755932	4.28943e-19	YES	ASW		1	22352108	3.36409e-09	NO	CEU		12	1909979	YRI	-0.353715	0	-6.102	5.639e-08
20	2282049	2.47769e-35	YES	ASW		3	195913999	5.0481e-19	YES	ASW		1	22352108	0.00257362	NO	CHB		1	220891416	YRI	0.472006	0	4.853	7.426e-06
7	134680136	4.08137e-35	YES	ASW		10	98549577	5.75395e-19	YES	ASW		1	22352108	1.06622e-05	NO	ESN		1	223316685	YRI	0.0382171	9.53157e-08	4.174	8.692e-05
22	43165948	5.30125e-35	YES	ASW		3	14693660	5.89175e-19	YES	ASW		1	22352108	1.35082e-05	NO	FIN		1	226543982	YRI	-0.0429543	1.04045e-06	-3.759	0.0003573
7	5570128	7.71792e-35	YES	ASW		18	9710887	6.73251e-19	NO	ASW		1	22352108	0.000584183	NO	GWD		1	228353651	YRI	-0.101101	3.74082e-08	3.758	0.0003581
15	65588628	8.5853e-35	YES	ASW		7	139168560	6.82943e-19	YES	ASW		1	22352108	1.30169e-07	NO	IBS		1	231762340	YRI	0.393817	0	7.808	4.884e-11
20	19717907	1.40338e-34	YES	ASW		2	86448408	8.32931e-19	YES	ASW		1	22352108	1.56855e-05	NO	LWK		12	32455355	YRI	-0.832914	0	-6.91	2.06e-09
1	155058816	1.51444e-34	YES	ASW		3	125709213	9.03995e-19	YES	ASW		1	22352108	6.29095e-06	NO	TSI		1	23340451	YRI	0.399125	0	7.546	1.462e-10
18	47715767	1.69103e-34	YES	ASW		3	186229223	9.1337e-19	YES	ASW		1	22352108	0.00154841	NO	YRI		1	23451360	YRI	-0.914073	0	-6.621	6.787e-09
2	11020809	1.73345e-34	YES	ASW		14	56808909	9.2422e-19	YES	ASW		1	22353327	0.813545	YES	FIN		1	235060794	YRI	0.783193	0	5.349	1.119e-06
3	194878063	2.11314e-34	YES	ASW		5	124488125	1.23282e-18	YES	ASW		1	22353327	0.063482	YES	GWD		1	235142233	YRI	0.933148	0	3.906	0.0002187
10	72237693	2.17862e-34	YES	ASW		1	11809402	1.33964e-18	YES	ASW		1	22353414	0.599251	YES	ASW		1	236339034	YRI	-0.116576	2.48177e-08	-3.909	0.0002166
11	2323220	2.18148e-34	YES	ASW		7	157071964	1.45713e-18	YES	ASW		1	22353986	0.106716	NO	ASW		1	23671205	YRI	-0.171826	1.96287e-13	-3.774	0.0003398
18	55879611	2.60537e-34	YES	ASW		1	162122448	1.51353e-18	YES	ASW		1	22353986	0.673124	YES	CEU		12	3853196	YRI	0.307695	0	4.224	7.302e-05
1	1677924	4.22548e-34	YES	ASW		1	202149439	1.57782e-18	YES	ASW		1	22353986	0.168377	NO	CHB		12	3936941	YRI	0.429667	0	4.622	1.747e-05
9	130955289	4.33548e-34	YES	ASW		11	85871163	2.1572e-18	YES	ASW		1	22353986	1	NO	ESN		1	244488580	YRI	0.527569	0	3.787	0.0003247
10	82204700	4.50114e-34	YES	ASW		1	85410544	2.38249e-18	YES	ASW		1	22353986	0.0285308	NO	GWD		1	244517238	YRI	0.581218	0	5.944	1.065e-07
17	46993233	4.59013e-34	YES	ASW		2	21068349	2.69629e-18	YES	ASW		1	22353986	0.831495	YES	IBS		1	246979340	YRI	0.685283	0	4.821	8.379e-06
5	156642992	5.67512e-34	YES	ASW		18	77723434	2.78324e-18	YES	ASW		1	22353986	0.0485652	NO	LWK		1	247171390	YRI	-0.931001	0	-6.859	2.539e-09
6	41754576	6.28032e-34	YES	ASW		18	9067190	3.05724e-18	YES	ASW		1	22353986	0.50458	NO	YRI		1	247242280	YRI	0.2674	0	4.977	4.668e-06
3	193549408	6.62175e-34	YES	ASW		12	94652441	3.10782e-18	YES	ASW		1	22353989	0.0548139	NO	ASW		12	48336311	YRI	-0.547942	0	-4.325	5.113e-05
2	62568221	8.50747e-34	YES	ASW		15	101374035	3.58331e-18	YES	ASW		1	22353989	0.673124	YES	CEU		12	49741538	YRI	0.123794	8.46043e-10	5.906	1.241e-07
6	167506274	2.14377e-33	YES	ASW		2	101010860	3.68282e-18	YES	ASW		1	22353989	0.168767	NO	CHB		12	50677434	YRI	0.0680771	9.3948e-10	3.974	0.0001733
2	227637763	2.56502e-33	YES	ASW		7	129933481	4.05372e-18	YES	ASW		1	22353989	0.871692	NO	ESN		12	51632264	YRI	0.119962	3.03832e-06	3.825	0.000287
19	20162941	3.47004e-33	YES	ASW		6	135260303	5.03585e-18	YES	ASW		1	22353989	0.0667836	NO	GWD		12	5168849	YRI	0.410783	0	4.496	2.772e-05
6	138725677	3.5076e-33	YES	ASW		1	23340451	5.7685e-18	YES	ASW		1	22353989	1	YES	IBS		12	51714720	YRI	-0.939414	0	-4.807	8.843e-06
6	25405259	4.44575e-33	YES	ASW		21	47604837	7.29081e-18	YES	ASW		1	22353989	0.0197051	NO	LWK		12	53661932	YRI	-0.432236	0	-5.709	2.723e-07
3	197479257	5.2534e-33	YES	ASW		5	73786880	7.39353e-18	YES	ASW		1	22353989	0.50458	NO	YRI		1	25876340	YRI	-0.424171	0	-4.842	7.737e-06
1	150459715	6.8012e-33	YES	ASW		13	40690358	9.94376e-18	YES	ASW		1	22354246	0.215137	NO	ASW		1	26391140	YRI	0.54147	1.01441e-12	5.585	4.443e-07
19	20162951	7.60359e-33	YES	ASW		22	39660829	9.95748e-18	YES	ASW		1	22354246	0.415636	YES	CEU		1	26527810	YRI	0.600879	0	4.713	1.253e-05
11	18433780	9.83818e-33	YES	ASW		1	144520156	9.98972e-18	YES	ASW		1	22354246	0.736175	NO	CHB		12	662838	YRI	0.744304	0	7.416	2.509e-10
6	37001267	1.09455e-32	YES	ASW		16	49497751	1.06564e-17	YES	ASW		1	22354246	0.814779	NO	FIN		12	69753830	YRI	-0.284022	0	-3.852	0.0002616
1	154359411	1.47893e-32	YES	ASW		2	20391281	1.21123e-17	YES	ASW		1	22354246	0.846075	NO	TSI		12	69754012	YRI	-0.234934	0	3.825	0.0002867
18	2628037	1.63697e-32	YES	ASW		5	40437845	1.23841e-17	YES	ASW		1	22354246	0.58084	YES	YRI		1	27745101	YRI	-0.2434	2.22045e-16	-4.3	5.585e-05
1	182577811	1.86224e-32	YES	ASW		20	43312360	1.52004e-17	YES	ASW		1	22354277	0.244372	NO	ASW		12	791805	YRI	-0.782623	0	-3.998	0.0001598
7	38398781	2.24955e-32	YES	ASW		14	24758929	1.59467e-17	YES	ASW		1	22354277	1	YES	FIN		12	8090839	YRI	0.825798	2.66454e-15	4.633	1.678e-05
16	74700743	4.39318e-32	YES	ASW		12	3853196	1.69277e-17	YES	ASW		1	22354277	0.351806	YES	GWD		12	93489304	YRI	-0.210936	3.40838e-14	-3.786	0.000326
18	10953914	5.88785e-32	YES	ASW		18	77723435	1.72663e-17	YES	ASW		1	22354277	0.000609685	YES	LWK		12	94496318	YRI	0.191246	0	3.848	0.0002654
4	70697677	6.83508e-32	YES	ASW		7	100401433	1.83314e-17	YES	ASW		1	22354277	0.691039	YES	TSI		12	94652441	YRI	0.430971	0	4.463	3.123e-05
22	22562412	8.77656e-32	YES	ASW		1	156326895	2.27461e-17	YES	ASW		1	22354277	0.623542	YES	YRI		12	94665258	YRI	-0.558791	0	-4.435	3.449e-05
8	47914992	1.48251e-31	YES	ASW		20	44539492	2.3029e-17	YES	ASW		1	22354327	0.729693	NO	ASW		12	96514632	YRI	-0.766246	0	-4.279	6.009e-05
11	67350999	1.51733e-31	YES	ASW		20	25064525	2.42273e-17	YES	ASW		1	22354327	1	YES	CEU		12	9904074	YRI	-0.401899	0	-4.53	2.447e-05
19	19431423	1.55783e-31	YES	ASW		3	119078592	2.53049e-17	YES	ASW		1	22354327	0.259599	NO	CHB		1	30846085	YRI	0.174332	0	4.655	1.549e-05
15	68522850	1.7541e-31	YES	ASW		1	40265078	2.86359e-17	YES	ASW		1	22354327	0.823578	YES	ESN		13	114100565	YRI	0.297417	0	6.307	2.457e-08
2	120048632	2.14759e-31	YES	ASW		3	127474030	2.93228e-17	YES	ASW		1	22354327	0.613027	NO	GWD		13	114787898	YRI	0.124997	4.95478e-10	4.218	7.459e-05
17	3817178	3.2496e-31	YES	ASW		2	242027926	3.0111e-17	YES	ASW		1	22354327	0.805933	NO	IBS		13	114813298	YRI	0.103374	0	4.832	8.049e-06
14	106995713	3.40959e-31	YES	ASW		14	88675371	3.82904e-17	YES	ASW		1	22354327	0.279267	YES	LWK		13	114895212	YRI	-0.300231	1.81458e-07	-3.764	0.0003515
1	159791464	3.61865e-31	YES	ASW		15	70789797	4.64003e-17	YES	ASW		1	22354327	0.303339	NO	TSI		13	114909364	YRI	0.452345	4.79616e-14	4.245	6.775e-05
7	156755052	3.87285e-31	YES	ASW		8	104137318	5.98835e-17	YES	ASW		1	22354327	0.26858	NO	YRI		1	31255905	YRI	0.964257	0	8.763	9.033e-13
1	219967924	4.8731e-31	YES	ASW		6	38067259	6.10897e-17	YES	ASW		1	22356888	0.063482	YES	GWD		1	32059773	YRI	-0.937107	3.64042e-13	-5.137	2.537e-06
21	38581522	5.43633e-31	YES	ASW		11	3238616	6.12962e-17	YES	ASW		1	22356905	0.11321	YES	GWD		13	22636003	YRI	-0.0923089	4.05211e-10	-3.757	0.0003591
10	115720514	5.44915e-31	YES	ASW		9	140356374	6.44909e-17	YES	ASW		1	22357217	0.00307926	YES	ASW		13	24473876	YRI	0.160532	3.38685e-08	4.046	0.0001354
2	163448112	6.89422e-31	YES	ASW		8	98640422	6.74882e-17	YES	ASW		1	22357217	0.824787	NO	CEU		13	25592277	YRI	-0.726207	0	-4.343	4.789e-05
7	65305632	8.3512e-31	YES	ASW		12	14392499	6.94534e-17	YES	ASW		1	22357217	0.0300193	YES	ESN		13	28611630	YRI	0.418709	0	6.446	1.39e-08
15	74671412	8.59487e-31	YES	ASW		8	118991042	9.98302e-17	YES	ASW		1	22357217	0.47787	YES	FIN		13	28611738	YRI	0.892742	0	6.072	6.358e-08
6	83217056	9.45772e-31	YES	ASW		17	58156427	1.21991e-16	YES	ASW		1	22357217	1	NO	GWD		13	29224601	YRI	0.596712	0	4.675	1.44e-05
2	85619725	1.01906e-30	YES	ASW		7	1087938	1.47371e-16	YES	ASW		1	22357217	0.203127	NO	IBS		1	32936807	YRI	0.137692	4.83745e-06	6.023	7.741e-08
2	208492143	1.17077e-30	YES	ASW		1	247242280	1.62715e-16	YES	ASW		1	22357217	0.359234	NO	LWK		13	31017268	YRI	0.0792835	0	-3.714	0.0004145
1	171584648	1.26046e-30	YES	ASW		20	45834507	1.66879e-16	YES	ASW		1	22357217	0.257093	YES	YRI		13	33479451	YRI	-0.83954	0	-7.399	2.704e-10
9	140703691	1.55245e-30	YES	ASW		1	200597688	1.742e-16	YES	ASW		1	22362940	0.157218	NO	CHB		1	33586199	YRI	0.519661	0	10.11	3.55e-15
2	242050991	2.1744e-30	YES	ASW		19	2789661	1.75844e-16	YES	ASW		1	22363039	1	NO	CHB		1	3369847	YRI	-0.409639	6.33555e-08	-5.125	2.65e-06
1	145454716	2.19564e-30	YES	ASW		2	231759260	1.81947e-16	YES	ASW		1	22403357	0.520124	YES	CHB		13	40621796	YRI	0.280669	0	5.305	1.327e-06
17	58612185	2.72143e-30	YES	ASW		17	4065681	1.90166e-16	YES	ASW		1	22430732	0.129083	YES	ASW		13	40690358	YRI	-0.533997	0	-3.941	0.000194
2	11020903	2.94781e-30	YES	ASW		17	72475064	2.04122e-16	YES	ASW		1	22430732	1	NO	ESN		13	42086794	YRI	0.376727	0	5.087	3.071e-06
12	106849036	4.98999e-30	YES	ASW		2	209134025	2.08646e-16	YES	ASW		1	22430732	0.573676	NO	GWD		13	43964962	YRI	-0.880515	4.08387e-06	-3.973	0.0001742
9	106940114	5.11667e-30	YES	ASW		13	77402584	2.12833e-16	YES	ASW		1	22430732	0.440033	NO	LWK		13	45284920	YRI	-0.849391	0	-5.512	5.916e-07
7	65235796	5.2158e-30	YES	ASW		4	76822748	2.50281e-16	YES	ASW		1	22430732	0.277549	YES	YRI		13	48749487	YRI	0.778904	0	6.824	2.936e-09
15	28381546	5.53873e-30	YES	ASW		3	29728592	2.61948e-16	YES	ASW		1	22442491	0.733453	YES	ASW		13	50194394	YRI	-0.827817	0	-6.694	5.023e-09
2	84439928	5.8835e-30	YES	ASW		14	35591174	2.71662e-16	YES	ASW		1	22442491	0.527718	YES	ESN		13	50244041	YRI	-0.538466	0	-4.842	7.755e-06
3	15416027	6.20389e-30	YES	ASW		14	81951894	2.95562e-16	YES	ASW		1	22445785	0.00296377	YES	ASW		1	35262776	YRI	-0.802372	0	-4.15	9.474e-05
1	89458673	6.8114e-30	YES	ASW		9	132031138	3.21557e-16	YES	ASW		1	22445785	0.0393276	YES	ESN		1	3605097	YRI	-0.226249	0	-3.843	0.0002702
4	48175596	7.21468e-30	YES	ASW		19	488640	3.49148e-16	YES	ASW		1	22445785	0.228199	NO	GWD		1	36488956	YRI	0.574612	0	4.895	6.349e-06
8	129198290	7.38639e-30	YES	ASW		6	10965119	3.72503e-16	YES	ASW		1	22445785	0.0402119	YES	LWK		1	36866635	YRI	0.287486	0	4.056	0.0001311
13	114634184	7.69581e-30	YES	ASW		19	3125298	4.17274e-16	YES	ASW		1	22445785	0.0756003	YES	YRI		1	3704041	YRI	-0.788546	0	-3.848	0.0002652
3	129814869	1.00461e-29	YES	ASW		19	50972278	4.33862e-16	YES	ASW		1	22447821	0.768662	NO	ASW		1	37560090	YRI	0.467674	0	4.678	1.424e-05
21	46976236	1.01385e-29	YES	ASW		5	14253070	4.71696e-16	YES	ASW		1	22447821	0.0159881	YES	ESN		13	77402584	YRI	0.255302	0	5.802	1.878e-07
6	151086457	1.06127e-29	YES	ASW		15	64175305	5.06401e-16	YES	ASW		1	22447821	1	NO	GWD		1	3820005	YRI	-0.526336	2.49112e-12	-5.414	8.697e-07
13	99506229	1.07121e-29	YES	ASW		16	10336997	5.13177e-16	YES	ASW		1	22447821	1	NO	LWK		1	39558211	YRI	-1	0	-4.957	5.03e-06
2	127399116	1.40567e-29	YES	ASW		10	114149479	5.33505e-16	YES	ASW		1	22447821	0.821033	YES	YRI		13	99223571	YRI	-0.334774	0	-4.188	8.291e-05
6	42284605	1.60697e-29	YES	ASW		3	119800822	5.39796e-16	YES	ASW		1	22452728	0.516169	NO	ASW		13	99506229	YRI	0.221235	0	3.727	0.0003963
7	86975025	1.67264e-29	YES	ASW		10	18947379	5.90973e-16	YES	ASW		1	22452728	1	YES	ESN		1	39957169	YRI	-0.352152	0	-4.534	2.41e-05
17	66308836	1.81736e-29	YES	ASW		22	44280733	6.44072e-16	YES	ASW		1	22452728	0.0100538	YES	GWD		1	40265078	YRI	-0.717439	0	-4.935	5.473e-06
5	54716925	2.24221e-29	YES	ASW		11	62308618	6.75164e-16	YES	ASW		1	22452728	1	NO	LWK		1	4087765	YRI	-0.372685	0	-4.594	1.935e-05
8	110064864	2.27745e-29	YES	ASW		11	34255733	6.91342e-16	YES	ASW		1	22452728	0.0456455	YES	YRI		14	100771975	YRI	0.193555	1.00726e-11	4.117	0.000106
18	11293981	2.54108e-29	YES	ASW		6	114076884	7.96156e-16	YES	ASW		1	22453628	1	NO	ASW		14	101012609	YRI	0.410584	0	5.629	3.737e-07
4	80927241	3.09873e-29	YES	ASW		17	46590719	8.1315e-16	YES	ASW		1	22453628	0.252416	YES	ESN		14	102402127	YRI	0.530325	0	7.364	3.12e-10
3	13041138	3.11214e-29	YES	ASW		5	150618993	8.46963e-16	YES	ASW		1	22453628	0.0732273	NO	GWD		14	102459203	YRI	-0.503529	0	-4.411	3.763e-05
18	30111433	3.25343e-29	YES	ASW		20	36244400	1.02057e-15	YES	ASW		1	22453628	0.435014	NO	LWK		14	103022060	YRI	0.460865	3.55271e-15	5.154	2.376e-06
14	42769076	3.27854e-29	YES	ASW		22	50699487	1.02115e-15	NO	ASW		1	22453628	0.000462223	YES	YRI		14	103993875	YRI	-0.137741	3.92437e-06	-3.747	0.0003714
12	117354785	3.35458e-29	YES	ASW		6	169513187	1.20872e-15	YES	ASW		1	22453641	1	NO	ASW		14	104155945	YRI	0.573134	0	9.02	3.107e-13
16	50602182	3.40123e-29	YES	ASW		5	176543960	1.64504e-15	YES	ASW		1	22453641	1	NO	ESN		14	105128654	YRI	0.428813	0	5.172	2.218e-06
7	766220	3.40999e-29	YES	ASW		3	195622041	1.92699e-15	YES	ASW		1	22453641	0.0463555	NO	GWD		14	105282053	YRI	-0.151388	2.7536e-06	-3.997	0.0001602
19	20162968	3.56661e-29	YES	ASW		12	69753830	1.98634e-15	YES	ASW		1	22453641	0.430443	NO	LWK		14	106026812	YRI	0.160791	0	3.935	0.0001978
10	28624136	3.66705e-29	YES	ASW		3	137801779	2.00245e-15	YES	ASW		1	22453641	0.0192598	YES	YRI		14	107239080	YRI	0.149194	0	4.276	6.075e-05
8	143407713	3.83669e-29	YES	ASW		10	105560810	2.02136e-15	YES	ASW		1	22454878	0.726113	NO	ASW		14	107239107	YRI	0.105229	0	4.038	0.0001395
2	11020902	5.19739e-29	YES	ASW		1	235060794	2.52897e-15	YES	ASW		1	22454878	0.472163	NO	ESN		14	107280950	YRI	-0.753891	0	-4.591	1.957e-05
10	80197361	5.33041e-29	YES	ASW		1	153463451	3.75824e-15	YES	ASW		1	22454878	0.176314	NO	GWD		1	41422228	YRI	-1	0	-3.961	0.0001816
1	154839799	5.43756e-29	YES	ASW		21	34801908	3.96541e-15	YES	ASW		1	22454878	1	NO	LWK		1	41981844	YRI	-0.822968	0	-5.888	1.333e-07
18	72973647	5.48523e-29	YES	ASW		14	67960040	4.31589e-15	YES	ASW		1	22454878	0.374229	YES	YRI		14	20909282	YRI	0.499976	0	6.234	3.305e-08
5	171788725	6.97014e-29	YES	ASW		10	104574329	4.52282e-15	YES	ASW		1	22458247	1	YES	ASW		14	20938251	YRI	-0.292183	0	-6.484	1.191e-08
6	151086544	9.7539e-29	YES	ASW		7	101705521	5.48447e-15	YES	ASW		1	22458247	0.8659	NO	ESN		14	22080501	YRI	0.398245	8.40417e-12	3.912	0.0002139
9	95502943	1.04212e-28	YES	ASW		9	130470175	5.52369e-15	YES	ASW		1	22458247	0.335756	YES	GWD		14	22382139	YRI	-0.452881	0	-5.103	2.887e-06
2	9550446	1.12353e-28	YES	ASW		5	100682804	6.64637e-15	YES	ASW		1	22458247	1	NO	LWK		14	24758929	YRI	0.35694	0	5.407	8.945e-07
6	25405074	1.28837e-28	YES	ASW		21	38581125	6.78723e-15	YES	ASW		1	22458247	0.319385	NO	YRI		14	31324803	YRI	-0.607496	0	-5.926	1.145e-07
1	235142233	1.29628e-28	YES	ASW		19	47119910	6.97726e-15	YES	ASW		1	22460592	0.252809	NO	ASW		14	31325039	YRI	-0.850538	0	-4.243	6.836e-05
1	154359179	1.33248e-28	YES	ASW		15	86033184	7.05207e-15	YES	ASW		1	22460592	1	NO	LWK		14	35591174	YRI	-0.112097	0	-5.792	1.96e-07
16	31206525	1.57311e-28	YES	ASW		11	70129165	7.13792e-15	YES	ASW		1	22460592	1	NO	YRI		14	39921156	YRI	-0.970551	0	-6.269	2.862e-08
6	37526220	1.58556e-28	YES	ASW		12	121665334	8.9391e-15	YES	ASW		1	25869262	0.0595976	YES	ASW		14	50513320	YRI	0.594507	0	5.983	9.123e-08
14	91790337	1.6105e-28	YES	ASW		8	70927807	1.20234e-14	YES	ASW		1	25869262	0.411883	YES	FIN		14	55189714	YRI	0.913649	0	8.968	3.859e-13
20	52681083	1.74823e-28	YES	ASW		11	94336431	1.22393e-14	YES	ASW		1	25869262	0.123506	YES	GWD		14	56808909	YRI	0.624549	0	4.929	5.577e-06
11	18433720	2.38859e-28	YES	ASW		6	25405877	1.41837e-14	YES	ASW		1	25869262	0.262029	YES	IBS		14	62228937	YRI	0.0313038	1.50836e-06	-8.095	1.472e-11
22	39747780	2.40662e-28	YES	ASW		2	137139707	1.59992e-14	YES	ASW		1	25872467	0.351372	NO	ASW		14	63850720	YRI	0.629318	0	5.457	7.338e-07
14	88675954	2.70749e-28	YES	ASW		9	38672523	1.82839e-14	YES	ASW		1	25872467	0.401811	NO	CEU		14	63905249	YRI	0.0413452	3.70554e-10	4.241	6.879e-05
12	11700172	2.90827e-28	YES	ASW		5	156700461	1.86862e-14	YES	ASW		1	25872467	0.264396	YES	FIN		14	64204534	YRI	-0.758409	0	-6.095	5.789e-08
7	158622430	2.95472e-28	YES	ASW		18	712356	1.91961e-14	YES	ASW		1	25872467	0.721959	NO	IBS		14	65419473	YRI	0.247889	0	5.095	2.978e-06
6	88624887	3.34095e-28	YES	ASW		3	100240509	2.19253e-14	YES	ASW		1	25872467	0.131164	NO	TSI		14	66104820	YRI	0.0743829	0	4.765	1.031e-05
9	126959973	3.85585e-28	YES	ASW		14	65419473	2.33755e-14	YES	ASW		1	25874688	0.532988	NO	ASW		14	67960040	YRI	0.3985	0	5.933	1.114e-07
1	36488956	5.3456e-28	YES	ASW		17	47296341	2.52194e-14	YES	ASW		1	25874688	0.562866	NO	ESN		14	67960255	YRI	0.554939	0	5.703	2.784e-07
7	38389627	6.04857e-28	YES	ASW		13	50194394	2.53121e-14	YES	ASW		1	25874688	0.403085	YES	FIN		14	69273905	YRI	-0.79421	0	-6.829	2.878e-09
12	90674600	7.1012e-28	YES	ASW		1	51426152	2.55987e-14	YES	ASW		1	25874688	0.593337	YES	GWD		14	69803200	YRI	0.255648	0	7.258	4.853e-10
14	63850720	7.10979e-28	YES	ASW		17	74500384	2.87933e-14	YES	ASW		1	25874688	0.625895	NO	IBS		14	70150910	YRI	0.408612	0	4.923	5.717e-06
1	33586199	7.73537e-28	YES	ASW		1	16353415	2.98221e-14	YES	ASW		1	25874688	0.309271	YES	LWK		14	70193613	YRI	0.14499	0	4.219	7.443e-05
9	131683822	8.09987e-28	YES	ASW		19	49379962	3.01524e-14	YES	ASW		1	25874688	0.0152321	NO	TSI		14	70724424	YRI	1	1.45252e-07	4.385	4.126e-05
2	17342057	8.16265e-28	YES	ASW		1	18902257	3.03664e-14	YES	ASW		1	25875030	0.398664	YES	CEU		14	73102191	YRI	0.198225	0	4.538	2.376e-05
1	117602338	8.65491e-28	YES	ASW		22	37535328	3.23597e-14	YES	ASW		1	25875108	0.639234	YES	CHB		14	73184100	YRI	-0.717817	1.02141e-14	-4.354	4.605e-05
17	3867938	8.68618e-28	YES	ASW		6	106008572	3.46431e-14	YES	ASW		1	25875108	0.657391	YES	TSI		14	73393878	YRI	0.405533	0	8.706	1.147e-12
3	194206987	1.00293e-27	YES	ASW		22	51044746	3.84594e-14	YES	ASW		1	25875126	0.396878	YES	CEU		14	75946814	YRI	-0.812554	0	-6.256	3.015e-08
13	25592301	1.20483e-27	YES	ASW		12	41301251	3.94286e-14	YES	ASW		1	25875126	0.0339616	NO	FIN		14	75981856	YRI	-0.395902	0	-5.911	1.214e-07
14	33075706	1.27559e-27	YES	ASW		5	169234075	4.23268e-14	YES	ASW		1	25875126	0.627438	YES	TSI		14	81951894	YRI	0.240722	0	4.916	5.872e-06
7	152272366	1.2773e-27	YES	ASW		5	119793604	4.31383e-14	YES	ASW		1	25875650	0.160665	YES	ASW		14	88675371	YRI	0.911592	0	6.403	1.655e-08
4	141348257	1.46507e-27	YES	ASW		8	59447578	4.57736e-14	YES	ASW		1	25875682	0.0339391	YES	ASW		14	90117111	YRI	0.775299	0	5.747	2.342e-07
4	76580894	1.62103e-27	YES	ASW		7	135978435	4.68693e-14	YES	ASW		1	25875682	1	YES	CEU		14	90849847	YRI	-0.200455	0	-3.671	0.0004768
3	48282695	1.77463e-27	YES	ASW		1	1186502	4.69635e-14	YES	ASW		1	25875682	0.639234	YES	CHB		14	91784225	YRI	0.100905	0	4.726	1.192e-05
10	26190267	1.89091e-27	YES	ASW		14	75946814	5.70518e-14	YES	ASW		1	25875682	0.404731	YES	IBS		14	91830619	YRI	0.0279633	1.1201e-12	4.067	0.0001263
17	42486310	2.06649e-27	YES	ASW		17	70236669	6.21573e-14	YES	ASW		1	25875756	0.01819	YES	ASW		14	91839086	YRI	0.254051	0	6.664	5.685e-09
1	94313296	2.18254e-27	YES	ASW		1	26391140	6.73827e-14	YES	ASW		1	25875756	0.376539	YES	CEU		14	93101528	YRI	-0.676374	0	-4.088	0.0001175
10	112683868	2.19106e-27	YES	ASW		17	16190418	6.75349e-14	YES	ASW		1	25875756	0.176798	YES	CHB		14	93631515	YRI	-0.985014	0	-3.882	0.0002368
6	51670542	2.27707e-27	YES	ASW		9	131710406	7.01242e-14	YES	ASW		1	25875756	0.584814	YES	FIN		15	101374035	YRI	0.474928	0	6.137	4.899e-08
5	145356203	2.38714e-27	YES	ASW		6	44703055	7.24322e-14	YES	ASW		1	25875756	0.0926255	YES	IBS		15	101676013	YRI	-0.640424	0	-4.038	0.0001393
7	30264395	2.39274e-27	YES	ASW		5	36689524	7.74101e-14	YES	ASW		1	25875756	0.177251	YES	TSI		15	102042282	YRI	-0.157365	0	-4.309	5.408e-05
8	28027006	3.06936e-27	YES	ASW		9	130533361	8.09209e-14	YES	ASW		1	25875920	0.0045386	YES	ASW		1	51426152	YRI	0.115611	0	3.811	0.0002999
3	15352476	3.42351e-27	YES	ASW		16	87942971	1.1326e-13	YES	ASW		1	25875920	0.0130978	YES	CEU		15	22923742	YRI	0.478698	0	4.993	4.396e-06
21	47716547	3.63561e-27	YES	ASW		2	99055391	1.15223e-13	YES	ASW		1	25875920	0.858955	YES	CHB		15	22923914	YRI	0.412425	0	4.418	3.665e-05
16	53857263	3.7572e-27	YES	ASW		8	28043134	1.28422e-13	YES	ASW		1	25875920	0.133958	YES	ESN		15	28381565	YRI	0.321699	0	4.244	6.798e-05
1	175221934	3.85582e-27	YES	ASW		1	58621708	1.29328e-13	YES	ASW		1	25875920	0.309736	YES	FIN		15	31115709	YRI	-0.933593	0	-4.895	6.339e-06
6	41991105	3.93033e-27	YES	ASW		3	131080391	1.52279e-13	YES	ASW		1	25875920	0.0824591	YES	IBS		15	31508791	YRI	0.100984	2.8035e-07	3.927	0.0002035
9	95502987	4.05803e-27	YES	ASW		11	57413943	1.53661e-13	YES	ASW		1	25875920	0.156912	YES	TSI		15	31730035	YRI	-0.740282	0	-4.102	0.0001116
6	4901921	4.10514e-27	YES	ASW		6	42947013	1.63738e-13	YES	ASW		1	25878280	0.0688724	YES	ASW		15	33615980	YRI	-0.188971	3.51124e-06	-5.933	1.113e-07
16	89707783	4.58888e-27	YES	ASW		11	75294333	1.92159e-13	YES	ASW		1	25878280	0.538271	NO	CEU		15	34186552	YRI	-0.829698	0	-6.233	3.315e-08
19	1038289	4.92878e-27	YES	ASW		2	10953001	2.37403e-13	YES	ASW		1	25878280	0.541672	YES	CHB		15	40690915	YRI	0.190954	6.11178e-13	3.73	0.0003924
6	126115244	4.97638e-27	YES	ASW		7	48019357	2.6029e-13	YES	ASW		1	25878280	0.117944	YES	ESN		15	42196846	YRI	0.193614	0	4.088	0.0001174
8	30575060	5.23819e-27	YES	ASW		2	10930903	2.87397e-13	YES	ASW		1	25878280	0.0764104	YES	FIN		15	43478113	YRI	0.113107	1.0667e-12	4.883	6.645e-06
18	55879679	5.99591e-27	YES	ASW		21	30476586	2.98336e-13	YES	ASW		1	25878280	0.544022	NO	GWD		1	54755742	YRI	0.345789	0	6.328	2.252e-08
9	21122071	6.24715e-27	YES	ASW		1	207125946	2.98642e-13	YES	ASW		1	25878280	0.81971	YES	IBS		15	50426964	YRI	-0.632463	0	-3.782	0.0003311
19	44711623	6.98005e-27	YES	ASW		3	57945768	3.50064e-13	YES	ASW		1	25878280	0.730554	NO	LWK		15	51915189	YRI	-0.427492	3.33067e-16	-3.841	0.0002714
14	51279108	7.17109e-27	YES	ASW		15	31115709	3.81557e-13	YES	ASW		1	25878280	0.0305343	NO	TSI		15	52274476	YRI	0.184097	0	4.563	2.174e-05
7	7829238	7.62015e-27	YES	ASW		5	173212571	3.93045e-13	YES	ASW		1	25878299	0.34352	YES	ASW		15	52392836	YRI	-0.425471	0	-4.759	1.053e-05
12	11700361	8.47051e-27	YES	ASW		22	39493356	4.08947e-13	YES	ASW		1	25878299	0.286564	NO	CEU		15	52472120	YRI	0.0237707	1.01224e-08	4.3	5.588e-05
12	59799997	9.84363e-27	YES	ASW		12	1909979	4.15507e-13	YES	ASW		1	25878299	0.0396549	YES	ESN		1	55529828	YRI	-0.444805	0	-5.361	1.069e-06
14	107151508	1.0738e-26	YES	ASW		13	48749487	4.57185e-13	YES	ASW		1	25878299	0.11347	YES	FIN		15	55700248	YRI	0.123309	0	3.823	0.0002884
3	15352477	1.22555e-26	YES	ASW		5	153882523	4.7731e-13	YES	ASW		1	25878299	0.0521353	NO	GWD		1	55723817	YRI	-0.563221	0	-5.18	2.149e-06
19	43934682	1.27289e-26	YES	ASW		2	101705989	4.91937e-13	YES	ASW		1	25878299	1	NO	IBS		15	57664572	YRI	0.470244	3.92353e-13	3.924	0.0002053
8	3982275	1.32758e-26	YES	ASW		3	142803974	4.97115e-13	YES	ASW		1	25878299	1	YES	LWK		15	58731311	YRI	-0.943097	4.62418e-07	-5.561	4.875e-07
13	41845674	1.33902e-26	YES	ASW		1	206911253	5.16233e-13	YES	ASW		1	25878299	1	NO	TSI		15	60690895	YRI	0.183671	0	4.572	2.104e-05
1	246979340	1.38834e-26	YES	ASW		5	179967509	5.34508e-13	YES	ASW		1	25879587	1	YES	ASW		15	63196896	YRI	0.769787	0	17.5	7.066e-27
8	103577024	1.46963e-26	YES	ASW		3	185869440	5.35772e-13	YES	ASW		1	25879587	0.169591	YES	CEU		15	63853052	YRI	0.369254	0	4.919	5.796e-06
13	25592277	1.75268e-26	YES	ASW		5	150992585	5.61064e-13	YES	ASW		1	25879587	0.296956	YES	ESN		15	64175305	YRI	0.876739	0	4.992	4.4e-06
15	51913040	2.14146e-26	YES	ASW		15	78860250	6.09512e-13	YES	ASW		1	25879587	0.534746	YES	FIN		15	64757040	YRI	0.275251	0	5.452	7.487e-07
7	625408	2.15945e-26	YES	ASW		4	915722	6.31117e-13	YES	ASW		1	25879587	0.187417	YES	GWD		15	64757099	YRI	0.335454	0	4.179	8.552e-05
7	625427	2.47713e-26	YES	ASW		8	143408034	6.34521e-13	YES	ASW		1	25879587	0.280055	NO	IBS		15	65167523	YRI	0.274843	1.03408e-08	3.768	0.0003467
2	208929601	2.72036e-26	YES	ASW		10	105803156	7.58401e-13	YES	ASW		1	25879587	0.213034	YES	LWK		15	65579033	YRI	-0.237107	8.32667e-15	-5.418	8.551e-07
11	111238307	2.94975e-26	YES	ASW		7	39781995	8.20946e-13	YES	ASW		1	25879587	0.0425598	NO	TSI		15	66446316	YRI	-0.741749	1.43219e-14	-5.343	1.144e-06
8	70844895	3.0806e-26	YES	ASW		7	148906778	8.29681e-13	YES	ASW		1	25879587	0.38189	YES	YRI		15	68522850	YRI	0.601701	0	6.85	2.641e-09
22	17784977	3.36432e-26	YES	ASW		1	160854620	8.40259e-13	YES	ASW		1	40132795	0.914352	YES	ASW		15	70174409	YRI	0.696485	0	8.871	5.779e-13
5	96232222	3.61116e-26	YES	ASW		5	162900839	8.46406e-13	YES	ASW		1	40132795	3.71811e-06	YES	CHB		15	70789797	YRI	0.375034	0	5.709	2.717e-07
2	184132077	3.82201e-26	YES	ASW		1	200984079	8.64878e-13	YES	ASW		1	40132795	5.79318e-10	YES	ESN		15	71800954	YRI	-0.892525	0	-4.686	1.381e-05
3	194403491	4.22473e-26	YES	ASW		11	75773914	1.01509e-12	YES	ASW		1	40132795	0.00542652	YES	GWD		15	75362084	YRI	-0.257924	0	-3.676	0.0004684
12	10696297	4.52216e-26	YES	ASW		19	50420671	1.0168e-12	YES	ASW		1	40132795	0.000225121	YES	IBS		15	77312041	YRI	0.613039	0	8.592	1.849e-12
3	16327855	4.66183e-26	YES	ASW		16	12499171	1.1023e-12	YES	ASW		1	40132795	0.0179142	YES	LWK		15	78202945	YRI	-0.901156	0	-3.917	0.0002104
5	178450995	4.79229e-26	YES	ASW		8	135550588	1.1146e-12	YES	ASW		1	40132795	0.00233554	YES	YRI		15	78237027	YRI	0.42659	0	8.301	6.212e-12
8	81046850	4.8011e-26	YES	ASW		11	9650750	1.14575e-12	YES	ASW		1	40252569	0.0873536	YES	ASW		15	78609016	YRI	0.636046	0	7.009	1.369e-09
17	67220060	5.19075e-26	YES	ASW		9	100866201	1.17328e-12	YES	ASW		1	40252569	0.219909	NO	CEU		15	78860250	YRI	0.333903	0	5.826	1.709e-07
6	148941922	5.23929e-26	YES	ASW		5	133882639	1.18932e-12	YES	ASW		1	40252569	0.348918	YES	CHB		15	83501511	YRI	-0.435584	0	-4.366	4.415e-05
15	86018746	5.75092e-26	YES	ASW		10	72240570	1.25944e-12	YES	ASW		1	40252569	0.214153	YES	ESN		15	84661307	YRI	0.662391	0	4.489	2.844e-05
14	78471841	5.79885e-26	YES	ASW		6	25027807	1.29643e-12	YES	ASW		1	40252569	0.0418336	YES	FIN		15	86018746	YRI	0.533139	0	6.326	2.269e-08
3	124867838	6.00644e-26	YES	ASW		15	84661307	1.42663e-12	YES	ASW		1	40252569	0.0344937	YES	GWD		15	86033184	YRI	0.964311	0	4.611	1.82e-05
6	28367683	6.48644e-26	YES	ASW		1	1590575	1.43933e-12	YES	ASW		1	40252569	0.160165	YES	IBS		1	58621708	YRI	1	0	4.852	7.468e-06
1	161576227	6.51931e-26	YES	ASW		4	144203121	1.47126e-12	YES	ASW		1	40252569	0.300141	YES	LWK		15	89561128	YRI	-0.362731	7.15214e-07	-3.668	0.0004815
6	3187454	6.98098e-26	YES	ASW		22	39784845	1.47256e-12	YES	ASW		1	40252569	0.000922785	YES	TSI		15	89672868	YRI	0.0149827	2.08955e-09	3.807	0.0003044
22	29351997	7.20089e-26	YES	ASW		20	5485337	1.66121e-12	YES	ASW		1	40252569	0.159946	YES	YRI		16	11043413	YRI	-0.250435	0	-4.742	1.122e-05
12	9237242	7.27256e-26	YES	ASW		3	140824888	1.77087e-12	YES	ASW		1	40299821	0.227138	YES	CEU		16	11314405	YRI	0.23008	0	5.907	1.236e-07
1	36866635	7.83735e-26	YES	ASW		2	73944272	1.77702e-12	YES	ASW		1	40334841	0.117009	YES	CEU		16	11402908	YRI	0.0138145	4.39187e-06	4.547	2.301e-05
3	104238089	9.19707e-26	YES	ASW		22	18923745	1.80707e-12	YES	ASW		1	40334841	0.232286	NO	GWD		16	11718312	YRI	0.717825	0	9.242	1.236e-13
2	24150506	1.22831e-25	YES	ASW		1	150039678	1.86979e-12	YES	ASW		1	40334841	1	YES	LWK		16	12174119	YRI	0.197936	0	3.786	0.0003261
13	79968211	1.37783e-25	YES	ASW		9	123706816	2.2111e-12	YES	ASW		1	40335120	0.309294	NO	GWD		16	12499171	YRI	0.937427	0	4.557	2.218e-05
12	121790521	1.49895e-25	YES	ASW		2	88565319	2.21597e-12	YES	ASW		1	40335120	1	NO	YRI		16	12642708	YRI	-0.480766	0	-4.387	4.096e-05
6	81596397	2.11877e-25	YES	ASW		5	153867280	2.44482e-12	YES	ASW		1	40341774	0.369427	YES	ASW		16	14403442	YRI	-0.794018	0	-5.42	8.494e-07
10	74310206	2.45398e-25	YES	ASW		10	11741181	2.71814e-12	YES	ASW		1	40341774	0.029559	YES	ESN		1	62596969	YRI	-0.734785	0	-5.408	8.889e-07
3	118938119	3.3681e-25	YES	ASW		19	53141625	2.79796e-12	YES	ASW		1	40348588	0.172023	NO	ASW		16	29276788	YRI	0.0933088	0	3.813	0.0002979
7	25070837	3.40647e-25	YES	ASW		6	170268754	2.8925e-12	YES	ASW		1	40348588	0.430755	NO	CEU		16	29329553	YRI	0.832609	0	4.016	0.0001504
17	81039239	3.47382e-25	YES	ASW		5	107339001	3.24163e-12	YES	ASW		1	40348588	1	NO	ESN		16	29889093	YRI	-0.282485	0	-3.676	0.0004692
6	6393103	3.49451e-25	YES	ASW		1	25876340	3.55435e-12	YES	ASW		1	40349333	0.382335	YES	ASW		16	31206252	YRI	0.0951676	4.16666e-08	5.865	1.463e-07
1	4087765	3.62163e-25	YES	ASW		19	11354146	3.61851e-12	YES	ASW		1	40349333	1	NO	CEU		16	31478711	YRI	0.20255	0	3.975	0.0001728
17	43306345	3.7168e-25	YES	ASW		5	160738518	3.78348e-12	YES	ASW		1	40349333	0.776298	NO	ESN		16	46898486	YRI	-0.0572622	0	3.939	0.0001956
8	614111	3.7242e-25	YES	ASW		5	9126873	3.93875e-12	YES	ASW		1	40349333	0.373339	YES	FIN		16	48151550	YRI	-0.709296	0	-7.412	2.554e-10
5	83556980	4.08354e-25	YES	ASW		21	36060668	3.96406e-12	YES	ASW		1	40349333	1	NO	GWD		16	49497751	YRI	-1	0	-6.454	1.345e-08
21	47716552	4.22047e-25	YES	ASW		16	46898486	4.08098e-12	YES	ASW		1	40349333	0.539582	YES	IBS		16	50602182	YRI	0.282999	0	8.234	8.232e-12
10	88731263	4.28887e-25	YES	ASW		4	48273207	4.19415e-12	YES	ASW		1	40349333	1	NO	LWK		16	53857263	YRI	0.830372	0	6.252	3.071e-08
5	53502621	4.84172e-25	YES	ASW		11	16931408	4.71618e-12	YES	ASW		1	40349333	1	NO	TSI		16	56715862	YRI	-0.482353	0	-5.254	1.619e-06
9	126959804	5.05979e-25	YES	ASW		21	38905810	4.97964e-12	YES	ASW		1	40349333	0.283742	YES	YRI		16	56894490	YRI	-0.961697	0	-5.992	8.768e-08
2	55845109	6.16293e-25	YES	ASW		18	29261340	5.22684e-12	YES	ASW		1	40352771	0.0235823	YES	ASW		16	56905250	YRI	-0.657024	0	-5.551	5.09e-07
22	50317330	6.6738e-25	YES	ASW		11	120644424	5.52023e-12	YES	ASW		1	40352771	0.00554143	YES	CEU		16	57391768	YRI	0.138662	6.6904e-11	3.888	0.000232
1	192609256	6.94439e-25	YES	ASW		18	76916979	5.70055e-12	YES	ASW		1	40352771	0.366208	YES	ESN		16	66556265	YRI	-0.438277	0	-5.825	1.714e-07
5	140105622	7.66559e-25	YES	ASW		12	131486923	5.99415e-12	YES	ASW		1	40352771	0.0167459	NO	FIN		16	66573695	YRI	-0.430111	2.22294e-08	-3.674	0.0004723
19	489166	8.42153e-25	YES	ASW		2	225822764	6.61352e-12	YES	ASW		1	40352771	0.877046	YES	GWD		16	68228427	YRI	0.475123	0	7.559	1.387e-10
10	11122635	9.7567e-25	YES	ASW		7	94021475	6.78003e-12	YES	ASW		1	40352771	5.44365e-06	YES	IBS		16	68402649	YRI	0.173413	0	3.975	0.0001728
5	53502902	1.00996e-24	YES	ASW		8	142337734	7.3748e-12	YES	ASW		1	40352771	0.237835	NO	LWK		16	70148042	YRI	-0.276288	0	-3.894	0.0002273
20	22456489	1.04002e-24	YES	ASW		1	204434927	8.25956e-12	YES	ASW		1	40352771	0.771963	YES	TSI		16	85636949	YRI	0.338442	0	6.254	3.04e-08
1	85461256	1.20728e-24	YES	ASW		19	19285989	9.09432e-12	YES	ASW		1	40352771	0.908487	YES	YRI		16	85894183	YRI	0.120234	0	3.99	0.0001643
2	242051063	1.34528e-24	YES	ASW		18	77018738	9.49739e-12	YES	ASW		1	40357445	1	NO	FIN		16	89682169	YRI	0.193963	0	6.432	1.472e-08
15	41099163	1.91965e-24	YES	ASW		22	45809624	1.02852e-11	YES	ASW		1	40357445	0.769033	YES	GWD		17	1133595	YRI	-0.337761	6.85008e-13	-4.562	2.181e-05
3	133199480	2.12256e-24	YES	ASW		17	33795057	1.03317e-11	YES	ASW		1	40358726	0.0168387	YES	ASW		17	15406241	YRI	-0.503565	8.00582e-13	-3.695	0.0004398
11	107729205	2.15011e-24	YES	ASW		2	129512138	1.06601e-11	YES	ASW		1	40358726	0.723317	NO	CEU		17	16190418	YRI	-0.622137	0	-4.633	1.678e-05
15	51912971	2.22357e-24	YES	ASW		22	50455595	1.17208e-11	YES	ASW		1	40358726	0.00160494	YES	ESN		17	16472586	YRI	-0.375879	0	-4.089	0.0001169
11	35088838	2.34345e-24	YES	ASW		19	17600140	1.29279e-11	YES	ASW		1	40358726	0.368699	NO	FIN		17	16901047	YRI	0.811101	0	11.97	2.145e-18
4	115519825	2.34843e-24	YES	ASW		4	6660656	1.30296e-11	YES	ASW		1	40358726	0.00963148	YES	GWD		17	17206519	YRI	0.0687331	2.81442e-13	5.293	1.388e-06
10	38383332	3.28275e-24	YES	ASW		11	63706085	1.42e-11	YES	ASW		1	40358726	0.124263	NO	IBS		17	18150814	YRI	-0.800682	0	-3.954	0.0001858
18	60708523	3.37488e-24	YES	ASW		3	141759948	1.70419e-11	YES	ASW		1	40358726	0.877125	YES	LWK		17	19666001	YRI	-0.558688	0	-5.272	1.508e-06
10	45914744	3.51161e-24	YES	ASW		19	7004532	1.75628e-11	YES	ASW		1	40358726	0.526177	YES	TSI		17	2296768	YRI	0.0590117	1.56208e-12	4.523	2.514e-05
15	78236929	3.5621e-24	YES	ASW		16	48151550	1.81183e-11	YES	ASW		1	40358726	0.912225	YES	YRI		17	2300139	YRI	-0.858773	0	-5.399	9.217e-07
11	70116683	3.87618e-24	YES	ASW		11	12209017	1.91217e-11	YES	ASW		1	40387748	0.0414528	NO	ESN		17	27038532	YRI	0.0909335	0	4.297	5.637e-05
4	58447639	3.98461e-24	YES	ASW		19	45701349	1.98819e-11	YES	ASW		1	40387748	0.636016	NO	LWK		17	29034817	YRI	0.233401	2.51421e-12	3.796	0.0003158
15	86043485	4.13109e-24	YES	ASW		16	70148042	2.127e-11	YES	ASW		1	43622502	0.00472433	YES	ASW		17	29818545	YRI	-0.301174	0	-4.209	7.696e-05
7	37389778	4.18589e-24	YES	ASW		8	27190903	2.19368e-11	YES	ASW		1	43647180	0.398987	YES	YRI		17	30229877	YRI	0.360632	0	3.967	0.0001774
17	56736459	4.85534e-24	YES	ASW		7	102107697	2.4499e-11	YES	ASW		1	43691286	1	YES	ESN		17	30891392	YRI	0.184555	2.26485e-14	4.574	2.084e-05
3	139396450	4.97747e-24	YES	ASW		9	35686954	2.46385e-11	YES	ASW		1	43691286	0.439797	YES	GWD		17	33571546	YRI	0.802771	0	9.539	3.629e-14
9	102828991	5.16569e-24	YES	ASW		4	3957279	2.54982e-11	YES	ASW		1	43691286	0.426735	YES	YRI		17	33795057	YRI	0.627554	0	5.325	1.227e-06
19	2598899	5.21913e-24	YES	ASW		10	70989148	2.68305e-11	YES	ASW		1	43696284	0.39799	NO	ESN		17	35850275	YRI	-0.0740765	0	-5.599	4.197e-07
11	5572158	5.66779e-24	YES	ASW		5	34534548	2.80609e-11	YES	ASW		1	43696284	0.426356	YES	GWD		17	36857822	YRI	-0.12898	1.11022e-16	-3.839	0.0002739
1	46378993	5.74219e-24	YES	ASW		6	149568138	2.97354e-11	YES	ASW		1	43696284	0.271436	NO	LWK		17	37353209	YRI	-0.855448	1.85442e-11	-3.884	0.000235
6	157379984	7.0262e-24	YES	ASW		4	1731653	2.98465e-11	YES	ASW		1	43696695	0.39799	NO	ESN		17	37388483	YRI	-0.495062	9.31638e-10	-4.021	0.0001479
2	132748594	7.70879e-24	YES	ASW		8	141519356	2.9983e-11	YES	ASW		1	43699753	0.633544	NO	ASW		17	38350730	YRI	0.415337	0	7.503	1.747e-10
14	107155055	8.32509e-24	YES	ASW		5	179297733	3.28421e-11	YES	ASW		1	43699753	0.167587	NO	GWD		17	3848013	YRI	-0.0332537	7.50289e-13	-3.693	0.0004437
2	208031315	8.32843e-24	YES	ASW		8	47914962	3.29276e-11	YES	ASW		1	43699753	0.260112	NO	LWK		17	3896965	YRI	-0.967584	6.93889e-14	-5.395	9.356e-07
12	662838	8.64236e-24	YES	ASW		11	60598449	3.36429e-11	YES	ASW		1	43701398	0.523409	YES	ASW		17	40495390	YRI	-0.151652	2.40115e-06	4.378	4.226e-05
2	65144692	8.79e-24	YES	ASW		8	143484744	3.60994e-11	YES	ASW		1	43701398	0.157552	NO	CEU		17	4065681	YRI	0.455878	0	4.342	4.819e-05
11	111287345	9.56496e-24	YES	ASW		7	12443390	3.95323e-11	YES	ASW		1	43701398	0.169585	NO	ESN		17	41437552	YRI	-0.843611	0	-6.41	1.609e-08
2	242050909	9.8901e-24	YES	ASW		6	28129580	4.20791e-11	YES	ASW		1	43701398	1	NO	FIN		17	41437573	YRI	0.729571	0	5.147	2.439e-06
12	10096010	1.00987e-23	YES	ASW		11	65769809	4.26643e-11	YES	ASW		1	43701398	1	YES	GWD		17	41437737	YRI	0.636304	0	4.581	2.033e-05
11	85359072	1.03777e-23	YES	ASW		1	16533022	4.28017e-11	YES	ASW		1	43701398	0.736641	YES	IBS		17	41438627	YRI	0.146399	0	4.906	6.088e-06
13	19919284	1.2194e-23	YES	ASW		11	69029210	4.41082e-11	YES	ASW		1	43701398	0.77778	YES	LWK		17	42486310	YRI	0.27692	0	5.555	5.006e-07
4	154006453	1.38374e-23	YES	ASW		18	46608271	4.9571e-11	YES	ASW		1	43701398	0.852873	YES	TSI		17	43128906	YRI	-0.000216107	7.51033e-07	3.766	0.0003488
1	6952095	1.42019e-23	YES	ASW		20	2964851	5.40159e-11	YES	ASW		1	43701398	0.254234	NO	YRI		17	4400846	YRI	-0.225901	0	-3.86	0.0002551
5	10636254	1.45257e-23	YES	ASW		9	34098110	5.67863e-11	YES	ASW		1	43701650	1	YES	GWD		17	45920578	YRI	1	5.88418e-15	10.53	6.264e-16
3	75226220	1.49737e-23	YES	ASW		1	208332741	6.0034e-11	YES	ASW		1	43701650	1	NO	LWK		17	4612874	YRI	0.583672	0	4.914	5.92e-06
4	122090300	1.73459e-23	YES	ASW		17	1776867	6.18427e-11	YES	ASW		1	43707220	0.397927	NO	ESN		17	46590719	YRI	-0.588441	0	-6.072	6.353e-08
2	160654790	1.89577e-23	YES	ASW		10	13826242	6.62168e-11	YES	ASW		1	43707556	0.693196	NO	CEU		17	47296341	YRI	0.0206617	0	4.928	5.616e-06
16	25269322	1.9404e-23	YES	ASW		11	34460711	6.75683e-11	YES	ASW		1	43707556	0.316623	NO	CHB		17	47320314	YRI	0.660744	0	5.934	1.109e-07
5	145356277	1.94323e-23	YES	ASW		17	47300823	6.84686e-11	YES	ASW		1	43707556	0.0207419	NO	FIN		17	48133463	YRI	-0.106726	1.77636e-15	-4.069	0.0001253
13	21100414	1.97552e-23	YES	ASW		10	60144998	8.20587e-11	YES	ASW		1	43707556	0.312476	NO	GWD		17	48585734	YRI	-0.300822	0	-3.889	0.0002313
1	40241946	2.12601e-23	YES	ASW		14	107239107	8.54554e-11	YES	ASW		1	43707556	0.396914	NO	LWK		17	48964891	YRI	0.609702	0	5.266	1.543e-06
7	155091753	2.16061e-23	YES	ASW		12	1771204	8.57628e-11	YES	ASW		1	43720994	0.76313	NO	GWD		17	55511928	YRI	0.455329	0	4.911	5.977e-06
3	104238081	2.37597e-23	YES	ASW		16	56905250	8.58825e-11	YES	ASW		1	43723021	0.690039	NO	IBS		17	56655163	YRI	-0.944277	1.15772e-09	-3.815	0.0002966
10	50415321	2.4184e-23	YES	ASW		14	64204534	8.75321e-11	YES	ASW		1	43723021	0.270778	NO	LWK		17	57976658	YRI	0.883199	0	11.41	1.927e-17
20	47158209	2.45377e-23	YES	ASW		5	131792402	8.77111e-11	YES	ASW		1	43723021	0.410708	YES	YRI		17	58156330	YRI	0.275079	0	4.302	5.55e-05
20	2281970	2.67759e-23	YES	ASW		6	11318682	8.98623e-11	YES	ASW		1	43737006	0.0980191	YES	ASW		17	62024303	YRI	-0.688045	0	-6.185	4.029e-08
10	11905880	3.00346e-23	YES	ASW		9	92037258	9.07973e-11	YES	ASW		1	43737006	0.573668	YES	CEU		17	62295606	YRI	0.521955	0	4.651	1.575e-05
5	112577200	3.06309e-23	YES	ASW		1	39957169	9.11831e-11	YES	ASW		1	43737006	0.841679	NO	CHB		17	62770696	YRI	0.0889173	0	5.429	8.194e-07
6	36646849	3.21221e-23	YES	ASW		22	30193548	9.14393e-11	YES	ASW		1	43737006	0.522653	YES	ESN		17	6399475	YRI	0.214922	6.74349e-13	3.893	0.0002284
16	66556265	3.26924e-23	YES	ASW		13	99223571	1.11527e-10	YES	ASW		1	43737006	1	NO	FIN		17	66308708	YRI	-0.774798	0	-5.753	2.285e-07
3	195681490	3.47336e-23	NO	ASW		14	66104820	1.11567e-10	YES	ASW		1	43737006	1	YES	GWD		17	6656485	YRI	-0.87454	1.83341e-09	-6.858	2.558e-09
3	52890966	4.25391e-23	YES	ASW		4	40538186	1.26222e-10	YES	ASW		1	43737006	0.0287306	YES	IBS		17	66770136	YRI	-0.408862	1.5522e-06	-4.066	0.0001265
7	17206756	4.84254e-23	YES	ASW		13	24473876	1.28159e-10	YES	ASW		1	43737006	0.0694881	YES	LWK		17	67220097	YRI	0.615224	0	5.869	1.437e-07
11	132228702	5.41512e-23	YES	ASW		2	242051128	1.29651e-10	YES	ASW		1	43737006	0.12704	YES	TSI		17	67323871	YRI	-0.223383	0	-6.186	4.019e-08
18	47715721	5.4757e-23	YES	ASW		2	129512279	1.30605e-10	YES	ASW		1	43737006	0.167744	NO	YRI		17	70236669	YRI	0.23458	0	5.295	1.381e-06
4	37814569	5.81861e-23	YES	ASW		17	48964891	1.33878e-10	YES	ASW		1	43766537	0.110565	YES	ASW		17	7233201	YRI	-0.0736267	0	4.125	0.0001031
3	101954722	5.86187e-23	YES	ASW		5	6755356	1.49218e-10	YES	ASW		1	43766537	0.0014715	YES	ESN		17	72475064	YRI	0.419164	0	6.379	1.826e-08
12	5550338	6.23554e-23	YES	ASW		3	129042935	1.53983e-10	YES	ASW		1	43766537	0.125295	YES	GWD		17	72475203	YRI	0.136008	1.90302e-11	4	0.0001588
11	7712081	6.66109e-23	YES	ASW		12	96514632	1.65831e-10	YES	ASW		1	43766537	0.439854	YES	LWK		17	72848800	YRI	-0.680593	0	-6.115	5.341e-08
19	52408217	7.34146e-23	YES	ASW		17	8060195	1.67693e-10	NO	ASW		1	43766537	2.08917e-05	YES	YRI		17	72848927	YRI	-0.602054	0	-6.8	3.251e-09
17	40075573	7.50685e-23	YES	ASW		3	42531939	1.76014e-10	YES	ASW		1	43871592	0.6401	NO	ASW		17	73567353	YRI	-0.218061	0	-11.02	8.817e-17
2	32913757	8.07556e-23	YES	ASW		1	161348992	2.01972e-10	YES	ASW		1	44018224	1	NO	ASW		17	73567535	YRI	-0.273276	0	-12.01	1.847e-18
19	48972740	8.20261e-23	YES	ASW		7	36326053	2.06332e-10	YES	ASW		1	44018224	1	NO	LWK		17	73852116	YRI	-0.381673	0	-5.114	2.77e-06
6	117804146	9.22656e-23	NO	ASW		20	4041276	2.13017e-10	YES	ASW		1	44034834	1	YES	ESN		17	73873656	YRI	0.301507	0	4.776	9.914e-06
2	113993344	9.30316e-23	YES	ASW		3	126674374	2.23031e-10	YES	ASW		1	44034834	0.226849	NO	GWD		17	73874071	YRI	0.107767	4.53448e-12	4.585	2.001e-05
3	140730801	9.70513e-23	YES	ASW		22	35741171	2.33042e-10	YES	ASW		1	44034834	0.628697	NO	LWK		17	74500384	YRI	0.671625	0	4.683	1.397e-05
19	4969053	9.90652e-23	YES	ASW		1	154781591	2.36319e-10	YES	ASW		1	44034834	0.194517	YES	YRI		17	80294109	YRI	0.370096	3.65263e-14	4.437	3.419e-05
20	42657862	1.02905e-22	YES	ASW		16	31478711	2.36483e-10	YES	ASW		1	44038271	0.432715	YES	ASW		17	8060195	YRI	-0.125832	0	4.158	9.204e-05
20	37419286	1.06813e-22	YES	ASW		12	48336311	2.45201e-10	YES	ASW		1	44038271	0.166162	NO	ESN		17	80802744	YRI	0.609356	0	6.639	6.309e-09
15	77312041	1.07538e-22	YES	ASW		8	68778176	2.45584e-10	YES	ASW		1	44042021	0.51825	NO	ASW		17	9479051	YRI	-0.48004	0	-4.117	0.000106
10	98460669	1.09142e-22	YES	ASW		5	176798040	2.64965e-10	YES	ASW		1	44042021	0.578889	NO	GWD		18	10213742	YRI	-1	2.53342e-12	-4.014	0.0001513
2	242050876	1.12366e-22	YES	ASW		4	1858492	2.81536e-10	YES	ASW		1	44046503	0.266207	NO	ASW		18	11752736	YRI	0.453525	0	4.994	4.369e-06
17	29818545	1.21903e-22	YES	ASW		15	75362084	2.975e-10	YES	ASW		1	44046503	0.766157	NO	ESN		18	12271828	YRI	-0.847893	0	-6.192	3.91e-08
11	122932636	1.22277e-22	YES	ASW		2	75539318	3.00103e-10	YES	ASW		1	44046503	1	NO	GWD		18	20651446	YRI	0.0883915	0	3.981	0.0001692
2	127399079	1.26139e-22	YES	ASW		10	50350183	3.02324e-10	YES	ASW		1	44046503	1	YES	YRI		18	21718945	YRI	-0.594184	0	-4.517	2.566e-05
9	126959586	1.2775e-22	YES	ASW		3	10328782	3.27181e-10	YES	ASW		1	44046707	0.298795	YES	ASW		18	29261340	YRI	0.310375	0	5.987	8.975e-08
11	34334905	1.27803e-22	YES	ASW		16	85636949	3.35472e-10	YES	ASW		1	44046707	0.0476525	NO	ESN		18	29265177	YRI	0.0439859	2.85622e-08	-3.684	0.0004558
19	1136223	1.28991e-22	YES	ASW		6	10723193	3.38552e-10	YES	ASW		1	44046707	0.276634	NO	GWD		18	3172307	YRI	0.311763	0	4.681	1.406e-05
12	9600451	1.47233e-22	YES	ASW		22	42836337	3.40409e-10	YES	ASW		1	44046707	0.67821	NO	LWK		18	43407800	YRI	-0.783651	0	-5.394	9.399e-07
13	40621796	1.50569e-22	YES	ASW		2	137120500	3.52243e-10	YES	ASW		1	44046707	0.236285	YES	YRI		18	45651464	YRI	-0.82037	0	-4.078	0.0001213
5	14744551	1.51353e-22	YES	ASW		10	5894140	3.55519e-10	YES	ASW		1	44053462	0.515762	NO	ASW		18	46608271	YRI	0.09946	0	4.053	0.0001323
4	10098192	1.52733e-22	YES	ASW		10	65632274	3.8112e-10	YES	ASW		1	44053462	0.587064	NO	ESN		18	48363082	YRI	0.551765	4.80915e-12	4.42	3.643e-05
3	53926017	1.57143e-22	YES	ASW		18	72167124	3.99588e-10	YES	ASW		1	44053462	0.194797	YES	GWD		1	8484823	YRI	0.468756	0	3.833	0.0002793
2	221974518	1.60108e-22	YES	ASW		9	97094721	4.11086e-10	YES	ASW		1	44053462	1	NO	LWK		18	51656065	YRI	-0.557758	3.10862e-15	-5.73	2.501e-07
19	52408216	1.72162e-22	YES	ASW		12	51714720	4.25847e-10	YES	ASW		1	44053462	0.251098	NO	YRI		1	85410544	YRI	-0.953375	0	-5.987	8.974e-08
2	231081405	1.98819e-22	YES	ASW		10	122613	4.50881e-10	YES	ASW		1	44074306	1	NO	ASW		18	59820259	YRI	0.310988	0	4.785	9.569e-06
6	114077090	2.0127e-22	YES	ASW		6	42471834	4.58754e-10	YES	ASW		1	44074306	0.514537	NO	ESN		18	71916055	YRI	-0.824659	0	-4.725	1.196e-05
3	126674224	2.23955e-22	YES	ASW		3	124449252	4.67883e-10	NO	ASW		1	44074306	0.798097	NO	GWD		18	72167124	YRI	0.315117	0	4.462	3.133e-05
6	51670512	2.24843e-22	YES	ASW		8	42549982	4.75357e-10	YES	ASW		1	44074306	1	YES	LWK		18	72168486	YRI	-0.194394	4.91768e-06	-3.708	0.0004223
8	11422289	2.83524e-22	YES	ASW		4	39570595	4.93197e-10	YES	ASW		1	44079280	0.259913	NO	ASW		18	72707276	YRI	-0.46083	0	-3.719	0.0004072
4	164519380	3.221e-22	YES	ASW		11	8932733	5.03607e-10	YES	ASW		1	44079280	0.422555	YES	ESN		18	72973647	YRI	-0.749397	0	-6.68	5.319e-09
3	156009614	3.43965e-22	YES	ASW		8	142130862	5.22934e-10	YES	ASW		1	44079280	0.583078	NO	GWD		18	72979445	YRI	-0.479672	0	-5.719	2.618e-07
4	36043201	3.88674e-22	YES	ASW		3	12829036	5.74726e-10	YES	ASW		1	44079280	0.718949	YES	YRI		18	72979640	YRI	-0.777841	0	-6.027	7.626e-08
19	55582701	4.25434e-22	YES	ASW		18	72707276	6.13581e-10	YES	ASW		1	46801904	0.660995	YES	CEU		18	74117984	YRI	-0.538452	0	-6.044	7.134e-08
14	69055365	4.35468e-22	YES	ASW		17	25886581	6.45058e-10	YES	ASW		1	46801904	1	YES	IBS		18	74640325	YRI	0.427932	0	6.357	1.999e-08
19	43934662	4.52542e-22	YES	ASW		14	107239080	7.10926e-10	YES	ASW		1	46806242	1.35063e-09	YES	ASW		18	74735170	YRI	0.55464	0	5.552	5.065e-07
1	99127205	4.58715e-22	YES	ASW		15	101676013	7.48018e-10	YES	ASW		1	46806242	1.04799e-12	YES	CEU		18	77018738	YRI	0.22891	0	4.032	0.0001423
2	182655006	4.67675e-22	YES	ASW		14	24610733	7.5906e-10	YES	ASW		1	46806242	0.00842092	YES	CHB		18	77036035	YRI	0.725686	0	4.304	5.515e-05
1	192609268	5.07101e-22	YES	ASW		2	242003682	7.90529e-10	YES	ASW		1	46806242	3.39093e-06	YES	ESN		18	77182325	YRI	0.136856	0	3.936	0.0001976
3	16553899	5.13652e-22	YES	ASW		16	85137251	8.49944e-10	YES	ASW		1	46806242	1.35535e-06	YES	FIN		18	77226098	YRI	-0.586875	2.96205e-09	-9.712	1.776e-14
8	103548538	5.55841e-22	YES	ASW		9	114832028	8.68047e-10	YES	ASW		1	46806242	1.40018e-06	YES	GWD		18	77704512	YRI	-0.53141	3.33067e-16	-3.707	0.0004236
2	184132034	5.89218e-22	YES	ASW		3	72148540	9.14022e-10	YES	ASW		1	46806242	2.39437e-11	YES	IBS		18	77723434	YRI	-0.754642	0	-5.581	4.515e-07
10	29195036	7.34343e-22	YES	ASW		5	132866975	9.54219e-10	YES	ASW		1	46806242	2.13236e-05	YES	LWK		18	77723435	YRI	-0.754957	0	-4.832	8.053e-06
7	6065804	7.44563e-22	YES	ASW		1	1610524	1.02404e-09	YES	ASW		1	46806242	6.72027e-12	YES	TSI		18	9067190	YRI	0.192122	0	4.534	2.414e-05
20	25176517	7.81223e-22	YES	ASW		15	78237027	1.05602e-09	YES	ASW		1	46806242	6.14524e-09	YES	YRI		1	89551669	YRI	-1	0	-8.111	1.38e-11
10	70989270	7.99074e-22	YES	ASW		6	159332063	1.27754e-09	YES	ASW		1	46806393	0.592103	NO	ASW		18	9614885	YRI	-0.270679	1.82077e-14	-4.429	3.527e-05
2	242050870	8.32048e-22	YES	ASW		11	62308828	1.28727e-09	YES	ASW		1	46806393	0.377234	NO	CEU		18	9708582	YRI	-0.383085	1.44329e-15	-3.684	0.000457
7	150106048	8.73738e-22	YES	ASW		1	41422228	1.3177e-09	YES	ASW		1	46806393	0.34352	NO	CHB		19	1065018	YRI	-0.260051	1.12133e-14	-4.302	5.541e-05
12	13329315	8.9352e-22	YES	ASW		17	73873656	1.32661e-09	YES	ASW		1	46806393	0.0031987	NO	ESN		19	1123281	YRI	-0.192018	9.6156e-10	-3.719	0.0004071
10	4292908	9.4776e-22	YES	ASW		17	30229877	1.44542e-09	YES	ASW		1	46806393	0.0174303	NO	FIN		19	1136223	YRI	0.441633	0	6.816	3.04e-09
5	159648289	9.66337e-22	YES	ASW		11	44634995	1.63644e-09	YES	ASW		1	46806393	0.186545	NO	GWD		1	911595	YRI	-0.4641	0	-7.207	6.01e-10
9	33719795	1.00807e-21	YES	ASW		1	23451360	1.64531e-09	YES	ASW		1	46806393	0.0256421	NO	IBS		19	1214078	YRI	0.0779676	0	4.166	8.943e-05
10	58079384	1.06141e-21	YES	ASW		15	55700248	1.6832e-09	YES	ASW		1	46806393	0.0198766	NO	LWK		19	12895553	YRI	0.367152	0	6.97	1.603e-09
13	40229957	1.27002e-21	YES	ASW		6	97285328	1.68486e-09	YES	ASW		1	46806393	0.356716	NO	TSI		19	13875258	YRI	-0.446577	0	-4.744	1.115e-05
3	197121593	1.35457e-21	YES	ASW		6	160335055	1.73801e-09	YES	ASW		1	46806393	0.207996	NO	YRI		19	14492272	YRI	-0.253512	0	-3.91	0.0002154
22	21822725	1.36598e-21	YES	ASW		7	44808017	1.75136e-09	YES	ASW		1	46806429	0.824947	YES	ASW		19	14788486	YRI	0.889984	0	7.284	4.356e-10
14	107150861	1.45071e-21	NO	ASW		12	125383212	1.87166e-09	YES	ASW		1	46806429	0.68295	YES	CEU		19	1490420	YRI	0.144257	4.30276e-06	4.08	0.0001206
2	134710230	1.62931e-21	YES	ASW		9	140499646	1.92246e-09	YES	ASW		1	46806429	0.777977	NO	CHB		19	16222315	YRI	-0.0860097	2.52974e-09	-3.777	0.000336
1	181399643	1.69199e-21	YES	ASW		4	6576793	2.02214e-09	YES	ASW		1	46806429	0.229991	NO	ESN		19	17216624	YRI	-0.110022	4.4631e-14	-5.125	2.657e-06
12	64851431	1.7289e-21	YES	ASW		7	128171094	2.03575e-09	YES	ASW		1	46806429	0.0280174	NO	FIN		19	17392629	YRI	-0.358831	0	-4.882	6.668e-06
11	35052489	1.81014e-21	YES	ASW		6	139648376	2.10259e-09	YES	ASW		1	46806429	0.654521	NO	GWD		19	17505933	YRI	0.392236	0	4.576	2.066e-05
1	165811486	1.84151e-21	YES	ASW		3	133156692	2.233e-09	YES	ASW		1	46806429	0.321622	NO	IBS		19	17506176	YRI	0.380712	3.89385e-11	7.04	1.2e-09
7	127775902	2.04348e-21	YES	ASW		14	39921156	2.50121e-09	YES	ASW		1	46806429	0.834221	NO	LWK		19	17516620	YRI	-0.385687	0	6.106	5.542e-08
15	45748966	2.06707e-21	YES	ASW		6	113627943	2.53679e-09	YES	ASW		1	46806429	0.762875	NO	TSI		19	17600057	YRI	0.851793	0	5.964	9.825e-08
9	130955238	2.19518e-21	YES	ASW		10	13330402	2.56652e-09	YES	ASW		1	46806429	0.771017	NO	YRI		19	17600140	YRI	0.819679	0	5.714	2.666e-07
3	13129665	2.29458e-21	YES	ASW		11	70964399	2.70808e-09	YES	ASW		1	46806480	0.324393	YES	ASW		19	17858360	YRI	0.0869842	2.93155e-10	-5.158	2.344e-06
6	161213047	2.29687e-21	YES	ASW		19	5962118	2.81839e-09	YES	ASW		1	46806480	0.591277	YES	CEU		19	17862925	YRI	0.160992	0	5.104	2.873e-06
14	24422795	2.4129e-21	YES	ASW		6	36303065	2.87356e-09	YES	ASW		1	46806480	0.292632	NO	CHB		19	18699489	YRI	-0.155825	0	-4.91	6.007e-06
12	100723623	3.00689e-21	YES	ASW		12	3936941	2.88557e-09	YES	ASW		1	46806480	0.737701	NO	ESN		19	1884552	YRI	0.329292	2.14238e-07	3.657	0.0004981
18	11293890	3.14922e-21	YES	ASW		12	12189684	2.88895e-09	YES	ASW		1	46806480	0.0368415	YES	FIN		19	19268699	YRI	-0.479889	1.13819e-07	-3.675	0.0004704
5	142962608	3.40417e-21	YES	ASW		14	93101528	3.41543e-09	YES	ASW		1	46806480	0.313424	YES	GWD		19	19496229	YRI	-0.291208	1.4988e-13	-3.891	0.0002296
15	77312005	3.41705e-21	YES	ASW		12	111847740	3.5742e-09	YES	ASW		1	46806480	0.651098	YES	IBS		19	19571752	YRI	0.135899	0	3.709	0.000421
1	211822542	3.54458e-21	YES	ASW		14	31325039	3.64111e-09	YES	ASW		1	46806480	0.052188	YES	LWK		19	20150075	YRI	-0.101065	2.69643e-09	-3.733	0.0003889
10	1082554	3.75551e-21	YES	ASW		19	49379988	3.66859e-09	YES	ASW		1	46806480	0.663232	YES	TSI		19	2789661	YRI	-0.871445	0	-4.745	1.11e-05
4	70697745	3.82758e-21	YES	ASW		15	28381565	3.76525e-09	YES	ASW		1	46806480	0.485719	YES	YRI		19	3125298	YRI	-0.263731	0	-3.68	0.0004629
6	29855849	4.23628e-21	YES	ASW		1	16747320	3.91344e-09	YES	ASW		1	46806550	0.756936	YES	ASW		19	3557785	YRI	0.18882	0	-4.079	0.000121
10	62749393	4.27286e-21	YES	ASW		15	64757040	4.00396e-09	YES	ASW		1	46806550	0.773688	YES	CEU		19	35974202	YRI	0.608229	0	8.539	2.302e-12
12	64062456	4.7023e-21	YES	ASW		10	129948449	4.5809e-09	NO	ASW		1	46806550	0.358437	NO	CHB		19	36258842	YRI	0.423174	0	4.864	7.14e-06
13	99506188	4.78048e-21	YES	ASW		22	45497905	4.79106e-09	YES	ASW		1	46806550	0.782483	YES	ESN		19	37997952	YRI	0.11059	7.19673e-08	3.771	0.0003431
6	14943649	4.99835e-21	YES	ASW		14	91839086	4.82375e-09	YES	ASW		1	46806550	0.0132087	YES	FIN		19	38146386	YRI	0.149543	3.46564e-08	10.09	3.846e-15
5	150677806	5.55673e-21	YES	ASW		14	93631515	5.00924e-09	YES	ASW		1	46806550	0.566391	YES	GWD		19	38755406	YRI	0.081983	0	7.238	5.288e-10
7	100933792	5.65143e-21	YES	ASW		12	118005641	5.55048e-09	YES	ASW		1	46806550	0.344099	YES	IBS		19	38997459	YRI	-0.747714	0	-5.665	3.245e-07
4	115519826	5.72603e-21	YES	ASW		16	56894490	5.672e-09	YES	ASW		1	46806550	0.149517	YES	LWK		19	38997763	YRI	-0.839018	0	-4.725	1.198e-05
20	5626124	5.76149e-21	YES	ASW		6	6659593	5.95773e-09	YES	ASW		1	46806550	0.32871	YES	TSI		19	40950809	YRI	-0.370228	0	-6.185	4.021e-08
3	186781506	6.15529e-21	YES	ASW		7	28745051	6.00774e-09	YES	ASW		1	46806550	0.523181	YES	YRI		19	41415087	YRI	0.49957	0	5.333	1.191e-06
18	76829377	6.49239e-21	YES	ASW		19	36258842	6.2081e-09	YES	ASW		1	46806703	0.642719	NO	ASW		1	9422875	YRI	0.697244	3.05866e-13	3.777	0.0003365
22	20378593	6.79558e-21	NO	ASW		20	4856363	6.62068e-09	YES	ASW		1	46806703	0.000764674	NO	CEU		19	4328860	YRI	0.330712	8.15681e-13	4.886	6.573e-06
7	108237224	7.27772e-21	YES	ASW		19	50554238	6.63651e-09	YES	ASW		1	46806703	0.81541	YES	CHB		19	43934682	YRI	0.859587	0	5.626	3.775e-07
2	70373677	9.8922e-21	YES	ASW		11	131898718	6.90061e-09	YES	ASW		1	46806703	0.442997	YES	ESN		19	4471960	YRI	-0.0546385	9.1939e-10	-4.509	2.637e-05
19	30327503	1.00027e-20	YES	ASW		9	36835488	6.93637e-09	YES	ASW		1	46806703	0.143423	NO	FIN		19	45701349	YRI	0.621201	0	5.087	3.072e-06
8	21217516	1.00399e-20	YES	ASW		17	66176995	6.95474e-09	YES	ASW		1	46806703	0.755706	YES	GWD		19	45787002	YRI	-0.511495	3.79617e-06	-4.454	3.224e-05
17	74267749	1.02884e-20	YES	ASW		10	5894500	7.21412e-09	YES	ASW		1	46806703	0.0974826	NO	IBS		19	46148903	YRI	0.0710573	0	4.442	3.369e-05
5	118367185	1.02912e-20	YES	ASW		10	125312768	7.8209e-09	YES	ASW		1	46806703	0.0628244	NO	LWK		19	46412449	YRI	0.173623	1.1454e-09	4.372	4.321e-05
19	12895553	1.03362e-20	YES	ASW		1	41094320	7.88552e-09	YES	ASW		1	46806703	0.000270704	NO	TSI		19	46929525	YRI	-0.264634	7.95775e-12	-5.242	1.694e-06
7	154997735	1.05713e-20	YES	ASW		10	12466797	8.16309e-09	YES	ASW		1	46806703	0.687523	NO	YRI		19	46974752	YRI	0.625338	0	8.973	3.777e-13
6	167372186	1.09925e-20	YES	ASW		14	107201036	8.39923e-09	YES	ASW		1	46807117	0.752444	YES	ASW		19	47016901	YRI	-0.818022	0	-6.014	8.048e-08
1	51959572	1.14171e-20	YES	ASW		3	38045036	8.70283e-09	YES	ASW		1	46807117	0.000208964	NO	CEU		19	47083037	YRI	-0.837967	1.11022e-16	-7.554	1.414e-10
6	37001333	1.18492e-20	YES	ASW		1	119502888	8.71663e-09	YES	ASW		1	46807117	0.734426	YES	CHB		19	47119910	YRI	-0.709895	0	-5.099	2.936e-06
10	135210355	1.55233e-20	YES	ASW		19	50194845	9.12968e-09	YES	ASW		1	46807117	0.248605	NO	ESN		19	47120381	YRI	-0.149823	0	-6.693	5.041e-09
5	75903311	1.59229e-20	YES	ASW		19	48693928	1.01881e-08	YES	ASW		1	46807117	0.649547	YES	FIN		19	47142499	YRI	-0.613884	0	-5.099	2.935e-06
6	14943645	1.74923e-20	YES	ASW		11	73000403	1.06883e-08	YES	ASW		1	46807117	0.129204	NO	GWD		19	47931612	YRI	0.0227509	5.67653e-08	3.973	0.0001743
21	46975848	1.82793e-20	YES	ASW		11	66079787	1.11352e-08	YES	ASW		1	46807117	0.561835	YES	IBS		19	48758959	YRI	-0.299887	0	-4.266	6.301e-05
2	232478868	2.00372e-20	YES	ASW		1	208362758	1.12045e-08	YES	ASW		1	46807117	1	YES	LWK		19	488640	YRI	-0.955856	0	-5.57	4.715e-07
6	57086412	2.21905e-20	YES	ASW		8	144659949	1.12283e-08	YES	ASW		1	46807117	0.888184	YES	TSI		19	49379962	YRI	-0.327405	0	-5.547	5.152e-07
13	54603549	2.65719e-20	YES	ASW		3	75485110	1.16592e-08	YES	ASW		1	46807117	0.5074	YES	YRI		19	49379988	YRI	-0.266829	0	-4.404	3.862e-05
13	28611738	2.85854e-20	YES	ASW		17	62295606	1.17679e-08	YES	ASW		1	46807416	0.461143	NO	ASW		19	49436926	YRI	0.16	6.32006e-12	4.147	9.571e-05
20	4776298	3.00669e-20	YES	ASW		1	3704041	1.23982e-08	YES	ASW		1	46807416	0.160545	NO	CEU		19	49956690	YRI	-0.0627633	0	3.902	0.0002217
12	131617075	3.23245e-20	YES	ASW		12	32455355	1.24642e-08	YES	ASW		1	46807416	0.628244	NO	CHB		19	50194845	YRI	0.399677	2.22045e-16	6.512	1.063e-08
8	33342444	3.24857e-20	YES	ASW		12	791805	1.28536e-08	YES	ASW		1	46807416	0.817931	YES	ESN		19	50420671	YRI	-0.643851	0	-6.536	9.632e-09
2	180112641	3.28342e-20	YES	ASW		4	186347055	1.29896e-08	YES	ASW		1	46807416	0.137896	YES	FIN		19	50553572	YRI	-0.807642	6.11519e-07	-6.685	5.217e-09
15	75162593	3.30384e-20	YES	ASW		11	18672469	1.33958e-08	YES	ASW		1	46807416	0.200821	YES	GWD		19	50553975	YRI	-1	0	-5.543	5.245e-07
5	36701511	3.32067e-20	YES	ASW		11	64503179	1.44985e-08	YES	ASW		1	46807416	1	NO	IBS		19	50554201	YRI	-0.948731	0	-5.852	1.539e-07
13	78298455	3.39813e-20	YES	ASW		10	125119080	1.46693e-08	YES	ASW		1	46807416	0.139931	NO	LWK		19	50554238	YRI	-0.919851	0	-4.554	2.239e-05
15	77312063	3.596e-20	YES	ASW		19	41415087	1.57399e-08	YES	ASW		1	46807416	1	YES	TSI		19	50651485	YRI	0.333775	0	8.432	3.599e-12
1	234451159	3.6572e-20	YES	ASW		12	131984262	1.69258e-08	YES	ASW		1	46807416	0.0813957	YES	YRI		19	50972278	YRI	0.533686	0	7.554	1.413e-10
3	131080830	3.83918e-20	YES	ASW		14	50513320	1.9591e-08	YES	ASW		1	46807445	0.464625	NO	ASW		19	511796	YRI	0.519768	0	8.028	1.948e-11
1	17349830	3.99602e-20	YES	ASW		19	40950809	1.99521e-08	YES	ASW		1	46807445	0.862783	NO	CEU		19	512146	YRI	0.56729	3.3099e-06	3.819	0.000292
1	94284008	4.025e-20	YES	ASW		16	31206252	2.08006e-08	YES	ASW		1	46807445	0.209459	NO	CHB		19	51321083	YRI	-0.617547	0	6.339	2.149e-08
15	80189523	4.21411e-20	YES	ASW		3	125351957	2.1756e-08	YES	ASW		1	46807445	1	NO	ESN		19	51412839	YRI	-0.620032	0	-4.811	8.706e-06
19	7197880	4.27334e-20	YES	ASW		8	21967309	2.2537e-08	YES	ASW		1	46807445	0.0137181	YES	FIN		19	52080343	YRI	0.81871	0	5.264	1.555e-06
9	37529344	4.97148e-20	YES	ASW		7	21938240	2.27383e-08	YES	ASW		1	46807445	0.0964082	YES	GWD		19	55594928	YRI	0.232363	1.22473e-07	3.83	0.0002818
20	4776299	5.24956e-20	YES	ASW		10	115721364	2.34408e-08	YES	ASW		1	46807445	0.624497	NO	IBS		19	55624429	YRI	0.24207	0	5.163	2.297e-06
19	996665	5.39814e-20	YES	ASW		19	3688524	2.37958e-08	YES	ASW		1	46807445	0.030366	NO	LWK		19	55677523	YRI	0.489509	0	6.744	4.084e-09
5	140105658	5.41273e-20	YES	ASW		22	47165311	2.44566e-08	YES	ASW		1	46807445	0.394964	NO	TSI		19	5791167	YRI	-0.0799475	5.93856e-08	-8.984	3.605e-13
8	103548424	5.41609e-20	YES	ASW		14	69273905	2.47754e-08	YES	ASW		1	46807445	0.0378674	YES	YRI		19	5827770	YRI	0.0854659	2.95874e-13	4.568	2.131e-05
3	50388607	5.48818e-20	YES	ASW		1	21767096	2.53382e-08	YES	ASW		1	46807697	0.0995405	NO	ASW		19	5827779	YRI	0.195136	0	4.406	3.825e-05
5	145356347	5.77563e-20	YES	ASW		6	166700775	2.75362e-08	YES	ASW		1	46807697	0.576103	YES	CEU		19	58790095	YRI	-0.0919457	0	-4.92	5.783e-06
5	14870606	5.87491e-20	YES	ASW		17	41437737	2.80763e-08	YES	ASW		1	46807697	0.540579	YES	CHB		19	5962118	YRI	0.145357	0	5.418	8.564e-07
14	102459203	6.08091e-20	YES	ASW		8	131421620	3.14135e-08	YES	ASW		1	46807697	1	NO	ESN		19	6677989	YRI	-0.384192	1.27773e-08	-3.69	0.0004479
9	140641405	6.56785e-20	YES	ASW		16	68228427	3.20244e-08	YES	ASW		1	46807697	0.614136	NO	FIN		19	6803221	YRI	0.170546	0	4.43	3.515e-05
1	117048903	7.03564e-20	YES	ASW		5	180583942	3.29252e-08	YES	ASW		1	46807697	0.422415	NO	GWD		19	7004532	YRI	-1	0	-9.272	1.093e-13
2	217954982	7.07474e-20	YES	ASW		21	46974927	3.455e-08	YES	ASW		1	46807697	0.0587702	YES	IBS		19	7243084	YRI	0.179655	0	3.857	0.0002575
5	71389751	7.26182e-20	YES	ASW		3	15810605	3.50063e-08	YES	ASW		1	46807697	0.256147	YES	LWK		19	7445562	YRI	-0.748366	0	-4.424	3.589e-05
9	69663341	7.32205e-20	YES	ASW		19	19571752	3.55006e-08	YES	ASW		1	46807697	0.694219	NO	TSI		19	8117093	YRI	0.203017	0	4.172	8.756e-05
6	99790144	7.39257e-20	YES	ASW		19	7445562	3.66139e-08	YES	ASW		1	46807697	0.0261326	YES	YRI		19	8552167	YRI	-0.865653	0	-10.29	1.675e-15
20	55030081	7.70117e-20	YES	ASW		7	4785129	3.68165e-08	YES	ASW		1	46808224	0.0181482	NO	ASW		19	873258	YRI	-0.0356327	0	4.36	4.52e-05
14	24422733	8.11836e-20	YES	ASW		8	25242972	3.74043e-08	YES	ASW		1	46808224	0.0826836	NO	CEU		19	888663	YRI	0.789476	0	7.371	3.038e-10
10	127730991	8.12713e-20	YES	ASW		21	38581114	3.76246e-08	YES	ASW		1	46808224	1	NO	CHB		1	99127205	YRI	-0.677455	0	-5.786	2.001e-07
9	92037236	8.69269e-20	YES	ASW		12	1059429	3.93492e-08	YES	ASW		1	46808224	0.212857	YES	ESN		1	9924520	YRI	0.199434	1.93703e-07	4.188	8.29e-05
22	50319351	9.11842e-20	YES	ASW		10	7379459	4.06381e-08	YES	ASW		1	46808224	0.685341	YES	FIN		1	994717	YRI	-0.076578	1.6958e-10	4.157	9.234e-05
22	31106157	9.33186e-20	YES	ASW		19	511796	4.06723e-08	YES	ASW		1	46808224	0.625137	NO	GWD		1	995311	YRI	-0.918179	0	3.785	0.0003271
14	88464887	1.00866e-19	YES	ASW		14	50784919	4.06767e-08	YES	ASW		1	46808224	0.676178	NO	IBS		19	996665	YRI	0.34916	0	4.963	4.921e-06
3	182447365	1.01686e-19	YES	ASW		1	37560090	4.1427e-08	YES	ASW		1	46808224	0.728612	YES	LWK		20	16555620	YRI	-0.554251	0	-3.806	0.0003053
10	121030668	1.04493e-19	YES	ASW		19	17850189	4.20376e-08	YES	ASW		1	46808224	0.13901	YES	TSI		20	17629694	YRI	0.421935	0	6.375	1.862e-08
2	233101114	1.08832e-19	YES	ASW		5	59020526	4.24188e-08	YES	ASW		1	46808224	0.00987302	YES	YRI		20	2281970	YRI	0.447126	0	5.644	3.516e-07
8	30580707	1.16687e-19	YES	ASW		12	133396224	4.28809e-08	YES	ASW		1	46808426	0.810895	YES	ASW		20	23099017	YRI	-0.861255	0	-4.978	4.643e-06
5	176432899	1.17521e-19	YES	ASW		14	70193613	4.34271e-08	YES	ASW		1	46808426	0.436951	YES	CEU		20	2368068	YRI	0.525642	6.01408e-13	7.364	3.126e-10
4	4030813	1.26374e-19	YES	ASW		17	55511928	4.41096e-08	YES	ASW		1	46808426	0.239065	NO	CHB		20	25024019	YRI	0.452257	0	5.267	1.538e-06
2	158113316	1.30694e-19	YES	ASW		17	67323871	4.84908e-08	YES	ASW		1	46808426	0.257523	YES	ESN		20	25037810	YRI	0.101438	0	-3.926	0.0002042
22	30234218	1.37718e-19	YES	ASW		19	7808465	4.99532e-08	YES	ASW		1	46808426	0.41932	YES	FIN		20	25064525	YRI	0.860023	0	4.921	5.763e-06
6	112060799	1.38281e-19	YES	ASW		1	41981844	5.17076e-08	YES	ASW		1	46808426	0.0864213	NO	LWK		20	25201021	YRI	-0.900274	0	-5.339	1.162e-06
20	42657984	1.45958e-19	YES	ASW		15	71800954	5.23281e-08	YES	ASW		1	46808426	0.490756	YES	TSI		20	25263277	YRI	0.262024	3.10056e-06	3.729	0.0003936
22	23152650	1.49392e-19	YES	ASW		17	62024303	5.44049e-08	YES	ASW		1	46808426	0.323591	NO	YRI		20	2964851	YRI	0.503634	0	3.953	0.0001866
6	89854116	1.54341e-19	YES	ASW		6	36915954	5.77336e-08	YES	ASW		1	46808462	0.418132	YES	ASW		20	304820	YRI	0.317507	0	3.746	0.0003724
11	117309283	1.55764e-19	YES	ASW		3	197185378	5.84878e-08	YES	ASW		1	46808462	0.254057	YES	CEU		20	31124504	YRI	-0.396194	7.75929e-11	-4.712	1.255e-05
4	86477428	1.5699e-19	YES	ASW		6	5133240	6.24572e-08	YES	ASW		1	46808462	0.643532	YES	CHB		20	31148176	YRI	0.25833	1.32056e-07	4.868	7.026e-06
4	151247294	1.71325e-19	YES	ASW		3	10593881	6.50802e-08	YES	ASW		1	46808462	1	NO	ESN		20	3184134	YRI	-0.179947	0	-4.305	5.484e-05
3	196347253	1.72355e-19	YES	ASW		11	117694089	7.1868e-08	YES	ASW		1	46808462	0.295361	YES	FIN		20	33733078	YRI	0.19608	0	4.734	1.157e-05
6	88887810	1.89814e-19	YES	ASW		3	42786166	8.45645e-08	YES	ASW		1	46808462	0.647387	YES	IBS		20	36244400	YRI	-0.65149	0	-7.316	3.808e-10
11	87928327	2.03923e-19	YES	ASW		20	25201021	8.48891e-08	YES	ASW		1	46808462	0.432745	NO	LWK		20	36755932	YRI	0.789807	0	6.866	2.472e-09
6	144409135	2.08758e-19	YES	ASW		6	5176049	9.15684e-08	YES	ASW		1	46808462	0.833566	YES	TSI		20	36780851	YRI	0.0568207	5.33082e-10	4.188	8.282e-05
20	52681167	2.10342e-19	YES	ASW		5	139340779	9.54695e-08	YES	ASW		1	46808462	1	NO	YRI		20	37419286	YRI	0.587707	0	12.03	1.708e-18
17	63225319	2.12218e-19	YES	ASW		17	47320314	1.03722e-07	YES	ASW		1	46808668	0.703927	NO	CEU		20	37554781	YRI	-0.19729	0	-3.758	0.0003578
3	133156614	2.28047e-19	YES	ASW		6	17015638	1.04248e-07	YES	ASW		1	46808668	0.630879	YES	CHB		20	4041276	YRI	-0.797203	0	-3.74	0.0003799
8	93978009	2.341e-19	YES	ASW		19	38997459	1.07334e-07	YES	ASW		1	46808668	0.253744	YES	ESN		20	4142267	YRI	0.173872	1.06526e-12	4.268	6.262e-05
11	104768909	2.48516e-19	YES	ASW		14	55189714	1.11084e-07	YES	ASW		1	46808668	0.538093	YES	FIN		20	42538469	YRI	-0.684814	0	-4.011	0.0001531
7	133197489	2.49248e-19	YES	ASW		9	126896189	1.15598e-07	YES	ASW		1	46808668	1	YES	GWD		20	42657548	YRI	0.467396	2.33461e-07	5.145	2.455e-06
9	98915076	2.74404e-19	YES	ASW		6	43851944	1.20133e-07	YES	ASW		1	46808668	0.843993	YES	IBS		20	43312360	YRI	-0.962258	0	-9.298	9.827e-14
7	130116588	2.7529e-19	YES	ASW		6	170581089	1.20758e-07	YES	ASW		1	46808668	0.417517	YES	LWK		20	44539492	YRI	0.155831	0	5.827	1.701e-07
5	117585255	2.78824e-19	YES	ASW		16	29889093	1.26415e-07	YES	ASW		1	46808668	0.7001	YES	TSI		20	45834507	YRI	0.169238	0	8.28	6.792e-12
2	231742711	2.82474e-19	YES	ASW		6	7898147	1.26614e-07	YES	ASW		1	46808668	0.419199	YES	YRI		20	47158209	YRI	0.18312	0	5.385	9.745e-07
10	29574544	2.94983e-19	YES	ASW		7	137671540	1.29583e-07	YES	ASW		1	46808695	0.698154	NO	CEU		20	47252514	YRI	-0.308779	0	-5.281	1.456e-06
15	45749030	3.0552e-19	YES	ASW		7	129934219	1.38127e-07	YES	ASW		1	46808695	0.647338	YES	CHB		20	47329142	YRI	-0.491638	0	-4.272	6.177e-05
14	81397574	3.16122e-19	YES	ASW		11	93862020	1.40128e-07	YES	ASW		1	46808695	0.257523	YES	ESN		20	4775639	YRI	-0.129877	2.83618e-12	-4.834	7.992e-06
17	65031976	3.16711e-19	YES	ASW		18	11752736	1.47376e-07	YES	ASW		1	46808695	0.373582	YES	FIN		20	4856363	YRI	-0.951101	0	-5.383	9.82e-07
10	6177376	3.2552e-19	YES	ASW		19	47142499	1.4744e-07	YES	ASW		1	46808695	0.61002	YES	GWD		20	48585958	YRI	0.295482	0	4.864	7.121e-06
11	7541601	3.36853e-19	YES	ASW		6	710931	1.57112e-07	YES	ASW		1	46808695	0.837344	NO	IBS		20	48657935	YRI	0.241386	1.01371e-08	3.94	0.0001945
22	50639473	3.5121e-19	YES	ASW		8	27348626	1.59012e-07	YES	ASW		1	46808695	0.16534	YES	LWK		20	5485337	YRI	0.350536	0	3.945	0.0001912
3	195914000	3.58795e-19	YES	ASW		1	35262776	1.60539e-07	YES	ASW		1	46808695	0.832248	NO	TSI		20	56044887	YRI	-0.884389	0	-3.928	0.0002026
13	47709330	3.80542e-19	YES	ASW		6	144668135	1.62417e-07	YES	ASW		1	46808695	0.418861	YES	YRI		20	5799865	YRI	-0.783528	0	-4.216	7.51e-05
17	66308748	3.89534e-19	YES	ASW		10	87898998	1.64768e-07	YES	ASW		1	46808852	0.121809	NO	ASW		20	61530582	YRI	0.269064	0	6.228	3.385e-08
20	36755932	4.28943e-19	YES	ASW		8	27297202	1.68607e-07	YES	ASW		1	46808852	1	NO	CEU		20	61641848	YRI	-0.551759	0	-6.344	2.108e-08
14	22736832	4.34004e-19	YES	ASW		8	22298460	1.73264e-07	YES	ASW		1	46808852	0.00250869	NO	CHB		20	62173741	YRI	0.404818	2.84513e-07	4.109	0.0001089
3	195913999	5.0481e-19	YES	ASW		11	60796005	1.74414e-07	YES	ASW		1	46808852	0.0180094	NO	GWD		20	62174335	YRI	-0.703872	0	-6.254	3.044e-08
22	44845528	5.31491e-19	YES	ASW		1	244488580	1.80314e-07	YES	ASW		1	46808852	0.572876	YES	LWK		20	62272373	YRI	0.0628915	0	-4.115	0.0001069
20	42657952	5.7366e-19	YES	ASW		4	3374898	1.82918e-07	YES	ASW		1	46808852	0.628027	NO	YRI		2	101010860	YRI	0.141674	0	4.068	0.0001255
3	14693660	5.89175e-19	YES	ASW		19	50507336	1.85842e-07	YES	ASW		1	46808860	0.791177	NO	ASW		2	10169300	YRI	-0.550539	0	-5.07	3.27e-06
6	51670480	6.16996e-19	YES	ASW		11	118436429	1.89529e-07	YES	ASW		1	46808860	0.498339	YES	CEU		2	101705989	YRI	0.0753797	0	4.104	0.000111
11	34373463	6.19812e-19	YES	ASW		17	46714071	2.05475e-07	YES	ASW		1	46808860	0.00250869	NO	CHB		2	10885968	YRI	0.326697	0	5.167	2.261e-06
2	242027525	6.46791e-19	YES	ASW		7	30066632	2.3605e-07	NO	ASW		1	46808860	0.014303	NO	GWD		2	10930903	YRI	-0.965795	0	-5.278	1.471e-06
2	242674313	6.67841e-19	YES	ASW		10	75911415	2.41947e-07	YES	ASW		1	46808860	0.812098	NO	YRI		2	10953001	YRI	-0.264534	0	-3.97	0.0001756
18	9710887	6.73251e-19	YES	ASW		7	149318375	2.43807e-07	YES	ASW		1	46809025	0.828676	NO	ASW		2	11020902	YRI	0.938148	0	6.538	9.55e-09
15	52516541	6.89844e-19	YES	ASW		14	70150910	2.45901e-07	YES	ASW		1	46809025	0.632626	YES	CHB		2	11272957	YRI	-0.0816723	0	-3.857	0.0002578
19	4370004	7.00665e-19	YES	ASW		10	14993655	2.5212e-07	YES	ASW		1	46809025	0.514792	YES	ESN		2	118944055	YRI	-0.344578	0	-7.221	5.667e-10
1	28572227	7.19642e-19	YES	ASW		1	8484823	2.56702e-07	YES	ASW		1	46809025	0.839325	NO	FIN		2	120212855	YRI	0.531281	0	5.115	2.761e-06
7	101501034	8.1275e-19	YES	ASW		20	55030037	2.72522e-07	YES	ASW		1	46809025	0.0380826	YES	GWD		2	122067565	YRI	0.242898	0	8.116	1.348e-11
2	86448408	8.32931e-19	YES	ASW		6	167506238	2.74654e-07	NO	ASW		1	46809025	0.594233	YES	IBS		2	122893844	YRI	0.261612	0	4.463	3.119e-05
1	1976558	8.36517e-19	YES	ASW		5	152732406	2.748e-07	YES	ASW		1	46809025	0.101881	NO	LWK		2	127399116	YRI	0.872814	0	5.515	5.856e-07
1	948870	8.36895e-19	YES	ASW		5	153577099	2.88016e-07	YES	ASW		1	46809025	0.853531	NO	TSI		2	128588481	YRI	0.712182	0	4.971	4.77e-06
1	161349026	8.49034e-19	YES	ASW		19	50553975	2.92859e-07	YES	ASW		1	46809025	0.567323	YES	YRI		2	129512138	YRI	0.555042	0	4.874	6.876e-06
3	125709213	9.03995e-19	YES	ASW		17	19666001	2.94756e-07	YES	ASW		1	46809321	0.613283	YES	ASW		2	129512279	YRI	0.65811	0	5.296	1.372e-06
3	186229223	9.1337e-19	YES	ASW		3	14495455	2.9727e-07	YES	ASW		1	46809321	0.710575	YES	CEU		21	30476586	YRI	-0.522109	0	-6.734	4.253e-09
6	138725829	9.16482e-19	YES	ASW		11	65033874	3.09513e-07	YES	ASW		1	46809321	0.661705	YES	CHB		2	131730116	YRI	-0.712677	9.29257e-14	-3.864	0.0002513
14	56808909	9.2422e-19	YES	ASW		17	9479051	3.22679e-07	YES	ASW		1	46809321	0.254931	YES	ESN		2	133340261	YRI	0.506075	0	10.94	1.24e-16
7	47189207	9.28718e-19	YES	ASW		19	50554201	3.45067e-07	YES	ASW		1	46809321	0.671169	YES	FIN		21	33765496	YRI	-0.222443	0	3.918	0.0002094
9	114798294	9.47369e-19	YES	ASW		18	12271828	3.45198e-07	YES	ASW		1	46809321	0.610513	YES	GWD		21	34801908	YRI	0.700032	0	5.814	1.792e-07
8	14892588	9.67256e-19	YES	ASW		6	36931820	3.59882e-07	YES	ASW		1	46809321	0.66731	YES	IBS		21	36060668	YRI	0.752028	0	8.819	7.168e-13
2	12644736	1.03738e-18	YES	ASW		14	69803200	3.71405e-07	YES	ASW		1	46809419	0.613033	YES	ASW		2	137120500	YRI	-0.596599	0	-4.005	0.000156
5	106853005	1.17018e-18	YES	ASW		14	103022060	3.92105e-07	YES	ASW		1	46809419	0.211942	YES	CEU		2	137139707	YRI	-0.452152	0	-5.618	3.896e-07
5	124488125	1.23282e-18	YES	ASW		5	102898203	3.93787e-07	YES	ASW		1	46809419	0.0224894	NO	CHB		21	38362156	YRI	-0.287329	2.19178e-06	-5.066	3.328e-06
5	53502836	1.28469e-18	YES	ASW		19	55677523	3.99281e-07	YES	ASW		1	46809419	0.36222	YES	ESN		21	38581114	YRI	-0.179754	0	-4.919	5.805e-06
10	114149305	1.30291e-18	YES	ASW		18	74640325	4.14696e-07	YES	ASW		1	46809419	0.324446	YES	FIN		21	38581125	YRI	-0.209665	0	-3.706	0.0004242
7	157071964	1.45713e-18	YES	ASW		12	114367577	4.36401e-07	YES	ASW		1	46809419	0.789014	NO	GWD		21	38905810	YRI	-0.507105	0	-5.246	1.668e-06
5	150226292	1.4695e-18	YES	ASW		4	492561	4.51782e-07	YES	ASW		1	46809419	0.00778044	NO	IBS		21	45638504	YRI	-0.108245	2.68098e-11	4.948	5.205e-06
1	162122448	1.51353e-18	YES	ASW		2	178034712	4.75242e-07	YES	ASW		1	46809419	1	YES	LWK		21	46921118	YRI	0.210684	0	3.869	0.0002476
3	140730647	1.57616e-18	YES	ASW		13	45284920	4.8116e-07	YES	ASW		1	46809782	1	YES	ASW		21	46974927	YRI	-0.12339	0	-4.11	0.0001088
1	202149439	1.57782e-18	YES	ASW		7	38389410	4.85421e-07	YES	ASW		1	46809782	0.0553462	NO	CEU		21	46976111	YRI	-0.88567	0	-9.603	2.785e-14
8	79635969	1.63568e-18	YES	ASW		15	102042282	4.99639e-07	YES	ASW		1	46809782	0.647338	YES	CHB		21	47052296	YRI	0.492368	0	5.034	3.756e-06
11	18791646	1.67354e-18	YES	ASW		3	124867245	5.16039e-07	YES	ASW		1	46809782	0.109769	YES	ESN		21	47573338	YRI	-0.926458	0	-5.042	3.637e-06
2	232526746	1.73912e-18	YES	ASW		6	2952892	5.19775e-07	YES	ASW		1	46809782	0.556231	YES	FIN		21	47604837	YRI	-0.909717	0	-4.499	2.737e-05
1	11046182	1.824e-18	YES	ASW		4	146631230	5.38121e-07	YES	ASW		1	46809782	0.611738	NO	GWD		21	47716389	YRI	0.798486	0	6.303	2.491e-08
6	25405358	1.82992e-18	YES	ASW		4	124796	5.44025e-07	YES	ASW		1	46809782	0.554111	YES	IBS		2	161126732	YRI	-0.133301	0	-3.927	0.0002037
7	22466549	1.84445e-18	YES	ASW		10	126336556	5.751e-07	YES	ASW		1	46809782	0.0367417	NO	LWK		2	169326065	YRI	0.0701228	2.3026e-13	4.263	6.368e-05
4	86477723	2.1017e-18	YES	ASW		9	97489444	5.79845e-07	YES	ASW		1	46809782	1	YES	TSI		2	172378818	YRI	-0.0613598	3.57873e-10	3.937	0.0001968
4	187112629	2.11659e-18	YES	ASW		19	1367095	6.00189e-07	YES	ASW		1	46809782	1	NO	YRI		2	17342057	YRI	0.105388	0	4.781	9.741e-06
11	85871163	2.1572e-18	YES	ASW		17	73567535	6.02625e-07	YES	ASW		1	46810112	0.243194	YES	ASW		2	174763936	YRI	0.82215	0	6.404	1.652e-08
20	42657841	2.1595e-18	YES	ASW		10	80752333	6.1316e-07	YES	ASW		1	46810112	0.142514	NO	CHB		2	178034712	YRI	-0.862686	0	-6.126	5.114e-08
21	47716312	2.19327e-18	YES	ASW		1	26527810	6.19144e-07	YES	ASW		1	46810304	0.104404	YES	ASW		2	178257214	YRI	-0.162725	7.01065e-09	-4.271	6.191e-05
2	55509853	2.2185e-18	YES	ASW		2	232379234	6.24971e-07	NO	ASW		1	46810304	0.0159456	YES	CEU		2	180112641	YRI	0.920437	0	5.981	9.19e-08
10	8173666	2.45717e-18	YES	ASW		10	45745983	6.40309e-07	YES	ASW		1	46810304	0.647338	YES	CHB		2	18360204	YRI	-0.894387	0	-6.182	4.083e-08
1	181399683	2.52024e-18	YES	ASW		21	47052296	6.63274e-07	YES	ASW		1	46810304	0.107107	YES	ESN		2	191334031	YRI	-0.629294	0	-4.216	7.517e-05
10	6177374	2.58674e-18	YES	ASW		9	114119127	6.75398e-07	YES	ASW		1	46810304	0.39075	NO	FIN		2	192792269	YRI	0.116003	6.23124e-12	5.005	4.186e-06
2	21068349	2.69629e-18	YES	ASW		14	102197694	6.97573e-07	YES	ASW		1	46810304	0.0623541	YES	GWD		2	198144917	YRI	0.815632	1.3415e-09	5.265	1.551e-06
2	113993385	2.74852e-18	YES	ASW		18	21718945	7.18715e-07	YES	ASW		1	46810304	0.190024	YES	IBS		2	19887169	YRI	0.39488	3.01122e-10	5.671	3.163e-07
18	77723434	2.78324e-18	YES	ASW		5	6829734	7.20999e-07	YES	ASW		1	46810304	0.566758	NO	LWK		2	20771777	YRI	-0.843127	0	-5	4.272e-06
5	102596720	2.79248e-18	YES	ASW		9	108147763	7.22772e-07	YES	ASW		1	46810304	0.190975	NO	YRI		2	208492143	YRI	-0.731199	0	-7.162	7.252e-10
20	14931780	2.82306e-18	YES	ASW		4	146656082	7.24521e-07	YES	ASW		1	46810670	1	YES	ASW		2	208541870	YRI	-0.399686	4.84965e-09	-4.225	7.281e-05
11	63385711	2.87293e-18	YES	ASW		5	108583852	7.2499e-07	YES	ASW		1	46810670	0.831858	YES	CEU		2	208929601	YRI	-0.701415	0	-7.848	4.145e-11
20	15142828	2.88451e-18	YES	ASW		20	23099017	7.31892e-07	YES	ASW		1	46810670	0.642855	NO	CHB		2	209134025	YRI	-0.213363	0	-4.758	1.06e-05
18	9067190	3.05724e-18	YES	ASW		11	75294238	7.57892e-07	YES	ASW		1	46810670	0.509962	YES	ESN		2	21068349	YRI	-0.758763	0	-5.632	3.688e-07
20	42416792	3.10148e-18	YES	ASW		3	16424645	7.87128e-07	YES	ASW		1	46810670	0.824625	YES	FIN		22	17784977	YRI	-0.529665	0	-6.261	2.956e-08
12	94652441	3.10782e-18	YES	ASW		20	16555620	7.91683e-07	YES	ASW		1	46810670	0.414757	YES	GWD		22	18189296	YRI	-0.184416	1.38778e-14	-5.126	2.645e-06
18	66652800	3.20034e-18	YES	ASW		14	63905249	8.62832e-07	YES	ASW		1	46810670	0.306442	YES	LWK		22	18923745	YRI	0.353703	0	4.385	4.129e-05
3	15680525	3.26223e-18	YES	ASW		2	99383330	8.87131e-07	YES	ASW		1	46810670	0.213472	YES	TSI		22	19744524	YRI	-0.00251828	2.98795e-07	-3.859	0.000256
8	20139768	3.44025e-18	YES	ASW		6	130436416	9.10912e-07	YES	ASW		1	46810842	0.0813769	YES	ASW		22	19930017	YRI	0.155432	4.33242e-12	4.463	3.124e-05
16	11552464	3.47929e-18	YES	ASW		17	71153618	9.12794e-07	NO	ASW		1	46810842	0.13272	YES	CEU		22	19949952	YRI	0.0746513	0	4.534	2.413e-05
2	227740254	3.55423e-18	YES	ASW		19	38755406	9.36283e-07	YES	ASW		1	46810842	0.161192	NO	CHB		2	220701591	YRI	0.608475	2.43341e-07	6.137	4.902e-08
15	101374035	3.58331e-18	YES	ASW		14	22382139	9.58324e-07	YES	ASW		1	46810842	0.586189	YES	ESN		22	22522589	YRI	-0.286861	1.09296e-06	-5.137	2.537e-06
2	101010860	3.68282e-18	YES	ASW		2	29276300	9.87461e-07	YES	ASW		1	46810842	0.05923	YES	FIN		22	23152650	YRI	0.560185	0	7.247	5.085e-10
3	53196288	3.85108e-18	YES	ASW		16	12642708	1.01037e-06	YES	ASW		1	46810842	0.266132	NO	GWD		2	223885112	YRI	0.605811	0	6.041	7.203e-08
7	129933481	4.05372e-18	YES	ASW		16	50369763	1.02724e-06	YES	ASW		1	46810842	0.502032	YES	IBS		2	223885180	YRI	0.80468	0	5.924	1.155e-07
15	22449511	4.06643e-18	YES	ASW		9	117145370	1.02829e-06	YES	ASW		1	46810842	0.00946269	YES	LWK		2	224806733	YRI	0.0707306	3.6593e-13	4.382	4.175e-05
5	101867456	4.50042e-18	YES	ASW		9	86535703	1.03227e-06	YES	ASW		1	46810842	0.284834	YES	TSI		22	25730221	YRI	-0.483164	1.9873e-13	-4.107	0.00011
2	217071654	4.74848e-18	YES	ASW		15	89672868	1.04069e-06	YES	ASW		1	46810842	0.0601819	NO	YRI		2	225822764	YRI	-0.439696	0	-4.089	0.000117
7	36431570	4.81696e-18	YES	ASW		2	18360204	1.05154e-06	YES	ASW		1	46810970	0.105201	YES	LWK		2	228747052	YRI	0.850265	0	6.727	4.395e-09
6	133119778	4.85733e-18	YES	ASW		18	43407800	1.14051e-06	YES	ASW		1	46812360	0.0175663	NO	CHB		22	30193548	YRI	-0.377044	0	-5.706	2.758e-07
6	135260303	5.03585e-18	YES	ASW		2	120212855	1.14463e-06	YES	ASW		1	46812374	0.00250869	NO	CHB		22	31004188	YRI	-0.235951	4.56302e-14	-4.457	3.184e-05
2	84440175	5.35215e-18	YES	ASW		17	7233201	1.16075e-06	NO	ASW		1	46812444	0.00793885	NO	CHB		22	31063832	YRI	-0.585912	0	3.986	0.0001666
3	185235365	5.52013e-18	YES	ASW		9	132955251	1.17231e-06	YES	ASW		1	46812519	0.179225	NO	ASW		2	231759260	YRI	0.165154	0	4.108	0.0001095
6	8482157	5.55119e-18	YES	ASW		9	140703830	1.2029e-06	YES	ASW		1	46812519	0.647338	YES	CHB		2	231822308	YRI	0.278938	1.8411e-09	3.914	0.0002125
6	44355682	5.78593e-18	YES	ASW		7	132339129	1.20444e-06	YES	ASW		1	46812519	0.16352	YES	ESN		2	231822316	YRI	-0.701445	1.33664e-10	-4.167	8.915e-05
22	25844095	6.19542e-18	YES	ASW		19	46412449	1.22176e-06	YES	ASW		1	46812519	0.687846	YES	FIN		2	233230487	YRI	0.252224	5.55367e-12	6.991	1.475e-09
7	30838237	6.44757e-18	YES	ASW		2	122893844	1.24768e-06	YES	ASW		1	46812519	0.134064	NO	GWD		2	233977823	YRI	0.476125	0	3.987	0.000166
11	8854673	6.9451e-18	YES	ASW		5	132867002	1.25136e-06	YES	ASW		1	46812519	0.221688	YES	IBS		22	35741171	YRI	-0.107696	0	-4.592	1.953e-05
7	6065914	7.1816e-18	YES	ASW		2	48432874	1.31026e-06	YES	ASW		1	46812519	0.0624717	YES	LWK		22	36635756	YRI	-0.471227	0	-5.021	3.939e-06
21	47604837	7.29081e-18	YES	ASW		11	64607587	1.34245e-06	YES	ASW		1	46812852	0.81357	NO	ASW		22	37535328	YRI	0.490075	0	5.014	4.047e-06
19	574927	7.87568e-18	YES	ASW		18	51656065	1.36111e-06	YES	ASW		1	46812852	0.632964	NO	CEU		22	37554839	YRI	0.946792	0	4.704	1.291e-05
2	121024987	8.00974e-18	YES	ASW		1	89551669	1.36542e-06	YES	ASW		1	46812852	0.632938	NO	CHB		22	37894592	YRI	-0.40901	0	-4.584	2.011e-05
20	15142790	8.30912e-18	YES	ASW		1	207126062	1.37273e-06	YES	ASW		1	46812852	0.097696	NO	ESN		22	37976238	YRI	0.449579	0	4.444	3.338e-05
17	35850225	9.74254e-18	YES	ASW		19	51321083	1.37522e-06	NO	ASW		1	46812852	0.854941	NO	FIN		22	38453135	YRI	-0.33803	9.99201e-16	-4.886	6.573e-06
13	40690358	9.94376e-18	YES	ASW		14	91784225	1.39446e-06	YES	ASW		1	46812852	0.826127	NO	GWD		22	39493251	YRI	-0.171976	0	-5.713	2.678e-07
22	39660829	9.95748e-18	YES	ASW		2	161126732	1.40261e-06	YES	ASW		1	46812852	1	YES	IBS		22	39493356	YRI	-0.311113	0	-5.519	5.756e-07
2	9679529	1.0251e-17	YES	ASW		19	46148903	1.49302e-06	YES	ASW		1	46812852	0.1978	YES	LWK		22	39601466	YRI	0.770668	0	5.018	3.997e-06
16	49497751	1.06564e-17	YES	ASW		17	38350730	1.50726e-06	YES	ASW		1	46812852	0.048197	YES	TSI		22	39660829	YRI	0.61651	0	6.28	2.736e-08
2	232526743	1.06955e-17	YES	ASW		19	512146	1.50742e-06	YES	ASW		1	46812852	0.675692	YES	YRI		22	39747780	YRI	0.459842	0	4.981	4.586e-06
13	20496529	1.07658e-17	YES	ASW		9	92483577	1.55046e-06	YES	ASW		1	46812888	1	YES	ASW		22	39784845	YRI	0.812323	0	9.906	8.038e-15
4	132535206	1.08907e-17	YES	ASW		8	144691512	1.60758e-06	YES	ASW		1	46812888	0.862205	YES	CEU		22	39886217	YRI	0.139036	0	3.888	0.0002321
3	195906747	1.08941e-17	YES	ASW		19	38755092	1.6083e-06	YES	ASW		1	46812888	1	NO	CHB		2	240213868	YRI	-0.207706	2.85966e-11	-5.081	3.14e-06
10	6177381	1.11437e-17	YES	ASW		15	34186552	1.60844e-06	YES	ASW		1	46812888	1	NO	ESN		2	242003682	YRI	-0.723868	0	-5.443	7.764e-07
10	59855010	1.14471e-17	YES	ASW		4	124229	1.63468e-06	YES	ASW		1	46812888	0.433065	NO	FIN		2	242027926	YRI	0.192835	0	4.484	2.896e-05
4	10001861	1.15116e-17	YES	ASW		6	6009234	1.63617e-06	YES	ASW		1	46812888	0.104535	NO	GWD		2	242050289	YRI	-0.132277	0	-4.903	6.153e-06
2	20391281	1.21123e-17	YES	ASW		1	181399775	1.66791e-06	YES	ASW		1	46812888	1	YES	IBS		22	42565200	YRI	0.187608	0	5.049	3.548e-06
4	61330012	1.28444e-17	YES	ASW		19	35974202	1.67383e-06	YES	ASW		1	46812888	0.827269	YES	LWK		2	242817732	YRI	-1	1.27038e-07	5.399	9.21e-07
13	40230043	1.30863e-17	YES	ASW		22	41777558	1.70415e-06	YES	ASW		1	46812888	0.0677252	YES	TSI		22	42836337	YRI	0.34502	0	5.97	9.601e-08
2	13333457	1.45119e-17	YES	ASW		4	122899165	1.74053e-06	YES	ASW		1	46812888	1	NO	YRI		2	242910072	YRI	0.970274	0	4.055	0.0001313
2	99109132	1.45375e-17	YES	ASW		20	61641848	1.75316e-06	YES	ASW		1	46813635	0.165527	YES	ASW		22	42925131	YRI	-0.920547	0	-7.602	1.156e-10
9	31146708	1.47774e-17	YES	ASW		9	133710072	1.80044e-06	YES	ASW		1	46813635	0.178907	YES	CEU		2	242958884	YRI	0.665366	0	4.435	3.447e-05
4	124268232	1.49244e-17	YES	ASW		17	41437552	1.85079e-06	YES	ASW		1	46813635	0.65162	YES	CHB		22	43136583	YRI	-1	1.73442e-11	-6.244	3.17e-08
2	128453417	1.49362e-17	YES	ASW		8	8647334	1.85597e-06	YES	ASW		1	46813635	0.107107	YES	ESN		22	43361079	YRI	0.380198	0	5.943	1.07e-07
20	43312360	1.52004e-17	YES	ASW		1	206990419	2.01365e-06	YES	ASW		1	46813635	0.504757	YES	IBS		22	43532453	YRI	-0.89232	0	-5.14	2.504e-06
1	167716463	1.54367e-17	YES	ASW		20	18488065	2.01988e-06	YES	ASW		1	46813635	0.789825	NO	LWK		22	43544857	YRI	0.132775	1.42107e-07	4.833	8.015e-06
19	58991781	1.62073e-17	YES	ASW		2	55281901	2.03853e-06	YES	ASW		1	46813635	0.0140343	YES	TSI		22	44280733	YRI	-0.682965	0	-6.358	1.993e-08
2	128588456	1.62325e-17	YES	ASW		3	128089227	2.0402e-06	YES	ASW		1	46813663	0.0324678	YES	ASW		22	44280832	YRI	-0.519118	0	-9.513	4.035e-14
19	39048163	1.65626e-17	YES	ASW		21	47573338	2.05132e-06	YES	ASW		1	46813663	0.308962	YES	CEU		22	44460147	YRI	0.282493	2.07612e-14	3.746	0.0003721
12	3853196	1.69277e-17	YES	ASW		9	94949905	2.08718e-06	YES	ASW		1	46813663	0.739429	YES	CHB		22	44725343	YRI	-0.266564	0	-3.999	0.0001594
18	77723435	1.72663e-17	YES	ASW		19	47120381	2.17088e-06	YES	ASW		1	46813663	0.234964	YES	ESN		22	45497905	YRI	-0.596163	0	-6.692	5.058e-09
3	14693650	1.89654e-17	YES	ASW		1	55723817	2.30038e-06	YES	ASW		1	46813663	0.466582	YES	FIN		22	45809624	YRI	-0.277253	0	-5.882	1.363e-07
2	184132174	1.93318e-17	YES	ASW		5	6480993	2.3256e-06	YES	ASW		1	46813663	0.439787	NO	GWD		22	46677003	YRI	-0.686377	0	-3.803	0.000308
3	53778621	2.00463e-17	YES	ASW		18	74735170	2.34652e-06	YES	ASW		1	46813663	0.473756	YES	IBS		22	47165311	YRI	-0.648296	0	-4.998	4.305e-06
12	129122701	2.0392e-17	YES	ASW		20	47329142	2.45204e-06	YES	ASW		1	46813663	0.571951	NO	LWK		22	47455772	YRI	-0.952041	6.11511e-13	-5.503	6.129e-07
13	45223404	2.35414e-17	YES	ASW		2	232256864	2.45576e-06	YES	ASW		1	46813663	0.00230689	YES	TSI		22	48314463	YRI	0.967883	0	12.5	2.727e-19
2	55631854	2.4482e-17	YES	ASW		15	52274476	2.46941e-06	YES	ASW		1	46813663	0.305914	YES	YRI		22	50050468	YRI	-0.833395	6.37403e-08	-4.81	8.733e-06
22	29351945	2.45992e-17	YES	ASW		7	128472138	2.47468e-06	YES	ASW		1	46813860	0.0027481	YES	ASW		22	50311793	YRI	-0.225783	1.22282e-08	-5.179	2.155e-06
4	77776205	2.49111e-17	YES	ASW		2	9550721	2.56444e-06	YES	ASW		1	46813860	0.542731	NO	CEU		22	50319351	YRI	-0.418308	0	-4.764	1.035e-05
3	119078592	2.53049e-17	YES	ASW		4	144106009	2.64637e-06	YES	ASW		1	46813860	0.0738779	YES	CHB		22	50455595	YRI	-0.623959	0	-4.185	8.375e-05
1	86482286	2.54246e-17	YES	ASW		16	29276788	2.85744e-06	YES	ASW		1	46813860	0.0977189	NO	ESN		22	50473719	YRI	0.28657	0	7.22	5.699e-10
6	42192163	2.80669e-17	YES	ASW		8	134544194	2.96449e-06	YES	ASW		1	46813860	0.681523	YES	FIN		22	50699487	YRI	-0.599914	0	3.802	0.0003092
1	40265078	2.86359e-17	YES	ASW		4	70698412	3.09114e-06	YES	ASW		1	46813860	0.730227	YES	GWD		22	51044746	YRI	0.372484	0	7.435	2.325e-10
3	127474030	2.93228e-17	NO	ASW		14	105128654	3.12513e-06	YES	ASW		1	46813860	0.235903	NO	IBS		2	25384705	YRI	0.342029	1.95843e-13	4.923	5.719e-06
14	64408112	2.9494e-17	YES	ASW		9	21122023	3.20706e-06	YES	ASW		1	46813860	0.841338	NO	LWK		2	25622439	YRI	-0.131388	1.16573e-13	4.917	5.856e-06
14	52303348	2.97644e-17	YES	ASW		2	33001100	3.21075e-06	YES	ASW		1	46813860	0.0258415	YES	TSI		2	25747492	YRI	0.145956	0	5.414	8.678e-07
2	242027926	3.0111e-17	YES	ASW		14	102402127	3.24207e-06	YES	ASW		1	46813860	0.0364953	NO	YRI		2	27309684	YRI	-0.27249	0	-3.838	0.0002744
4	105640906	3.5035e-17	YES	ASW		6	4348760	3.25439e-06	YES	ASW		1	46813888	0.000620727	YES	ASW		2	27651375	YRI	-0.0267642	0	5.604	4.116e-07
20	18709462	3.53814e-17	YES	ASW		2	98391117	3.32647e-06	YES	ASW		1	46813888	0.268839	YES	CEU		2	29276300	YRI	0.574163	0	4.109	0.0001089
10	76995570	3.65571e-17	YES	ASW		3	122380722	3.46233e-06	YES	ASW		1	46813888	0.705069	YES	CHB		2	33666489	YRI	0.0813274	1.55431e-15	4.119	0.0001055
14	88675371	3.82904e-17	YES	ASW		6	11404475	3.55333e-06	YES	ASW		1	46813888	0.896406	YES	ESN		2	46033907	YRI	0.741755	0	6.764	3.764e-09
5	150233304	3.89521e-17	YES	ASW		10	8104208	3.57772e-06	YES	ASW		1	46813888	0.480696	YES	FIN		2	47285714	YRI	0.629156	8.94662e-08	6.907	2.088e-09
2	114361899	4.01503e-17	NO	ASW		9	95491094	3.80915e-06	YES	ASW		1	46813888	0.0515616	YES	GWD		2	48432874	YRI	-0.325169	0	-5.483	6.647e-07
19	14700445	4.47074e-17	YES	ASW		7	2594955	3.81937e-06	YES	ASW		1	46813888	0.57606	YES	IBS		2	55281901	YRI	0.282894	0	5.114	2.773e-06
16	29105873	4.51483e-17	YES	ASW		19	55624429	3.81947e-06	YES	ASW		1	46813888	0.71286	YES	LWK		2	62568221	YRI	0.464997	0	6.291	2.614e-08
4	41216577	4.5385e-17	YES	ASW		19	7243084	3.82896e-06	YES	ASW		1	46813888	0.000172453	YES	TSI		2	65142110	YRI	-0.0859226	3.99005e-10	-4.222	7.363e-05
15	70789797	4.64003e-17	YES	ASW		2	75004963	4.0069e-06	YES	ASW		1	46813888	0.636917	YES	YRI		2	65244049	YRI	-0.139647	1.11022e-16	-3.836	0.0002766
1	67520083	5.05132e-17	YES	ASW		17	80802744	4.02974e-06	YES	ASW		1	46813967	0.000786693	YES	ASW		2	68630427	YRI	-0.946832	0	-3.967	0.0001778
9	71266355	5.13707e-17	YES	ASW		13	29224601	4.26282e-06	YES	ASW		1	46813967	0.00237359	YES	CEU		2	70373677	YRI	-0.497919	0	-4.381	4.185e-05
17	5202839	5.13767e-17	YES	ASW		10	126222962	4.52067e-06	YES	ASW		1	46813967	0.0441851	NO	CHB		2	7059373	YRI	0.237233	2.90636e-09	4.393	4.012e-05
15	59592528	5.2262e-17	YES	ASW		17	41437573	4.64836e-06	YES	ASW		1	46813967	0.00176932	YES	ESN		2	71357710	YRI	0.0037283	3.17857e-12	-5.701	2.813e-07
3	63543694	5.39132e-17	YES	ASW		11	6342158	4.70662e-06	YES	ASW		1	46813967	0.160054	YES	FIN		2	73944272	YRI	0.735696	0	5.315	1.275e-06
3	159727450	5.45724e-17	YES	ASW		3	138920886	4.90222e-06	YES	ASW		1	46813967	0.00177923	YES	GWD		2	75004963	YRI	-0.691115	0	-4.664	1.501e-05
8	104137318	5.98835e-17	YES	ASW		17	62770696	5.04638e-06	YES	ASW		1	46813967	0.125956	YES	IBS		2	85619725	YRI	-0.918698	0	-8.719	1.088e-12
6	38067259	6.10897e-17	YES	ASW		6	126661154	5.38214e-06	YES	ASW		1	46813967	0.476068	YES	LWK		2	86422416	YRI	-0.0020042	3.80957e-11	-10.51	6.953e-16
10	34024490	6.38652e-17	YES	ASW		18	72979445	5.4096e-06	YES	ASW		1	46813967	0.006699	YES	TSI		2	86448408	YRI	0.538847	0	8.168	1.085e-11
4	159130673	6.40131e-17	YES	ASW		7	47708823	5.90947e-06	YES	ASW		1	46813967	0.899541	YES	YRI		2	88469770	YRI	0.459193	1.25899e-13	8.267	7.165e-12
8	98640422	6.74882e-17	YES	ASW		14	105996341	5.9118e-06	NO	ASW		1	46813982	1.2081e-05	YES	ASW		2	88565319	YRI	-0.722849	0	-6.496	1.132e-08
7	6433179	7.19345e-17	YES	ASW		9	126980357	6.01299e-06	YES	ASW		1	46813982	0.00106672	YES	CEU		2	9239635	YRI	-0.491266	0	-6	8.509e-08
15	48388591	7.29381e-17	YES	ASW		10	81107985	6.02457e-06	YES	ASW		1	46813982	0.64893	NO	CHB		2	9550446	YRI	0.501669	0	7.2	6.185e-10
7	31851610	7.65668e-17	YES	ASW		10	129894034	6.21173e-06	YES	ASW		1	46813982	0.0568989	YES	ESN		2	98391117	YRI	-0.806505	0	-5.763	2.2e-07
4	186125023	7.71505e-17	YES	ASW		9	37565722	6.30605e-06	YES	ASW		1	46813982	0.0325479	YES	FIN		2	9877621	YRI	-0.597429	1.94633e-06	6.103	5.624e-08
3	192616802	8.05301e-17	YES	ASW		6	156717381	6.32058e-06	YES	ASW		1	46813982	0.0180228	YES	GWD		2	9879275	YRI	-0.660081	4.27845e-07	-4.863	7.147e-06
2	128588734	9.46063e-17	YES	ASW		14	76967707	6.32522e-06	YES	ASW		1	46813982	0.263347	YES	IBS		2	9889262	YRI	-0.263598	1.9218e-13	-4.114	0.0001072
22	43361143	9.5004e-17	YES	ASW		5	172324558	6.36997e-06	YES	ASW		1	46813982	0.467581	YES	LWK		2	99055391	YRI	-0.387357	0	-4.038	0.0001395
8	118991042	9.98302e-17	YES	ASW		2	191334031	6.37566e-06	YES	ASW		1	46813982	0.0846378	YES	TSI		2	9983856	YRI	-0.174092	4.02106e-10	-5.556	4.976e-07
6	130586909	1.10616e-16	YES	ASW		1	1227412	6.42339e-06	YES	ASW		1	46813982	0.586329	YES	YRI		3	100240509	YRI	0.505762	0	4.895	6.346e-06
3	193682140	1.15748e-16	YES	ASW		19	8117093	6.53445e-06	YES	ASW		1	46814008	2.40133e-06	YES	ASW		3	101395041	YRI	0.050493	3.88578e-15	3.924	0.0002054
5	156642974	1.17612e-16	YES	ASW		16	56715862	6.85749e-06	YES	ASW		1	46814008	6.69769e-05	YES	CEU		3	10328782	YRI	-0.737484	0	-12.75	1.084e-19
21	34144174	1.21791e-16	YES	ASW		6	144476808	6.87156e-06	YES	ASW		1	46814008	0.905291	YES	CHB		3	10593881	YRI	-0.963861	0	-4.206	7.78e-05
7	11393777	1.272e-16	YES	ASW		5	126565495	6.88263e-06	YES	ASW		1	46814008	0.0352087	YES	ESN		3	112338424	YRI	-0.488693	0	-4.984	4.537e-06
7	124636995	1.32644e-16	YES	ASW		5	141667492	6.97439e-06	YES	ASW		1	46814008	3.65615e-05	YES	FIN		3	118938119	YRI	-0.925182	0	-8.078	1.582e-11
9	70646472	1.34819e-16	YES	ASW		12	121613695	7.02903e-06	YES	ASW		1	46814008	0.0634631	YES	GWD		3	119078592	YRI	0.572423	0	6.008	8.225e-08
10	899071	1.35799e-16	YES	ASW		3	14440394	7.12283e-06	YES	ASW		1	46814008	6.62154e-08	YES	IBS		3	119800822	YRI	0.299741	0	5.314	1.282e-06
7	135562689	1.39321e-16	YES	ASW		20	25037810	7.24288e-06	NO	ASW		1	46814008	0.00280957	YES	LWK		3	122380722	YRI	0.383868	0	5.33	1.203e-06
6	135543927	1.55592e-16	YES	ASW		11	86733470	7.83937e-06	YES	ASW		1	46814008	0.015591	YES	TSI		3	124353868	YRI	-0.830695	0	-4.122	0.0001043
1	247242280	1.62715e-16	YES	ASW		6	24547650	8.1139e-06	YES	ASW		1	46814008	0.0101483	YES	YRI		3	124449252	YRI	0.125999	0	-3.683	0.0004574
12	13340443	1.63109e-16	YES	ASW		1	205410423	8.1554e-06	YES	ASW		1	46814092	0.215	YES	ASW		3	124867245	YRI	-0.206998	6.66134e-16	-3.79	0.0003217
5	156926882	1.63227e-16	YES	ASW		7	5246890	8.60314e-06	YES	ASW		1	46814092	0.110961	NO	CEU		3	124868110	YRI	-0.497895	1.29001e-10	-5.886	1.342e-07
19	49379866	1.63551e-16	YES	ASW		6	13574491	8.62661e-06	NO	ASW		1	46814092	1	YES	CHB		3	125351957	YRI	0.648389	0	4.188	8.285e-05
15	74671525	1.67024e-16	YES	ASW		2	86422416	8.68516e-06	YES	ASW		1	46814092	0.287823	YES	ESN		3	125709213	YRI	-0.969149	0	-4.063	0.000128
1	200597688	1.742e-16	YES	ASW		5	6837873	9.04377e-06	YES	ASW		1	46814092	0.220084	NO	FIN		3	125709366	YRI	-0.975192	0	-4.992	4.396e-06
11	63381249	1.74416e-16	YES	ASW		2	68630427	9.0708e-06	YES	ASW		1	46814092	0.427771	YES	GWD		3	126674133	YRI	-0.84878	0	-4.297	5.637e-05
19	2789661	1.75844e-16	YES	ASW		5	153618712	9.29579e-06	YES	ASW		1	46814092	0.926484	YES	IBS		3	126674374	YRI	-0.711271	0	-6.25	3.09e-08
17	80666421	1.81661e-16	YES	ASW		1	19719728	9.78988e-06	YES	ASW		1	46814092	0.89905	YES	LWK		3	127474030	YRI	0.301063	0	4.022	0.0001472
2	231759260	1.81947e-16	YES	ASW		4	48195700	1.01025e-05	YES	ASW		1	46814092	0.597437	NO	TSI		3	12829036	YRI	0.457584	0	7.344	3.398e-10
12	48883012	1.89838e-16	YES	ASW		9	116356373	1.02669e-05	YES	ASW		1	46814092	0.216928	NO	YRI		3	128394310	YRI	-0.43065	1.91724e-12	-4.654	1.553e-05
17	4065681	1.90166e-16	YES	ASW		2	131730116	1.02936e-05	YES	ASW		1	46814231	0.647616	YES	ASW		3	129042935	YRI	-0.668352	0	-5.298	1.363e-06
7	156754975	2.0408e-16	YES	ASW		5	5365290	1.04132e-05	YES	ASW		1	46814231	0.638383	NO	CEU		3	129898604	YRI	0.524759	0	4.607	1.849e-05
17	72475064	2.04122e-16	YES	ASW		2	242050289	1.06948e-05	YES	ASW		1	46814231	1	NO	CHB		3	13041138	YRI	-0.445489	0	-6.956	1.701e-09
22	41107718	2.05467e-16	YES	ASW		10	13691992	1.07208e-05	YES	ASW		1	46814231	0.253744	YES	ESN		3	131080391	YRI	-0.850265	0	-4.733	1.162e-05
8	6635450	2.06097e-16	YES	ASW		6	88118390	1.12755e-05	NO	ASW		1	46814231	1	YES	LWK		3	132378688	YRI	0.069021	2.39371e-10	-3.947	0.0001899
13	77402584	2.12833e-16	YES	ASW		2	65142110	1.14625e-05	YES	ASW		1	46815154	0.128576	NO	CEU		3	133156692	YRI	0.885533	0	4.066	0.0001265
2	156490877	2.26124e-16	YES	ASW		11	129751764	1.17715e-05	YES	ASW		1	46815154	0.470048	YES	FIN		3	13503207	YRI	-0.717233	0	-5.082	3.131e-06
11	67351004	2.26563e-16	YES	ASW		6	41691296	1.19587e-05	YES	ASW		1	46815154	0.219419	YES	IBS		3	137801779	YRI	0.907075	0	6.348	2.074e-08
13	40229891	2.30581e-16	NO	ASW		4	185021580	1.20861e-05	YES	ASW		1	46815154	0.370818	NO	LWK		3	139239098	YRI	-0.44819	2.16006e-11	-3.829	0.0002827
7	24635818	2.51945e-16	YES	ASW		2	242958884	1.21209e-05	YES	ASW		1	46815154	0.0980214	YES	TSI		3	140824888	YRI	0.428716	0	6.345	2.098e-08
18	5254081	2.5229e-16	YES	ASW		3	98452653	1.25861e-05	YES	ASW		1	46815154	0.422177	YES	YRI		3	14165929	YRI	-0.179151	0	-4.424	3.586e-05
3	29728592	2.61948e-16	YES	ASW		7	31727926	1.29307e-05	YES	ASW		1	46815378	0.0642236	YES	ASW		3	141759948	YRI	0.766271	0	7.969	2.492e-11
6	89326217	2.85772e-16	YES	ASW		17	4612874	1.32448e-05	YES	ASW		1	46815378	0.407789	YES	CEU		3	14258107	YRI	0.21992	0	5.053	3.494e-06
14	81951894	2.95562e-16	YES	ASW		8	54108394	1.32687e-05	YES	ASW		1	46815378	0.632626	YES	CHB		3	142803974	YRI	-0.467838	0	-3.671	0.0004756
2	157049217	3.42996e-16	YES	ASW		2	25747492	1.33893e-05	YES	ASW		1	46815378	0.161076	YES	FIN		3	14440394	YRI	0.256073	1.35023e-08	3.852	0.0002618
19	488640	3.49148e-16	YES	ASW		17	16472586	1.34031e-05	YES	ASW		1	46815378	0.792926	YES	GWD		3	14495455	YRI	-0.812089	0	-4.835	7.951e-06
17	43306305	3.64602e-16	YES	ASW		11	73309577	1.41591e-05	NO	ASW		1	46815378	0.271476	NO	LWK		3	14693660	YRI	0.307024	0	4.288	5.836e-05
6	10965119	3.72503e-16	YES	ASW		9	100798217	1.43071e-05	YES	ASW		1	46815378	0.812339	YES	YRI		3	156300822	YRI	-0.733855	0	-5.926	1.144e-07
6	8017848	3.86413e-16	YES	ASW		1	10003320	1.45124e-05	YES	ASW		1	46816644	0.619566	YES	ASW		3	157290543	YRI	-1	8.29252e-08	-4.036	0.0001402
5	10636067	3.89922e-16	YES	ASW		11	2920108	1.4529e-05	YES	ASW		1	46816659	0.566672	YES	ASW		3	15810605	YRI	-0.131098	0	-4.508	2.65e-05
6	28367663	3.95015e-16	YES	ASW		13	31017268	1.47308e-05	NO	ASW		1	46817481	0.25131	YES	CEU		3	16327855	YRI	-0.895402	0	-5.001	4.264e-06
7	30265822	4.0524e-16	YES	ASW		20	61530582	1.51521e-05	YES	ASW		1	46818374	0.792418	YES	ASW		3	16424645	YRI	0.0274306	0	4.923	5.724e-06
11	34373406	4.16553e-16	YES	ASW		10	6317429	1.647e-05	YES	ASW		1	46818374	0.638383	NO	CEU		3	186176333	YRI	0.478856	0	4.763	1.04e-05
19	3125298	4.17274e-16	YES	ASW		6	114077372	1.6667e-05	YES	ASW		1	46818374	0.701585	YES	IBS		3	186229223	YRI	-0.344499	0	-3.71	0.0004189
2	127225153	4.28915e-16	YES	ASW		17	16790198	1.6849e-05	YES	ASW		1	46818416	1	YES	ASW		3	192616700	YRI	-0.545497	0	-4.636	1.664e-05
10	109201916	4.36441e-16	YES	ASW		17	48585734	1.75552e-05	YES	ASW		1	46818416	0.637256	YES	CHB		3	193689252	YRI	0.0631343	1.76323e-09	4.032	0.0001424
14	76660887	4.57419e-16	YES	ASW		4	139840460	1.76044e-05	YES	ASW		1	46818416	1	YES	ESN		3	194722841	YRI	-1	4.88493e-06	-4.292	5.746e-05
21	48033917	4.68249e-16	YES	ASW		22	39601466	1.77807e-05	YES	ASW		1	46818416	0.844767	YES	FIN		3	194878063	YRI	0.680056	0	6.478	1.223e-08
15	64175305	5.06401e-16	YES	ASW		12	53661932	1.78657e-05	YES	ASW		1	46818416	0.0665771	YES	GWD		3	194972702	YRI	-0.542215	3.19457e-08	-3.941	0.000194
16	10336997	5.13177e-16	YES	ASW		12	1772164	1.794e-05	NO	ASW		1	46818416	0.411243	YES	IBS		3	195622041	YRI	-0.600969	0	-7.942	2.796e-11
14	21101333	5.18379e-16	YES	ASW		2	242910072	1.84254e-05	YES	ASW		1	46818417	1	YES	ASW		3	195913999	YRI	-0.83081	0	-5.423	8.39e-07
4	38180384	5.24147e-16	YES	ASW		19	47016901	1.85988e-05	YES	ASW		1	46818417	0.647338	YES	CHB		3	195914000	YRI	-0.834279	0	-4.072	0.0001241
3	119800822	5.39796e-16	YES	ASW		3	14258107	1.89066e-05	YES	ASW		1	46818417	1	YES	ESN		3	195916604	YRI	0.674974	0	10.82	1.967e-16
1	99127080	5.53914e-16	YES	ASW		16	85261154	1.89751e-05	NO	ASW		1	46818417	0.556231	YES	FIN		3	196347253	YRI	-0.761063	0	-4.328	5.057e-05
5	39256708	5.55013e-16	YES	ASW		3	141515636	1.90206e-05	YES	ASW		1	46818417	0.503017	YES	IBS		3	196658846	YRI	-1	0	-3.969	0.0001763
19	49379877	5.85404e-16	YES	ASW		7	112506721	1.93994e-05	YES	ASW		1	46818442	0.667556	YES	CHB		3	197121593	YRI	-0.794166	0	-4.778	9.848e-06
7	127744506	6.06541e-16	YES	ASW		1	157069561	1.9537e-05	YES	ASW		1	46818442	0.291752	NO	ESN		3	197185378	YRI	-0.633895	0	-6.211	3.619e-08
22	44280733	6.44072e-16	YES	ASW		6	28048624	2.01149e-05	YES	ASW		1	46818442	1	YES	FIN		3	197354857	YRI	-0.0629058	3.33067e-16	-9.484	4.556e-14
1	248595681	6.73431e-16	YES	ASW		20	3184134	2.05324e-05	YES	ASW		1	46818442	0.0665771	YES	GWD		3	197479257	YRI	-0.51023	0	-4.795	9.238e-06
11	62308618	6.75164e-16	YES	ASW		6	52402242	2.06115e-05	YES	ASW		1	46818442	0.858663	YES	IBS		3	32156189	YRI	0.0451329	3.38541e-06	4.623	1.74e-05
9	108081147	6.75606e-16	YES	ASW		10	80876742	2.07594e-05	YES	ASW		1	46818442	0.203723	NO	LWK		3	38045036	YRI	-0.855331	0	-6.554	8.933e-09
11	34255733	6.91342e-16	YES	ASW		1	3605097	2.12789e-05	YES	ASW		1	46818452	0.423556	NO	ESN		3	39002669	YRI	-0.866897	1.89159e-11	-6.214	3.584e-08
2	191022687	7.00719e-16	YES	ASW		3	32156189	2.20013e-05	YES	ASW		1	46818452	1	NO	FIN		3	40351035	YRI	0.313008	2.78858e-07	4.272	6.159e-05
1	226595389	7.18731e-16	YES	ASW		17	18150814	2.29452e-05	YES	ASW		1	46818452	0.280117	NO	IBS		3	41232162	YRI	0.019909	2.57608e-07	4.425	3.582e-05
5	58667550	7.31673e-16	YES	ASW		15	83501511	2.30176e-05	YES	ASW		1	46818479	0.656401	YES	CHB		3	42531939	YRI	1	0	5.754	2.275e-07
1	244979071	7.78862e-16	YES	ASW		8	143859049	2.31167e-05	YES	ASW		1	46818479	0.423556	NO	ESN		3	42786166	YRI	0.0707792	3.94935e-07	4.303	5.526e-05
12	83399499	7.83573e-16	YES	ASW		2	47262789	2.31613e-05	YES	ASW		1	46818479	0.668763	NO	FIN		3	46773510	YRI	0.911393	0	6.482	1.201e-08
6	114076884	7.96156e-16	YES	ASW		19	21265197	2.38488e-05	YES	ASW		1	46818479	0.506356	NO	IBS		3	48282695	YRI	-0.628066	0	-4.777	9.873e-06
14	24835115	7.98177e-16	YES	ASW		2	224806733	2.4707e-05	YES	ASW		1	46818508	0.264434	NO	ESN		3	50388607	YRI	-0.139807	0	-6.626	6.642e-09
17	46590719	8.1315e-16	YES	ASW		12	132337570	2.57499e-05	YES	ASW		1	46818508	0.764992	NO	GWD		3	51976294	YRI	-0.142245	1.1381e-10	-4.131	0.0001011
8	41481096	8.36971e-16	YES	ASW		22	37894592	2.71289e-05	YES	ASW		1	46818508	0.81025	NO	IBS		3	52566914	YRI	-0.204486	8.38204e-08	-4.476	2.971e-05
6	160784996	8.40681e-16	YES	ASW		2	47285714	2.77579e-05	YES	ASW		1	46820589	1	NO	CEU		3	52890966	YRI	0.554681	0	7.876	3.682e-11
5	150618993	8.46963e-16	YES	ASW		15	43478113	2.79941e-05	YES	ASW		1	46820589	0.0147581	YES	TSI		3	53839470	YRI	0.218371	0	3.732	0.0003904
2	242050671	8.97236e-16	YES	ASW		4	144293900	2.85821e-05	YES	ASW		1	46820896	0.151796	NO	CHB		3	57944874	YRI	0.626183	0	6.37	1.9e-08
4	40994063	8.98257e-16	YES	ASW		19	39522419	2.89777e-05	YES	ASW		1	46820896	0.419067	NO	GWD		3	57945768	YRI	0.776181	0	4.851	7.489e-06
6	134719660	9.01416e-16	YES	ASW		2	65244049	2.90175e-05	YES	ASW		1	46821962	0.522768	NO	ASW		3	72148540	YRI	0.274267	0	5.026	3.869e-06
20	14931893	9.71288e-16	YES	ASW		12	108297477	3.00133e-05	YES	ASW		1	46821962	0.498339	YES	CEU		3	72600280	YRI	0.383503	0	4.633	1.677e-05
19	49087798	9.87522e-16	YES	ASW		6	5261608	3.0235e-05	YES	ASW		1	46821962	0.470048	YES	FIN		3	75485110	YRI	-0.255846	0	-3.806	0.0003055
8	103577137	1.00724e-15	YES	ASW		5	110797259	3.06222e-05	YES	ASW		1	46822073	0.423556	NO	ESN		3	98053033	YRI	0.864288	0	6.097	5.756e-08
20	36244400	1.02057e-15	YES	ASW		1	43417451	3.06627e-05	YES	ASW		1	46826587	1	NO	ASW		3	98332224	YRI	0.513227	0	4.166	8.935e-05
22	50699487	1.02115e-15	YES	ASW		12	1756642	3.1374e-05	YES	ASW		1	46827050	0.649527	YES	ASW		3	98332697	YRI	0.129618	3.11973e-14	4.02	0.0001481
4	113973952	1.03628e-15	YES	ASW		1	19397741	3.24687e-05	YES	ASW		1	46827050	1	NO	ESN		3	98452653	YRI	0.206784	0	4.546	2.308e-05
10	59855191	1.08975e-15	YES	ASW		19	3062986	3.4332e-05	NO	ASW		1	46827050	0.0408597	YES	GWD		4	106394380	YRI	0.159567	0	7.155	7.457e-10
19	40388611	1.13676e-15	NO	ASW		8	8144291	3.43698e-05	YES	ASW		1	46827050	0.0765994	YES	IBS		4	113200382	YRI	-0.296412	0	-4.714	1.249e-05
6	169513187	1.20872e-15	YES	ASW		16	68402649	3.44628e-05	YES	ASW		1	46827050	0.113162	NO	LWK		4	120374639	YRI	-0.86454	7.05038e-07	4.622	1.75e-05
17	61912436	1.23104e-15	YES	ASW		10	13262155	3.57288e-05	YES	ASW		1	46827728	0.241032	NO	GWD		4	122899165	YRI	-0.838642	0	-3.76	0.0003558
22	50317187	1.23624e-15	YES	ASW		2	27309684	3.74475e-05	YES	ASW		1	46827728	1	YES	IBS		4	124229	YRI	-0.89051	0	-4.173	8.74e-05
7	7030341	1.34271e-15	YES	ASW		18	9708582	3.77061e-05	YES	ASW		1	46827769	0.354013	YES	FIN		4	1339875	YRI	0.132753	0	3.868	0.0002486
3	140911331	1.42867e-15	YES	ASW		1	995311	3.78405e-05	NO	ASW		1	46827769	0.347287	YES	YRI		4	1345817	YRI	-0.570266	1.66533e-15	-4.264	6.338e-05
4	165857125	1.4423e-15	YES	ASW		20	304820	3.93005e-05	YES	ASW		1	46827871	0.566438	YES	ASW		4	144106009	YRI	-0.17179	0	-4.185	8.372e-05
2	100767886	1.50383e-15	YES	ASW		5	145553298	4.22735e-05	YES	ASW		1	46827871	0.661631	YES	CEU		4	144203121	YRI	0.505832	0	4.262	6.394e-05
11	102790971	1.50815e-15	YES	ASW		6	41993365	4.25247e-05	YES	ASW		1	46827871	0.470048	YES	FIN		4	144293900	YRI	-0.316434	1.22125e-15	-4.505	2.677e-05
5	176543960	1.64504e-15	YES	ASW		1	201452021	4.31008e-05	YES	ASW		1	46827871	1	NO	GWD		4	146631230	YRI	0.506582	0	4.599	1.906e-05
2	132256319	1.67232e-15	YES	ASW		17	58156330	4.85057e-05	YES	ASW		1	46827871	0.137363	NO	YRI		4	15151677	YRI	0.365738	0	4.57	2.119e-05
17	20554355	1.84333e-15	YES	ASW		10	134046083	4.87837e-05	YES	ASW		1	46828460	0.0217226	NO	YRI		4	153602208	YRI	-0.90422	0	-4.218	7.462e-05
3	185955898	1.90073e-15	YES	ASW		1	15711053	4.88671e-05	YES	ASW		1	46829013	0.0997053	NO	ASW		4	153700839	YRI	-0.275897	2.08167e-13	-4	0.0001589
3	137801779	2.00245e-15	YES	ASW		6	52161535	4.90978e-05	YES	ASW		1	46829013	0.0251668	NO	CEU		4	1731653	YRI	0.839235	0	5.625	3.801e-07
10	105560810	2.02136e-15	YES	ASW		15	50426964	4.91619e-05	YES	ASW		1	46829013	0.00471136	NO	CHB		4	185021580	YRI	-0.895577	0	-7.34	3.458e-10
17	2207610	2.09166e-15	YES	ASW		22	44280832	5.07633e-05	YES	ASW		1	46829013	0.526608	YES	ESN		4	185818639	YRI	0.0911948	1.4877e-14	5.565	4.816e-07
11	94315290	2.10089e-15	YES	ASW		22	43544857	5.22304e-05	YES	ASW		1	46829013	0.0181496	YES	FIN		4	186347055	YRI	-0.240886	0	-4.071	0.0001243
22	50317296	2.16114e-15	YES	ASW		19	1214078	5.37572e-05	YES	ASW		1	46829013	1	NO	GWD		4	187113041	YRI	0.102286	0	4.68	1.414e-05
10	9578006	2.18869e-15	YES	ASW		12	121533894	5.37616e-05	YES	ASW		1	46829013	0.469737	NO	IBS		4	2047364	YRI	0.592575	0	5.947	1.054e-07
12	100579403	2.35438e-15	YES	ASW		3	53839470	5.42742e-05	YES	ASW		1	46830257	0.0220368	YES	CEU		4	2421129	YRI	0.0443298	1.11662e-08	4.438	3.411e-05
5	39075388	2.41773e-15	YES	ASW		6	44265475	5.44905e-05	YES	ASW		1	46832686	0.148067	NO	ASW		4	2513624	YRI	0.174899	0	4.124	0.0001036
1	235060794	2.52897e-15	YES	ASW		5	179741374	5.63222e-05	YES	ASW		1	46835468	0.843949	NO	CEU		4	25862708	YRI	0.166196	0	4.714	1.248e-05
5	124341259	2.64712e-15	YES	ASW		22	47455772	5.75736e-05	YES	ASW		1	46835468	1	NO	CHB		4	3294465	YRI	0.0842933	6.66134e-16	4.331	5.002e-05
7	130903784	2.73487e-15	YES	ASW		11	8932820	5.79634e-05	YES	ASW		1	46835468	0.303448	NO	ESN		4	38180269	YRI	0.524273	0	4.622	1.749e-05
12	57512875	2.74543e-15	YES	ASW		18	77036035	5.93625e-05	YES	ASW		1	46835468	0.165208	NO	GWD		4	39570595	YRI	-1	0	-5.188	2.088e-06
5	110052325	2.98668e-15	YES	ASW		18	71916055	5.96388e-05	YES	ASW		1	46835468	1	YES	TSI		4	3957279	YRI	-0.821883	0	-5.301	1.346e-06
1	219968010	2.99291e-15	YES	ASW		8	11718528	5.98888e-05	YES	ASW		1	46835468	0.567959	NO	YRI		4	3958065	YRI	-0.839774	7.77156e-16	-3.823	0.0002884
6	11423506	3.00702e-15	YES	ASW		2	88469770	6.0443e-05	YES	ASW		1	46835777	0.654467	YES	ASW		4	40538186	YRI	-0.662182	0	-4.639	1.641e-05
10	26190258	3.05962e-15	YES	ASW		7	155469045	6.22637e-05	YES	ASW		1	46835777	0.790559	YES	CEU		4	48195700	YRI	-0.937944	0	-4.644	1.611e-05
1	956077	3.09641e-15	YES	ASW		1	15945140	6.29525e-05	YES	ASW		1	46835777	0.177454	YES	CHB		4	48198986	YRI	0.134625	1.27862e-06	-3.867	0.0002487
12	77948043	3.1036e-15	YES	ASW		14	76939920	6.41884e-05	YES	ASW		1	46835777	0.0873326	YES	ESN		4	492561	YRI	-0.31023	7.77156e-16	-3.779	0.0003342
9	77668969	3.23603e-15	YES	ASW		10	72253926	6.45236e-05	YES	ASW		1	46835777	1	NO	FIN		4	54244438	YRI	-0.33947	0	-4.638	1.652e-05
9	37061958	3.44191e-15	YES	ASW		11	63719621	6.70864e-05	YES	ASW		1	46835777	0.638498	YES	GWD		4	57684305	YRI	-0.122084	1.9984e-15	-5.076	3.203e-06
4	80938706	3.48396e-15	YES	ASW		6	112525015	6.83005e-05	YES	ASW		1	46835777	0.341196	YES	IBS		4	57687849	YRI	0.33068	0	3.794	0.0003177
1	196743964	3.53858e-15	YES	ASW		13	114813298	6.93729e-05	YES	ASW		1	46835777	0.10907	NO	LWK		4	57688007	YRI	0.117749	7.77156e-16	8.459	3.215e-12
17	66165571	3.62903e-15	YES	ASW		15	66446316	6.95031e-05	YES	ASW		1	46835777	0.866063	YES	TSI		4	6576793	YRI	0.0433851	0	5.06	3.403e-06
6	151086401	3.71371e-15	YES	ASW		14	107280950	7.14712e-05	YES	ASW		1	46835777	0.22069	YES	YRI		4	6593117	YRI	0.00477813	1.19402e-11	4.265	6.327e-05
2	70936043	3.77052e-15	YES	ASW		10	31248320	7.18822e-05	YES	ASW		1	46839510	1	YES	ASW		4	6660656	YRI	-0.209184	0	-5.5	6.212e-07
7	47189260	3.92257e-15	YES	ASW		10	45869748	7.3835e-05	YES	ASW		1	46839510	0.646896	NO	CEU		4	70698412	YRI	-0.546379	0	-4.432	3.489e-05
21	34801908	3.96541e-15	YES	ASW		22	43361079	7.46633e-05	YES	ASW		1	46839510	0.131004	NO	CHB		4	76024700	YRI	-0.730736	0	-5.099	2.934e-06
17	40912138	3.98738e-15	YES	ASW		4	187113041	7.55765e-05	YES	ASW		1	46839510	0.750468	NO	ESN		4	76822748	YRI	0.222631	0	3.773	0.000341
2	127886233	4.07813e-15	YES	ASW		22	42929931	7.69588e-05	YES	ASW		1	46839510	0.000358708	YES	FIN		4	76861859	YRI	0.0930727	0	6.463	1.296e-08
14	67960040	4.31589e-15	YES	ASW		2	9983856	7.88551e-05	YES	ASW		1	46839510	0.472677	NO	GWD		4	76862255	YRI	0.303822	0	8.263	7.294e-12
14	53684451	4.51505e-15	NO	ASW		4	54244438	7.97679e-05	YES	ASW		1	46839510	0.62894	YES	IBS		4	77973625	YRI	-0.742235	1.86962e-12	-4.79	9.395e-06
10	104574329	4.52282e-15	YES	ASW		12	131246372	8.05529e-05	YES	ASW		1	46839510	0.299698	YES	LWK		4	83720006	YRI	-0.330912	0	-4.395	3.982e-05
15	40397936	4.56736e-15	YES	ASW		6	126274798	8.17721e-05	YES	ASW		1	46839510	0.84102	YES	TSI		4	8542001	YRI	0.173521	2.04438e-07	5.835	1.651e-07
4	4027574	4.62341e-15	YES	ASW		19	6803221	8.27334e-05	YES	ASW		1	46839510	0.0142136	YES	YRI		4	86477428	YRI	0.319014	0	4.856	7.358e-06
1	246383023	4.64775e-15	YES	ASW		2	74307229	8.33203e-05	YES	ASW		1	46841591	1	NO	CHB		4	86477672	YRI	0.66219	0	5.615	3.953e-07
4	68387361	4.67017e-15	YES	ASW		2	25143408	8.4066e-05	YES	ASW		1	46842913	0.161192	NO	CHB		4	915722	YRI	0.256376	0	4.844	7.676e-06
1	226190329	4.69886e-15	YES	ASW		15	51368575	8.50386e-05	YES	ASW		1	46844530	0.201222	NO	ASW		5	100682804	YRI	0.496975	0	10.9	1.423e-16
1	206677636	4.70042e-15	YES	ASW		3	124868110	8.63393e-05	YES	ASW		1	46844530	0.135274	NO	CEU		5	102898203	YRI	-0.83785	0	-3.908	0.0002167
14	107151225	4.84593e-15	YES	ASW		17	29034817	8.64314e-05	YES	ASW		1	46844530	0.423556	NO	ESN		5	106599519	YRI	-0.897615	0	-6.595	7.544e-09
6	22025740	4.96602e-15	YES	ASW		2	71357710	8.87731e-05	YES	ASW		1	46844530	1	YES	FIN		5	107339001	YRI	-0.541838	0	-5.447	7.638e-07
5	6722289	4.98994e-15	YES	ASW		3	125486072	8.97457e-05	YES	ASW		1	46844530	0.240921	YES	YRI		5	108154528	YRI	-0.0686759	1.24337e-09	-3.675	0.00047
2	49255431	5.01867e-15	YES	ASW		2	10169300	9.02443e-05	YES	ASW		1	46851837	0.511383	NO	CEU		5	108583852	YRI	0.278815	0	3.755	0.0003617
3	81320301	5.62692e-15	YES	ASW		22	38453135	9.41085e-05	YES	ASW		1	46858734	7.18059e-05	NO	CEU		5	110797259	YRI	-0.661245	0	-4.41	3.78e-05
2	86422945	6.14862e-15	YES	ASW		14	101012609	9.42992e-05	YES	ASW		1	46859024	1	NO	CHB		5	118367185	YRI	-0.761987	0	-3.878	0.0002398
18	30111443	6.38089e-15	YES	ASW		18	48363082	9.54249e-05	YES	ASW		1	46859024	1	YES	LWK		5	118603817	YRI	-0.433999	0	-4.087	0.0001177
2	71299403	6.52092e-15	YES	ASW		14	39902435	9.54648e-05	NO	ASW		1	46859749	0.368953	NO	ASW		5	119793604	YRI	-0.658715	0	-4.72	1.218e-05
5	100682804	6.64637e-15	YES	ASW		19	51412839	9.68205e-05	YES	ASW		1	46859749	0.13272	YES	CEU		5	119793880	YRI	-0.881105	0	-4.087	0.0001178
2	242050574	6.67651e-15	YES	ASW		6	20320377	9.77438e-05	YES	ASW		1	46859749	0.0570269	NO	CHB		5	124488125	YRI	-0.763935	0	-5.37	1.033e-06
18	47460872	6.89072e-15	YES	ASW		20	42538469	0.000101609	YES	ASW		1	46859749	0.51133	NO	ESN		5	126565495	YRI	-0.830825	0	-5.132	2.581e-06
19	47119910	6.97726e-15	YES	ASW		17	2300139	0.00010164	YES	ASW		1	46859749	0.689112	NO	FIN		5	131792402	YRI	-0.507416	0	-5.114	2.766e-06
5	115909102	7.02586e-15	YES	ASW		20	19055699	0.000101865	YES	ASW		1	46859749	0.119167	NO	GWD		5	132623391	YRI	1	0	4.234	7.047e-05
15	86033184	7.05207e-15	YES	ASW		8	70926204	0.00010253	YES	ASW		1	46859749	0.0776462	NO	IBS		5	132866975	YRI	-0.384271	0	-8.339	5.321e-12
18	9952788	7.29163e-15	YES	ASW		1	231762340	0.000104639	YES	ASW		1	46859749	0.0223165	YES	TSI		5	132867002	YRI	-0.267349	0	-5.614	3.958e-07
1	181399618	7.37625e-15	YES	ASW		10	99313445	0.000107107	YES	ASW		1	46859749	0.0539794	NO	YRI		5	133882639	YRI	0.697805	0	6.06	6.667e-08
1	213047121	7.46301e-15	YES	ASW		2	10885968	0.000107216	YES	ASW		1	46860237	0.0730722	NO	ASW		5	137937318	YRI	0.877138	0	8.369	4.68e-12
13	66797272	7.55613e-15	YES	ASW		3	124353868	0.000109089	YES	ASW		1	46860237	0.0467346	NO	CEU		5	14248207	YRI	0.870196	0	7.222	5.652e-10
15	34014421	7.82083e-15	YES	ASW		20	36780862	0.000109923	YES	ASW		1	46860237	0.653252	NO	CHB		5	14250626	YRI	0.347489	1.05061e-10	4.508	2.646e-05
1	205641018	7.87425e-15	YES	ASW		11	71251775	0.000110422	YES	ASW		1	46860237	0.000552692	NO	ESN		5	14253070	YRI	0.221089	0	5.283	1.448e-06
7	75719611	8.01788e-15	YES	ASW		2	25384705	0.000113576	YES	ASW		1	46860237	0.700061	NO	FIN		5	14744297	YRI	-0.86598	0	-5.998	8.586e-08
15	59592591	8.18606e-15	YES	ASW		9	132552771	0.000114601	YES	ASW		1	46860237	0.581237	YES	GWD		5	14870691	YRI	0.615343	0	7.717	7.147e-11
5	110052401	8.24192e-15	YES	ASW		6	13574342	0.000121519	YES	ASW		1	46860237	0.127853	NO	IBS		5	149184499	YRI	-0.62936	0	-4.722	1.212e-05
10	125313510	8.27519e-15	YES	ASW		19	9241894	0.000125479	YES	ASW		1	46860237	0.00358738	NO	LWK		5	150618993	YRI	-1	0	-8.922	4.671e-13
18	10438024	8.83453e-15	YES	ASW		14	64876442	0.000125644	YES	ASW		1	46860237	0.579227	YES	TSI		5	150992585	YRI	-0.59521	0	-3.981	0.0001694
12	121665334	8.9391e-15	YES	ASW		22	46677003	0.000132155	YES	ASW		1	46860237	5.68729e-05	NO	YRI		5	152732406	YRI	0.411693	2.06061e-07	4.681	1.408e-05
7	32546118	9.09761e-15	YES	ASW		6	14068526	0.000133274	YES	ASW		1	46860827	0.826766	NO	CEU		5	153577099	YRI	0.508523	0	5.463	7.165e-07
3	179674663	9.32562e-15	YES	ASW		5	36693460	0.000133426	NO	ASW		1	46860827	0.230727	NO	IBS		5	153618712	YRI	-0.854297	3.40838e-14	-5.188	2.085e-06
2	233935446	9.67454e-15	YES	ASW		10	73744839	0.00013946	YES	ASW		1	46862780	1	NO	ASW		5	153867280	YRI	-0.55705	0	-4.286	5.869e-05
10	14711742	9.68409e-15	YES	ASW		13	43964962	0.000144022	YES	ASW		1	46862780	0.155201	YES	CEU		5	153882523	YRI	-0.430994	0	-4.248	6.708e-05
9	33523482	1.01782e-14	YES	ASW		20	31148176	0.000144517	YES	ASW		1	46862780	0.106804	NO	CHB		5	154094356	YRI	0.0995867	0	3.853	0.0002606
12	64062466	1.03638e-14	YES	ASW		2	198144917	0.000148097	YES	ASW		1	46862780	0.0720672	NO	ESN		5	158103877	YRI	0.501516	5.7232e-13	4.168	8.881e-05
11	93478342	1.04877e-14	YES	ASW		1	154699134	0.00015047	YES	ASW		1	46862780	0.687846	YES	FIN		5	159648289	YRI	0.505775	0	5.953	1.028e-07
8	135593713	1.09472e-14	YES	ASW		3	196658846	0.00015286	YES	ASW		1	46862780	0.000626193	NO	GWD		5	159846249	YRI	-0.566668	0	-5.362	1.064e-06
6	81198153	1.16375e-14	YES	ASW		2	9889262	0.000153907	YES	ASW		1	46862780	0.0848354	YES	IBS		5	160738518	YRI	-1	0	-4.001	0.000158
8	70927807	1.20234e-14	YES	ASW		5	178099806	0.000156564	YES	ASW		1	46862780	0.762086	YES	LWK		5	162900839	YRI	-1	0	-4.595	1.929e-05
3	133293505	1.2401e-14	YES	ASW		1	23671205	0.000157105	YES	ASW		1	46862780	0.794612	YES	YRI		5	167675922	YRI	-0.53274	8.73447e-08	-4.217	7.49e-05
10	14029639	1.2436e-14	YES	ASW		17	73852116	0.000160002	YES	ASW		1	46862893	0.0220933	NO	ASW		5	169234075	YRI	0.657636	0	6.503	1.1e-08
8	14892580	1.24747e-14	YES	ASW		6	5136216	0.000162008	YES	ASW		1	46862893	0.703927	NO	CEU		5	169331239	YRI	-0.0988637	8.95061e-11	-4.546	2.312e-05
16	87908895	1.26038e-14	YES	ASW		7	31162337	0.000162057	YES	ASW		1	46862893	1	NO	CHB		5	172324558	YRI	0.615523	0	6.021	7.822e-08
4	60436996	1.26829e-14	YES	ASW		10	13313567	0.000162478	YES	ASW		1	46862893	0.478067	NO	GWD		5	173212571	YRI	-0.869472	0	-6.516	1.043e-08
1	3816508	1.36495e-14	YES	ASW		1	183549757	0.000166214	YES	ASW		1	46862893	0.245044	YES	TSI		5	176432899	YRI	-0.541785	0	-6.218	3.527e-08
2	111616104	1.39124e-14	YES	ASW		9	107954257	0.000172848	YES	ASW		1	46862893	0.573576	YES	YRI		5	176543960	YRI	0.284527	0	4.084	0.000119
6	25405877	1.41837e-14	YES	ASW		14	100075680	0.00017392	YES	ASW		1	70820802	0.465795	YES	ASW		5	176798040	YRI	-0.653504	0	-4.021	0.0001477
22	44845360	1.44891e-14	YES	ASW		6	604718	0.000176013	YES	ASW		1	70820802	0.0681247	YES	ESN		5	177019262	YRI	0.0273651	0	3.69	0.0004472
14	31502459	1.52005e-14	YES	ASW		20	2368068	0.000179208	YES	ASW		1	70820802	0.5451	NO	GWD		5	177501798	YRI	0.372842	0	6.246	3.144e-08
3	11952816	1.60766e-14	YES	ASW		1	227092656	0.000179679	YES	ASW		1	70820802	0.0670089	YES	LWK		5	178099806	YRI	-0.568562	4.13802e-12	-5.032	3.779e-06
12	15724215	1.63149e-14	YES	ASW		3	58387526	0.00018341	YES	ASW		1	70820802	0.0578281	YES	YRI		5	178961710	YRI	-0.831947	1.26424e-07	-4.484	2.886e-05
17	9903385	1.64703e-14	YES	ASW		7	97798117	0.000185112	YES	ASW		1	70833460	0.412832	NO	LWK		5	178986436	YRI	-0.279606	0	-5.117	2.741e-06
2	133673609	1.64923e-14	YES	ASW		18	3172307	0.000187607	YES	ASW		1	70833460	1	NO	YRI		5	179297733	YRI	-0.906567	0	-5.392	9.478e-07
3	169728419	1.69077e-14	YES	ASW		21	38580810	0.00018773	YES	ASW		1	70835528	1	YES	ASW		5	179741374	YRI	0.443439	2.46235e-11	7.081	1.015e-09
5	67584357	1.69637e-14	YES	ASW		22	39493251	0.000197911	YES	ASW		1	70835528	1	NO	LWK		5	180101436	YRI	0.518551	0	7.048	1.16e-09
9	38672523	1.82839e-14	YES	ASW		19	48758959	0.000197975	YES	ASW		1	70835528	0.399507	NO	YRI		5	180583942	YRI	0.327738	0	4.158	9.194e-05
14	103251452	1.91127e-14	YES	ASW		13	50244041	0.000201387	YES	ASW		1	70867759	0.769086	NO	ASW		5	180650421	YRI	-0.153076	0	-4.704	1.293e-05
18	712356	1.91961e-14	YES	ASW		1	11395771	0.000206879	YES	ASW		1	70867759	0.382153	YES	ESN		5	180650537	YRI	-0.0271905	7.69231e-10	-5.799	1.899e-07
14	22370969	1.9448e-14	YES	ASW		22	50473719	0.000209294	YES	ASW		1	70867759	0.732659	YES	LWK		5	34534548	YRI	-0.698592	0	-3.976	0.0001721
9	124121269	1.9703e-14	YES	ASW		5	43064882	0.000216731	YES	ASW		1	70867759	0.77462	NO	YRI		5	36689524	YRI	-0.856803	0	-4.304	5.516e-05
10	69532944	2.0574e-14	YES	ASW		3	69252824	0.00021722	YES	ASW		1	70868018	0.525686	YES	ASW		5	37811579	YRI	-0.609334	0	-3.96	0.0001819
12	52615823	2.10304e-14	YES	ASW		22	25730221	0.000222352	YES	ASW		1	70868018	0.102216	NO	ESN		5	40437845	YRI	-0.473263	0	-4.97	4.783e-06
13	28611984	2.13042e-14	YES	ASW		10	43913750	0.000225955	YES	ASW		1	70874652	0.721396	YES	ASW		5	43064882	YRI	-0.256589	2.26162e-07	-3.911	0.000215
2	157049149	2.17534e-14	YES	ASW		21	38580151	0.000232851	YES	ASW		1	70874652	1	YES	ESN		5	5365290	YRI	0.361191	0	5.669	3.187e-07
3	100240509	2.19253e-14	YES	ASW		1	55529828	0.00023804	YES	ASW		1	70874652	0.182347	YES	GWD		5	54716925	YRI	-0.930517	0	-8.679	1.286e-12
5	94082008	2.31064e-14	YES	ASW		22	39886217	0.000249179	YES	ASW		1	70874652	1	YES	LWK		5	59020526	YRI	-0.83263	0	-5.016	4.016e-06
14	65419473	2.33755e-14	YES	ASW		1	27745101	0.00024925	YES	ASW		1	70874821	1	YES	ESN		5	6480993	YRI	-0.822232	0	-4.128	0.0001022
5	118610519	2.3387e-14	YES	ASW		1	62596969	0.000250834	YES	ASW		1	70876569	0.411665	YES	ASW		5	6713140	YRI	0.00524996	1.14106e-06	-5.676	3.101e-07
2	227797348	2.41048e-14	YES	ASW		9	133227623	0.000255793	YES	ASW		1	70876569	0.564925	NO	ESN		5	6755356	YRI	0.517954	0	5.402	9.104e-07
13	50194394	2.53121e-14	YES	ASW		4	77973625	0.000256889	YES	ASW		1	70876569	0.173462	NO	GWD		5	6829734	YRI	0.0853969	0	3.989	0.0001647
5	150460083	2.61333e-14	YES	ASW		3	197354781	0.000258313	YES	ASW		1	70876569	0.298082	NO	LWK		5	6837873	YRI	-0.710257	0	-5.839	1.623e-07
4	113194675	2.71713e-14	YES	ASW		15	60690895	0.000268039	YES	ASW		1	70876569	0.417937	YES	YRI		5	77656112	YRI	0.0111196	1.40537e-08	3.962	0.0001807
6	143447815	2.76573e-14	YES	ASW		17	80709681	0.000273491	YES	ASW		1	70876709	0.0175459	YES	ASW		5	9126873	YRI	0.282194	0	4.794	9.274e-06
4	37563634	2.8091e-14	YES	ASW		12	93489304	0.000276347	YES	ASW		1	70876709	0.788382	YES	ESN		6	10147411	YRI	-0.283533	0	-4.041	0.0001377
4	187079787	2.89397e-14	YES	ASW		6	43354431	0.000276772	YES	ASW		1	70876709	0.00207699	NO	GWD		6	106008572	YRI	-0.852948	0	-4.437	3.424e-05
19	49379962	3.01524e-14	YES	ASW		2	33666489	0.000284166	YES	ASW		1	70876709	0.23925	NO	LWK		6	10723193	YRI	0.238881	0	4.438	3.418e-05
3	179674661	3.02608e-14	YES	ASW		17	73567353	0.00028779	YES	ASW		1	70876709	0.122555	NO	YRI		6	10965119	YRI	-0.954091	0	-8.814	7.322e-13
17	66165763	3.06047e-14	YES	ASW		17	3896965	0.000301192	YES	ASW		1	70876959	0.000803248	NO	ASW		6	112525015	YRI	0.290241	7.45312e-11	6.449	1.373e-08
18	70342226	3.13908e-14	YES	ASW		6	3978257	0.000306276	YES	ASW		1	70876959	0.405648	NO	ESN		6	11318682	YRI	0.433074	0	4.246	6.758e-05
15	100436257	3.1993e-14	YES	ASW		14	31324803	0.000306932	YES	ASW		1	70876959	0.278987	NO	GWD		6	113627943	YRI	-0.974539	0	-5.072	3.245e-06
22	37535328	3.23597e-14	YES	ASW		12	9904074	0.000308346	YES	ASW		1	70876959	0.0608754	NO	LWK		6	114076884	YRI	0.275263	0	3.898	0.0002245
6	106008572	3.46431e-14	YES	ASW		14	105282053	0.000337204	YES	ASW		1	70876959	0.00208002	NO	YRI		6	114077372	YRI	-0.313992	0	-4.255	6.554e-05
16	10352873	3.75875e-14	YES	ASW		9	35728494	0.000347018	YES	ASW		1	70877487	0.0550864	YES	ASW		6	126274798	YRI	0.273752	1.3104e-10	4.188	8.296e-05
9	37529413	3.79729e-14	YES	ASW		14	20938251	0.000347178	YES	ASW		1	70877487	0.311718	NO	ESN		6	126661154	YRI	-0.29533	0	-4.157	9.218e-05
4	122060942	3.80819e-14	YES	ASW		16	11043413	0.000349445	YES	ASW		1	70877487	0.39757	NO	LWK		6	130436416	YRI	-0.811316	0	-4.703	1.297e-05
18	47461041	3.83173e-14	YES	ASW		3	139239098	0.000354568	YES	ASW		1	70906653	0.583541	NO	ASW		6	135260303	YRI	-0.475675	0	-5.24	1.709e-06
12	41301251	3.94286e-14	YES	ASW		5	170197252	0.000358177	YES	ASW		1	70906653	0.102209	NO	LWK		6	13574342	YRI	-0.598758	0	-5.244	1.679e-06
6	22358391	3.95216e-14	YES	ASW		22	22522589	0.000361465	YES	ASW		1	70906653	0.291666	YES	YRI		6	13574491	YRI	-0.160705	0	4.12	0.000105
8	29229048	3.96612e-14	YES	ASW		16	88701780	0.000370453	YES	ASW		1	70906776	0.506641	YES	GWD		6	137942983	YRI	-0.553717	0	3.784	0.0003288
12	6555902	4.02941e-14	YES	ASW		10	73571883	0.000372737	YES	ASW		1	70906776	0.579059	NO	LWK		6	138121279	YRI	-1	1.82475e-06	-6.572	8.313e-09
10	58079353	4.1455e-14	YES	ASW		19	3656901	0.000376727	YES	ASW		1	70906776	0.0078529	YES	YRI		6	13874151	YRI	-0.631872	0	-8.07	1.636e-11
5	169234075	4.23268e-14	YES	ASW		20	31124504	0.000378234	YES	ASW		1	70906815	0.279408	YES	YRI		6	139648376	YRI	-0.855491	0	-3.817	0.0002943
6	160335017	4.24195e-14	YES	ASW		9	133746571	0.000382595	YES	ASW		1	75195243	0.603194	NO	ESN		6	14068526	YRI	-0.646149	0	-5.184	2.118e-06
12	104324182	4.27175e-14	YES	ASW		2	240213868	0.000386861	YES	ASW		1	75198740	0.646192	YES	ASW		6	144409135	YRI	0.849943	0	9.577	3.104e-14
10	91648651	4.31123e-14	YES	ASW		1	26602251	0.000388723	YES	ASW		1	75198740	0.0510446	YES	CEU		6	144476808	YRI	0.0648739	1.39187e-08	4.209	7.693e-05
4	129725180	4.51506e-14	YES	ASW		4	185818639	0.000403954	YES	ASW		1	75198740	0.806355	YES	CHB		6	144668135	YRI	-0.312823	0	-4.086	0.000118
8	59447578	4.57736e-14	YES	ASW		2	113570333	0.000405986	YES	ASW		1	75198740	0.604028	YES	ESN		6	148941922	YRI	-0.982975	0	-7.133	8.16e-10
3	156202517	4.64571e-14	YES	ASW		9	117213828	0.000419875	YES	ASW		1	75198740	0.260498	YES	FIN		6	149568138	YRI	-0.713637	0	-5.376	1.006e-06
12	129055097	4.66461e-14	YES	ASW		9	96229440	0.000420459	YES	ASW		1	75198740	1.5443e-06	YES	GWD		6	149810195	YRI	0.286573	0	5.514	5.88e-07
7	135978435	4.68693e-14	YES	ASW		19	49956690	0.000430296	NO	ASW		1	75198740	0.0126671	YES	IBS		6	151019750	YRI	1	1.16377e-06	4.698	1.324e-05
1	1186502	4.69635e-14	YES	ASW		16	85894183	0.000447313	YES	ASW		1	75198740	3.53176e-06	YES	LWK		6	156717381	YRI	-0.929613	3.02647e-13	-4.205	7.795e-05
18	77225888	4.89362e-14	YES	ASW		8	6635343	0.000448	YES	ASW		1	75198740	0.820549	NO	TSI		6	158692331	YRI	-0.344089	1.90958e-14	-3.69	0.0004474
1	172612841	4.92408e-14	YES	ASW		20	56044887	0.000448497	YES	ASW		1	75198740	0.00827329	YES	YRI		6	159332063	YRI	-0.67572	0	-5.105	2.871e-06
14	75946814	5.70518e-14	YES	ASW		17	73586233	0.000448918	YES	ASW		1	75199299	0.251455	NO	ASW		6	160335055	YRI	0.798699	0	5.088	3.059e-06
1	64294133	6.12164e-14	YES	ASW		19	1884552	0.000451105	YES	ASW		1	75199299	0.0533278	YES	CEU		6	166700775	YRI	0.201274	0	4.619	1.766e-05
22	50980985	6.14076e-14	YES	ASW		5	180650537	0.000458647	YES	ASW		1	75199299	0.183849	YES	ESN		6	167369992	YRI	-0.0111487	9.64846e-07	-4.122	0.0001044
5	95285771	6.15312e-14	YES	ASW		6	2937347	0.000463069	YES	ASW		1	75199299	0.749501	NO	FIN		6	167370230	YRI	-0.126106	0	-3.749	0.0003686
2	197154052	6.20233e-14	YES	ASW		7	25220519	0.000463785	NO	ASW		1	75199299	0.517475	NO	GWD		6	167506238	YRI	0.204241	0	-3.879	0.0002395
17	70236669	6.21573e-14	YES	ASW		17	29297397	0.000468157	YES	ASW		1	75199299	0.588058	YES	IBS		6	167506274	YRI	0.316559	0	8.749	9.595e-13
10	28624044	6.32102e-14	YES	ASW		9	96329047	0.000473111	NO	ASW		1	75199299	0.0480432	YES	LWK		6	167764790	YRI	0.106449	3.84699e-09	4.5	2.723e-05
2	242050591	6.37118e-14	YES	ASW		17	4400846	0.000480805	YES	ASW		1	75199299	0.354466	YES	TSI		6	169513187	YRI	0.744672	0	4.76	1.05e-05
4	86477533	6.38607e-14	YES	ASW		15	42196846	0.000482565	YES	ASW		1	75199299	0.25853	NO	YRI		6	17015638	YRI	0.6164	0	3.824	0.0002875
11	102359151	6.71565e-14	YES	ASW		2	74757689	0.000483912	YES	ASW		1	75200697	0.282824	YES	ASW		6	170268754	YRI	-0.291948	0	-3.792	0.0003198
1	26391140	6.73827e-14	YES	ASW		2	172378818	0.000486205	NO	ASW		1	75200697	0.570718	NO	ESN		6	170581089	YRI	-0.41626	0	-6.099	5.712e-08
19	575083	6.94686e-14	YES	ASW		7	988945	0.000500185	YES	ASW		1	75200697	0.00626586	YES	LWK		6	20320377	YRI	-0.821175	0	-4.019	0.0001486
9	131710406	7.01242e-14	YES	ASW		15	63196896	0.000508822	YES	ASW		1	75200697	0.00608107	YES	TSI		6	24547650	YRI	0.490687	0	4.032	0.0001422
11	118566746	7.14545e-14	YES	ASW		5	131563501	0.000511801	YES	ASW		1	75200697	0.0462622	YES	YRI		6	25007051	YRI	-0.632221	1.45167e-06	-4.051	0.0001332
3	131080386	7.2007e-14	YES	ASW		16	72095312	0.000532146	YES	ASW		1	75226252	0.0646786	NO	CEU		6	25027807	YRI	0.148196	0	4.83	8.102e-06
1	175221874	7.36833e-14	YES	ASW		11	13136551	0.000532333	YES	ASW		1	75226252	0.837352	YES	FIN		6	25405877	YRI	-0.6961	0	-4.674	1.443e-05
8	30580584	7.53384e-14	YES	ASW		1	62248661	0.000535651	YES	ASW		1	85436118	0.0902926	YES	ASW		6	27729834	YRI	0.889652	0	14.74	7.358e-23
5	36689524	7.74101e-14	YES	ASW		3	39002669	0.000540986	YES	ASW		1	85436118	0.0577989	YES	CEU		6	28048624	YRI	-0.229601	2.61599e-08	-3.713	0.0004151
6	44205343	7.79823e-14	YES	ASW		8	145690839	0.00054452	YES	ASW		1	85436118	0.0445014	YES	CHB		6	28129580	YRI	-0.489343	0	-5.201	1.98e-06
7	625749	7.80887e-14	YES	ASW		11	109964007	0.000568224	YES	ASW		1	85436118	0.186014	YES	ESN		6	2937347	YRI	0.378497	0	4.873	6.908e-06
9	130533361	8.09209e-14	YES	ASW		15	70783804	0.000570586	NO	ASW		1	85436118	0.00214935	YES	FIN		6	2952892	YRI	-0.533573	0	-5.993	8.729e-08
7	115864889	8.10367e-14	YES	ASW		8	11825774	0.000574156	YES	ASW		1	85436118	1	YES	GWD		6	3435114	YRI	-0.792605	0	-6.244	3.174e-08
20	39632410	8.16395e-14	YES	ASW		16	68574064	0.000591932	YES	ASW		1	85436118	0.000790887	YES	IBS		6	36303065	YRI	0.354983	0	5.628	3.755e-07
10	99642362	8.16926e-14	YES	ASW		19	46929525	0.000599249	YES	ASW		1	85436118	0.126808	YES	LWK		6	36332927	YRI	-0.463566	1.11022e-16	-3.726	0.0003978
19	8551852	8.20796e-14	YES	ASW		1	112607181	0.000605218	YES	ASW		1	85436118	0.0553475	YES	TSI		6	36915954	YRI	0.363138	0	4.878	6.76e-06
12	131577823	8.37369e-14	YES	ASW		20	42697187	0.000606061	YES	ASW		1	85436118	0.822903	YES	YRI		6	36931820	YRI	0.194298	0	3.748	0.0003703
5	10636077	8.37809e-14	YES	ASW		6	692700	0.000635558	YES	ASW		1	92538373	0.256858	YES	GWD		6	37001267	YRI	0.765361	0	6.68	5.329e-09
17	16265343	8.43135e-14	YES	ASW		6	16329741	0.000638518	YES	ASW		1	92538373	0.0615466	YES	LWK		6	38067259	YRI	-0.704984	0	-4.935	5.46e-06
10	113043137	8.57438e-14	YES	ASW		15	22923914	0.000659195	YES	ASW		1	92545926	0.000215937	YES	ASW		6	3978257	YRI	0.708793	0	5.408	8.908e-07
2	13614899	8.81627e-14	YES	ASW		16	85981482	0.000662192	YES	ASW		1	92545926	3.1851e-09	YES	ESN		6	4008855	YRI	0.226538	7.03124e-08	4.97	4.795e-06
4	99983312	8.89403e-14	YES	ASW		10	80063099	0.000663822	YES	ASW		1	92545926	6.89634e-06	YES	GWD		6	4154143	YRI	0.919344	0	7.552	1.424e-10
19	9731965	8.96036e-14	YES	ASW		11	118973133	0.000667028	YES	ASW		1	92545926	1.26573e-08	YES	LWK		6	41691296	YRI	0.0312643	2.10942e-15	4.917	5.855e-06
8	52365183	9.10358e-14	YES	ASW		16	12174119	0.00067406	YES	ASW		1	92545926	1.44362e-08	YES	YRI		6	42471834	YRI	-0.575015	0	-5.002	4.247e-06
4	99125030	9.52027e-14	YES	ASW		6	167370230	0.000683235	YES	ASW		1	101815114	0.832282	YES	ESN		6	42947013	YRI	0.460965	0	5.025	3.88e-06
6	25027906	9.52718e-14	YES	ASW		9	95491850	0.000689789	YES	ASW		1	101815114	0.539863	NO	GWD		6	43021519	YRI	0.0637125	1.94289e-14	3.896	0.0002256
6	25027905	9.74187e-14	YES	ASW		9	36008800	0.000696968	YES	ASW		1	101815114	0.0557148	YES	IBS		6	43354431	YRI	-0.704919	1.55702e-08	-6.651	6.006e-09
8	110657355	9.79171e-14	YES	ASW		7	99036978	0.000707621	YES	ASW		1	101815114	0.0365892	YES	LWK		6	4348760	YRI	-0.472148	0	-3.955	0.000185
11	95730171	9.82026e-14	YES	ASW		12	129341226	0.000710226	YES	ASW		1	101815114	0.38299	YES	TSI		6	43851944	YRI	0.124225	0	5.581	4.507e-07
18	55879778	1.00651e-13	YES	ASW		20	56882238	0.000710654	YES	ASW		1	101815114	0.512426	NO	YRI		6	44265475	YRI	0.184464	0	4.369	4.368e-05
8	109199355	1.04965e-13	YES	ASW		19	16314777	0.000722096	YES	ASW		1	101836932	0.617573	YES	ASW		6	44703055	YRI	0.112763	0	3.97	0.0001756
3	122308318	1.06047e-13	YES	ASW		4	3294465	0.00072435	YES	ASW		1	101836932	0.788232	NO	CEU		6	471130	YRI	-0.600088	1.87829e-08	-4.833	8.022e-06
14	107108750	1.09282e-13	YES	ASW		16	88522556	0.000725918	YES	ASW		1	101836932	0.293466	NO	CHB		6	4901921	YRI	0.654456	0	6.326	2.267e-08
11	124200203	1.10082e-13	YES	ASW		8	145654233	0.000732465	NO	ASW		1	101836932	0.0192984	YES	ESN		6	5133240	YRI	0.257332	0	4.094	0.0001149
8	65775895	1.11943e-13	YES	ASW		18	31939268	0.000741101	YES	ASW		1	101836932	0.00546929	NO	FIN		6	5136216	YRI	-0.631423	0	-5.054	3.478e-06
16	87942971	1.1326e-13	YES	ASW		6	167434112	0.000742907	YES	ASW		1	101836932	0.000233788	YES	GWD		6	5176049	YRI	0.483701	0	4.969	4.8e-06
2	99055391	1.15223e-13	YES	ASW		1	179198653	0.00075762	YES	ASW		1	101836932	4.21188e-07	NO	IBS		6	52402242	YRI	-0.770947	0	-4.267	6.273e-05
1	9071142	1.16421e-13	YES	ASW		19	5827779	0.000760169	YES	ASW		1	101836932	0.000263464	YES	LWK		6	5261608	YRI	0.267787	0	6.597	7.502e-09
8	134513219	1.2277e-13	YES	ASW		16	66573695	0.000761085	YES	ASW		1	101836932	0.119238	NO	TSI		6	57086412	YRI	0.280698	0	7.662	9.012e-11
8	28043134	1.28422e-13	YES	ASW		7	107531933	0.000769639	YES	ASW		1	101836932	0.647317	YES	YRI		6	6009234	YRI	0.10753	0	3.829	0.0002829
1	58621708	1.29328e-13	YES	ASW		22	37976238	0.000789426	YES	ASW		1	110230073	3.0642e-06	YES	ASW		6	604718	YRI	0.609169	0	4.798	9.126e-06
2	68630600	1.29579e-13	YES	ASW		16	30709367	0.000806459	NO	ASW		1	110230073	1.50684e-08	YES	CEU		6	6331873	YRI	0.48528	0	4.659	1.527e-05
5	171743082	1.33965e-13	YES	ASW		17	4278871	0.000830567	YES	ASW		1	110230073	1.13985e-20	YES	CHB		6	6659593	YRI	0.502025	3.05311e-13	5.617	3.922e-07
15	50946761	1.36473e-13	YES	ASW		8	128986335	0.000834038	YES	ASW		1	110230073	2.44353e-05	YES	ESN		6	6687523	YRI	0.526007	0	3.712	0.0004163
18	47461817	1.38211e-13	YES	ASW		1	160825706	0.000856988	YES	ASW		1	110230073	5.55786e-08	YES	FIN		6	692700	YRI	-0.141151	0	-4.101	0.0001121
10	62333324	1.40608e-13	YES	ASW		3	57944874	0.000870831	YES	ASW		1	110230073	0.000113868	YES	GWD		6	710931	YRI	-0.33591	0	-4.016	0.0001502
7	149332845	1.47447e-13	YES	ASW		17	74706433	0.000884511	YES	ASW		1	110230073	2.05417e-13	YES	IBS		6	7898147	YRI	-0.852045	0	-5.436	7.988e-07
6	86159462	1.51076e-13	YES	ASW		16	57391768	0.000889981	YES	ASW		1	110230073	5.39181e-05	YES	LWK		6	87809402	YRI	0.468839	0	5.892	1.311e-07
3	131080391	1.52279e-13	YES	ASW		11	47448685	0.000891708	YES	ASW		1	110230073	3.04713e-10	YES	TSI		6	88118390	YRI	-0.202424	0	5.818	1.763e-07
4	37563702	1.52576e-13	YES	ASW		19	18699489	0.000894361	YES	ASW		1	110230073	0.000538794	YES	YRI		6	88464738	YRI	0.0690637	8.10463e-15	4.534	2.415e-05
11	57413943	1.53661e-13	YES	ASW		3	98332697	0.000901462	YES	ASW		1	111768576	0.0070298	YES	ASW		6	88887810	YRI	-0.570534	0	-4.057	0.0001304
2	10540927	1.54672e-13	YES	ASW		10	52240612	0.000913834	YES	ASW		1	111769391	1	YES	CEU		6	96025384	YRI	-0.0272259	0	-4.284	5.913e-05
4	124285130	1.57911e-13	YES	ASW		12	103856612	0.000932398	YES	ASW		1	111769391	0.840445	YES	ESN		6	97285328	YRI	-0.230834	0	-3.919	0.0002091
5	91863632	1.58049e-13	YES	ASW		2	242817732	0.000951019	NO	ASW		1	111769391	0.405662	YES	FIN		7	100401433	YRI	0.221102	0	4.687	1.377e-05
18	650490	1.59924e-13	YES	ASW		18	59820259	0.000991729	YES	ASW		1	111769391	0.0307422	YES	IBS		7	101705521	YRI	0.328425	0	3.808	0.0003033
1	146556025	1.62881e-13	YES	ASW		11	65770413	0.00103252	NO	ASW		1	111769391	0.201325	YES	LWK		7	102107697	YRI	-0.934448	0	-8.117	1.343e-11
6	22358361	1.63687e-13	YES	ASW		16	89682169	0.00103267	YES	ASW		1	111769391	0.0319013	NO	YRI		7	1063460	YRI	0.547036	0	4.31	5.399e-05
6	42947013	1.63738e-13	NO	ASW		17	4631707	0.00104215	YES	ASW		1	116986182	1	NO	CHB		7	107531933	YRI	-0.218731	0	-4.514	2.593e-05
1	85435752	1.64028e-13	YES	ASW		14	75981856	0.00104969	YES	ASW		1	116986182	1	NO	LWK		7	108237224	YRI	0.83268	0	10.11	3.42e-15
5	64779711	1.6588e-13	YES	ASW		3	184262000	0.00105262	YES	ASW		1	116987740	0.242338	NO	ASW		7	1087938	YRI	0.195811	0	5.004	4.212e-06
7	77203119	1.67798e-13	YES	ASW		16	29329553	0.00106261	YES	ASW		1	116987740	0.0306702	YES	ESN		7	1099092	YRI	-0.156921	0	-3.94	0.0001946
4	94918233	1.70924e-13	YES	ASW		8	19786289	0.0010692	YES	ASW		1	116987740	0.210647	NO	GWD		7	112506721	YRI	-0.860732	0	-3.791	0.0003207
12	92826605	1.7684e-13	YES	ASW		15	40690915	0.00108157	YES	ASW		1	116987740	0.331721	NO	LWK		7	1138640	YRI	0.30413	0	4.323	5.147e-05
6	63688993	1.99525e-13	YES	ASW		12	9472018	0.00109262	YES	ASW		1	116987740	0.0455799	NO	YRI		7	12443390	YRI	-0.433023	0	-4.747	1.105e-05
10	81789002	2.03426e-13	YES	ASW		3	58020773	0.00113151	YES	ASW		1	116987755	0.195748	YES	ESN		7	128101609	YRI	-0.502548	7.9825e-10	-7.307	3.962e-10
10	102291761	2.03911e-13	YES	ASW		2	120189433	0.00119292	NO	ASW		1	116987755	0.33016	NO	LWK		7	129934219	YRI	0.690366	0	4.708	1.274e-05
3	169921441	2.1217e-13	YES	ASW		12	105076926	0.00121442	YES	ASW		1	116987755	0.0673001	NO	YRI		7	134872063	YRI	0.249503	2.82383e-07	5.296	1.374e-06
4	154645926	2.1959e-13	YES	ASW		2	220701591	0.00123433	YES	ASW		1	116991860	0.773241	NO	ESN		7	137671540	YRI	0.484347	0	4.561	2.189e-05
2	9830621	2.23297e-13	YES	ASW		11	1284031	0.0013076	YES	ASW		1	116991907	1	YES	ESN		7	139168560	YRI	0.389628	0	7.097	9.496e-10
8	73067682	2.26004e-13	YES	ASW		8	142216877	0.00130921	YES	ASW		1	147131465	0.324265	NO	ESN		7	139180229	YRI	0.0879184	0	4.209	7.696e-05
10	9577963	2.26094e-13	YES	ASW		17	6656485	0.00133741	YES	ASW		1	152007599	0.919395	NO	ASW		7	143582475	YRI	-0.215709	0	-4.279	6.025e-05
15	31296852	2.33383e-13	YES	ASW		16	57033696	0.0013405	YES	ASW		1	152007599	0.121823	NO	CEU		7	148199090	YRI	0.280871	0	3.925	0.0002045
12	121398654	2.37273e-13	YES	ASW		7	73256838	0.00134964	YES	ASW		1	152007599	0.404913	NO	CHB		7	148906778	YRI	0.125994	0	4.792	9.337e-06
9	20289006	2.38899e-13	YES	ASW		1	147362504	0.0013713	YES	ASW		1	152007599	0.572374	NO	ESN		7	155091753	YRI	0.744983	0	6.632	6.487e-09
8	39797458	2.44394e-13	YES	ASW		5	132623391	0.0013942	YES	ASW		1	152007599	0.439829	NO	FIN		7	155469045	YRI	-0.756622	0	-4.042	0.0001376
6	692805	2.52838e-13	YES	ASW		17	73824067	0.00139877	YES	ASW		1	152007599	0.597374	YES	GWD		7	157313212	YRI	0.758648	0	7.553	1.419e-10
14	107150595	2.54638e-13	YES	ASW		19	20150075	0.00141775	YES	ASW		1	152007599	1	YES	IBS		7	158649280	YRI	0.0273884	1.39735e-07	4.121	0.0001046
22	44845516	2.56172e-13	YES	ASW		9	100954429	0.00142236	YES	ASW		1	152007599	0.0122908	YES	LWK		7	21938240	YRI	-1	2.22775e-07	-3.889	0.0002317
2	242050626	2.57642e-13	YES	ASW		4	8542001	0.00142455	YES	ASW		1	152007599	0.157447	YES	TSI		7	22590051	YRI	0.392104	0	8.476	2.997e-12
4	39038687	2.5817e-13	YES	ASW		2	25622439	0.00145205	YES	ASW		1	152007599	0.796977	YES	YRI		7	23719766	YRI	0.0347704	0	3.911	0.0002149
5	171743402	2.64609e-13	YES	ASW		18	77226098	0.00147321	YES	ASW		1	152008766	1	NO	ASW		7	2594955	YRI	-0.403659	0	-4.8	9.054e-06
6	38323470	2.68408e-13	YES	ASW		17	72848927	0.00149732	YES	ASW		1	152008766	0.0963696	NO	CEU		7	29131419	YRI	-0.70465	0	-7.747	6.299e-11
10	47639890	2.72263e-13	YES	ASW		6	1397850	0.00152199	NO	ASW		1	152008766	0.0470674	YES	CHB		7	30838361	YRI	0.309241	0	3.793	0.0003193
7	44808091	2.87034e-13	YES	ASW		1	54519158	0.00153179	YES	ASW		1	152008766	0.0944838	NO	ESN		7	31727926	YRI	-0.830917	0	-8.149	1.175e-11
3	14257978	2.8967e-13	YES	ASW		20	47252514	0.00154902	YES	ASW		1	152008766	0.26741	NO	FIN		7	32767795	YRI	0.317085	0	4.294	5.715e-05
14	100531453	2.91584e-13	YES	ASW		19	50553572	0.00155223	YES	ASW		1	152008766	0.0905846	NO	GWD		7	32768476	YRI	0.0801865	3.06187e-06	3.747	0.0003716
16	88058997	2.951e-13	YES	ASW		8	23076346	0.00155233	YES	ASW		1	152008766	0.276475	YES	IBS		7	36326053	YRI	0.145851	0	4.839	7.822e-06
21	15468714	2.96885e-13	YES	ASW		19	49436926	0.00155271	YES	ASW		1	152008766	0.00489144	NO	LWK		7	37389778	YRI	0.750014	0	6.022	7.772e-08
21	30476586	2.98336e-13	YES	ASW		19	17830194	0.00155719	YES	ASW		1	152008766	1	NO	TSI		7	39781995	YRI	0.28397	0	6.332	2.212e-08
1	974296	3.0477e-13	YES	ASW		13	21067321	0.00158325	YES	ASW		1	152008766	0.841827	NO	YRI		7	44808017	YRI	-0.54289	0	-6.832	2.849e-09
10	1082346	3.09628e-13	YES	ASW		1	39324723	0.00158774	NO	ASW		1	152008850	0.68236	NO	ASW		7	44954786	YRI	-0.700164	0	-5.72	2.603e-07
12	131577895	3.12666e-13	YES	ASW		17	1133595	0.00160504	YES	ASW		1	152008850	0.891848	NO	CEU		7	44954816	YRI	-0.723743	0	-4.591	1.958e-05
8	30580577	3.21976e-13	YES	ASW		4	48198986	0.00163134	YES	ASW		1	152008850	1	NO	CHB		7	47708823	YRI	0.54441	1.27715e-11	6.785	3.458e-09
4	105640872	3.22123e-13	YES	ASW		8	142192542	0.00165502	YES	ASW		1	152008850	0.192462	NO	ESN		7	4785129	YRI	-0.695844	0	-3.82	0.0002911
6	42192192	3.2579e-13	YES	ASW		19	1123281	0.00165829	YES	ASW		1	152008850	0.0564272	YES	FIN		7	48019357	YRI	0.129892	0	3.864	0.0002517
1	200849619	3.26755e-13	YES	ASW		11	65837599	0.00168623	YES	ASW		1	152008850	0.0289512	NO	GWD		7	5246890	YRI	-0.7427	0	-3.996	0.000161
17	46132937	3.27678e-13	YES	ASW		7	128787714	0.00170916	NO	ASW		1	152008850	0.037528	YES	IBS		7	65305632	YRI	0.599715	0	9.946	6.819e-15
16	89164208	3.33821e-13	YES	ASW		13	114909364	0.00173529	YES	ASW		1	152008850	0.636328	YES	LWK		7	73256838	YRI	-0.0894389	9.13714e-14	-4.93	5.567e-06
1	221968880	3.35555e-13	YES	ASW		14	100771975	0.00178436	YES	ASW		1	152008850	0.803452	NO	TSI		7	8161201	YRI	0.809467	0	4.938	5.4e-06
11	62308852	3.39025e-13	YES	ASW		6	89855423	0.00179276	NO	ASW		1	152008850	0.260573	NO	YRI		7	94021475	YRI	0.478194	0	6.743	4.104e-09
12	31881803	3.4606e-13	YES	ASW		20	2282355	0.00183864	YES	ASW		1	152009530	1	YES	ASW		7	97798117	YRI	-1	0	-7.233	5.379e-10
3	72536704	3.4694e-13	YES	ASW		5	169331239	0.00184074	YES	ASW		1	152009530	0.0269734	YES	ESN		7	988945	YRI	0.340374	4.26881e-13	4.604	1.87e-05
14	74962233	3.4839e-13	YES	ASW		5	54048916	0.00186902	YES	ASW		1	152009530	0.719166	YES	GWD		7	99036978	YRI	-0.796847	0	-4.039	0.0001391
3	57945768	3.50064e-13	YES	ASW		14	73184100	0.00191066	YES	ASW		1	152009530	3.31095e-05	YES	LWK		7	99699626	YRI	0.200961	6.42022e-07	3.857	0.0002577
10	125313523	3.56154e-13	YES	ASW		7	158649063	0.00199177	YES	ASW		1	152009530	0.71059	YES	YRI		8	101225298	YRI	-0.0289277	0	4.461	3.138e-05
10	5894650	3.67127e-13	YES	ASW		12	57070840	0.00199938	NO	ASW		1	157069215	0.631136	YES	ASW		8	103548424	YRI	-0.224447	0	-5.502	6.156e-07
5	124538923	3.6735e-13	YES	ASW		5	68390284	0.00200339	NO	ASW		1	157069215	0.0297806	YES	ESN		8	11306615	YRI	0.536251	0	5.235	1.737e-06
10	26736478	3.76471e-13	YES	ASW		6	13874151	0.00200768	YES	ASW		1	157069215	0.276059	YES	GWD		8	11338466	YRI	-0.453209	7.28071e-07	-4.179	8.552e-05
6	43192269	3.7977e-13	YES	ASW		19	17392629	0.00205303	YES	ASW		1	157069215	0.679522	NO	LWK		8	11395079	YRI	-0.350624	2.10574e-07	3.773	0.0003408
15	31115709	3.81557e-13	YES	ASW		4	153602208	0.00206917	YES	ASW		1	157069215	0.0711913	YES	YRI		8	11447093	YRI	0.0535518	0	4.282	5.964e-05
19	46974652	3.8744e-13	YES	ASW		10	50508329	0.00206988	YES	ASW		1	157071140	0.135957	YES	ASW		8	11718528	YRI	0.425046	0	5.144	2.467e-06
17	17088426	3.9205e-13	YES	ASW		17	15406241	0.00207456	YES	ASW		1	157071140	0.41588	NO	GWD		8	11826182	YRI	-0.797363	1.44118e-12	-4.25	6.668e-05
5	173212571	3.93045e-13	YES	ASW		8	38757464	0.0020977	YES	ASW		1	157071140	0.243983	NO	LWK		8	11828200	YRI	-0.546334	0	-6.278	2.757e-08
11	111270281	4.00284e-13	YES	ASW		5	94082218	0.00209855	YES	ASW		1	157071140	1	YES	YRI		8	118991042	YRI	0.356283	0	4.137	9.897e-05
22	39493356	4.08947e-13	YES	ASW		4	1160559	0.00211257	NO	ASW		1	159809142	1	NO	ASW		8	123983288	YRI	-0.162042	5.29191e-08	-3.782	0.0003306
5	177382576	4.17165e-13	YES	ASW		14	104376846	0.00211742	YES	ASW		1	159809142	0.00292979	NO	CEU		8	124287149	YRI	-0.155587	4.41169e-09	-5.397	9.27e-07
18	10878901	4.28154e-13	YES	ASW		19	39922188	0.00213069	YES	ASW		1	159809142	0.277844	NO	CHB		8	128986335	YRI	-0.797051	0	-4.939	5.375e-06
8	96110217	4.34546e-13	YES	ASW		6	471130	0.00217209	YES	ASW		1	159809142	0.439867	NO	ESN		8	131421620	YRI	-0.40779	0	-4.073	0.0001234
6	153324261	4.46776e-13	YES	ASW		5	16785599	0.00217928	YES	ASW		1	159809142	0.000454839	NO	FIN		8	135550588	YRI	-0.647307	0	-5.029	3.822e-06
13	48749487	4.57185e-13	YES	ASW		1	200639156	0.00218598	NO	ASW		1	159809142	0.429591	NO	GWD		8	142130862	YRI	0.419116	0	4.772	1.006e-05
15	86253911	4.58218e-13	YES	ASW		19	17850668	0.00218802	YES	ASW		1	159809142	0.000115216	NO	IBS		8	142192542	YRI	-0.0432957	0	-3.865	0.0002511
10	59854977	4.65221e-13	YES	ASW		15	64757099	0.00221769	YES	ASW		1	159809142	0.181601	NO	LWK		8	142216877	YRI	-0.202438	0	-4.115	0.0001068
10	45875793	4.68785e-13	YES	ASW		20	25263277	0.00234198	YES	ASW		1	159809142	9.4322e-05	NO	TSI		8	142288809	YRI	0.206285	7.77156e-16	4.461	3.14e-05
5	153882523	4.7731e-13	YES	ASW		4	57688007	0.00239245	YES	ASW		1	159809142	0.411518	NO	YRI		8	142337734	YRI	-0.921818	0	-5.114	2.764e-06
6	28367658	4.82329e-13	YES	ASW		2	231822316	0.00239543	YES	ASW		1	161008572	0.0117368	YES	ASW		8	142414326	YRI	0.682644	0	4.029	0.000144
2	217071635	5.02954e-13	YES	ASW		1	145454318	0.00240453	YES	ASW		1	161008572	0.684902	NO	CEU		8	143408034	YRI	-0.108447	0	-5.511	5.952e-07
4	170146632	5.061e-13	YES	ASW		17	42084455	0.00242072	YES	ASW		1	161008572	0.533785	NO	CHB		8	143484744	YRI	0.0560072	0	3.965	0.000179
1	206911253	5.16233e-13	YES	ASW		17	48133463	0.00242445	YES	ASW		1	161008572	0.00127633	YES	ESN		8	143751698	YRI	0.526497	0	4.183	8.438e-05
2	84440303	5.27626e-13	YES	ASW		8	144651576	0.00245208	NO	ASW		1	161008572	0.75695	NO	FIN		8	143859049	YRI	0.186642	0	4.683	1.398e-05
1	113278578	5.3109e-13	YES	ASW		4	1339875	0.0024536	YES	ASW		1	161008572	0.0154815	YES	GWD		8	144373718	YRI	0.0664298	0	3.997	0.0001604
12	66449972	5.33735e-13	YES	ASW		11	6948139	0.0025474	YES	ASW		1	161008572	0.761825	YES	IBS		8	144437286	YRI	-0.420337	9.26536e-07	-4.35	4.68e-05
5	179967509	5.34508e-13	YES	ASW		2	133340261	0.00256376	YES	ASW		1	161008572	0.000146389	YES	LWK		8	144513087	YRI	-0.0142617	1.34338e-11	3.801	0.0003104
13	30945921	5.37624e-13	YES	ASW		10	103057806	0.00256544	YES	ASW		1	161008572	0.622363	NO	TSI		8	144659949	YRI	-0.704204	0	-7.069	1.067e-09
1	159894959	5.40519e-13	YES	ASW		11	72130087	0.0025726	YES	ASW		1	161008572	0.0147033	YES	YRI		8	144691512	YRI	-0.415965	0	-4.751	1.085e-05
5	150992585	5.61064e-13	YES	ASW		20	36780851	0.00265508	YES	ASW		1	161012760	1	NO	CEU		8	145654233	YRI	-0.286765	5.60369e-09	4.094	0.0001148
5	124288028	5.78456e-13	YES	ASW		8	126104130	0.00265777	YES	ASW		1	161013603	0.422873	YES	IBS		8	145654794	YRI	0.318523	1.78509e-07	4.206	7.771e-05
6	6331936	5.81914e-13	YES	ASW		4	76024409	0.00269698	YES	ASW		1	161014446	0.0835869	YES	ASW		8	21967309	YRI	-0.157446	0	-4.476	2.978e-05
19	50875358	5.88589e-13	YES	ASW		20	32399200	0.00270989	YES	ASW		1	161014446	0.00528307	YES	CEU		8	22298460	YRI	-0.381111	0	-4.018	0.0001495
18	47885474	5.96241e-13	YES	ASW		11	45123931	0.00273248	YES	ASW		1	161014446	4.9709e-05	YES	CHB		8	22831387	YRI	-0.241104	4.02935e-06	-4.083	0.0001192
6	11676095	6.0921e-13	YES	ASW		1	6952326	0.00277844	YES	ASW		1	161014446	0.00575575	YES	ESN		8	22872057	YRI	-0.654369	0	-4.506	2.672e-05
15	78860250	6.09512e-13	YES	ASW		3	48343307	0.00280731	YES	ASW		1	161014446	0.00300601	YES	FIN		8	23076346	YRI	-0.275803	0	-5.359	1.075e-06
8	143408034	6.34521e-13	YES	ASW		5	159846249	0.00285354	YES	ASW		1	161014446	0.293566	YES	GWD		8	25242972	YRI	-0.102682	2.22045e-16	-4.3	5.593e-05
7	25070716	6.41629e-13	YES	ASW		3	183309678	0.00288625	NO	ASW		1	161014446	1.81172e-05	YES	IBS		8	27168961	YRI	0.118247	0	-4.443	3.356e-05
19	50650877	6.48353e-13	YES	ASW		20	37554781	0.00297232	YES	ASW		1	161014446	0.00580391	YES	LWK		8	27190903	YRI	0.123194	9.21485e-15	4.97	4.793e-06
1	242002481	6.60358e-13	YES	ASW		19	46220829	0.0030337	YES	ASW		1	161014446	0.0223553	YES	TSI		8	27297202	YRI	-0.402524	0	-4.057	0.0001307
22	17639837	6.8506e-13	YES	ASW		22	42565200	0.00303762	YES	ASW		1	161014446	4.34105e-11	YES	YRI		8	27348626	YRI	-0.766385	0	-4.875	6.845e-06
4	39038681	6.90752e-13	YES	ASW		7	127987779	0.00306325	YES	ASW		1	161014649	0.355746	YES	ASW		8	28027006	YRI	0.814021	0	5.549	5.122e-07
8	70927843	6.91539e-13	YES	ASW		6	158692331	0.00310387	YES	ASW		1	161014649	0.10765	YES	CEU		8	28043134	YRI	-0.599139	0	-6.184	4.043e-08
5	160738526	7.22463e-13	YES	ASW		19	47931612	0.00315594	YES	ASW		1	161014649	0.00041277	YES	CHB		8	30575060	YRI	-0.880475	0	-5.642	3.548e-07
11	123611670	7.34932e-13	YES	ASW		7	66056803	0.00318607	YES	ASW		1	161014649	0.0506267	YES	ESN		8	38757464	YRI	-0.122859	2.81093e-11	-4.727	1.188e-05
10	104574063	7.35281e-13	YES	ASW		17	27038532	0.00319775	YES	ASW		1	161014649	0.377082	YES	FIN		8	42549982	YRI	-0.894003	0	-5.283	1.448e-06
1	160825253	7.45071e-13	YES	ASW		8	145654794	0.00323413	YES	ASW		1	161014649	0.1239	YES	GWD		8	47914962	YRI	-0.664992	0	-4.854	7.412e-06
19	7808653	7.45746e-13	YES	ASW		11	2322561	0.00325397	YES	ASW		1	161014649	0.237611	YES	IBS		8	54108394	YRI	-0.923776	0	-4.631	1.693e-05
15	38988760	7.55127e-13	YES	ASW		1	32936807	0.00327635	YES	ASW		1	161014649	0.0906933	YES	LWK		8	54158047	YRI	0.264934	3.25295e-14	4.386	4.117e-05
10	105803156	7.58401e-13	YES	ASW		10	6178344	0.00330491	YES	ASW		1	161014649	0.531599	YES	TSI		8	59447578	YRI	0.876903	0	7.039	1.206e-09
13	30946126	7.75822e-13	YES	ASW		1	174758771	0.00343999	YES	ASW		1	161014649	0.926597	NO	YRI		8	6635343	YRI	0.550378	0	5.603	4.145e-07
20	50278330	7.88393e-13	YES	ASW		7	33147485	0.00349669	YES	ASW		1	168238537	0.677303	NO	CEU		8	66546126	YRI	0.0790377	4.44089e-15	5.256	1.606e-06
5	118367797	7.9898e-13	YES	ASW		8	10488154	0.00353365	NO	ASW		1	168238537	0.255712	NO	GWD		8	68539403	YRI	-0.119763	1.44771e-07	4.761	1.047e-05
1	15850603	8.18528e-13	YES	ASW		12	8090839	0.00358198	YES	ASW		1	168989036	0.357546	YES	ASW		8	68778176	YRI	-1	0	-4.572	2.096e-05
7	39781995	8.20946e-13	YES	ASW		20	61463522	0.00360918	YES	ASW		1	168989036	0.0571199	NO	ESN		8	70926204	YRI	-0.598765	7.03559e-12	-4.304	5.504e-05
16	89164207	8.35859e-13	YES	ASW		17	45608326	0.00361373	YES	ASW		1	168989036	1	NO	GWD		8	70927807	YRI	-0.950161	0	-8.033	1.908e-11
6	11423467	8.36595e-13	YES	ASW		6	26240597	0.00365821	YES	ASW		1	168989036	0.362936	YES	LWK		8	71315819	YRI	-0.834336	1.8533e-06	-3.765	0.0003498
1	160854620	8.40259e-13	YES	ASW		2	74213245	0.00367292	YES	ASW		1	168989036	0.649644	YES	YRI		8	74904136	YRI	0.334174	0	6.909	2.069e-09
5	162900839	8.46406e-13	YES	ASW		5	180650421	0.00367379	YES	ASW		1	168989176	0.360584	YES	ASW		8	81046850	YRI	0.439109	0	8.052	1.762e-11
6	6589277	8.55757e-13	YES	ASW		15	64171627	0.00369159	NO	ASW		1	168989176	0.6112	YES	YRI		8	8144291	YRI	-0.108979	0	-4.194	8.123e-05
14	106154687	8.60696e-13	YES	ASW		6	96025384	0.00371037	YES	ASW		1	168998420	0.025383	NO	LWK		8	8179281	YRI	0.555789	1.0121e-06	5.188	2.084e-06
1	200984079	8.64878e-13	YES	ASW		10	1411286	0.00376956	YES	ASW		1	200593138	0.101341	YES	GWD		8	8426753	YRI	-0.748809	0	-6.334	2.202e-08
5	5365240	8.77212e-13	YES	ASW		1	32059773	0.00380818	YES	ASW		1	200595879	0.457708	YES	ASW		8	8647334	YRI	0.489481	0	6.221	3.487e-08
14	107150591	8.9326e-13	YES	ASW		15	51915189	0.00382676	YES	ASW		1	200595879	0.67391	YES	ESN		8	93978009	YRI	0.153271	0	3.944	0.0001919
8	6635519	9.33251e-13	YES	ASW		6	7590855	0.00394003	YES	ASW		1	200595879	0.518587	NO	LWK		8	98640422	YRI	-0.867589	0	-4.34	4.848e-05
2	172378889	9.48768e-13	YES	ASW		12	49437753	0.00407006	YES	ASW		1	200597650	1.45926e-12	NO	ASW		9	100798217	YRI	0.413931	0	3.878	0.0002399
3	113933569	9.90647e-13	YES	ASW		13	21517919	0.00411888	YES	ASW		1	200597650	1.68472e-19	NO	ESN		9	100954429	YRI	0.401234	0	3.725	0.0003997
19	2596007	9.99427e-13	YES	ASW		19	17858360	0.00425846	YES	ASW		1	200597650	7.0404e-28	NO	GWD		9	100955067	YRI	0.167299	0	4.769	1.016e-05
11	75773914	1.01509e-12	YES	ASW		9	38091487	0.00428393	YES	ASW		1	200597650	8.25756e-19	NO	IBS		9	107954257	YRI	0.260078	0	4.052	0.000133
19	50420671	1.0168e-12	YES	ASW		7	1138640	0.00430081	YES	ASW		1	200597650	1.16826e-23	NO	LWK		9	114119127	YRI	0.172721	4.55191e-15	5.085	3.09e-06
18	3209999	1.04928e-12	YES	ASW		19	36394678	0.00431889	YES	ASW		1	200597650	1	NO	TSI		9	116138967	YRI	-0.212066	5.55188e-08	5.233	1.755e-06
22	43515339	1.07529e-12	YES	ASW		15	62338431	0.004321	YES	ASW		1	200597650	1.82494e-28	NO	YRI		9	116356373	YRI	0.144939	0	4.017	0.0001496
11	111249611	1.08994e-12	YES	ASW		3	40351035	0.00440466	YES	ASW		1	200597688	1.742e-16	NO	ASW		9	117145370	YRI	-0.671768	0	-5.11	2.814e-06
16	12499171	1.1023e-12	YES	ASW		11	75479254	0.00446516	NO	ASW		1	200597688	1.98749e-33	NO	ESN		9	126896189	YRI	0.568882	0	6.076	6.259e-08
10	47641580	1.10685e-12	YES	ASW		15	52472120	0.00446823	YES	ASW		1	200597688	1.096e-23	NO	GWD		9	126980357	YRI	-0.208578	0	-4.342	4.814e-05
11	9650750	1.14575e-12	YES	ASW		2	9877160	0.00451085	YES	ASW		1	200597688	3.15011e-33	NO	IBS		9	127060736	YRI	0.215286	8.88178e-16	4.784	9.614e-06
2	137931186	1.17036e-12	YES	ASW		3	49761613	0.00452565	NO	ASW		1	200597688	2.84221e-30	NO	LWK		9	129429091	YRI	-0.453226	3.55171e-07	-3.989	0.0001649
9	100866201	1.17328e-12	YES	ASW		7	32768476	0.0046027	YES	ASW		1	200597688	0.577469	NO	TSI		9	130470175	YRI	0.397043	0	5.382	9.825e-07
5	133882639	1.18932e-12	YES	ASW		2	114256759	0.00462149	YES	ASW		1	200597688	1.85387e-40	NO	YRI		9	130533361	YRI	-0.368992	0	-6.236	3.27e-08
10	72240570	1.25944e-12	YES	ASW		4	38180269	0.00464953	YES	ASW		1	200624496	0.29446	YES	ASW		9	130955306	YRI	0.839898	0	10.18	2.577e-15
1	67740403	1.27286e-12	YES	ASW		1	19450605	0.00469444	YES	ASW		1	200624496	0.000918213	NO	CEU		9	131710406	YRI	-0.464762	0	-4.857	7.318e-06
6	25027807	1.29643e-12	YES	ASW		13	24594667	0.00469968	YES	ASW		1	200624496	0.00723621	NO	CHB		9	132031138	YRI	-0.750752	0	-10.1	3.706e-15
20	61469323	1.30732e-12	YES	ASW		22	29595911	0.00477712	YES	ASW		1	200624496	1	YES	ESN		9	132552771	YRI	-0.919416	0	-7.045	1.179e-09
14	21101349	1.335e-12	YES	ASW		3	56787692	0.00480434	YES	ASW		1	200624496	0.000794672	NO	FIN		9	132955251	YRI	0.459949	0	4.418	3.665e-05
6	73289839	1.37375e-12	YES	ASW		21	45638504	0.00488981	YES	ASW		1	200624496	0.791468	NO	GWD		9	133710072	YRI	-0.328605	8.42659e-14	-4.475	2.99e-05
6	36669509	1.3914e-12	YES	ASW		1	236159878	0.00489578	YES	ASW		1	200624496	0.000338034	NO	IBS		9	133769169	YRI	-0.235584	2.82967e-07	-5.364	1.055e-06
20	10559474	1.39467e-12	YES	ASW		10	26986323	0.00494047	YES	ASW		1	200624496	0.46171	YES	LWK		9	134406131	YRI	0.335675	3.33067e-16	4.707	1.28e-05
10	72416441	1.41303e-12	YES	ASW		6	43484643	0.00502416	YES	ASW		1	200624496	0.000380159	NO	TSI		9	140499646	YRI	0.0441299	0	5.084	3.105e-06
8	70927769	1.41524e-12	YES	ASW		6	10147411	0.00504019	YES	ASW		1	200624496	0.0554285	NO	YRI		9	140703691	YRI	-0.815658	0	-3.855	0.0002592
15	84661307	1.42663e-12	YES	ASW		6	118227589	0.00516806	YES	ASW		1	200627312	0.0538979	NO	ESN		9	140703830	YRI	-0.647913	0	-11.22	3.965e-17
17	66050	1.43643e-12	YES	ASW		12	13515358	0.00517246	YES	ASW		1	200627312	0.0514928	NO	FIN		9	21122023	YRI	0.145363	0	4.942	5.314e-06
11	93474678	1.4653e-12	YES	ASW		8	11338466	0.00518836	YES	ASW		1	200627312	0.386225	NO	IBS		9	27489204	YRI	0.640616	0	3.764	0.0003509
22	39784845	1.47256e-12	YES	ASW		7	140372579	0.00519133	YES	ASW		1	200627312	0.700358	NO	LWK		9	33719795	YRI	0.315457	0	5.074	3.224e-06
21	38630690	1.49842e-12	YES	ASW		9	27489204	0.00522942	YES	ASW		1	200627312	0.0389221	NO	YRI		9	34098110	YRI	-0.242929	0	-4.415	3.712e-05
22	38029723	1.50478e-12	YES	ASW		1	209785206	0.00522992	YES	ASW		1	200638662	1.35942e-08	NO	ASW		9	35728494	YRI	-0.228708	0	-4.091	0.0001161
10	20236731	1.52293e-12	YES	ASW		1	16747764	0.00552742	YES	ASW		1	200638662	2.42328e-09	NO	CEU		9	36835488	YRI	-0.198646	8.81517e-14	-4.994	4.369e-06
4	105438165	1.56017e-12	YES	ASW		15	38988107	0.00555432	YES	ASW		1	200638662	2.1089e-12	NO	ESN		9	37565722	YRI	-0.736324	0	-4.675	1.441e-05
8	135593610	1.56839e-12	YES	ASW		3	49976972	0.00557759	YES	ASW		1	200638662	2.49854e-05	NO	FIN		9	38091487	YRI	-1	2.9976e-15	-4.06	0.0001294
5	79512352	1.58932e-12	YES	ASW		20	45221406	0.00575646	YES	ASW		1	200638662	3.6379e-06	NO	GWD		9	38672523	YRI	0.336244	0	4.708	1.273e-05
22	22121554	1.59136e-12	YES	ASW		12	120763440	0.00577789	YES	ASW		1	200638662	4.70037e-06	NO	IBS		9	44118172	YRI	-0.824625	1.66533e-15	-4.762	1.044e-05
12	11700301	1.59868e-12	YES	ASW		2	9877621	0.00582758	NO	ASW		1	200638662	2.25261e-15	NO	LWK		9	85834743	YRI	-0.765003	0	-8.053	1.755e-11
4	18008199	1.659e-12	YES	ASW		19	46405246	0.0058437	YES	ASW		1	200638662	1.85322e-05	NO	TSI		9	86535703	YRI	-0.742009	0	-5.405	9e-07
3	196347142	1.6789e-12	YES	ASW		17	3635441	0.00587258	YES	ASW		1	200638662	5.35587e-07	NO	YRI		9	92037258	YRI	0.0977461	0	4.082	0.0001197
13	54603479	1.68973e-12	YES	ASW		4	76861859	0.00599646	YES	ASW		1	200638847	0.453046	NO	ASW		9	92483577	YRI	0.210253	7.11335e-09	5.373	1.021e-06
8	28195798	1.71051e-12	YES	ASW		21	45638684	0.00599874	NO	ASW		1	200638847	0.401141	YES	CEU		9	94949905	YRI	-0.480106	0	-4.767	1.026e-05
19	949284	1.71131e-12	YES	ASW		1	21621064	0.0060081	YES	ASW		1	200638847	0.925206	NO	ESN		9	95491850	YRI	-0.656565	0	-5.308	1.312e-06
4	37563697	1.75435e-12	YES	ASW		1	1074147	0.00601592	YES	ASW		1	200638847	2.82119e-08	NO	FIN		9	95502943	YRI	0.587779	0	4.507	2.657e-05
1	90077506	1.76788e-12	YES	ASW		6	36332927	0.00608208	YES	ASW		1	200638847	0.77381	YES	GWD		9	95502987	YRI	0.701228	0	5.627	3.762e-07
3	140824888	1.77087e-12	YES	ASW		9	131911235	0.00625979	YES	ASW		1	200638847	0.0317229	NO	IBS		9	96229440	YRI	-0.719435	2.51466e-13	-5.258	1.591e-06
3	182762437	1.79748e-12	YES	ASW		9	100955067	0.00640535	YES	ASW		1	200638847	1	YES	LWK		9	97094721	YRI	0.121938	0	4.769	1.016e-05
5	90245713	1.81107e-12	YES	ASW		19	45667071	0.00641006	NO	ASW		1	200638847	1.23812e-09	NO	TSI		9	97489444	YRI	0.152077	0	5.649	3.448e-07
1	234735980	1.81401e-12	NO	ASW		20	37074895	0.00647988	YES	ASW		1	200638847	0.629643	YES	YRI
9	31146737	1.87975e-12	YES	ASW		16	88718096	0.00669496	YES	ASW		1	200639156	0.00218598	NO	ASW
6	4153998	1.93094e-12	YES	ASW		22	31004188	0.00670756	YES	ASW		1	200639156	3.75237e-06	NO	CEU
1	101854602	1.95223e-12	YES	ASW		16	70822927	0.00674229	YES	ASW		1	200639156	3.80068e-10	NO	ESN
3	107393429	1.97195e-12	YES	ASW		20	42657548	0.00674846	YES	ASW		1	200639156	0.0406098	NO	FIN
10	52363935	2.00027e-12	YES	ASW		20	62495488	0.00676229	YES	ASW		1	200639156	2.93558e-05	NO	GWD
2	127399185	2.00479e-12	YES	ASW		1	234904120	0.00678528	YES	ASW		1	200639156	3.35981e-05	NO	IBS
2	132256251	2.03797e-12	YES	ASW		1	246754947	0.00690719	YES	ASW		1	200639156	6.42072e-12	NO	LWK
13	66797237	2.10787e-12	YES	ASW		8	11828200	0.00693639	YES	ASW		1	200639156	1	NO	TSI
2	231812815	2.13519e-12	YES	ASW		9	131911651	0.0071633	YES	ASW		1	200639156	0.00483535	NO	YRI
18	52948636	2.20776e-12	YES	ASW		19	4328860	0.00718846	YES	ASW		1	200639683	0.0342486	NO	ASW
9	123706816	2.2111e-12	YES	ASW		9	134406131	0.00721956	YES	ASW		1	200639683	0.62281	NO	CEU
11	82574520	2.21563e-12	YES	ASW		8	68539403	0.00724007	NO	ASW		1	200639683	0.849138	NO	ESN
2	88565319	2.21597e-12	YES	ASW		8	142288809	0.00724232	YES	ASW		1	200639683	0.754433	YES	GWD
5	175908862	2.41756e-12	YES	ASW		1	3820005	0.00724397	YES	ASW		1	200639683	0.664738	NO	IBS
5	153867280	2.44482e-12	YES	ASW		19	58790095	0.00729751	YES	ASW		1	200639683	0.749954	YES	LWK
10	45477665	2.5301e-12	YES	ASW		6	138121279	0.00730866	YES	ASW		1	200639683	0.399675	YES	YRI
2	182048965	2.54017e-12	YES	ASW		12	94496318	0.00731704	YES	ASW		1	200641252	0.473704	NO	ASW
2	232575892	2.61008e-12	YES	ASW		9	44118172	0.00738602	YES	ASW		1	200641252	0.0106645	NO	GWD
10	11741181	2.71814e-12	YES	ASW		10	80418837	0.00743854	YES	ASW		1	200646359	0.324647	NO	CEU
4	101130132	2.83328e-12	YES	ASW		6	2842598	0.00751088	YES	ASW		1	201437999	0.0780031	YES	ASW
6	26464472	2.96603e-12	YES	ASW		4	186391868	0.00752912	YES	ASW		1	201437999	0.429482	NO	CEU
3	75226272	3.07499e-12	YES	ASW		11	76887140	0.00754177	YES	ASW		1	201437999	0.738661	NO	CHB
5	179740827	3.1553e-12	YES	ASW		12	111769163	0.00758723	YES	ASW		1	201437999	0.00661592	YES	ESN
5	107339001	3.24163e-12	YES	ASW		5	14744297	0.00760453	YES	ASW		1	201437999	0.88822	NO	FIN
11	83294992	3.30443e-12	YES	ASW		1	44534252	0.00774433	YES	ASW		1	201437999	0.0148861	YES	GWD
2	213856166	3.46791e-12	YES	ASW		5	77656112	0.00779069	YES	ASW		1	201437999	0.605484	YES	IBS
4	39038665	3.49571e-12	YES	ASW		17	37388483	0.0077917	YES	ASW		1	201437999	1	NO	LWK
6	328303	3.53225e-12	YES	ASW		7	128101609	0.00779387	YES	ASW		1	201437999	0.039926	NO	TSI
19	14700331	3.5387e-12	YES	ASW		19	4471960	0.00790848	YES	ASW		1	201437999	0.0945289	YES	YRI
1	25876340	3.55435e-12	YES	ASW		3	53080555	0.00798789	YES	ASW		1	201438536	0.223026	YES	ASW
8	9321543	3.66708e-12	YES	ASW		10	99332223	0.00802556	YES	ASW		1	201438536	0.29697	NO	CEU
2	118813357	3.75352e-12	YES	ASW		12	31515173	0.0082061	YES	ASW		1	201438536	0.687702	YES	CHB
5	160738518	3.78348e-12	YES	ASW		13	114787898	0.00827283	YES	ASW		1	201438536	0.296957	NO	ESN
5	9126873	3.93875e-12	YES	ASW		10	604437	0.00828774	YES	ASW		1	201438536	0.565692	YES	FIN
19	46974678	3.95312e-12	YES	ASW		16	85268901	0.00835505	YES	ASW		1	201438536	0.850082	YES	GWD
2	55631848	3.96125e-12	YES	ASW		8	57906574	0.00839676	NO	ASW		1	201438536	0.239795	YES	IBS
21	36060668	3.96406e-12	YES	ASW		1	182453919	0.00850092	YES	ASW		1	201438536	0.0501956	NO	LWK
1	90074011	4.00112e-12	YES	ASW		19	583899	0.00863538	YES	ASW		1	201438536	0.729778	NO	TSI
15	64475295	4.56499e-12	YES	ASW		8	124287149	0.00866296	YES	ASW		1	201438536	1	YES	YRI
8	109199417	4.57075e-12	YES	ASW		6	41993167	0.00872176	YES	ASW		1	205792680	2.46222e-08	YES	ASW
6	158630664	4.65836e-12	YES	ASW		18	71977702	0.00873288	YES	ASW		1	212859578	0.589486	NO	ASW
10	98208287	4.68777e-12	YES	ASW		5	158103877	0.00876296	YES	ASW		1	212859578	0.624866	NO	ESN
11	16931408	4.71618e-12	YES	ASW		17	30891392	0.00881411	YES	ASW		1	212859578	0.169688	NO	GWD
10	5894162	4.71718e-12	YES	ASW		3	10605915	0.00916689	YES	ASW		1	212859578	0.106239	YES	LWK
19	949281	4.95179e-12	YES	ASW		19	58740339	0.00917895	NO	ASW		1	212859578	0.285136	YES	YRI
7	133197452	4.98047e-12	YES	ASW		19	1065018	0.00923072	YES	ASW		1	212863501	0.634694	YES	ASW
9	20289073	5.12305e-12	YES	ASW		2	20771777	0.00928452	YES	ASW		1	212902901	1	YES	CEU
18	29261340	5.22684e-12	YES	ASW		17	4324035	0.00940835	YES	ASW		1	212932987	0.739892	NO	ASW
4	122622600	5.25636e-12	YES	ASW		9	131405844	0.00952158	YES	ASW		1	212932987	0.119838	NO	CEU
5	34534535	5.39456e-12	YES	ASW		9	124976152	0.00962369	YES	ASW		1	212932987	0.113913	YES	CHB
11	120644424	5.52023e-12	YES	ASW		10	73571619	0.00973703	YES	ASW		1	212932987	0.728282	YES	ESN
19	575159	5.76782e-12	YES	ASW		3	31503873	0.00985401	YES	ASW		1	212932987	0.018408	YES	FIN
12	131486923	5.99415e-12	YES	ASW		19	37997952	0.00986415	YES	ASW		1	212932987	0.0587089	YES	GWD
3	191100642	6.08893e-12	YES	ASW		6	159526184	0.0100161	NO	ASW		1	212932987	1	NO	IBS
8	95694225	6.25752e-12	YES	ASW		17	41438627	0.0100166	YES	ASW		1	212932987	0.0293551	NO	LWK
6	54156744	6.46375e-12	YES	ASW		16	17396092	0.0100671	NO	ASW		1	212932987	0.137585	YES	TSI
1	108742892	6.50178e-12	YES	ASW		1	39558211	0.0101003	YES	ASW		1	212932987	0.350173	NO	YRI
10	125866006	6.51549e-12	YES	ASW		22	43660475	0.0101648	YES	ASW		1	212936272	0.721203	YES	FIN
2	225822764	6.61352e-12	YES	ASW		7	128520291	0.0103709	YES	ASW		1	212936272	0.259224	YES	IBS
7	94021475	6.78003e-12	YES	ASW		1	161409774	0.0104879	NO	ASW		1	212936272	0.375771	YES	LWK
1	170209757	6.88555e-12	YES	ASW		19	51875986	0.0105282	YES	ASW		1	212946919	0.362652	NO	ESN
3	151757905	6.88948e-12	YES	ASW		20	4142267	0.0105352	YES	ASW		1	212954231	0.687101	NO	ASW
21	25341249	6.9174e-12	YES	ASW		6	139350182	0.0106152	YES	ASW		1	212954231	0.181607	NO	CEU
16	70828255	6.97291e-12	YES	ASW		5	172260620	0.0106863	YES	ASW		1	212954231	0.694189	NO	CHB
5	133889241	7.04165e-12	YES	ASW		6	151019750	0.0106898	YES	ASW		1	212954231	0.88015	NO	ESN
3	179674666	7.16651e-12	YES	ASW		6	36410801	0.0107042	NO	ASW		1	212954231	0.00687556	YES	FIN
2	227740370	7.17889e-12	YES	ASW		7	2750918	0.010765	YES	ASW		1	212954231	0.476489	NO	GWD
15	31730071	7.17934e-12	YES	ASW		12	740771	0.0107779	YES	ASW		1	212954231	0.305792	NO	IBS
3	16553883	7.47455e-12	YES	ASW		2	68290192	0.010842	NO	ASW		1	212954231	0.221029	NO	LWK
12	116311098	7.53713e-12	YES	ASW		8	144302925	0.0108471	YES	ASW		1	212954231	0.0838164	YES	TSI
9	71788614	8.03667e-12	YES	ASW		19	17858433	0.0109013	NO	ASW		1	212954231	0.718221	NO	YRI
11	90459616	8.32109e-12	YES	ASW		2	231818063	0.010941	NO	ASW		1	212954684	0.786624	YES	ASW
1	51992012	8.33456e-12	YES	ASW		2	73286341	0.011063	YES	ASW		1	212954684	3.89063e-08	YES	CEU
10	81583402	8.40454e-12	YES	ASW		1	227944440	0.0112376	YES	ASW		1	212954684	0.236965	YES	CHB
1	224033879	8.50831e-12	YES	ASW		3	57262655	0.0112615	YES	ASW		1	212954684	0.266411	YES	ESN
5	77148596	8.74775e-12	YES	ASW		22	40795242	0.0114834	YES	ASW		1	212954684	0.183687	YES	FIN
1	9071098	8.98485e-12	YES	ASW		7	38491660	0.0114923	YES	ASW		1	212954684	0.134913	NO	GWD
3	125574122	9.16781e-12	YES	ASW		16	88803982	0.0115336	YES	ASW		1	212954684	0.0115874	NO	IBS
1	83945678	9.23666e-12	YES	ASW		14	105292650	0.0115604	NO	ASW		1	212954684	0.0412744	NO	LWK
18	77018738	9.49739e-12	YES	ASW		4	3487099	0.0117617	YES	ASW		1	212954684	0.156171	NO	TSI
7	47994281	9.5384e-12	YES	ASW		21	37442632	0.0117804	YES	ASW		1	212954684	0.179465	NO	YRI
1	185409061	9.63752e-12	YES	ASW		6	88464738	0.0120598	YES	ASW		1	212955919	0.496282	NO	ASW
11	34373828	9.8337e-12	YES	ASW		20	48657935	0.0126799	YES	ASW		1	212955919	0.339592	NO	CEU
12	121537683	9.97508e-12	YES	ASW		15	57664572	0.0127363	YES	ASW		1	212955919	1	NO	CHB
14	102783508	1.0077e-11	YES	ASW		1	155829360	0.0127521	YES	ASW		1	212955919	0.265046	NO	ESN
22	45809624	1.02852e-11	YES	ASW		19	888929	0.0127919	YES	ASW		1	212955919	0.338606	YES	FIN
7	121160264	1.04915e-11	YES	ASW		10	12677304	0.0129543	YES	ASW		1	212955919	0.68767	YES	GWD
2	129512138	1.06601e-11	YES	ASW		2	153032693	0.0130495	YES	ASW		1	212955919	0.886024	YES	IBS
2	223884873	1.0763e-11	YES	ASW		17	30823007	0.0130586	YES	ASW		1	212955919	0.124721	NO	LWK
14	21776591	1.10212e-11	YES	ASW		18	10213742	0.0130806	YES	ASW		1	212955919	0.0891677	NO	TSI
2	10169302	1.10839e-11	YES	ASW		11	3429916	0.0131253	NO	ASW		1	212955919	0.0561219	NO	YRI
8	22571391	1.11258e-11	YES	ASW		22	42912106	0.0131834	YES	ASW		1	212958835	1	YES	CEU
17	1552836	1.13936e-11	YES	ASW		1	202975856	0.0132596	YES	ASW		1	212958835	0.418379	YES	FIN
12	131917296	1.14689e-11	YES	ASW		15	31730035	0.0132809	YES	ASW		1	212958835	0.236529	NO	TSI
10	47641637	1.14885e-11	YES	ASW		21	46932618	0.0133646	YES	ASW		1	212958835	0.184761	YES	YRI
5	39075392	1.1561e-11	YES	ASW		2	178257214	0.013385	YES	ASW		1	212965095	0.368069	YES	ASW
1	42092119	1.16478e-11	YES	ASW		1	84944940	0.0135158	YES	ASW		1	212965095	0.00703305	YES	CEU
7	135978154	1.16763e-11	YES	ASW		22	43532453	0.0136229	YES	ASW		1	212965095	0.123321	YES	CHB
22	50455595	1.17208e-11	YES	ASW		1	206711912	0.013659	YES	ASW		1	212965095	0.0100103	YES	ESN
9	32604323	1.19077e-11	YES	ASW		17	3848013	0.013691	YES	ASW		1	212965095	0.554362	YES	FIN
15	29562640	1.21781e-11	YES	ASW		3	139395691	0.0137692	YES	ASW		1	212965095	0.204656	YES	GWD
13	45097971	1.22392e-11	YES	ASW		17	72849356	0.0138087	NO	ASW		1	212965095	0.650067	YES	IBS
17	70385430	1.22773e-11	YES	ASW		1	153600124	0.0138094	YES	ASW		1	212965095	0.918704	YES	LWK
9	112850544	1.26518e-11	YES	ASW		20	4930738	0.0138514	YES	ASW		1	212965095	0.590019	YES	TSI
10	5894180	1.27512e-11	YES	ASW		17	8819140	0.0138967	YES	ASW		1	212965095	0.686306	NO	YRI
3	101757900	1.29263e-11	YES	ASW		12	124198718	0.0139477	NO	ASW		1	212967766	0.014099	NO	ASW
4	6660656	1.30296e-11	YES	ASW		14	65569597	0.0140674	YES	ASW		1	212967766	0.0303936	NO	CEU
5	95071507	1.35462e-11	YES	ASW		1	182991462	0.014158	NO	ASW		1	212967766	0.0185841	NO	CHB
5	7895213	1.37058e-11	YES	ASW		2	27651375	0.0142827	NO	ASW		1	212967766	0.912234	NO	ESN
5	178450693	1.42244e-11	YES	ASW		5	154094356	0.0142923	YES	ASW		1	212967766	1	NO	FIN
3	195910424	1.44268e-11	YES	ASW		10	1341417	0.0143311	YES	ASW		1	212967766	0.816938	YES	GWD
14	50513165	1.44664e-11	YES	ASW		10	121357265	0.0143626	YES	ASW		1	212967766	0.506294	NO	IBS
3	176967114	1.48587e-11	YES	ASW		12	107886413	0.0145265	YES	ASW		1	212967766	0.545361	YES	LWK
7	70270720	1.5223e-11	YES	ASW		4	57684305	0.0147549	YES	ASW		1	212967766	1	YES	TSI
15	68525499	1.53444e-11	YES	ASW		12	122907209	0.0147683	YES	ASW		1	212967766	0.801338	NO	YRI
4	40861632	1.56853e-11	YES	ASW		7	143582475	0.0148296	YES	ASW		1	213030534	0.201493	NO	ASW
12	103667602	1.59932e-11	YES	ASW		20	25064864	0.0151778	YES	ASW		1	213030534	0.701601	NO	CHB
17	48850023	1.60447e-11	YES	ASW		10	88439000	0.0152161	YES	ASW		1	213030534	0.456237	NO	ESN
2	208491975	1.61349e-11	YES	ASW		7	116165926	0.0152439	YES	ASW		1	213030534	1	NO	GWD
10	131404528	1.64249e-11	YES	ASW		6	42284097	0.0152595	YES	ASW		1	213030534	0.0826258	YES	LWK
1	110611445	1.65724e-11	YES	ASW		1	206831994	0.0153946	YES	ASW		1	213030534	1	YES	TSI
10	50115990	1.66144e-11	YES	ASW		5	142562666	0.0155054	YES	ASW		1	213030534	0.0341022	YES	YRI
2	10522889	1.68021e-11	YES	ASW		2	192792269	0.0156192	YES	ASW		1	213031158	0.575589	NO	ASW
15	44091386	1.68424e-11	YES	ASW		17	8736115	0.0157842	YES	ASW		1	213031158	1	YES	CEU
13	47709343	1.69654e-11	YES	ASW		9	93570602	0.01611	YES	ASW		1	213031158	0.827762	NO	CHB
12	15113980	1.69966e-11	YES	ASW		20	62173741	0.0161409	NO	ASW		1	213031158	0.478512	YES	ESN
3	141759948	1.70419e-11	YES	ASW		4	25862708	0.0163116	YES	ASW		1	213031158	0.249907	YES	FIN
8	52438659	1.80697e-11	YES	ASW		15	77303265	0.016364	YES	ASW		1	213031158	0.0759455	NO	GWD
5	52291187	1.84761e-11	YES	ASW		7	149580673	0.0164124	YES	ASW		1	213031158	0.532487	YES	IBS
19	7405992	1.89223e-11	YES	ASW		19	3359218	0.0164138	NO	ASW		1	213031158	0.261152	NO	LWK
12	8608502	1.89677e-11	YES	ASW		15	99973450	0.0164939	YES	ASW		1	213031158	0.576021	YES	TSI
10	72416644	1.89882e-11	YES	ASW		6	7239201	0.0166409	YES	ASW		1	213031158	0.0145633	NO	YRI
4	99124708	1.90986e-11	YES	ASW		14	106033837	0.0167057	YES	ASW		1	213031350	0.586109	NO	ASW
11	12209017	1.91217e-11	YES	ASW		2	208541870	0.0168071	YES	ASW		1	213031350	0.0271674	NO	CEU
1	37129587	1.91237e-11	YES	ASW		10	135171211	0.0168376	YES	ASW		1	213031350	0.497585	NO	CHB
11	104778739	1.91885e-11	YES	ASW		1	40358726	0.0168387	YES	ASW		1	213031350	0.140742	YES	ESN
1	94169844	1.98534e-11	YES	ASW		4	8201828	0.0169752	YES	ASW		1	213031350	0.00414922	NO	FIN
19	45701349	1.98819e-11	YES	ASW		5	37811579	0.0170111	YES	ASW		1	213031350	0.760267	NO	GWD
12	108707601	2.01118e-11	YES	ASW		16	70826868	0.0172026	YES	ASW		1	213031350	0.939441	NO	IBS
4	86623431	2.06447e-11	YES	ASW		21	38582431	0.0172487	YES	ASW		1	213031350	0.289829	YES	LWK
17	58169583	2.11348e-11	YES	ASW		12	104350905	0.0175418	YES	ASW		1	213031350	0.481267	NO	TSI
10	28691869	2.13321e-11	YES	ASW		18	47250165	0.0177905	YES	ASW		1	213031350	0.968615	YES	YRI
17	38252660	2.18726e-11	YES	ASW		9	100337555	0.0179401	YES	ASW		1	213031448	0.533619	YES	ASW
1	168689291	2.19615e-11	YES	ASW		1	54755742	0.0180836	YES	ASW		1	213031448	0.626393	NO	CEU
2	62625844	2.1988e-11	YES	ASW		1	111876979	0.0181884	YES	ASW		1	213031448	0.282861	NO	CHB
6	158254628	2.19949e-11	YES	ASW		14	24583846	0.0182225	NO	ASW		1	213031448	0.124777	YES	ESN
8	42550017	2.20902e-11	YES	ASW		10	121298846	0.0182955	YES	ASW		1	213031448	0.0308021	YES	FIN
10	50743088	2.21397e-11	YES	ASW		4	7772601	0.018389	NO	ASW		1	213031448	0.0083157	NO	GWD
2	17342117	2.27445e-11	YES	ASW		1	208171317	0.0185045	YES	ASW		1	213031448	0.00874223	YES	IBS
2	144660922	2.36167e-11	YES	ASW		18	13213763	0.0185195	YES	ASW		1	213031448	0.216464	YES	LWK
4	115519840	2.39545e-11	YES	ASW		5	75013469	0.0185548	YES	ASW		1	213031448	0.0325945	YES	TSI
15	84661481	2.41833e-11	YES	ASW		1	201154230	0.0186158	YES	ASW		1	213031448	0.292961	NO	YRI
9	35686954	2.46385e-11	YES	ASW		7	143599419	0.0186826	NO	ASW		1	213031473	0.0153865	YES	ASW
18	12315675	2.50676e-11	YES	ASW		5	167676736	0.01894	YES	ASW		1	213031473	0.0380138	NO	CEU
4	124320322	2.52684e-11	YES	ASW		22	42895879	0.0189718	YES	ASW		1	213031473	0.319745	NO	CHB
6	114078403	2.6656e-11	YES	ASW		8	10386493	0.0189752	YES	ASW		1	213031473	0.181843	YES	ESN
10	70989148	2.68305e-11	YES	ASW		15	66084376	0.0190936	NO	ASW		1	213031473	0.0825524	YES	FIN
5	128005720	2.70086e-11	YES	ASW		15	89561128	0.0193732	YES	ASW		1	213031473	0.0653342	YES	GWD
12	131486989	2.7337e-11	YES	ASW		20	33587245	0.0193814	NO	ASW		1	213031473	0.178585	YES	IBS
13	28611710	2.74466e-11	YES	ASW		16	10742767	0.0194618	YES	ASW		1	213031473	0.00875986	YES	LWK
5	34534548	2.80609e-11	YES	ASW		9	85834743	0.0194753	YES	ASW		1	213031473	0.236896	YES	TSI
21	38349741	2.80945e-11	YES	ASW		19	49956891	0.0195292	YES	ASW		1	213031473	0.419504	YES	YRI
7	6055380	2.82229e-11	YES	ASW		11	44797140	0.0196485	YES	ASW		1	213031709	3.22513e-13	NO	ASW
7	142712363	2.94315e-11	YES	ASW		14	24666165	0.0196927	YES	ASW		1	213031709	0.0589531	NO	CEU
5	124287952	2.9509e-11	YES	ASW		11	1714688	0.0201509	YES	ASW		1	213031709	0.0266153	NO	CHB
18	49293862	2.964e-11	YES	ASW		16	11187862	0.0201923	NO	ASW		1	213031709	1.28269e-14	NO	ESN
6	149568138	2.97354e-11	YES	ASW		8	11447093	0.0202497	YES	ASW		1	213031709	0.450336	NO	FIN
11	115800514	2.98369e-11	YES	ASW		22	23243481	0.020316	NO	ASW		1	213031709	4.4229e-10	NO	GWD
8	141519356	2.9983e-11	YES	ASW		16	57391794	0.0205561	YES	ASW		1	213031709	0.218664	NO	IBS
14	107170410	3.03699e-11	YES	ASW		1	222578623	0.0208893	YES	ASW		1	213031709	6.95211e-22	NO	LWK
17	43306148	3.11515e-11	YES	ASW		14	71633381	0.0211349	YES	ASW		1	213031709	0.408213	NO	TSI
10	62932147	3.15558e-11	YES	ASW		1	156215899	0.0213547	YES	ASW		1	213031709	1.21515e-07	NO	YRI
20	61371736	3.17537e-11	YES	ASW		22	39101619	0.0215309	YES	ASW		1	213031948	0.605508	NO	ASW
16	13525533	3.22011e-11	YES	ASW		20	62417735	0.0215416	NO	ASW		1	213031948	0.559819	NO	ESN
4	41216549	3.28429e-11	YES	ASW		4	186316633	0.0215624	NO	ASW		1	213031948	0.151146	YES	GWD
8	47914962	3.29276e-11	YES	ASW		8	11826182	0.0216694	YES	ASW		1	213031948	0.19479	YES	LWK
10	11289236	3.30617e-11	YES	ASW		19	17506176	0.0217535	YES	ASW		1	213031948	0.910472	NO	YRI
18	8794816	3.31874e-11	YES	ASW		16	10694432	0.0221736	YES	ASW		1	213032568	1	YES	ASW
4	146857601	3.32367e-11	YES	ASW		11	117857473	0.0222718	YES	ASW		1	213032568	0.596104	NO	ESN
11	41328138	3.33474e-11	YES	ASW		5	167675922	0.022325	YES	ASW		1	213032568	0.118235	NO	GWD
11	60598449	3.36429e-11	YES	ASW		1	20901922	0.0223578	YES	ASW		1	213032568	0.653298	NO	LWK
6	17885351	3.38905e-11	YES	ASW		20	4983092	0.0223601	YES	ASW		1	213032568	0.0553118	NO	TSI
7	47611049	3.43253e-11	YES	ASW		9	140760810	0.0225911	YES	ASW		1	213032568	0.909842	NO	YRI
12	40562372	3.48725e-11	YES	ASW		10	115439259	0.0228331	NO	ASW		1	213032826	0.00714723	NO	ASW
2	114148097	3.57894e-11	YES	ASW		20	33733078	0.0231167	YES	ASW		1	213032826	0.378353	NO	ESN
1	165820413	3.71572e-11	YES	ASW		14	70939214	0.0233508	YES	ASW		1	213032826	0.16506	NO	LWK
13	29771062	3.91786e-11	YES	ASW		8	11136683	0.0233824	NO	ASW		1	213033448	2.33576e-05	NO	ASW
7	12443390	3.95323e-11	YES	ASW		15	58731311	0.0235312	YES	ASW		1	213033448	0.0245511	NO	ESN
1	89742561	4.02648e-11	YES	ASW		19	19496229	0.0236989	YES	ASW		1	213033448	0.0406326	NO	GWD
7	138194882	4.13557e-11	YES	ASW		12	131937345	0.0238011	YES	ASW		1	213033448	0.0753974	NO	LWK
5	145356087	4.18819e-11	YES	ASW		5	180626313	0.0239087	YES	ASW		1	213033448	0.0184451	NO	YRI
6	28129580	4.20791e-11	YES	ASW		19	3063499	0.0240857	YES	ASW		1	213034356	0.0270627	NO	ASW
16	90074505	4.40674e-11	YES	ASW		1	209827489	0.0242694	YES	ASW		1	213034356	0.104445	NO	CEU
11	69029210	4.41082e-11	YES	ASW		8	118533066	0.0244536	YES	ASW		1	213034356	0.16686	NO	ESN
1	33426606	4.49705e-11	YES	ASW		4	120374639	0.0245488	NO	ASW		1	213034356	0.298641	NO	FIN
4	78306873	4.60479e-11	YES	ASW		16	90074058	0.0246171	NO	ASW		1	213034356	0.581413	NO	GWD
3	58406004	4.75502e-11	YES	ASW		11	119404985	0.0246231	YES	ASW		1	213034356	0.0302903	NO	IBS
12	131486985	4.7828e-11	YES	ASW		7	144533322	0.02465	YES	ASW		1	213034356	0.00347611	NO	LWK
18	46608271	4.9571e-11	YES	ASW		9	35658070	0.0249223	NO	ASW		1	213034356	0.00011634	NO	TSI
18	10951055	5.0082e-11	YES	ASW		22	37621804	0.0249652	YES	ASW		1	213034356	0.363508	NO	YRI
12	121398657	5.10355e-11	YES	ASW		2	202507353	0.0250919	YES	ASW		1	213034449	0.0197034	NO	ASW
18	77725699	5.12331e-11	YES	ASW		1	236339034	0.0252163	YES	ASW		1	213034449	0.0697698	NO	CEU
20	2964851	5.40159e-11	YES	ASW		11	396794	0.0253762	YES	ASW		1	213034449	0.00104761	NO	ESN
14	21101457	5.51347e-11	YES	ASW		9	116138967	0.0253799	NO	ASW		1	213034449	0.0322276	NO	FIN
8	11142316	5.67486e-11	YES	ASW		16	31487924	0.0254861	YES	ASW		1	213034449	0.0518785	NO	GWD
9	34098110	5.67863e-11	YES	ASW		17	73586560	0.0256917	NO	ASW		1	213034449	0.0337082	NO	IBS
5	133463248	5.72619e-11	YES	ASW		17	55163385	0.0260348	YES	ASW		1	213034449	0.166073	NO	LWK
1	208332741	6.0034e-11	YES	ASW		18	13137992	0.0262291	YES	ASW		1	213034449	0.00327439	NO	TSI
4	15738370	6.08941e-11	YES	ASW		14	70724424	0.0263017	YES	ASW		1	213034449	0.904412	NO	YRI
1	247486678	6.25766e-11	YES	ASW		13	114895212	0.0263261	YES	ASW		1	213034506	0.0661468	NO	ASW
11	83294978	6.36644e-11	YES	ASW		11	118740931	0.0265656	YES	ASW		1	213034506	0.0426956	NO	ESN
10	47639855	6.40148e-11	YES	ASW		19	17862925	0.0267235	YES	ASW		1	213034506	0.11312	NO	GWD
13	34298055	6.43098e-11	YES	ASW		19	58740844	0.0267287	YES	ASW		1	213034506	0.0638573	NO	IBS
17	70421178	6.57757e-11	YES	ASW		8	11108650	0.0268525	YES	ASW		1	213034506	0.609357	YES	LWK
5	172204596	6.57813e-11	YES	ASW		3	193689252	0.0269329	YES	ASW		1	213034506	0.0209217	YES	YRI
10	15126614	6.5962e-11	YES	ASW		19	7587373	0.0271604	NO	ASW		1	213034718	0.138127	NO	ASW
8	26834108	6.75566e-11	YES	ASW		3	186545536	0.0271855	NO	ASW		1	213034718	0.0146757	YES	GWD
9	114700584	6.80343e-11	YES	ASW		2	65144192	0.0273837	YES	ASW		1	213037661	0.722794	NO	ASW
17	19015381	6.88071e-11	NO	ASW		8	11653916	0.0275251	YES	ASW		1	213037661	0.0153536	NO	CEU
15	75384397	6.90257e-11	YES	ASW		1	856583	0.0275414	YES	ASW		1	213037661	0.859077	NO	CHB
7	47212483	7.1022e-11	YES	ASW		14	103993875	0.02763	YES	ASW		1	213037661	0.496611	NO	ESN
7	36732283	7.19433e-11	YES	ASW		19	7472919	0.0277151	YES	ASW		1	213037661	0.821463	YES	GWD
10	135188013	7.22318e-11	YES	ASW		20	6748269	0.0283431	NO	ASW		1	213037661	0.494956	YES	LWK
10	97592297	7.30929e-11	YES	ASW		10	125859271	0.0283751	YES	ASW		1	213037661	1	NO	YRI
14	69259502	7.43362e-11	YES	ASW		9	133913415	0.0284726	YES	ASW		1	213045186	0.824767	NO	ASW
2	111632917	7.4393e-11	YES	ASW		17	41843979	0.0285838	YES	ASW		1	213045186	0.477198	NO	LWK
22	41488162	7.67356e-11	YES	ASW		6	161351208	0.0288685	NO	ASW		1	213047121	7.46301e-15	NO	ASW
22	37270148	7.74124e-11	YES	ASW		7	154958404	0.0294803	YES	ASW		1	213047121	8.68677e-06	NO	ESN
8	102138899	8.00539e-11	YES	ASW		17	30263739	0.029717	NO	ASW		1	213047121	0.017849	NO	FIN
16	69758747	8.34355e-11	YES	ASW		2	11272957	0.0297695	YES	ASW		1	213047121	1.94551e-05	NO	GWD
14	88675844	8.49203e-11	YES	ASW		4	39460352	0.0297791	YES	ASW		1	213047121	2.12085e-06	NO	LWK
16	56905250	8.58825e-11	YES	ASW		20	42579148	0.0297797	YES	ASW		1	213047121	1.29712e-07	NO	YRI
10	133473728	8.75138e-11	YES	ASW		3	112259158	0.0299174	YES	ASW		1	213047331	0.249692	NO	ESN
14	64204534	8.75321e-11	YES	ASW		22	19930017	0.02993	YES	ASW		1	213089379	0.676236	NO	ASW
5	131792402	8.77111e-11	YES	ASW		14	100707052	0.0304849	NO	ASW		1	213089379	1	YES	CEU
6	81048136	8.9445e-11	YES	ASW		1	1001177	0.0306494	YES	ASW		1	213089379	1	YES	ESN
16	68816260	8.94961e-11	YES	ASW		2	233977823	0.0310335	YES	ASW		1	213089379	1	NO	GWD
6	11318682	8.98623e-11	YES	ASW		10	6193169	0.0317109	YES	ASW		1	220849826	0.184471	YES	LWK
17	66097830	9.05894e-11	YES	ASW		4	2513624	0.0317238	YES	ASW		1	220849983	0.139026	NO	FIN
9	21412349	9.06685e-11	YES	ASW		2	231068138	0.0322139	YES	ASW		1	220883387	0.367273	YES	ASW
2	232526705	9.08341e-11	YES	ASW		21	33765496	0.0323822	NO	ASW		1	220883387	0.666142	NO	CEU
14	22080730	9.13993e-11	YES	ASW		17	43128906	0.032393	NO	ASW		1	220883387	0.848478	NO	CHB
22	30193548	9.14393e-11	YES	ASW		8	105600732	0.0324169	YES	ASW		1	220883387	1	YES	ESN
3	191781574	9.76723e-11	YES	ASW		12	109592558	0.0327264	YES	ASW		1	220883387	1	NO	FIN
13	30945932	9.95935e-11	YES	ASW		21	44834825	0.0331875	YES	ASW		1	220883387	0.521657	NO	GWD
5	6718668	1.02732e-10	YES	ASW		3	51976294	0.033305	YES	ASW		1	220883387	1	YES	LWK
6	7813034	1.03687e-10	YES	ASW		5	11144359	0.0333203	YES	ASW		1	220883387	0.22166	YES	TSI
21	16795249	1.04295e-10	YES	ASW		4	3958065	0.0337051	YES	ASW		1	220883387	0.790824	YES	YRI
5	96213171	1.0446e-10	YES	ASW		21	38362156	0.0338059	YES	ASW		1	220887035	1	NO	CEU
10	82204580	1.05448e-10	YES	ASW		17	38699588	0.0341838	NO	ASW		1	220887035	0.769165	NO	GWD
1	178512331	1.0708e-10	YES	ASW		17	80829253	0.034319	YES	ASW		1	220891416	2.14876e-51	YES	ASW
15	100436147	1.07256e-10	YES	ASW		22	50316835	0.0345692	YES	ASW		1	220891416	1.2362e-13	YES	CEU
3	195314832	1.08137e-10	YES	ASW		17	9479098	0.0346528	YES	ASW		1	220891416	2.01298e-64	YES	CHB
6	37484970	1.08455e-10	YES	ASW		14	101587536	0.0347422	YES	ASW		1	220891416	1.33638e-64	YES	ESN
14	21229305	1.103e-10	YES	ASW		8	22831387	0.0349737	YES	ASW		1	220891416	1.33645e-07	YES	FIN
3	194860251	1.11322e-10	YES	ASW		8	21946979	0.0349911	NO	ASW		1	220891416	1.3872e-41	YES	GWD
14	66104820	1.11567e-10	YES	ASW		7	73506880	0.0355257	YES	ASW		1	220891416	9.57355e-20	YES	IBS
5	176099728	1.14697e-10	YES	ASW		6	3435114	0.0359772	YES	ASW		1	220891416	1.50974e-66	YES	LWK
5	56738558	1.14821e-10	YES	ASW		3	170028309	0.0361155	NO	ASW		1	220891416	4.39385e-20	YES	TSI
2	9888881	1.1548e-10	YES	ASW		8	6691863	0.0361396	YES	ASW		1	220891416	1.6207e-74	YES	YRI
12	56111667	1.15954e-10	YES	ASW		22	46450297	0.0368477	NO	ASW		1	220892012	2.09067e-08	YES	ASW
13	101910617	1.16848e-10	YES	ASW		7	98741940	0.0368715	NO	ASW		1	220892012	0.0702974	YES	CEU
10	58394085	1.17352e-10	YES	ASW		3	41232162	0.0369128	YES	ASW		1	220892012	6.00481e-09	YES	CHB
1	28572207	1.1771e-10	YES	ASW		18	20651446	0.0370153	YES	ASW		1	220892012	4.50519e-05	YES	ESN
4	15656897	1.18607e-10	YES	ASW		17	74835854	0.0371698	YES	ASW		1	220892012	0.734432	YES	FIN
6	150517251	1.21713e-10	YES	ASW		14	103607073	0.0372814	YES	ASW		1	220892012	5.35242e-10	YES	GWD
13	21900525	1.22202e-10	YES	ASW		15	65198240	0.0372884	NO	ASW		1	220892012	1	NO	IBS
2	163577582	1.22895e-10	YES	ASW		5	133437792	0.0374722	YES	ASW		1	220892012	3.42408e-08	YES	LWK
4	40538186	1.26222e-10	YES	ASW		4	113200382	0.0374808	YES	ASW		1	220892012	1.04676e-07	YES	TSI
22	18262517	1.26566e-10	YES	ASW		8	2672204	0.0374838	YES	ASW		1	220892012	1.91833e-15	YES	YRI
6	26924050	1.27026e-10	YES	ASW		17	56655163	0.0377598	YES	ASW		1	226356647	0.526388	YES	YRI
2	242051128	1.29651e-10	YES	ASW		12	122076206	0.0377819	NO	ASW		1	232732813	0.234523	YES	ASW
8	134228930	1.32974e-10	YES	ASW		18	3209349	0.0379686	YES	ASW		1	232732813	0.0191052	YES	ESN
17	48964891	1.33878e-10	YES	ASW		7	2394746	0.0380672	NO	ASW		1	232732813	0.0186307	YES	GWD
1	85755925	1.354e-10	YES	ASW		19	52693509	0.0381529	YES	ASW		1	232732813	0.0125202	YES	LWK
3	152234166	1.44686e-10	YES	ASW		18	34080419	0.0381634	YES	ASW		1	232732813	0.786122	YES	YRI
22	44280412	1.46123e-10	YES	ASW		17	45920578	0.038234	YES	ASW		1	232732981	0.864963	NO	ASW
4	10118631	1.46318e-10	YES	ASW		17	72848800	0.0382435	YES	ASW		1	232732981	0.459123	YES	ESN
11	26109277	1.48162e-10	YES	ASW		1	28975106	0.0384829	YES	ASW		1	232732981	0.443346	NO	GWD
17	6558255	1.50658e-10	YES	ASW		22	42933626	0.038659	NO	ASW		1	232732981	0.0740805	NO	LWK
5	79683327	1.57422e-10	YES	ASW		5	68389606	0.0386613	NO	ASW		1	232732981	0.38701	NO	YRI
8	85841793	1.58968e-10	YES	ASW		20	25450854	0.0389108	YES	ASW		1	235251324	0.825444	YES	ESN
5	79683363	1.62182e-10	YES	ASW		4	3882092	0.0391324	NO	ASW		1	235251324	0.0946369	YES	GWD
10	14740962	1.62387e-10	YES	ASW		19	35632634	0.0391961	NO	ASW		1	235251324	0.82383	YES	LWK
2	220144047	1.7092e-10	YES	ASW		14	74100314	0.0393458	YES	ASW		1	235580646	0.442451	YES	ASW
9	140653741	1.71129e-10	YES	ASW		2	130554145	0.0394361	YES	ASW		1	235580646	0.722677	YES	CEU
17	29298451	1.73622e-10	YES	ASW		22	46959743	0.0395292	YES	ASW		1	235580646	0.039874	NO	CHB
10	115721430	1.75325e-10	YES	ASW		8	118533444	0.0396869	NO	ASW		1	235580646	0.373354	NO	ESN
3	42531939	1.76014e-10	YES	ASW		11	64579243	0.0399952	NO	ASW		1	235580646	1	NO	FIN
10	135187820	1.76233e-10	YES	ASW		3	42270525	0.0405225	YES	ASW		1	235580646	0.0619387	YES	GWD
5	55610575	1.77492e-10	YES	ASW		17	6399475	0.0407287	YES	ASW		1	235580646	0.0333836	YES	IBS
5	124287950	1.80925e-10	YES	ASW		5	149184499	0.0408822	YES	ASW		1	235580646	0.122164	NO	LWK
3	53247016	1.82311e-10	YES	ASW		5	6717111	0.0409578	YES	ASW		1	235580646	0.0390001	YES	TSI
22	48315016	1.8385e-10	YES	ASW		18	74117984	0.0410447	YES	ASW		1	235580646	0.560364	YES	YRI
2	80752502	1.84693e-10	YES	ASW		8	101225298	0.0410508	NO	ASW		1	235584193	0.645064	YES	GWD
4	36312542	1.85527e-10	YES	ASW		20	47443905	0.0413057	NO	ASW		1	235588409	1	YES	ASW
20	8582332	1.9123e-10	YES	ASW		4	1345817	0.0414478	YES	ASW		1	235588409	0.408739	YES	CHB
18	51656039	1.94317e-10	YES	ASW		2	70418560	0.0416117	YES	ASW		1	235588409	0.0536061	YES	ESN
1	161348992	2.01972e-10	YES	ASW		21	46921118	0.0419792	YES	ASW		1	235588409	0.00409299	NO	FIN
22	36830474	2.09153e-10	YES	ASW		11	63688119	0.0420272	YES	ASW		1	235588409	0.648951	YES	GWD
15	78353818	2.09241e-10	YES	ASW		19	2579422	0.042232	NO	ASW		1	235588409	0.364557	YES	IBS
5	78557948	2.09512e-10	YES	ASW		12	110033270	0.0422476	YES	ASW		1	235588409	0.218359	YES	LWK
16	18937508	2.0975e-10	YES	ASW		10	134000962	0.0426751	YES	ASW		1	235588409	0.27047	YES	TSI
6	169513040	2.10934e-10	YES	ASW		12	1100450	0.0426964	YES	ASW		1	235588409	0.00565802	YES	YRI
6	130591660	2.12476e-10	YES	ASW		1	113008258	0.043237	NO	ASW		1	235622693	0.0848973	YES	ESN
1	92220155	2.18491e-10	YES	ASW		12	94665258	0.0432863	YES	ASW		1	235642606	0.442582	YES	FIN
11	6878307	2.18545e-10	YES	ASW		17	35969604	0.0437322	YES	ASW		1	235642606	0.405652	NO	IBS
10	14029742	2.24292e-10	YES	ASW		2	240211107	0.0439383	YES	ASW		1	235653025	0.517088	NO	TSI
3	16783061	2.27954e-10	YES	ASW		12	50526814	0.0450239	YES	ASW		1	235656658	0.177942	NO	ASW
11	10476698	2.31139e-10	YES	ASW		2	232422386	0.045079	YES	ASW		1	235656658	0.60814	NO	CEU
2	182035192	2.33539e-10	YES	ASW		6	170101841	0.045287	YES	ASW		1	235656658	1	NO	ESN
1	154781591	2.36319e-10	YES	ASW		1	30846085	0.0453172	YES	ASW		1	235656658	0.201166	YES	FIN
3	46137117	2.37141e-10	YES	ASW		6	137942983	0.0456037	NO	ASW		1	235656658	0.0125602	NO	GWD
8	68778176	2.45584e-10	YES	ASW		22	18122450	0.0458212	YES	ASW		1	235656658	0.91267	NO	IBS
15	83869144	2.49292e-10	YES	ASW		8	123983288	0.0459093	YES	ASW		1	235656658	0.882787	YES	LWK
2	132256410	2.54928e-10	YES	ASW		17	26303366	0.0459371	YES	ASW		1	235656658	0.423286	YES	TSI
7	149332825	2.55266e-10	YES	ASW		22	29871417	0.0460237	YES	ASW		1	235656658	0.820682	YES	YRI
13	76112102	2.58683e-10	YES	ASW		19	37262993	0.0462794	YES	ASW		1	235663216	0.00640849	YES	ASW
22	44280501	2.60882e-10	YES	ASW		12	27090587	0.0463742	YES	ASW		1	235663653	0.532021	NO	ASW
2	101010867	2.63348e-10	YES	ASW		19	16222315	0.0470064	YES	ASW		1	235663653	1	YES	ESN
17	63119488	2.63624e-10	YES	ASW		19	45787002	0.0472683	YES	ASW		1	235663653	0.572038	YES	FIN
4	190862042	2.65122e-10	YES	ASW		16	85091243	0.0487202	YES	ASW		1	235663653	0.736519	NO	IBS
19	19935030	2.71959e-10	YES	ASW		14	106026812	0.0488196	YES	ASW		1	235664642	0.225816	YES	FIN
10	115721428	2.75556e-10	YES	ASW		2	219712838	0.0490934	YES	ASW		1	235664642	0.10712	YES	IBS
11	35028511	2.85413e-10	YES	ASW		2	111880061	0.0491554	YES	ASW		1	235666159	0.912454	YES	FIN
19	44294946	2.85817e-10	YES	ASW		15	52402476	0.0493036	NO	ASW		1	235666159	0.213566	NO	IBS
14	100840290	2.89165e-10	YES	ASW		14	67960255	0.0496123	YES	ASW		1	235666518	0.200914	NO	ASW
16	89386934	2.90353e-10	YES	ASW		11	236536	0.0496644	YES	ASW		1	235667186	0.673046	YES	ASW
12	4757841	2.91242e-10	YES	ASW		11	68623228	0.0496747	YES	ASW		1	235667186	0.344988	YES	CEU
6	139013263	2.93499e-10	YES	ASW		12	42878604	0.0497487	NO	ASW		1	235667186	0.0635484	NO	CHB
1	40253786	2.95653e-10	YES	ASW		10	32250931	0.0499889	YES	ASW		1	235667186	0.21261	NO	ESN
2	75539318	3.00103e-10	YES	ASW		13	99507322	0.0501839	NO	ASW		1	235667186	0.0961657	YES	FIN
10	50350183	3.02324e-10	YES	ASW		19	33310447	0.05025	YES	ASW		1	235667186	0.932065	NO	GWD
5	91863493	3.05442e-10	YES	ASW		1	156089609	0.0502539	YES	ASW		1	235667186	2.26462e-05	YES	IBS
5	132734590	3.10492e-10	YES	ASW		6	159589744	0.0504055	YES	ASW		1	235667186	0.451652	NO	LWK
3	97629199	3.10511e-10	YES	ASW		6	13538527	0.0507956	YES	ASW		1	235667186	0.124926	YES	TSI
6	26923976	3.15e-10	YES	ASW		1	19276935	0.0508436	YES	ASW		1	235667186	0.145847	NO	YRI
1	160423444	3.23528e-10	YES	ASW		3	101643322	0.0511132	YES	ASW		1	235667217	0.502515	YES	ASW
8	102074514	3.26905e-10	YES	ASW		5	96519094	0.0513836	NO	ASW		1	235667217	1	YES	CEU
3	10328782	3.27181e-10	YES	ASW		1	54519800	0.0516128	YES	ASW		1	235667217	0.072568	NO	CHB
8	67358694	3.27868e-10	YES	ASW		2	110273727	0.0521089	YES	ASW		1	235667217	0.109256	NO	ESN
16	85636949	3.35472e-10	YES	ASW		12	122220559	0.0521118	NO	ASW		1	235667217	0.0711466	YES	FIN
14	56669212	3.38161e-10	YES	ASW		18	21242420	0.0525778	YES	ASW		1	235667217	0.0736706	NO	GWD
5	39075394	3.38261e-10	YES	ASW		10	61665210	0.0525816	NO	ASW		1	235667217	0.000825464	YES	IBS
22	42836337	3.40409e-10	YES	ASW		6	170101996	0.052767	NO	ASW		1	235667217	0.0977504	NO	LWK
5	142499177	3.49619e-10	YES	ASW		1	25336654	0.053417	YES	ASW		1	235667217	0.0885352	YES	TSI
22	39601575	3.50965e-10	YES	ASW		7	158649280	0.0536539	YES	ASW		1	235667217	0.0334627	NO	YRI
2	137120500	3.52243e-10	YES	ASW		18	9614885	0.0536994	YES	ASW		1	235667236	0.364718	NO	ASW
16	70828269	3.53217e-10	YES	ASW		14	76981151	0.0537704	YES	ASW		1	235667236	0.766391	YES	CEU
10	5894140	3.55519e-10	YES	ASW		15	63340416	0.0538815	YES	ASW		1	235667236	0.0233963	NO	CHB
20	16298417	3.66528e-10	YES	ASW		1	120838514	0.0539694	YES	ASW		1	235667236	0.0101378	NO	ESN
6	15234787	3.71324e-10	YES	ASW		7	1867070	0.0545253	YES	ASW		1	235667236	0.562763	YES	FIN
11	18434016	3.81711e-10	YES	ASW		12	107065378	0.0547167	YES	ASW		1	235667236	8.71157e-05	NO	GWD
22	37496847	3.89598e-10	YES	ASW		8	144417518	0.0548394	NO	ASW		1	235667236	0.0262022	YES	IBS
1	20126561	3.91557e-10	YES	ASW		2	20252008	0.0549751	YES	ASW		1	235667236	0.0721809	NO	LWK
4	114614140	3.97849e-10	YES	ASW		4	71767906	0.0555341	NO	ASW		1	235667236	0.0505538	YES	TSI
18	72167124	3.99588e-10	NO	ASW		2	169326065	0.055848	YES	ASW		1	235667236	0.00129663	NO	YRI
11	57315521	4.13249e-10	YES	ASW		10	43857793	0.0559334	YES	ASW		1	235667690	0.197157	YES	ASW
6	37485484	4.14624e-10	YES	ASW		19	2900189	0.0565997	NO	ASW		1	235667690	0.499111	NO	CEU
17	39072234	4.17063e-10	YES	ASW		15	80444873	0.0568882	YES	ASW		1	235667690	0.747214	NO	CHB
6	2872920	4.21745e-10	YES	ASW		11	45123798	0.0572303	NO	ASW		1	235667690	0.379135	NO	ESN
17	63119530	4.22396e-10	YES	ASW		11	65685909	0.0585378	NO	ASW		1	235667690	0.0272877	NO	FIN
12	51714720	4.25847e-10	YES	ASW		4	57826580	0.058689	YES	ASW		1	235667690	0.00817666	NO	GWD
10	47640945	4.33547e-10	YES	ASW		12	105368727	0.0590236	NO	ASW		1	235667690	0.0824252	NO	IBS
20	33643640	4.38794e-10	YES	ASW		1	116185604	0.0592163	YES	ASW		1	235667690	0.443453	NO	LWK
7	12362668	4.48421e-10	YES	ASW		19	4977654	0.0592618	NO	ASW		1	235667690	0.154068	YES	TSI
10	122613	4.50881e-10	YES	ASW		11	72194716	0.0594032	YES	ASW		1	235667690	0.0393807	NO	YRI
1	171221917	4.52114e-10	YES	ASW		17	7359795	0.0594698	NO	ASW		1	235667979	0.155633	NO	ASW
4	48175876	4.53414e-10	YES	ASW		19	948358	0.0599698	YES	ASW		1	235667979	0.00783511	NO	CEU
6	42471834	4.58754e-10	YES	ASW		9	131710125	0.059999	NO	ASW		1	235667979	0.520557	NO	CHB
3	124449252	4.67883e-10	NO	ASW		10	88021822	0.0602264	YES	ASW		1	235667979	0.0321445	NO	ESN
6	41929647	4.73815e-10	YES	ASW		17	37353209	0.0602459	YES	ASW		1	235667979	0.00013875	NO	FIN
8	42549982	4.75357e-10	YES	ASW		18	77439532	0.060325	YES	ASW		1	235667979	0.053254	NO	GWD
2	114361333	4.77952e-10	YES	ASW		22	50311793	0.0604012	YES	ASW		1	235667979	0.79883	NO	IBS
9	140117968	4.85103e-10	YES	ASW		2	170551205	0.0605225	YES	ASW		1	235667979	0.0406903	NO	LWK
11	48028108	4.9e-10	YES	ASW		22	23611582	0.0607107	YES	ASW		1	235667979	0.298149	NO	TSI
1	9924677	4.90549e-10	YES	ASW		12	57824934	0.0608793	YES	ASW		1	235667979	0.315285	NO	YRI
4	39570595	4.93197e-10	YES	ASW		22	47150520	0.0611038	YES	ASW		1	235668161	0.892278	YES	ASW
22	50317401	4.97337e-10	YES	ASW		17	73585072	0.0611823	YES	ASW		1	235668161	0.586611	NO	CEU
10	26736161	4.98598e-10	YES	ASW		8	66546126	0.0612343	YES	ASW		1	235668161	0.349026	NO	ESN
3	97952432	5.00506e-10	YES	ASW		10	121249171	0.0612519	YES	ASW		1	235668161	0.0183692	NO	FIN
7	5847340	5.01476e-10	YES	ASW		6	12065446	0.061887	NO	ASW		1	235668161	0.492724	NO	GWD
10	129948465	5.03675e-10	YES	ASW		4	100041576	0.0621803	YES	ASW		1	235668161	0.0167887	NO	IBS
3	58038267	5.15227e-10	YES	ASW		1	17446935	0.0622237	YES	ASW		1	235668161	0.18211	NO	LWK
3	72737482	5.26111e-10	YES	ASW		16	68095414	0.0626041	YES	ASW		1	235668161	0.112281	NO	YRI
5	127036279	5.2869e-10	YES	ASW		1	39681658	0.0630951	YES	ASW		1	235677290	0.269958	YES	GWD
18	34586880	5.37384e-10	YES	ASW		16	14403442	0.0637326	YES	ASW		1	235677290	1	YES	IBS
22	44845616	5.46563e-10	YES	ASW		5	42949442	0.0637621	NO	ASW		1	235677290	0.508035	YES	YRI
16	87705494	5.47358e-10	YES	ASW		2	9879275	0.0638809	YES	ASW		1	235680372	0.0603196	NO	ASW
10	81045280	5.58915e-10	NO	ASW		9	127231325	0.0639204	NO	ASW		1	235680372	0.50227	NO	CEU
1	158789612	5.62147e-10	YES	ASW		5	133448850	0.0639285	YES	ASW		1	235680372	0.00217649	NO	ESN
1	23901193	5.63503e-10	YES	ASW		19	49839428	0.063976	YES	ASW		1	235680372	0.00612438	NO	FIN
3	179639416	5.6562e-10	YES	ASW		4	3487322	0.0644114	YES	ASW		1	235680372	0.515518	NO	GWD
17	49505517	5.65968e-10	YES	ASW		22	19744524	0.0645249	YES	ASW		1	235680372	0.0147746	NO	IBS
7	151047142	5.66663e-10	YES	ASW		6	149867700	0.0647546	YES	ASW		1	235680372	0.000229777	NO	LWK
12	50641572	5.72917e-10	YES	ASW		16	23568780	0.0652176	NO	ASW		1	235680372	0.00490878	NO	TSI
14	107108679	5.79126e-10	YES	ASW		11	77741927	0.0652301	YES	ASW		1	235680372	6.47281e-06	NO	YRI
16	71995422	5.79223e-10	YES	ASW		7	56131882	0.0656572	NO	ASW		10	1022496	0.494379	NO	CHB
8	106834221	5.90748e-10	YES	ASW		11	18548963	0.0660482	YES	ASW		10	1022496	1	NO	FIN
12	77993606	5.96307e-10	YES	ASW		15	85952178	0.0660776	YES	ASW		10	1022496	0.146744	NO	GWD
12	108713584	6.05959e-10	YES	ASW		19	46320780	0.0661457	YES	ASW		10	1022496	0.256123	NO	IBS
4	39570622	6.12979e-10	YES	ASW		15	70785009	0.0666606	YES	ASW		10	1025571	0.0432553	NO	GWD
4	140900049	6.14453e-10	YES	ASW		5	148648717	0.066717	YES	ASW		10	1026354	0.701366	YES	ASW
10	32049432	6.19066e-10	YES	ASW		10	127730596	0.0674439	NO	ASW		10	1029278	0.509729	YES	ESN
17	25886581	6.45058e-10	YES	ASW		5	118691888	0.0676861	YES	ASW		10	1029278	0.135221	YES	YRI
12	6552154	6.5707e-10	YES	ASW		20	48581565	0.0682436	YES	ASW		10	1050754	0.859845	YES	ASW
19	49379551	6.59712e-10	YES	ASW		7	77128411	0.0682699	YES	ASW		10	1050754	0.204696	YES	CEU
7	47977093	6.62783e-10	YES	ASW		17	16892147	0.06862	NO	ASW		10	1050754	0.547843	NO	CHB
13	31586558	6.85477e-10	YES	ASW		22	46512955	0.0690957	NO	ASW		10	1050754	0.125361	YES	ESN
6	27729951	7.06559e-10	YES	ASW		22	23285176	0.0693018	YES	ASW		10	1050754	0.843008	NO	FIN
6	54155953	7.0824e-10	YES	ASW		20	48551956	0.0694799	NO	ASW		10	1050754	1	YES	GWD
14	107239080	7.10926e-10	YES	ASW		22	46959947	0.0698136	YES	ASW		10	1050754	0.0665363	NO	IBS
5	177666896	7.21314e-10	YES	ASW		18	77794026	0.0706138	YES	ASW		10	1050754	1	YES	LWK
8	99305539	7.28792e-10	YES	ASW		9	103174029	0.0709595	YES	ASW		10	1050754	0.73317	YES	TSI
5	56109362	7.31577e-10	YES	ASW		14	105668349	0.0715067	YES	ASW		10	1050754	0.345757	YES	YRI
2	202000395	7.36513e-10	YES	ASW		3	13056168	0.0717305	YES	ASW		10	1062475	0.00242163	YES	ASW
4	45122349	7.42652e-10	YES	ASW		16	89707099	0.0718669	NO	ASW		10	1062475	0.549168	YES	ESN
13	22523991	7.51874e-10	YES	ASW		10	43362626	0.071916	YES	ASW		10	11803083	5.56103e-05	NO	YRI
13	28611719	7.52444e-10	YES	ASW		12	89923811	0.0720705	YES	ASW		10	11803105	0.000103096	NO	YRI
3	42171389	7.56186e-10	YES	ASW		19	5791167	0.0721266	YES	ASW		10	11803339	0.371155	NO	CEU
7	8174078	7.56916e-10	YES	ASW		14	54012092	0.0723775	YES	ASW		10	11803339	0.453722	YES	FIN
20	12922943	7.58977e-10	YES	ASW		11	75050842	0.0726675	YES	ASW		10	11803339	0.00647975	NO	IBS
9	35687055	7.61343e-10	YES	ASW		2	215674872	0.0730109	YES	ASW		10	11803339	0.474592	NO	LWK
10	47640757	7.63494e-10	YES	ASW		3	51976937	0.0732504	YES	ASW		10	11803339	0.0779	YES	TSI
20	48533630	7.7391e-10	YES	ASW		19	6088087	0.0733797	NO	ASW		10	11803339	1	NO	YRI
2	132494171	7.96947e-10	YES	ASW		19	984218	0.0734228	YES	ASW		10	11803651	1	NO	ASW
13	45223403	8.03385e-10	YES	ASW		15	65167523	0.0741414	NO	ASW		10	11803651	0.327711	YES	ESN
1	165820383	8.071e-10	YES	ASW		18	45651464	0.074575	YES	ASW		10	11803651	0.350703	YES	GWD
21	44985272	8.14178e-10	YES	ASW		3	101395041	0.074764	YES	ASW		10	11803651	0.0691226	NO	LWK
5	100126219	8.2013e-10	YES	ASW		1	26617134	0.0756695	YES	ASW		10	11803651	0.158994	YES	TSI
22	22652491	8.27084e-10	NO	ASW		15	81292145	0.0758068	YES	ASW		10	11803651	1	NO	YRI
8	145008560	8.34314e-10	YES	ASW		3	58071644	0.0763128	YES	ASW		10	11803659	0.520796	NO	ASW
12	26283950	8.35368e-10	YES	ASW		1	114576022	0.0768859	YES	ASW		10	11803659	0.246489	YES	ESN
7	1216735	8.4244e-10	YES	ASW		11	117198789	0.0770824	YES	ASW		10	11803659	0.637071	YES	GWD
17	71148516	8.46963e-10	YES	ASW		11	68149712	0.07797	NO	ASW		10	11803659	0.0106757	NO	LWK
8	52367444	8.47299e-10	YES	ASW		18	77225186	0.078241	YES	ASW		10	11803659	0.291519	YES	TSI
16	85137251	8.49944e-10	YES	ASW		11	5704819	0.0784324	YES	ASW		10	11803659	0.873603	YES	YRI
1	223895559	8.52068e-10	YES	ASW		4	1602712	0.0785596	YES	ASW		10	11803816	0.841516	YES	ESN
20	11200008	8.53208e-10	YES	ASW		3	172240215	0.0790922	NO	ASW		10	11803816	0.0673133	NO	FIN
1	111845241	8.6599e-10	YES	ASW		14	105363202	0.0792887	NO	ASW		10	11803816	0.284729	YES	GWD
8	70633391	8.75977e-10	YES	ASW		18	29265177	0.0793614	NO	ASW		10	11803816	0.24764	YES	LWK
12	83399610	8.78243e-10	YES	ASW		20	42744587	0.0797389	NO	ASW		10	11804582	0.688558	NO	ASW
19	6611567	8.95837e-10	YES	ASW		22	22516990	0.0799047	YES	ASW		10	11804582	1	NO	LWK
1	199243228	8.99128e-10	YES	ASW		4	185738804	0.0801025	YES	ASW		10	11804582	0.0585917	YES	YRI
6	4907087	9.03826e-10	YES	ASW		12	49741538	0.0802134	YES	ASW		10	13313567	0.000162478	YES	ASW
5	90458387	9.17536e-10	YES	ASW		14	91830619	0.0804913	YES	ASW		10	13313567	1.21454e-05	YES	ESN
12	96811783	9.30096e-10	YES	ASW		1	11797024	0.0810338	YES	ASW		10	13313567	0.0260459	YES	GWD
1	76054661	9.42382e-10	YES	ASW		6	37027872	0.0811063	NO	ASW		10	13313567	1.53926e-06	YES	LWK
5	132866975	9.54219e-10	YES	ASW		7	64126551	0.0812186	YES	ASW		10	13313567	4.95382e-21	YES	YRI
20	4795127	9.57066e-10	YES	ASW		22	42896000	0.0812408	NO	ASW		10	13316521	0.197397	YES	ASW
16	10965115	9.73906e-10	YES	ASW		6	5506733	0.0814636	YES	ASW		10	18960824	0.138974	NO	ASW
19	36394858	9.8512e-10	YES	ASW		3	132378688	0.0820638	NO	ASW		10	18960824	0.135936	NO	YRI
15	80189805	9.85181e-10	YES	ASW		15	40361326	0.0826473	YES	ASW		10	18960841	0.252347	NO	ASW
9	109939791	9.9501e-10	YES	ASW		15	79043393	0.083343	NO	ASW		10	18971532	0.307562	NO	ASW
21	47604720	9.97926e-10	YES	ASW		2	242119583	0.0833546	YES	ASW		10	35074901	0.801039	NO	CEU
15	89952303	9.99884e-10	YES	ASW		17	65775272	0.0837309	NO	ASW		10	35076127	0.0768931	YES	CEU
6	54156765	1.00087e-09	YES	ASW		4	108641300	0.0840685	YES	ASW		10	35076127	0.676399	YES	CHB
12	8607626	1.00182e-09	YES	ASW		3	61547164	0.0842716	NO	ASW		10	35076127	0.374005	YES	FIN
2	186120486	1.0169e-09	YES	ASW		15	74666658	0.0848075	NO	ASW		10	35076127	0.620976	YES	LWK
7	127744492	1.01742e-09	YES	ASW		19	43954915	0.0849202	YES	ASW		10	35078967	0.279314	NO	CEU
1	156096873	1.02052e-09	YES	ASW		17	34417292	0.0852286	NO	ASW		10	35078967	0.295785	NO	CHB
11	112082493	1.02606e-09	YES	ASW		6	4008855	0.0854377	YES	ASW		10	35078967	0.462007	NO	GWD
22	40810851	1.02842e-09	YES	ASW		19	36265652	0.0856062	YES	ASW		10	35078967	0.164369	YES	IBS
12	2041906	1.05104e-09	YES	ASW		3	194972702	0.0856136	YES	ASW		10	35078967	1	NO	TSI
15	78237027	1.05602e-09	YES	ASW		2	172379686	0.0858976	YES	ASW		10	35079165	0.726319	NO	CEU
15	69735567	1.108e-09	YES	ASW		1	2044054	0.0866907	YES	ASW		10	35079165	0.261814	YES	CHB
4	76025012	1.11113e-09	YES	ASW		1	28696091	0.0867485	YES	ASW		10	35079165	0.318679	YES	GWD
2	127254270	1.14219e-09	YES	ASW		20	47238406	0.0871985	NO	ASW		10	35079165	0.553669	YES	TSI
1	244569746	1.15927e-09	YES	ASW		1	3644805	0.0879865	NO	ASW		10	35080743	0.00452472	YES	CEU
1	244979204	1.16882e-09	YES	ASW		20	62273136	0.0888074	NO	ASW		10	35084080	0.425057	YES	ASW
7	625029	1.18807e-09	YES	ASW		22	43644782	0.089066	YES	ASW		10	35084080	0.715264	NO	CEU
6	158746715	1.19397e-09	YES	ASW		4	1794280	0.0894462	YES	ASW		10	35084080	0.55652	YES	CHB
7	24267358	1.20609e-09	YES	ASW		11	133765367	0.0896738	YES	ASW		10	35084080	0.684153	YES	ESN
8	101452490	1.21011e-09	YES	ASW		19	49465384	0.0903214	YES	ASW		10	35084080	0.532575	YES	GWD
15	52781256	1.21682e-09	YES	ASW		12	49351572	0.0909171	YES	ASW		10	35084080	0.0476176	NO	IBS
11	6878310	1.21929e-09	YES	ASW		7	102789752	0.0914619	YES	ASW		10	35084080	0.209665	YES	LWK
2	240900947	1.23059e-09	YES	ASW		5	178986436	0.0921541	YES	ASW		10	35084080	0.817927	NO	TSI
19	996651	1.23618e-09	YES	ASW		5	139223778	0.092188	YES	ASW		10	35084200	0.549272	YES	CEU
5	79512502	1.25903e-09	YES	ASW		9	129429091	0.092562	YES	ASW		10	35084200	0.0228282	YES	CHB
1	156806023	1.26135e-09	YES	ASW		20	61287669	0.0927429	NO	ASW		10	35084200	0.0884766	NO	FIN
19	6802094	1.26178e-09	YES	ASW		5	6713140	0.0927804	NO	ASW		10	35084200	0.149524	YES	TSI
22	44845654	1.27108e-09	YES	ASW		16	58550632	0.0933006	NO	ASW		10	35084200	0.013298	YES	YRI
6	159332063	1.27754e-09	YES	ASW		4	129584645	0.0936925	YES	ASW		10	35084277	0.446018	NO	CEU
1	17231951	1.28545e-09	YES	ASW		4	69441789	0.0944521	YES	ASW		10	35084277	0.562901	YES	CHB
11	62308828	1.28727e-09	YES	ASW		4	6712137	0.0946978	YES	ASW		10	35084277	0.0721343	YES	FIN
3	197121368	1.28841e-09	YES	ASW		15	74675658	0.0947811	YES	ASW		10	35084277	0.236724	NO	GWD
15	100385400	1.29346e-09	YES	ASW		17	36857822	0.0950023	YES	ASW		10	35084277	0.170405	YES	YRI
15	98631974	1.31352e-09	YES	ASW		19	532364	0.0954024	NO	ASW		10	35084445	0.686139	NO	CHB
1	41422228	1.3177e-09	YES	ASW		7	6486758	0.0965306	YES	ASW		10	35096100	0.307277	YES	ASW
10	72240614	1.32747e-09	YES	ASW		1	205498343	0.0966165	YES	ASW		10	35096100	0.818204	YES	CEU
2	132256414	1.33355e-09	YES	ASW		6	29759811	0.0968911	NO	ASW		10	35096100	0.0258645	YES	CHB
2	9241276	1.34226e-09	YES	ASW		19	12076171	0.0974085	YES	ASW		10	35096100	0.84774	NO	ESN
1	46806242	1.35063e-09	YES	ASW		19	36395446	0.097705	NO	ASW		10	35096100	0.834085	NO	GWD
17	28994897	1.35359e-09	YES	ASW		15	52395925	0.0977283	YES	ASW		10	35096100	0.490702	NO	LWK
2	114361334	1.35689e-09	YES	ASW		21	46932115	0.0978139	YES	ASW		10	35096100	0.00138375	YES	YRI
10	6309402	1.37097e-09	YES	ASW		7	128502214	0.0987287	YES	ASW		10	35096416	1	NO	CHB
3	72737553	1.38525e-09	YES	ASW		2	122067565	0.0993795	YES	ASW		10	35096465	0.162028	YES	CHB
10	70855972	1.3904e-09	YES	ASW		19	52080343	0.0994594	YES	ASW		10	35096470	0.0603948	YES	CHB
20	25844056	1.39215e-09	YES	ASW		1	153600279	0.100149	NO	ASW		10	35097933	0.658232	YES	ASW
22	43116277	1.40243e-09	YES	ASW		12	125225559	0.100897	YES	ASW		10	35097933	0.343521	YES	CEU
3	36934774	1.40326e-09	YES	ASW		19	45240371	0.101172	YES	ASW		10	35097933	2.05951e-06	YES	CHB
14	107177716	1.43044e-09	NO	ASW		19	1275987	0.101805	YES	ASW		10	35097933	0.0106565	YES	ESN
17	30229877	1.44542e-09	YES	ASW		4	154387808	0.101877	NO	ASW		10	35097933	0.0694945	NO	FIN
18	9173886	1.45107e-09	YES	ASW		3	157290543	0.102243	YES	ASW		10	35097933	0.184294	YES	GWD
8	96225548	1.45176e-09	YES	ASW		22	37579803	0.10229	YES	ASW		10	35097933	0.0964059	YES	IBS
18	74076658	1.47903e-09	YES	ASW		10	98347257	0.102914	YES	ASW		10	35097933	0.122132	NO	LWK
10	47639862	1.48082e-09	YES	ASW		17	2027182	0.10303	NO	ASW		10	35097933	0.000202823	YES	TSI
2	49220890	1.50111e-09	YES	ASW		5	156946296	0.103068	YES	ASW		10	35098158	0.0114041	YES	ASW
4	115976199	1.5085e-09	YES	ASW		2	20252007	0.10319	YES	ASW		10	35098158	0.234934	YES	CEU
17	1106931	1.51714e-09	YES	ASW		16	28937275	0.103385	NO	ASW		10	35098158	1	YES	CHB
7	32552522	1.52289e-09	YES	ASW		22	45837033	0.103489	YES	ASW		10	35098158	0.312903	YES	ESN
5	168971513	1.52574e-09	YES	ASW		19	5988028	0.103641	NO	ASW		10	35098158	0.0300139	YES	FIN
10	23145477	1.53002e-09	YES	ASW		2	47299166	0.103943	NO	ASW		10	35098158	0.0818599	YES	GWD
12	4757809	1.59057e-09	YES	ASW		3	126679742	0.104479	YES	ASW		10	35098158	3.57836e-05	YES	IBS
1	43975773	1.60849e-09	YES	ASW		8	54605641	0.104496	YES	ASW		10	35098158	1	NO	LWK
1	168479438	1.62766e-09	YES	ASW		22	18589801	0.104567	YES	ASW		10	35098158	0.0502536	YES	TSI
11	44634995	1.63644e-09	YES	ASW		4	1567600	0.104585	YES	ASW		10	35098158	0.0409536	YES	YRI
1	23451360	1.64531e-09	YES	ASW		17	41857030	0.104897	YES	ASW		10	35098333	0.0107415	YES	ASW
11	6878320	1.67388e-09	YES	ASW		16	86021576	0.105272	NO	ASW		10	35098333	0.000528592	YES	CEU
12	9256219	1.68224e-09	YES	ASW		20	22672883	0.105811	YES	ASW		10	35098333	0.00290559	YES	CHB
3	149104946	1.6867e-09	YES	ASW		17	3539581	0.105924	NO	ASW		10	35098333	0.00597773	YES	ESN
10	14690138	1.71536e-09	YES	ASW		19	56014656	0.106314	NO	ASW		10	35098333	2.02399e-05	YES	FIN
3	158138935	1.73005e-09	YES	ASW		19	12807066	0.106936	YES	ASW		10	35098333	0.0881927	YES	GWD
2	143344593	1.73223e-09	YES	ASW		18	10879253	0.107282	YES	ASW		10	35098333	2.14677e-07	YES	IBS
6	160335055	1.73801e-09	YES	ASW		7	2719957	0.107435	YES	ASW		10	35098333	0.591238	NO	LWK
7	44808017	1.75136e-09	YES	ASW		6	15023514	0.108102	YES	ASW		10	35098333	0.00729743	YES	TSI
2	233193002	1.75204e-09	YES	ASW		18	59620765	0.108351	NO	ASW		10	35098333	0.0115773	YES	YRI
8	11142625	1.75702e-09	YES	ASW		7	127552124	0.108493	YES	ASW		10	35098836	0.904686	YES	ASW
2	11766120	1.76274e-09	YES	ASW		10	131934894	0.108817	YES	ASW		10	35098836	0.000661419	YES	CEU
8	8646633	1.80049e-09	YES	ASW		12	123560289	0.108955	NO	ASW		10	35098836	0.00518234	YES	CHB
5	134649425	1.8153e-09	YES	ASW		7	5436368	0.108967	NO	ASW		10	35098836	0.238539	YES	GWD
3	119800686	1.8163e-09	YES	ASW		9	33130640	0.110163	NO	ASW		10	35098836	0.00778401	YES	IBS
9	117145440	1.83616e-09	YES	ASW		2	27309406	0.110422	YES	ASW		10	35098836	0.167421	YES	LWK
3	160361950	1.85598e-09	YES	ASW		5	76012355	0.110694	NO	ASW		10	35098836	1	YES	TSI
10	97592286	1.90134e-09	YES	ASW		9	37528404	0.110725	NO	ASW		10	35098836	3.10213e-05	YES	YRI
14	106626958	1.90856e-09	YES	ASW		14	65419293	0.112721	YES	ASW		10	43808798	1	NO	FIN
8	134585018	1.9291e-09	YES	ASW		8	9320959	0.113324	NO	ASW		10	43808798	0.00166854	YES	GWD
17	41393440	1.95338e-09	YES	ASW		12	9882700	0.11393	NO	ASW		10	43809665	0.000815271	YES	ESN
10	106028478	1.96903e-09	YES	ASW		12	32543696	0.114106	YES	ASW		10	43809709	1	NO	GWD
1	107538981	1.9759e-09	YES	ASW		7	1099092	0.114136	YES	ASW		10	43810312	1	NO	CEU
12	9436083	1.98991e-09	YES	ASW		16	50186482	0.115753	YES	ASW		10	43810312	0.287963	NO	CHB
13	33385580	1.99758e-09	YES	ASW		20	17629694	0.116198	YES	ASW		10	43810312	0.000235511	YES	ESN
1	196743927	2.01303e-09	YES	ASW		11	10679441	0.11644	YES	ASW		10	43810312	1	NO	FIN
4	174107537	2.02035e-09	YES	ASW		19	873258	0.116679	NO	ASW		10	43810312	0.174173	YES	GWD
17	5202922	2.02394e-09	YES	ASW		19	47103474	0.116755	NO	ASW		10	43810312	1	NO	LWK
4	115976205	2.07101e-09	YES	ASW		11	33722458	0.116798	YES	ASW		10	43810949	1	NO	CEU
2	75004753	2.09821e-09	YES	ASW		6	13814222	0.117358	NO	ASW		10	43810949	0.165674	YES	CHB
19	10764867	2.11069e-09	YES	ASW		2	231790350	0.117425	YES	ASW		10	43810949	0.720652	NO	ESN
22	39101079	2.12764e-09	YES	ASW		12	93519781	0.118114	NO	ASW		10	43810949	1	NO	FIN
18	74779866	2.21285e-09	YES	ASW		1	51434597	0.118128	YES	ASW		10	43810949	1	YES	LWK
3	72034534	2.22356e-09	YES	ASW		16	66583647	0.118527	YES	ASW		10	43810949	0.252685	NO	YRI
1	168479542	2.22983e-09	YES	ASW		16	27880343	0.118856	NO	ASW		10	43858238	0.0128602	YES	ASW
22	37710951	2.2352e-09	YES	ASW		15	65579033	0.118945	YES	ASW		10	43858238	1	NO	ESN
3	145616506	2.32248e-09	YES	ASW		22	37652482	0.119246	NO	ASW		10	43858238	0.653081	YES	GWD
2	86625830	2.33019e-09	YES	ASW		1	3369847	0.11964	YES	ASW		10	43858238	0.676272	YES	YRI
3	57583265	2.3384e-09	YES	ASW		22	44281607	0.119891	YES	ASW		10	43893982	1	YES	ASW
4	142043229	2.34435e-09	YES	ASW		3	13054448	0.119945	YES	ASW		10	43893982	0.588823	NO	ESN
3	195314940	2.38847e-09	YES	ASW		1	153748219	0.120869	NO	ASW		10	43893982	0.48583	NO	GWD
12	90693103	2.42114e-09	YES	ASW		7	8161527	0.121121	YES	ASW		10	43893982	0.153694	YES	YRI
12	104940373	2.42472e-09	YES	ASW		12	93488897	0.121151	NO	ASW		10	43932247	0.373264	NO	ASW
1	101178799	2.4334e-09	YES	ASW		22	42946810	0.121272	NO	ASW		10	43932247	0.444078	NO	ESN
10	115323334	2.46365e-09	YES	ASW		19	47221758	0.121711	YES	ASW		10	43932247	0.128317	YES	GWD
1	236102226	2.47953e-09	YES	ASW		8	144373718	0.122032	YES	ASW		10	43932247	0.749327	NO	YRI
14	39921156	2.50121e-09	YES	ASW		10	134324799	0.122084	NO	ASW		10	43932282	0.502785	YES	ASW
5	17258046	2.50185e-09	YES	ASW		19	33463138	0.12222	YES	ASW		10	43932282	0.121693	NO	ESN
10	13330402	2.56652e-09	YES	ASW		6	27763793	0.1225	NO	ASW		10	43932282	0.65755	YES	GWD
17	73098549	2.58579e-09	YES	ASW		5	10713462	0.122679	YES	ASW		10	43932282	0.446144	YES	YRI
7	82344904	2.59892e-09	YES	ASW		1	225616273	0.122847	YES	ASW		10	50415321	2.4184e-23	YES	ASW
4	164737025	2.61116e-09	YES	ASW		6	15363384	0.123092	NO	ASW		10	50415321	1.42133e-09	YES	ESN
10	70982634	2.64637e-09	YES	ASW		10	70849959	0.124068	YES	ASW		10	50415321	0.0012274	YES	FIN
3	52880730	2.65742e-09	YES	ASW		1	54355646	0.124539	YES	ASW		10	50415321	1.20943e-07	YES	GWD
22	25003657	2.67446e-09	YES	ASW		11	65381583	0.125021	YES	ASW		10	50415321	7.10936e-05	YES	IBS
6	3748721	2.69786e-09	YES	ASW		1	165738078	0.125313	NO	ASW		10	50415321	5.78998e-10	YES	LWK
11	70964399	2.70808e-09	YES	ASW		8	55464402	0.125881	NO	ASW		10	50415321	0.0360958	YES	TSI
1	6951887	2.71986e-09	YES	ASW		22	18189296	0.126169	YES	ASW		10	50415321	1.78804e-13	YES	YRI
2	242049094	2.73001e-09	YES	ASW		11	64377726	0.126187	YES	ASW		10	70231701	0.200122	NO	ASW
7	26053422	2.75259e-09	YES	ASW		8	103952705	0.127576	YES	ASW		10	70231701	0.0234788	NO	CEU
4	82852132	2.8099e-09	YES	ASW		19	39189746	0.128098	YES	ASW		10	70231701	0.000852614	NO	CHB
20	15142954	2.81594e-09	YES	ASW		4	113438555	0.128759	NO	ASW		10	70231701	0.0171178	NO	ESN
19	55136552	2.83233e-09	YES	ASW		18	47460550	0.128865	YES	ASW		10	70231701	0.0392308	NO	FIN
11	26109238	2.86492e-09	YES	ASW		8	86084270	0.129156	YES	ASW		10	70231701	0.211341	NO	GWD
9	34859277	2.86717e-09	YES	ASW		14	102458764	0.12933	YES	ASW		10	70231701	0.826351	NO	IBS
6	36303065	2.87356e-09	YES	ASW		19	875909	0.129867	NO	ASW		10	70231701	4.70713e-05	NO	LWK
5	73047229	2.88183e-09	YES	ASW		16	11591334	0.130354	YES	ASW		10	70231701	0.0138382	NO	TSI
12	3936941	2.88557e-09	YES	ASW		15	50978516	0.130867	NO	ASW		10	70231701	0.00294824	NO	YRI
12	12189684	2.88895e-09	YES	ASW		10	32048738	0.130882	NO	ASW		10	70232141	0.849367	YES	ASW
18	5254130	2.97061e-09	YES	ASW		19	48252610	0.131525	YES	ASW		10	70232141	1	NO	CEU
7	135571352	3.06762e-09	YES	ASW		8	86375535	0.131752	NO	ASW		10	70232141	0.810148	YES	CHB
13	21899187	3.11277e-09	YES	ASW		11	2720927	0.131876	NO	ASW		10	70232141	0.133469	NO	ESN
19	3125408	3.13163e-09	YES	ASW		17	74274909	0.132668	NO	ASW		10	70232141	0.121557	YES	GWD
10	12784480	3.13775e-09	YES	ASW		5	71604402	0.133163	NO	ASW		10	70232141	0.153002	YES	YRI
15	86154727	3.15661e-09	YES	ASW		3	13461430	0.133551	YES	ASW		10	70233039	0.048228	YES	CHB
5	34959615	3.19393e-09	YES	ASW		19	13875258	0.133675	YES	ASW		10	70235027	0.567427	YES	CHB
2	227770592	3.24525e-09	YES	ASW		14	21100976	0.134023	YES	ASW		10	70239094	0.731309	NO	CEU
10	23013952	3.25797e-09	YES	ASW		1	246859420	0.134049	YES	ASW		10	70239094	0.811813	YES	CHB
7	47977089	3.25981e-09	YES	ASW		8	23020365	0.134134	NO	ASW		10	72223789	0.5286	YES	ASW
9	92157710	3.28499e-09	YES	ASW		12	132673707	0.134241	NO	ASW		10	72223789	0.219971	YES	LWK
4	74455754	3.30718e-09	YES	ASW		17	72350277	0.134304	YES	ASW		10	72223836	0.829353	YES	LWK
6	157877616	3.35818e-09	YES	ASW		6	6660222	0.134719	YES	ASW		10	72234796	0.734019	NO	ASW
11	7613461	3.42188e-09	YES	ASW		6	116892839	0.136153	YES	ASW		10	72235494	0.0461825	YES	ASW
6	63971915	3.48604e-09	YES	ASW		5	178961710	0.136998	YES	ASW		10	72235494	0.0556252	YES	ESN
10	14029682	3.50111e-09	YES	ASW		3	53080148	0.137079	YES	ASW		10	72235494	0.0511821	YES	GWD
1	68225966	3.53472e-09	YES	ASW		8	22872057	0.137448	YES	ASW		10	72235494	1	NO	LWK
12	111847740	3.5742e-09	YES	ASW		5	79783487	0.137536	NO	ASW		10	72235494	0.181392	YES	YRI
11	34373380	3.64046e-09	YES	ASW		6	167369992	0.137934	YES	ASW		10	72236229	0.000427117	YES	ASW
14	31325039	3.64111e-09	YES	ASW		12	93096058	0.138676	YES	ASW		10	72236229	0.000517461	YES	CEU
19	49379988	3.66859e-09	YES	ASW		12	122125178	0.138795	NO	ASW		10	72236229	0.701216	NO	ESN
3	104238139	3.7097e-09	YES	ASW		18	33767749	0.13957	YES	ASW		10	72236229	0.227693	YES	FIN
9	32604634	3.76914e-09	YES	ASW		17	18267013	0.139731	YES	ASW		10	72236229	0.328228	YES	IBS
9	36479359	3.80414e-09	YES	ASW		11	68435261	0.140119	YES	ASW		10	72236229	0.159481	YES	TSI
1	210547616	3.82704e-09	YES	ASW		11	1975106	0.141006	YES	ASW		10	72237673	7.75281e-05	NO	TSI
12	58292998	3.89866e-09	YES	ASW		12	76478878	0.14137	NO	ASW		10	72237693	2.17862e-34	YES	ASW
4	17312059	3.9037e-09	YES	ASW		9	132033800	0.14239	YES	ASW		10	72237693	9.96057e-30	YES	ESN
1	16747320	3.91344e-09	YES	ASW		20	25071504	0.142835	YES	ASW		10	72237693	1.1179e-31	YES	GWD
8	145747628	3.95134e-09	YES	ASW		3	152880236	0.143212	YES	ASW		10	72237693	2.91959e-37	YES	LWK
2	132256420	3.98667e-09	YES	ASW		3	129027683	0.143921	YES	ASW		10	72237693	1.85558e-69	YES	TSI
1	200849552	4.02013e-09	YES	ASW		22	24179132	0.144795	NO	ASW		10	72237693	2.47067e-26	YES	YRI
11	66079786	4.0479e-09	NO	ASW		16	66642747	0.144972	NO	ASW		10	72239391	0.636892	YES	ASW
10	14029701	4.07493e-09	YES	ASW		6	378703	0.146012	NO	ASW		10	72239391	0.00409926	YES	CEU
18	72485484	4.15307e-09	YES	ASW		19	984231	0.146643	NO	ASW		10	72239391	0.908119	YES	CHB
7	25070714	4.22368e-09	YES	ASW		17	34900836	0.147555	YES	ASW		10	72239391	0.587298	NO	FIN
19	18426950	4.31147e-09	YES	ASW		15	79384021	0.147758	YES	ASW		10	72239391	0.00180377	YES	GWD
7	43626760	4.40726e-09	YES	ASW		19	36239484	0.147857	YES	ASW		10	72239391	0.40722	YES	IBS
15	41176493	4.42578e-09	YES	ASW		7	139180229	0.148104	YES	ASW		10	72239391	0.579317	YES	TSI
1	247639887	4.55982e-09	YES	ASW		1	110881432	0.148259	YES	ASW		10	72239391	0.048239	YES	YRI
10	129948449	4.5809e-09	YES	ASW		3	47017683	0.148269	YES	ASW		10	72239399	0.793402	YES	ASW
7	145607158	4.58162e-09	YES	ASW		15	74340980	0.148289	YES	ASW		10	72239399	0.00550979	YES	CEU
12	92792740	4.58606e-09	YES	ASW		8	144099135	0.148454	YES	ASW		10	72239399	0.79883	YES	CHB
21	19157415	4.60089e-09	YES	ASW		12	129314523	0.149543	YES	ASW		10	72239399	0.796194	YES	FIN
5	129877758	4.62437e-09	YES	ASW		16	14427186	0.1499	NO	ASW		10	72239399	0.170574	YES	GWD
16	88846803	4.62612e-09	YES	ASW		19	5827770	0.151482	YES	ASW		10	72239399	0.266008	YES	IBS
19	2786110	4.66359e-09	YES	ASW		7	134871423	0.15177	YES	ASW		10	72239399	0.355013	NO	TSI
11	62421250	4.67849e-09	YES	ASW		5	178450476	0.152001	YES	ASW		10	72239399	0.0876765	YES	YRI
20	36000604	4.78186e-09	YES	ASW		11	67573332	0.152328	NO	ASW		10	72240570	1.25944e-12	YES	ASW
14	21101381	4.79296e-09	YES	ASW		19	10515804	0.152627	YES	ASW		10	72240570	0.0327374	YES	CEU
3	125771656	4.79947e-09	YES	ASW		17	55517491	0.153153	NO	ASW		10	72240570	1.35961e-07	YES	ESN
14	91839086	4.82375e-09	YES	ASW		7	149416771	0.153225	YES	ASW		10	72240570	1	YES	FIN
7	73698460	4.82972e-09	YES	ASW		10	121226365	0.153642	NO	ASW		10	72240570	0.0206873	YES	GWD
22	35243282	4.90769e-09	YES	ASW		17	72475203	0.153896	YES	ASW		10	72240570	0.175254	YES	IBS
18	47461729	4.94378e-09	YES	ASW		4	48049908	0.156348	NO	ASW		10	72240570	1.57555e-09	YES	LWK
14	93631515	5.00924e-09	YES	ASW		10	129894126	0.158052	YES	ASW		10	72240570	0.299964	NO	TSI
3	131081171	5.08447e-09	YES	ASW		17	73257986	0.158403	YES	ASW		10	72240570	4.31667e-11	YES	YRI
1	221841082	5.1433e-09	YES	ASW		17	37009674	0.159397	YES	ASW		10	72240614	1.32747e-09	YES	ASW
17	2717849	5.20335e-09	YES	ASW		3	134514425	0.160023	YES	ASW		10	72240614	0.0536697	YES	CEU
8	134465727	5.24345e-09	YES	ASW		19	18451381	0.160171	YES	ASW		10	72240614	0.000362369	YES	ESN
11	58618099	5.52015e-09	YES	ASW		1	19276379	0.160296	NO	ASW		10	72240614	0.420456	YES	FIN
19	8375361	5.54736e-09	YES	ASW		1	206832659	0.160375	YES	ASW		10	72240614	0.0734481	YES	GWD
12	118005641	5.55048e-09	YES	ASW		14	100604644	0.160854	YES	ASW		10	72240614	0.000577525	YES	IBS
16	56894490	5.672e-09	YES	ASW		4	187113847	0.161236	NO	ASW		10	72240614	4.55168e-06	YES	LWK
19	35838882	5.68689e-09	YES	ASW		8	41311145	0.161314	YES	ASW		10	72240614	0.566415	YES	TSI
3	156305265	5.77229e-09	YES	ASW		8	11725166	0.16304	YES	ASW		10	72240614	1.02348e-06	YES	YRI
16	89975496	5.85144e-09	YES	ASW		16	89407715	0.163272	NO	ASW		10	72241081	0.490315	YES	ASW
7	28745051	6.00774e-09	YES	ASW		9	127060736	0.163305	YES	ASW		10	72241081	1	NO	CEU
3	185235226	6.03671e-09	YES	ASW		18	72168486	0.163549	YES	ASW		10	72241081	0.281006	YES	CHB
3	37949488	6.08888e-09	YES	ASW		4	153700839	0.163897	YES	ASW		10	72241081	0.425162	YES	ESN
9	107448530	6.10439e-09	YES	ASW		4	154605911	0.16481	YES	ASW		10	72241081	0.815623	NO	FIN
10	96104665	6.11191e-09	YES	ASW		20	48429162	0.166197	NO	ASW		10	72241081	0.0979507	YES	GWD
2	217814797	6.11897e-09	YES	ASW		19	12476208	0.166202	NO	ASW		10	72241081	1	YES	IBS
1	167716520	6.21462e-09	YES	ASW		6	41748053	0.16741	NO	ASW		10	72241081	0.0700814	YES	LWK
4	2558486	6.43004e-09	YES	ASW		18	9710153	0.16851	NO	ASW		10	72241081	0.333007	NO	TSI
11	83295311	6.45388e-09	YES	ASW		10	72107937	0.168784	YES	ASW		10	72241081	0.722993	YES	YRI
6	151086737	6.47945e-09	YES	ASW		16	85769034	0.168951	YES	ASW		10	72241789	0.269173	NO	CHB
2	114361402	6.50232e-09	YES	ASW		20	62689493	0.169001	NO	ASW		10	72242374	0.536646	YES	ASW
5	156502185	6.60933e-09	YES	ASW		7	100662674	0.169592	NO	ASW		10	72242374	0.0600456	YES	GWD
20	4856363	6.62068e-09	YES	ASW		9	126080822	0.170093	NO	ASW		10	72242374	0.713859	YES	YRI
19	50554238	6.63651e-09	YES	ASW		11	62432784	0.170218	YES	ASW		10	74772698	0.120558	NO	ESN
4	37563388	6.66064e-09	YES	ASW		16	30786715	0.170808	YES	ASW		10	74781530	1	YES	ASW
9	66325053	6.73801e-09	YES	ASW		1	165571048	0.173026	YES	ASW		10	74781530	0.0687956	NO	CEU
12	9472024	6.80487e-09	YES	ASW		3	128394310	0.173109	YES	ASW		10	74781530	0.0506876	NO	CHB
11	33409701	6.80558e-09	YES	ASW		10	88649112	0.174267	YES	ASW		10	74781530	0.392383	YES	ESN
6	28188774	7.02731e-09	YES	ASW		5	178985994	0.174545	YES	ASW		10	74781530	0.425455	YES	FIN
2	61060607	7.03266e-09	YES	ASW		10	126055677	0.174696	YES	ASW		10	74781530	0.0295725	YES	GWD
17	16323416	7.04127e-09	YES	ASW		3	197122247	0.175103	YES	ASW		10	74781530	0.651355	NO	IBS
5	111856323	7.13805e-09	YES	ASW		11	34374207	0.175594	YES	ASW		10	74781530	0.568973	NO	LWK
7	22466443	7.16056e-09	YES	ASW		22	18260328	0.175618	YES	ASW		10	74781530	0.401163	YES	TSI
10	5894500	7.21412e-09	YES	ASW		9	101335358	0.176231	NO	ASW		10	74781530	0.00733792	YES	YRI
2	148055505	7.24964e-09	YES	ASW		15	22924706	0.176279	YES	ASW		10	74781882	0.752477	YES	ASW
14	23387585	7.26022e-09	YES	ASW		12	133170806	0.176387	YES	ASW		10	74781882	0.26163	YES	CEU
4	75962642	7.32105e-09	YES	ASW		3	197354857	0.176509	YES	ASW		10	74781882	0.408369	NO	CHB
1	31966765	7.32686e-09	YES	ASW		20	46415320	0.176646	YES	ASW		10	74781882	0.759108	YES	ESN
1	159890969	7.33382e-09	YES	ASW		19	8258617	0.17696	NO	ASW		10	74781882	0.418577	YES	FIN
6	131831506	7.42366e-09	YES	ASW		20	5093981	0.177068	YES	ASW		10	74781882	0.841024	NO	GWD
13	28876214	7.4985e-09	YES	ASW		7	100634964	0.177124	YES	ASW		10	74781882	0.271788	NO	IBS
5	95309796	7.52088e-09	YES	ASW		17	27309936	0.177233	NO	ASW		10	74781882	0.0196877	NO	LWK
2	20937481	7.55412e-09	YES	ASW		3	48467928	0.177465	YES	ASW		10	74781882	0.261619	YES	TSI
6	158468356	7.57831e-09	YES	ASW		1	9776575	0.178686	YES	ASW		10	74781882	0.876041	YES	YRI
2	11020646	7.67639e-09	YES	ASW		14	77964666	0.179243	YES	ASW		10	74782945	0.00143639	YES	GWD
10	125312768	7.8209e-09	YES	ASW		19	58899303	0.180008	NO	ASW		10	74791057	0.475538	YES	GWD
[truncated: 105,649 more rows]
