# Supplementary material for: Fine-mapping cis-regulatory variants in diverse human populations
Source: eLife. 2019 Jan 16;8:e39595. doi: 10.7554/eLife.39595 (PMC6335058; doi:10.7554/eLife.39595)
Supplement: Figure 2—source data 1. [file elife-39595-fig2-data1.xlsx]

## Sheet: fig 2- source data 1
All caQTLs testable (at least 20 reads and MAF>0.01) in all ten populations
chr	pos
10	100015563
10	100015603
10	100019039
10	100020572
10	100020880
10	100021533
10	100021983
10	100024195
10	100024848
10	100069303
10	100069632
10	100099651
10	100100197
10	100109565
10	100121078
10	1001215
10	100125558
10	100144528
10	100148415
10	100148542
10	100150938
10	100151661
10	100167451
10	100167951
10	100168001
10	100169387
10	100170507
10	100176615
10	100176627
10	100176869
10	100179851
10	100182285
10	100183570
10	100185250
10	100202987
10	100203437
10	100204727
10	100205107
10	100207264
10	100227627
10	100227816
10	100423797
10	100423861
10	100423997
10	100424300
10	100802380
10	100883547
10	101130855
10	101130859
10	101187482
10	101190507
10	101287314
10	101289998
10	101292390
10	101292455
10	101292483
10	101292484
10	101318702
10	101318752
10	101373729
10	101379795
10	101419380
10	101445591
10	101605693
10	101610723
10	101629965
10	101666401
10	101666475
10	101668570
10	101698495
10	101698519
10	101743556
10	101766261
10	101766362
10	101766501
10	101766537
10	101767140
10	101769392
10	101773344
10	101774323
10	101774346
10	101774463
10	101780614
10	101781222
10	101781369
10	101798346
10	101798405
10	101817341
10	101908193
10	1019115
10	101944386
10	101946014
10	101946033
10	101946432
10	101989510
10	1020204
10	1020226
10	102027407
10	102046380
10	102050242
10	102050344
10	102050347
10	1020530
10	102086652
10	102087113
10	102089436
10	102099009
10	102099093
10	102099573
10	102101166
10	102102132
10	102105788
10	102106205
10	102106298
10	102106367
10	102107251
10	102109202
10	102122603
10	102124744
10	102131267
10	102137858
10	102193612
10	102193646
10	102241213
10	102241998
10	102279294
10	102279295
10	102284449
10	102288343
10	102289078
10	102289743
10	102291761
10	102295420
10	102295629
10	102296061
10	102308214
10	102321900
10	102324649
10	102324812
10	102327260
10	102327708
10	102329409
10	102329739
10	102416008
10	10251440
10	102586723
10	102587574
10	102587600
10	102589189
10	102589950
10	102638554
10	102638586
10	102672718
10	102673063
10	102744331
10	102744376
10	102756743
10	102756900
10	102757442
10	102757934
10	102758337
10	102759655
10	102759756
10	102759884
10	102772720
10	102772840
10	102774568
10	102775716
10	102781222
10	102790799
10	102791902
10	102791911
10	102792094
10	102792230
10	102795957
10	102796774
10	102798346
10	102802394
10	102802570
10	102804910
10	102806515
10	102806665
10	102808851
10	102825566
10	102827228
10	102827431
10	102829341
10	102829395
10	102829464
10	102845801
10	102853189
10	102853215
10	102853570
10	102854664
10	102855640
10	102859461
10	102880793
10	102896135
10	102897305
10	102899215
10	102919579
10	102921670
10	102974109
10	102974840
10	102982648
10	102982697
10	102988345
10	102996362
10	102996764
10	103031946
10	103032109
10	103044154
10	103044435
10	103052222
10	103052364
10	103061358
10	103070240
10	103172941
10	103227311
10	1032568
10	103318740
10	103331152
10	103332662
10	103336677
10	103336683
10	103338103
10	103338733
10	103340056
10	103340144
10	103340179
10	103340235
10	103368654
10	103378309
10	103384849
10	1034063
10	1034082
10	103454329
10	103454402
10	103462982
10	103577488
10	103586429
10	103595793
10	103608860
10	103618810
10	1037029
10	1037091
10	103815495
10	103832689
10	103840791
10	103840987
10	103880309
10	103927558
10	10408979
10	104157711
10	104158933
10	104162770
10	104163569
10	104168125
10	104169733
10	104170204
10	104171094
10	104179219
10	104184213
10	104184953
10	104184981
10	104191800
10	104192567
10	104192826
10	104193834
10	104195202
10	104210735
10	104221539
10	104221854
10	104222377
10	104223031
10	104230012
10	104236276
10	104236481
10	104236542
10	104236552
10	104240003
10	104240438
10	104240974
10	104241375
10	104241683
10	104243883
10	104261963
10	104262628
10	104263675
10	104264107
10	104264280
10	104265047
10	104271674
10	104274818
10	104283165
10	104294665
10	104299264
10	104299976
10	104300979
10	104368294
10	104368336
10	104385132
10	104391285
10	104391545
10	104391627
10	104392497
10	104392580
10	104393489
10	104393506
10	104395085
10	104398288
10	104401721
10	104404335
10	104407792
10	104408272
10	104410599
10	104410736
10	104411958
10	104412049
10	104412308
10	104414709
10	104418228
10	104418350
10	104420018
10	104420210
10	104420516
10	104420754
10	104420902
10	104421471
10	104421568
10	104421679
10	104428716
10	104429746
10	104434209
10	104438565
10	104475010
10	104477705
10	104503174
10	104503459
10	104503584
10	104504534
10	104513049
10	104517119
10	104527430
10	104529668
10	104573017
10	104573403
10	104591393
10	104594507
10	104594906
10	104595248
10	10460637
10	10460652
10	10460655
10	104629236
10	104672233
10	104677126
10	104677887
10	104822688
10	104822809
10	104829898
10	104830210
10	104830588
10	104830634
10	104838510
10	104839152
10	104840967
10	104840970
10	104885330
10	104895297
10	104937100
10	104952625
10	104953007
10	104953021
10	104953044
10	104953547
10	104954219
10	1050708
10	1050754
10	105128134
10	105128898
10	105154089
10	105204454
10	105206874
10	105229397
10	105229702
10	105229720
10	105240435
10	105245420
10	105250359
10	105254437
10	105260534
10	105262570
10	105272239
10	105275425
10	105275448
10	105305001
10	105311814
10	105312113
10	105313230
10	105318600
10	105319040
10	105323948
10	105324170
10	105324242
10	105324774
10	105331866
10	105338800
10	105338822
10	105340059
10	105344451
10	10534658
10	10534922
10	105350447
10	105352990
10	105362104
10	105363289
10	105376388
10	105376737
10	105377349
10	105378567
10	105388556
10	105389017
10	105390122
10	105394452
10	105396564
10	105410365
10	105421505
10	105421866
10	105423561
10	105426679
10	105428963
10	105443708
10	105447233
10	105447781
10	105447782
10	105447838
10	105452208
10	105453075
10	105453452
10	105454699
10	105455528
10	105455696
10	105455926
10	105458033
10	105460230
10	105462694
10	105463885
10	105464198
10	105464487
10	105467814
10	105472830
10	105472989
10	105476045
10	105476082
10	105479236
10	105507309
10	105516579
10	105516650
10	105518179
10	105519000
10	105525454
10	105527161
10	105530990
10	105531562
10	105531694
10	105531761
10	105532165
10	105532183
10	105544691
10	105549620
10	105549634
10	105583901
10	105597446
10	105614452
10	105619362
10	105675605
10	105675801
10	105675952
10	105677897
10	105678090
10	105695801
10	105695900
10	105745647
10	105793587
10	105793750
10	105812690
10	105869782
10	105869915
10	105880664
10	105880907
10	105881171
10	105882055
10	105882253
10	105976064
10	105978690
10	105979000
10	105991388
10	105991602
10	105991895
10	105992144
10	106028154
10	106028157
10	106034491
10	106067978
10	106077586
10	106081702
10	106084356
10	106088648
10	106089285
10	106089382
10	106089426
10	106093686
10	106097934
10	106099408
10	106110094
10	106111089
10	106111129
10	106111179
10	106342559
10	10637411
10	106374310
10	106382589
10	106404009
10	10640419
10	106526119
10	106569430
10	106569689
10	106584326
10	1066473
10	1066483
10	106652796
10	106652799
10	1066710
10	106688567
10	106855253
10	1068639
10	10718325
10	10719743
10	10741579
10	107710314
10	10808535
10	1082289
10	1082472
10	1082513
10	1082554
10	1083304
10	1084491
10	1084851
10	108596729
10	108680389
10	1090988
10	1091563
10	1091650
10	109183720
10	109183848
10	109183863
10	109194816
10	109194827
10	109194873
10	109201916
10	1094398
10	109674510
10	109674722
10	109674913
10	109674921
10	109674930
10	109762969
10	109809622
10	110063084
10	110118673
10	1101882
10	1102041
10	1102613
10	1102710
10	1102796
10	1102868
10	1103058
10	1103095
10	110326492
10	1103266
10	1104257
10	110462567
10	110543749
10	110549769
10	110574804
10	110654216
10	110654450
10	111005744
10	11116725
10	11122635
10	111423073
10	111534005
10	111612577
10	111612666
10	111631265
10	111670220
10	111672786
10	111682934
10	111716667
10	111717140
10	111767214
10	111768151
10	111770013
10	111909251
10	111916685
10	11191702
10	11191735
10	111928766
10	111928784
10	111930048
10	111930116
10	111936071
10	111952528
10	11196486
10	111981917
10	111982398
10	111985946
10	111987071
10	1120236
10	11205176
10	11205224
10	11207045
10	112084676
10	112087579
10	11210860
10	11211204
10	112117300
10	11212425
10	112124623
10	112127251
10	112127264
10	11213184
10	112132914
10	112133230
10	112133320
10	112135818
10	112152524
10	112152768
10	112153468
10	112166038
10	112166212
10	112167240
10	112167328
10	112168369
10	112169401
10	112169511
10	112169769
10	112170486
10	112170656
10	112171082
10	112171993
10	112172040
10	112172124
10	112172883
10	112179167
10	112179194
10	11218115
10	112182708
10	112185596
10	112186148
10	112189584
10	112189601
10	112191992
10	112197847
10	11220134
10	11220787
10	112220933
10	11222680
10	112240383
10	112254582
10	112255894
10	112259493
10	112262843
10	112263999
10	112272043
10	112273704
10	112275267
10	112277340
10	112283719
10	112285685
10	112288233
10	112289118
10	112299298
10	112299893
10	112299909
10	112302915
10	112307172
10	112316937
10	112316956
10	112317095
10	112328023
10	112328076
10	11233174
10	112369494
10	112369609
10	112369668
10	112370171
10	112370198
10	112372191
10	112372344
10	112373163
10	112373179
10	112373951
10	112374067
10	112374084
10	112377411
10	112377435
10	112377451
10	112403675
10	112403810
10	112404093
10	112404302
10	112440389
10	112440402
10	112440409
10	112458494
10	112471349
10	112471410
10	11249367
10	11249387
10	112504690
10	112506898
10	112522967
10	112528629
10	112533963
10	112534511
10	112539467
10	112543345
10	112562342
10	112562345
10	112562562
10	112563179
10	112563183
10	112563268
10	112566249
10	112567284
10	112593454
10	112596840
10	112600271
10	112601999
10	112602945
10	112603026
10	112604028
10	112604168
10	112605104
10	112605106
10	112605596
10	112605768
10	112606253
10	112623689
10	112627878
10	112629911
10	112629929
10	112630122
10	112653597
10	112678459
10	112678657
10	112679121
10	112679150
10	112679191
10	112679859
10	11268348
10	112683868
10	112691862
10	11274266
10	11274349
10	11274513
10	11274572
10	11274656
10	112792308
10	112835992
10	112836264
10	112836503
10	11285050
10	11285301
10	11285307
10	11285773
10	11287062
10	11289236
10	112910594
10	11298352
10	11298964
10	11299011
10	11302345
10	11302377
10	11303759
10	11305815
10	11315002
10	11315131
10	11315244
10	11318810
10	11318813
10	113233859
10	11324309
10	11328850
10	11328959
10	113358246
10	11337589
10	1135221
10	113632807
10	113755664
10	113755759
10	11377471
10	113890579
10	113899998
10	113903283
10	113963430
10	113963555
10	113972869
10	114029221
10	114088384
10	114127356
10	114135013
10	114142060
10	114142104
10	114166748
10	114189131
10	114206754
10	114206837
10	114207480
10	114215769
10	114286188
10	114292303
10	114308
10	114481022
10	114481070
10	114558779
10	114593978
10	114711293
10	1147138
10	114745788
10	11479584
10	1148157
10	11482263
10	11482887
10	11482919
10	11484564
10	11485308
10	11487834
10	11488251
10	11488309
10	11488556
10	11490281
10	11491077
10	11492581
10	11499550
10	115024801
10	115060426
10	115277583
10	115279637
10	115279811
10	115279948
10	115323334
10	115345850
10	115363078
10	1153749
10	11541712
10	115426407
10	115426441
10	115426580
10	115426775
10	115427430
10	115439259
10	115439394
10	115439530
10	115442386
10	115443090
10	115443190
10	11547792
10	115540652
10	115545591
10	115548399
10	115548525
10	115548828
10	115548915
10	115559571
10	11559430
10	115719872
10	115720025
10	115720030
10	115720674
10	115721013
10	115721179
10	115721364
10	115721369
10	115721428
10	115721430
10	115721516
10	11574424
10	11574457
10	115751002
10	11575732
10	11575742
10	11575831
10	11577371
10	11577666
10	115784493
10	115784532
10	115784692
10	115784740
10	115785245
10	115786214
10	115786236
10	115788312
10	115803375
10	115804036
10	115842724
10	115844949
10	115854861
10	115855089
10	115855381
10	115856450
10	115856463
10	115856664
10	115860644
10	115860856
10	115860922
10	115861013
10	115861155
10	115861192
10	115861463
10	115863219
10	115933366
10	11599724
10	116010629
10	116044587
10	116163791
10	1161653
10	116167867
10	116259379
10	116259737
10	116280423
10	116298275
10	116304456
10	116304958
10	116304971
10	116393326
10	11646982
10	11651859
10	116528294
10	11655048
10	116561387
10	116582419
10	116582502
10	116582560
10	116590106
10	116634878
10	116634891
10	116639754
10	116639889
10	116641999
10	116649440
10	11667279
10	116761769
10	11680238
10	11680246
10	11715636
10	11716151
10	11716429
10	11716703
10	11719593
10	11720308
10	11723257
10	11724048
10	11724059
10	11724372
10	11725670
10	11726152
10	11726639
10	11726664
10	11726822
10	11726866
10	11729673
10	11730196
10	11730219
10	11730236
10	11730260
10	11730329
10	11730347
10	11740084
10	11740178
10	11741030
10	11741042
10	11741083
10	11741697
10	11741857
10	11741930
10	11741957
10	11749984
10	11752865
10	11767337
10	11783873
10	11784088
10	11784978
10	11785247
10	11785767
10	117869678
10	117869699
10	118030775
10	118031619
10	118031647
10	118031791
10	11805354
10	11805357
10	118224075
10	118224092
10	118365973
10	118366067
10	11837656
10	118381719
10	118427645
10	118441972
10	118483172
10	118483296
10	118501602
10	118502608
10	118502650
10	118503638
10	118504733
10	118531620
10	118538784
10	118556539
10	118607579
10	118608102
10	118896767
10	118961490
10	118961555
10	118961651
10	118961742
10	118962064
10	118962081
10	118976075
10	118976295
10	118976458
10	118977576
10	118979967
10	11905880
10	119114809
10	119118846
10	119125217
10	119125222
10	119125417
10	119130996
10	119133426
10	119133968
10	119134058
10	119134892
10	119134964
10	119135052
10	119135521
10	119135695
10	119135892
10	11917616
10	119201649
10	119202584
10	119202611
10	119202688
10	119202712
10	119202762
10	119224697
10	119224705
10	11923089
10	11923240
10	119256143
10	119292306
10	119299579
10	119301694
10	119301703
10	119302105
10	119307378
10	11933194
10	11933289
10	11936590
10	119375835
10	119380036
10	119422737
10	119426251
10	119426263
10	119426280
10	119496135
10	119501277
10	1196548
10	1196736
10	1197752
10	1197823
10	119796
10	119805684
10	119812
10	119893
10	119894
10	120054884
10	120054894
10	120092046
10	1202057
10	120303997
10	120304062
10	120326513
10	120328027
10	120328074
10	120328130
10	120329343
10	120355748
10	120367611
10	120426025
10	120426041
10	120428100
10	120428759
10	120428781
10	120428802
10	120429554
10	120432485
10	120432995
10	120434830
10	120434833
10	120472597
10	120489545
10	120515435
10	120519889
10	120569115
10	1205744
10	1205769
10	120577900
10	120578585
10	120602241
10	120712525
10	120727491
10	120738180
10	120742988
10	120785325
10	120785463
10	120786704
10	120788547
10	120788730
10	120840661
10	120840956
10	12084639
10	120850631
10	12086241
10	120862541
10	12086412
10	120864125
10	120864227
10	120874067
10	120898598
10	120900154
10	12090559
10	120909441
10	12091068
10	12094866
10	12094949
10	120949557
10	12095870
10	12096059
10	12096126
10	120965993
10	120965995
10	120967376
10	120982280
10	120982356
10	120992235
10	120992914
10	121012663
10	121027319
10	121031811
10	121047291
10	121047740
10	121065461
10	121065940
10	121069546
10	121077099
10	121078701
10	121084909
10	12110518
10	121119980
10	121123633
10	121129113
10	121129797
10	12113269
10	121153108
10	121153291
10	121154531
10	12117364
10	121176601
10	121176693
10	121185747
10	121196035
10	121201616
10	121201626
10	121204279
10	121209650
10	121209823
10	121210393
10	121211689
10	121213068
10	121213137
10	121220708
10	121221704
10	121226365
10	121226447
10	121234291
10	121237673
10	121237740
10	121249126
10	121249131
10	121249171
10	121249516
10	121252831
10	121254281
10	121256002
10	121256112
10	121258836
10	121261715
10	121262352
10	121262454
10	121276186
10	121277598
10	121277919
10	121277989
10	121278072
10	121278570
10	121278684
10	121278728
10	121283607
10	121286692
10	121300515
10	121302244
10	121302419
10	121327625
10	121356382
10	121356658
10	121356829
10	121357196
10	121357265
10	121410670
10	121411631
10	121411636
10	121412132
10	121414598
10	121414702
10	121414758
10	121416604
10	121416611
10	121417338
10	121417358
10	121418795
10	121419487
10	121423364
10	121423749
10	121423759
10	121425768
10	121426090
10	121426201
10	121426312
10	121427082
10	121427109
10	121427330
10	121432371
10	121432440
10	121432924
10	121436286
10	121448978
10	121464050
10	121464751
10	121484123
10	121484134
10	121484999
10	12154833
10	121621379
10	121632487
10	121632800
10	121652073
10	12171740
10	121771150
10	1219013
10	1219153
10	121955348
10	1220162
10	122022500
10	122183020
10	122213646
10	122216790
10	122216862
10	122217
10	122217098
10	12223335
10	122267987
10	122268093
10	122268106
10	122302760
10	122328
10	122360844
10	122367704
10	122367961
10	12238610
10	1224599
10	122544
10	122584446
10	122610639
10	122610646
10	122610657
10	122610787
10	122686546
10	122702506
10	122702790
10	122708658
10	122708735
10	122708882
10	122802506
10	12282827
10	122828674
10	12283932
10	12284392
10	122919309
10	12294966
10	12295339
10	123002806
10	12306215
10	12307611
10	12307827
10	12307894
10	12307963
10	12311041
10	123185976
10	123193723
10	1232009
10	12320114
10	123219430
10	1232802
10	123357482
10	123358273
10	123358312
10	123371087
10	123422518
10	123422573
10	12349872
10	123513569
10	123588043
10	123640521
10	123660230
10	123660333
10	123679482
10	123687150
10	123687456
10	123687608
10	123733051
10	123733955
10	123733962
10	123738290
10	123799687
10	12382440
10	12382667
10	12382704
10	123872473
10	123873126
10	12388132
10	12390561
10	12390563
10	12390653
10	12390767
10	12391127
10	123911345
10	12391497
10	123918935
10	12392359
10	12395826
10	12395832
10	123959019
10	12396170
10	124027745
10	124039235
10	124039455
10	124042764
10	124048644
10	124048665
10	124061501
10	124061529
10	12408432
10	12408677
10	124108106
10	124122373
10	12412243
10	124134803
10	12418531
10	124264878
10	12430104
10	12431209
10	12432719
10	12446844
10	12447241
10	12449295
10	12455196
10	12460261
10	124607825
10	124638827
10	124653996
10	12467428
10	12471013
10	124768292
10	124768583
10	124768960
10	124769219
10	124773343
10	124773540
10	124803082
10	124803221
10	124877448
10	124877734
10	124892931
10	124894117
10	124894169
10	124894743
10	124902597
10	124902744
10	124904611
10	124907389
10	12490818
10	124908377
10	124908818
10	12491329
10	12491347
10	124913576
10	124913649
10	124913996
10	124925208
10	12492941
10	124962758
10	1249655
10	12505289
10	12508867
10	12508956
10	125151935
10	125160933
10	125160967
10	125162193
10	125194284
10	12519575
10	125203372
10	125205404
10	12521578
10	12522688
10	12522713
10	125232068
10	125232239
10	125232278
10	125240590
10	12524348
10	12524637
10	12524929
10	125254285
10	125254416
10	12527783
10	125286316
10	125286819
10	125288909
10	125297295
10	125312768
10	125318283
10	125318357
10	125318515
10	125318587
10	125318646
10	125332979
10	125332987
10	125333040
10	125374553
10	12544238
10	12544761
10	12544852
10	12544902
10	12544945
10	12551331
10	12551495
10	12551652
10	12556033
10	12556073
10	125595129
10	125595164
10	125595651
10	125595971
10	125608590
10	125608873
10	125617639
10	125617640
10	125686312
10	125686488
10	125686597
10	1256891
10	125703023
10	125753764
10	125754169
10	125754193
10	125754462
10	125754513
10	125754717
10	125754801
10	125754984
10	125755051
10	125755374
10	125757093
10	125757105
10	125763724
10	12577160
10	12577901
10	125794642
10	125794813
10	125795653
10	125803534
10	125803672
10	125823293
10	125823788
10	125823845
10	125824058
10	125824073
10	12582689
10	125850303
10	125852193
10	125854055
10	125859271
10	125866250
10	12591754
10	125919795
10	125920126
10	125920382
10	125921423
10	125921469
10	125921909
10	125921963
10	125922017
10	125922061
10	125922133
10	125922227
10	125947789
10	125947889
10	125974933
10	125978305
10	125978765
10	125979258
10	125979306
10	125979312
10	125980011
10	125980099
10	12598255
10	12598308
10	12598322
10	12598378
10	12598443
10	12598448
10	125984941
10	126011068
10	126014869
10	12601713
10	126038258
10	12606382
10	12606465
10	126067902
10	126074233
10	126075378
10	126075495
10	126075534
10	126076095
10	126076116
10	126076374
10	126077589
10	126077619
10	126077802
10	126077803
10	126078126
10	126078272
10	126106995
10	126107355
10	126107972
10	126109369
10	126109375
10	126136465
10	126138766
10	126138796
10	126138817
10	126138939
10	126150338
10	126150388
10	126150681
10	126158403
10	126158408
10	126158773
10	126212220
10	126212235
10	126215674
10	126218592
10	126219022
10	12622256
10	12622303
10	126224704
10	126224788
10	12622499
10	126225055
10	126225160
10	126226835
10	126228742
10	126228844
10	126229048
10	126229235
10	126230544
10	126231033
10	126231070
10	126231401
10	126231433
10	126233689
10	126234470
10	126234739
10	126234762
10	126236538
10	126238797
10	126238840
10	126239148
10	126240009
10	126254396
10	126254444
10	126254468
10	126254695
10	126258455
10	126258539
10	126258711
10	126258738
10	126267279
10	126267759
10	126277624
10	126278099
10	126278156
10	126278173
10	126279181
10	126285937
10	126286585
10	126288404
10	126288957
10	126289457
10	126289743
10	126289838
10	126290431
10	126290498
10	126290506
10	126290538
10	126290562
10	126291006
10	126291050
10	126291345
10	126292497
10	126292510
10	126292597
10	126292655
10	126292738
10	126292768
10	126292960
10	126293285
10	126294167
10	126294480
10	126294501
10	126295263
10	126295411
10	126295781
10	126297442
10	126300243
10	126303580
10	126305434
10	126305582
10	126306692
10	126306694
10	12630677
10	126309618
10	126310042
10	126313310
10	126313386
10	126314349
10	126316604
10	126316777
10	126316951
10	126319600
10	126327354
10	126336158
10	126337190
10	126337350
10	126342919
10	126346603
10	126347688
10	126350452
10	126351820
10	126355477
10	126358073
10	126358174
10	126368119
10	126382275
10	126382353
10	126382682
10	126382683
10	126382690
10	126387043
10	126387138
10	126393943
10	126407409
10	126408146
10	126411924
10	126412323
10	126412991
10	126413773
10	126417914
10	126423706
10	126425537
10	126425866
10	126425987
10	126426148
10	126432900
10	126433498
10	12645887
10	126480233
10	12648149
10	12658870
10	126657654
10	126664812
10	126681113
10	126683485
10	126685182
10	126686827
10	126687452
10	126687528
10	126688047
10	126688968
10	126690919
10	126691276
10	126692193
10	126692423
10	126692427
10	126693480
10	126696984
10	126714166
10	126714200
10	126715629
10	126737997
10	126745519
10	126750534
10	126750568
10	126754062
10	126754834
10	126757201
10	126757251
10	12676288
10	12676802
10	12676957
10	12677304
10	126817841
10	12686487
10	126889718
10	126891072
10	127131596
10	127320401
10	127367599
10	127394711
10	127460753
10	127460952
10	127463239
10	127468458
10	127475630
10	127475693
10	127478064
10	127478594
10	127509125
10	127509294
10	127511756
10	127511790
10	127582899
10	127585179
10	127585307
10	127585685
10	127585688
10	127623204
10	127636
10	127649011
10	127671038
10	127672759
10	127674675
10	127724778
10	127726682
10	12772712
10	127730360
10	127730728
10	127730991
10	127731012
10	127731102
10	127731197
10	127731309
10	127731365
10	127731535
10	127731536
10	127731811
10	127731846
10	127731887
10	127732229
10	127733589
10	127751184
10	127752288
10	127753209
10	127753274
10	127753361
10	127753388
10	12784006
10	127903730
10	127924008
10	127942291
10	127977226
10	128039386
10	128168
10	12820410
10	12824643
10	12824715
10	128286631
10	128437840
10	12849005
10	12849340
10	12849721
10	128533107
10	128533154
10	12874421
10	12882041
10	12889696
10	12889720
10	128898674
10	12891500
10	12891722
10	12891725
10	129435922
10	12951727
10	129518727
10	129644234
10	129646793
10	129649361
10	129649393
10	129649429
10	129649561
10	129649565
10	129652223
10	129652288
10	129652382
10	129652386
10	129652393
10	129652454
10	129652462
10	129652464
10	129652482
10	129653198
10	129653425
10	129653559
10	129653602
10	129653690
10	129653725
10	129653778
10	129653920
10	129673530
10	129673709
10	129704296
10	129704353
10	129704378
10	129705394
10	129705581
10	129705623
10	129706137
10	129706143
10	129718678
10	129739385
10	129743856
10	129761042
10	129761287
10	129816602
10	129824697
10	129825454
10	129825534
10	129826926
10	129827032
10	129829541
10	129834422
10	129843858
10	129844452
10	129845423
10	129845547
10	129845902
10	129845903
10	129846010
10	129848049
10	129856766
10	129856876
10	129866449
10	129867168
10	129875235
10	129875382
10	129877184
10	129878899
10	12988174
10	12988208
10	129890112
10	129890157
10	129893626
10	129893634
10	129924516
10	129924517
10	129924827
10	129924994
10	129925986
10	129942982
10	129945154
10	129945519
10	129945520
10	129945897
10	129948145
10	129967432
10	130005071
10	130008259
10	130010595
10	130062352
10	130062394
10	130122391
10	130122452
10	130203506
10	130257942
10	130259165
10	130262405
10	130267845
10	130268564
10	130270817
10	130288721
10	130297798
10	130297862
10	130297955
10	130318498
10	130345595
10	130345604
10	130380314
10	130485228
10	130509337
10	130794916
10	130855520
10	130857190
10	130857201
10	13104873
10	13104888
10	131075580
10	131136
10	13114521
10	13124601
10	131264931
10	131265665
10	131265852
10	131266470
10	131272110
10	131272228
10	131300276
10	131313548
10	131313649
10	131315833
10	131315856
10	131315866
10	131315903
10	131315905
10	131316102
10	131316315
10	131316341
10	131319774
10	131319958
10	131319993
10	131320026
10	131367368
10	131400088
10	13142087
10	13142153
10	13142327
10	13142780
10	13142782
10	13144281
10	131452282
10	131474474
10	131479170
10	131504495
10	131504540
10	131564998
10	131739913
10	131908016
10	131908606
10	131908770
10	131909291
10	131910301
10	131925850
10	131925912
10	131927180
10	131934552
10	131934628
10	131934654
10	131934747
10	131934894
10	131935190
10	131935820
10	131938882
[truncated: 140,051 more rows]
