# Supplementary material for: Fine-mapping cis-regulatory variants in diverse human populations
Source: eLife. 2019 Jan 16;8:e39595. doi: 10.7554/eLife.39595 (PMC6335058; doi:10.7554/eLife.39595)
Supplement: Figure 3—source data 1. — Fig 3B: Known TF binding motifs enriched in the more accessible caQTL alleles. Fig 3C: Numbers going into Figure 3C. [file elife-39595-fig3-data1.xlsx]

## Sheet: Fig 3A
Chromatin State	Fraction of Genome with Chromatin State	Number of caQTLs in Chromatin State	Fraction of caQTLs in Chromatin State	p-Value (one-sided, testing enrichment vs whole genome background)	Fold Change (whole genome background)	p-Value (one-sided, testing enrichment vs read-matched SNP background)	Fold Change (read-matched SNP background)
1. Active TSS	0.00531946	7882	0.174219	0	32.8714	1	0.114814
2. Flanking Active TSS	0.00297823	2182	0.0482295	0	16.0765	1	0.410802
3. Strong Transcription	0.0674537	931	0.0205782	1	0.304863	1.92139e-23	1.60797
4. Weak Transcription	0.0366383	727	0.0160691	1	0.439048	8.2743e-83	2.82822
5. Acetylated Active Enahncer	0.00671072	5840	0.129084	0	19.2662	1	0.580189
6. Acetylated Active Enhancer (Genic)	0.00415847	1246	0.0275408	0	6.55733	1	0.674208
7. Active Enhancer	0.0144343	6561	0.14502	0	10.0708	0.0342819	1.04817
8. Active Enhancer (Genic)	0.00499509	1420	0.0313868	0	6.27735	8.58336e-05	1.22968
9. Weak Enhancer	0.0235166	4905	0.108417	0	4.61349	2.12539e-181	2.26462
10. Weak Enhancer (Genic)	0.0105551	780	0.0172406	3.98471e-36	1.62647	8.96198e-36	2.23881
11. Bivalent TSS	0.00194322	1813	0.0400734	0	21.0913	1	0.358042
12. Bivalent Enhancer	0.00616067	1645	0.03636	0	5.86452	2.72799e-64	2.27468
13. Repressed PolyComb	0.186228	1906	0.042129	1	0.226257	6.8576e-188	2.69398
14. CTCF Only	0.00880937	2685	0.0593475	0	6.74404	0.0290267	1.07003
15. Quiescent/Low	0.587949	4719	0.104306	1	0.177421	0	3.5936
Meta-categories shown in Fig 3A
TSS	0.0102409		0.262522
Active enhancer	0.021145		0.274104
Weak/genic enhancer	0.0493859		0.220945
Transcribed	0.104092		0.0366474
Quiescent/repressed	0.774177		0.146435
CTCF	0.00880937		0.0593475

## Sheet: Fig 3B
Motif Name	P-value	q-value (Benjamini)	# of Target Sequences with Motif(of 45226)	% of Target Sequences with Motif	# of Background Sequences with Motif(of 45114)	% of Background Sequences with Motif
BATF(bZIP)/Th17-BATF-ChIP-Seq(GSE39756)/Homer	1e-53	0	1298	0.0287	631.6	0.014
Fra1(bZIP)/BT549-Fra1-ChIP-Seq(GSE46166)/Homer	1e-52	0	1111	0.0246	505.1	0.0112
Atf3(bZIP)/GBM-ATF3-ChIP-Seq(GSE33912)/Homer	1e-50	0	1223	0.027	593.5	0.0131
Fli1(ETS)/CD8-FLI-ChIP-Seq(GSE20898)/Homer	1e-46	0	1381	0.0305	729.8	0.0161
AP-1(bZIP)/ThioMac-PU.1-ChIP-Seq(GSE21512)/Homer	1e-43	0	1303	0.0288	690.4	0.0153
ETV1(ETS)/GIST48-ETV1-ChIP-Seq(GSE22441)/Homer	1e-43	0	1459	0.0322	811.3	0.0179
Fosl2(bZIP)/3T3L1-Fosl2-ChIP-Seq(GSE56872)/Homer	1e-42	0	790	0.0175	338.1	0.0075
Jun-AP1(bZIP)/K562-cJun-ChIP-Seq(GSE31477)/Homer	1e-40	0	656	0.0145	258.9	0.0057
GABPA(ETS)/Jurkat-GABPa-ChIP-Seq(GSE17954)/Homer	1e-37	0	1045	0.0231	538.9	0.0119
ETS1(ETS)/Jurkat-ETS1-ChIP-Seq(GSE17954)/Homer	1e-37	0	1138	0.0252	608.1	0.0134
Elk4(ETS)/Hela-Elk4-ChIP-Seq(GSE31477)/Homer	1e-37	0	817	0.0181	379.3	0.0084
ELF1(ETS)/Jurkat-ELF1-ChIP-Seq(SRA014231)/Homer	1e-35	0	738	0.0163	334.6	0.0074
Elk1(ETS)/Hela-Elk1-ChIP-Seq(GSE31477)/Homer	1e-34	0	790	0.0175	373.3	0.0083
SpiB(ETS)/OCILY3-SPIB-ChIP-Seq(GSE56857)/Homer	1e-31	0	421	0.0093	146.1	0.0032
Etv2(ETS)/ES-ER71-ChIP-Seq(GSE59402)/Homer(0.967)	1e-31	0	853	0.0189	436.8	0.0097
PU.1(ETS)/ThioMac-PU.1-ChIP-Seq(GSE21512)/Homer	1e-31	0	671	0.0148	308.1	0.0068
ERG(ETS)/VCaP-ERG-ChIP-Seq(GSE14097)/Homer	1e-29	0	1408	0.0311	871.1	0.0193
PU.1:IRF8(ETS:IRF)/pDC-Irf8-ChIP-Seq(GSE66899)/Homer	1e-26	0	459	0.0101	191.9	0.0042
RUNX1(Runt)/Jurkat-RUNX1-ChIP-Seq(GSE29180)/Homer	1e-26	0	982	0.0217	568.2	0.0126
ELF5(ETS)/T47D-ELF5-ChIP-Seq(GSE30407)/Homer	1e-25	0	743	0.0164	390.1	0.0086
RUNX2(Runt)/PCa-RUNX2-ChIP-Seq(GSE33889)/Homer	1e-25	0	735	0.0162	389	0.0086
Bach2(bZIP)/OCILy7-Bach2-ChIP-Seq(GSE44420)/Homer	1e-24	0	398	0.0088	158.4	0.0035
IRF1(IRF)/PBMC-IRF1-ChIP-Seq(GSE43036)/Homer	1e-24	0	372	0.0082	142.7	0.0032
RUNX(Runt)/HPC7-Runx1-ChIP-Seq(GSE22178)/Homer	1e-24	0	742	0.0164	398.4	0.0088
ETS(ETS)/Promoter/Homer	1e-23	0	463	0.0102	204.7	0.0045
Oct2(POU,Homeobox)/Bcell-Oct2-ChIP-Seq(GSE21512)/Homer	1e-23	0	290	0.0064	95.5	0.0021
Brn1(POU,Homeobox)/NPC-Brn1-ChIP-Seq(GSE35496)/Homer	1e-22	0	253	0.0056	77.8	0.0017
BORIS(Zf)/K562-CTCFL-ChIP-Seq(GSE32465)/Homer	1e-22	0	368	0.0081	147.7	0.0033
IRF2(IRF)/Erythroblas-IRF2-ChIP-Seq(GSE36985)/Homer	1e-22	0	343	0.0076	132.8	0.0029
EHF(ETS)/LoVo-EHF-ChIP-Seq(GSE49402)/Homer	1e-21	0	1023	0.0226	634.6	0.014
Oct4(POU,Homeobox)/mES-Oct4-ChIP-Seq(GSE11431)/Homer	1e-21	0	375	0.0083	158	0.0035
RUNX-AML(Runt)/CD4+-PolII-ChIP-Seq(Barski_et_al.)/Homer	1e-20	0	728	0.0161	413.1	0.0091
PU.1-IRF(ETS:IRF)/Bcell-PU.1-ChIP-Seq(GSE21512)/Homer	1e-19	0	1263	0.0279	845	0.0187
Ets1-distal(ETS)/CD4+-PolII-ChIP-Seq(Barski_et_al.)/Homer	1e-18	0	349	0.0077	150.6	0.0033
NFkB-p65(RHD)/GM12787-p65-ChIP-Seq(GSE19485)/Homer	1e-18	0	598	0.0132	328.1	0.0073
EWS:FLI1-fusion(ETS)/SK_N_MC-EWS:FLI1-ChIP-Seq(SRA014231)/Homer	1e-18	0	520	0.0115	272.3	0.006
ISRE(IRF)/ThioMac-LPS-Expression(GSE23622)/Homer	1e-18	0	216	0.0048	69.7	0.0015
KLF14(Zf)/HEK293-KLF14.GFP-ChIP-Seq(GSE58341)/Homer	1e-15	0	2481	0.0548	1948.7	0.0431
IRF4(IRF)/GM12878-IRF4-ChIP-Seq(GSE32465)/Homer	1e-15	0	615	0.0136	362.6	0.008
Bach1(bZIP)/K562-Bach1-ChIP-Seq(GSE31477)/Homer	1e-14	0	103	0.0023	19.3	0.0004
IRF:BATF(IRF:bZIP)/pDC-Irf8-ChIP-Seq(GSE66899)/Homer	1e-14	0	184	0.0041	63	0.0014
CTCF(Zf)/CD4+-CTCF-ChIP-Seq(Barski_et_al.)/Homer	1e-14	0	254	0.0056	108.4	0.0024
EWS:ERG-fusion(ETS)/CADO_ES1-EWS:ERG-ChIP-Seq(SRA014231)/Homer	1e-13	0	540	0.0119	319	0.0071
Atf7(bZIP)/3T3L1-Atf7-ChIP-Seq(GSE56872)/Homer	1e-13	0	333	0.0074	165.4	0.0037
NFkB-p50,p52(RHD)/Monocyte-p50-ChIP-Chip(Schreiber_et_al.)/Homer	1e-13	0	245	0.0054	105.9	0.0023
SPDEF(ETS)/VCaP-SPDEF-ChIP-Seq(SRA014231)/Homer	1e-11	0	680	0.015	451.5	0.01
Oct6(POU,Homeobox)/NPC-Oct6-ChIP-Seq(GSE35496)/Homer	1e-11	0	254	0.0056	122.3	0.0027
Atf1(bZIP)/K562-ATF1-ChIP-Seq(GSE31477)/Homer	1e-11	0	484	0.0107	295.3	0.0065
NFkB-p65-Rel(RHD)/ThioMac-LPS-Expression(GSE23622)/Homer	1e-10	0	121	0.0027	38.3	0.0008
Ascl1(bHLH)/NeuralTubes-Ascl1-ChIP-Seq(GSE55840)/Homer	1e-10	0	1042	0.023	763.1	0.0169
NF-E2(bZIP)/K562-NFE2-ChIP-Seq(GSE31477)/Homer	1e-10	0	119	0.0026	38.2	0.0008
Nrf2(bZIP)/Lymphoblast-Nrf2-ChIP-Seq(GSE37589)/Homer	1e-10	0	102	0.0023	29.5	0.0007
KLF5(Zf)/LoVo-KLF5-ChIP-Seq(GSE49402)/Homer	1e-09	0	1900	0.042	1537.9	0.034
PRDM1(Zf)/Hela-PRDM1-ChIP-Seq(GSE31477)/Homer	1e-09	0	445	0.0098	279.9	0.0062
ETS:RUNX(ETS,Runt)/Jurkat-RUNX1-ChIP-Seq(GSE17954)/Homer	1e-08	0	123	0.0027	46.8	0.001
HEB(bHLH)/mES-Heb-ChIP-Seq(GSE53233)/Homer	1e-07	0	1671	0.0369	1368.6	0.0303
MafK(bZIP)/C2C12-MafK-ChIP-Seq(GSE36030)/Homer	1e-07	0	212	0.0047	112.3	0.0025
bZIP:IRF(bZIP,IRF)/Th17-BatF-ChIP-Seq(GSE39756)/Homer	1e-07	0	305	0.0067	183.7	0.0041
c-Jun-CRE(bZIP)/K562-cJun-ChIP-Seq(GSE31477)/Homer	1e-07	0	190	0.0042	97.4	0.0022
Atf2(bZIP)/3T3L1-Atf2-ChIP-Seq(GSE56872)/Homer	1e-07	0	221	0.0049	120.5	0.0027
E2A(bHLH)/proBcell-E2A-ChIP-Seq(GSE21978)/Homer	1e-06	0	1207	0.0267	970.5	0.0214
Hnf1(Homeobox)/Liver-Foxa2-Chip-Seq(GSE25694)/Homer	1e-06	0	74	0.0016	24.1	0.0005
Tcf21(bHLH)/ArterySmoothMuscle-Tcf21-ChIP-Seq(GSE61369)/Homer	1e-06	0	584	0.0129	424.3	0.0094
Dorsal(RHD)/Embryo-dl-ChIP-Seq(GSE65441)/Homer	1e-06	0	215	0.0048	123.8	0.0027
Mef2c(MADS)/GM12878-Mef2c-ChIP-Seq(GSE32465)/Homer	1e-06	0	193	0.0043	107	0.0024
Ptf1a(bHLH)/Panc1-Ptf1a-ChIP-Seq(GSE47459)/Homer	1e-06	0	2195	0.0485	1892.6	0.0418
Sp1(Zf)/Promoter/Homer	1e-05	0	625	0.0138	469.7	0.0104
Egr2(Zf)/Thymocytes-Egr2-ChIP-Seq(GSE34254)/Homer	1e-05	0	238	0.0053	147.3	0.0033
Atoh1(bHLH)/Cerebellum-Atoh1-ChIP-Seq(GSE22111)/Homer	1e-05	0	556	0.0123	413.7	0.0091
Mef2d(MADS)/Retina-Mef2d-ChIP-Seq(GSE61391)/Homer	1e-05	0	92	0.002	40.7	0.0009
Mef2b(MADS)/HEK293-Mef2b.V5-ChIP-Seq(GSE67450)/Homer	1e-05	0	313	0.0069	212.9	0.0047
PAX5(Paired,Homeobox)/GM12878-PAX5-ChIP-Seq(GSE32465)/Homer	1e-05	0	240	0.0053	153.8	0.0034
NeuroD1(bHLH)/Islet-NeuroD1-ChIP-Seq(GSE30298)/Homer	1e-05	0	470	0.0104	347.9	0.0077
Tcf12(bHLH)/GM12878-Tcf12-ChIP-Seq(GSE32465)/Homer	0.0001	0.0001	652	0.0144	508.4	0.0112
EBF1(EBF)/Near-E2A-ChIP-Seq(GSE21512)/Homer	0.0001	0.0001	800	0.0177	643.7	0.0142
EBF(EBF)/proBcell-EBF-ChIP-Seq(GSE21978)/Homer	0.0001	0.0002	225	0.005	147.6	0.0033
Myf5(bHLH)/GM-Myf5-ChIP-Seq(GSE24852)/Homer	0.0001	0.0003	395	0.0087	293.7	0.0065
CRE(bZIP)/Promoter/Homer	0.0001	0.0003	197	0.0044	127.2	0.0028
Ap4(bHLH)/AML-Tfap4-ChIP-Seq(GSE45738)/Homer	0.001	0.0005	714	0.0158	581.2	0.0128
Mef2a(MADS)/HL1-Mef2a.biotin-ChIP-Seq(GSE21529)/Homer	0.001	0.001	210	0.0046	143.9	0.0032

## Sheet: Fig 3C
CTCF position	Total SNPs	#caQTLs	infoContent	caQTL density (fraction of all SNPs in that motif position that are caQTLs, used to calculate r=0.86)
1	317	16	0.109091	0.0504732
2	594	21	0.00589819	0.0353535
3	609	29	0.0415691	0.047619
4	691	32	0.100404	0.0463097
5	682	28	0.1966	0.0410557
6	693	44	0.513741	0.0634921
7	933	44	0.560766	0.0471597
8	963	68	1.17503	0.0706127
9	733	67	1.70498	0.0914052
10	614	58	1.96578	0.0944625
11	691	54	0.736808	0.0781476
12	676	37	1.08624	0.0547337
13	649	73	1.96578	0.112481
14	717	61	1.33914	0.0850767
15	660	36	0.325418	0.0545455
16	578	26	0.806537	0.0449827
17	757	40	0.497195	0.0528402
18	665	49	1.96578	0.0736842
19	557	40	1.2345	0.0718133
20	251	14	0.124323	0.0557769
