# Supplementary material for: Fine-mapping cis-regulatory variants in diverse human populations
Source: eLife. 2019 Jan 16;8:e39595. doi: 10.7554/eLife.39595 (PMC6335058; doi:10.7554/eLife.39595)
Supplement: Figure 4—source data 1. — Fig 4C: Summary numbers going into Figure 4C, and for each caQTL also called as an eQTL, the distance between the caQTL and the target gene’s TSS. [file elife-39595-fig4-data1.xlsx]

## Sheet: Fig 4A
caQTLs that overlap with long-range interaction allelic-bias
	Interactions >20 kb apart (shown in Fig 3A)	Interactions >50 kb apart	Interactions >100 kb apart
Agree	452	402	368
Disagree	181	161	137
Total	633	563	505
Results for all caQTL/Hi-C het SNP overlaps, before removing those with no allelic bias and those in LD
chr	pos	CLOSED allele long-dist reads	OPEN allele long-dist reads	binomial p	OPEN>CLOSED? (1=yes, 0=no)
1	919489	60	48	0.289798	0
1	974180	2346	2286	0.386	0
1	974199	2346	2286	0.386	0
1	974225	2346	2286	0.386	0
1	974296	2346	2286	0.386	0
1	974355	2346	2286	0.386	0
1	974356	2346	2286	0.386	0
1	1610524	298	402	9.63333e-05	1
1	2231966	595	596	1	1
1	2344925	541	524	0.623956	0
1	3566706	274	258	0.515516	0
1	4327635	1018	1292	1.29633e-08	1
1	6659505	382	356	0.357444	0
1	6673780	324	373	0.0689677	1
1	6685774	1124	1152	0.571438	1
1	8960153	541	671	0.000208339	1
1	9071125	1396	1295	0.0538702	0
1	9129867	1005	967	0.404739	0
1	9136405	1246	1175	0.154821	0
1	9137939	1175	1246	0.154821	1
1	9205673	1401	1367	0.530512	0
1	9291036	1097	1212	0.0176527	1
1	9335745	1167	1060	0.0246703	0
1	9336116	1167	1060	0.0246703	0
1	9352704	311	330	0.477139	1
1	9486622	989	937	0.245189	0
1	9924677	842	831	0.806864	0
1	9970471	120	145	0.140252	1
1	10311983	1150	1412	2.4595e-07	1
1	10448260	735	632	0.00578214	0
1	10458480	736	686	0.193785	0
1	11000276	928	924	0.944426	0
1	11843919	978	1032	0.237133	1
1	11865236	901	1203	4.92699e-11	1
1	11865804	901	1203	4.92699e-11	1
1	11874855	3112	2631	2.33503e-10	0
1	11874872	3112	2631	2.33503e-10	0
1	11874993	3112	2631	2.33503e-10	0
1	12206652	1448	1279	0.00129071	0
1	12212385	652	632	0.595964	0
1	12218621	812	940	0.0024027	1
1	14080682	1059	1143	0.0769098	1
1	14124110	1118	1103	0.766423	0
1	15571526	675	631	0.234088	0
1	16162471	972	894	0.0746359	0
1	16341342	3045	3319	0.00062021	1
1	16341354	3319	3045	0.00062021	0
1	16353400	1340	1183	0.0018923	0
1	16353482	1183	1340	0.0018923	1
1	16533022	873	991	0.00671353	1
1	16537752	787	801	0.744265	1
1	16542835	1098	1079	0.699667	0
1	16542876	1098	1079	0.699667	0
1	16542937	1098	1079	0.699667	0
1	16564629	756	810	0.180453	1
1	16947837	1749	2253	1.69964e-15	1
1	16970757	1978	1239	4.92315e-39	0
1	17216135	913	700	1.2504e-07	0
1	17222749	743	701	0.280607	0
1	17231724	1206	859	2.31603e-14	0
1	17231735	1206	859	2.31603e-14	0
1	17231738	1206	859	2.31603e-14	0
1	17231743	1206	859	2.31603e-14	0
1	17231749	1206	859	2.31603e-14	0
1	17231788	1206	859	2.31603e-14	0
1	17231951	1206	859	2.31603e-14	0
1	17232560	1206	859	2.31603e-14	0
1	17275102	495	512	0.614141	1
1	18807897	1974	1864	0.0784895	0
1	19275059	2060	2273	0.00127648	1
1	19277326	2273	2060	0.00127648	0
1	19389307	1154	1145	0.867494	0
1	19450605	334	371	0.175108	1
1	19578872	1137	1239	0.0382394	1
1	19796105	1408	1423	0.792462	1
1	19986252	1433	1744	3.71033e-08	1
1	20208825	774	738	0.368071	0
1	20901922	1619	1738	0.0416739	1
1	20902244	1619	1738	0.0416739	1
1	21663030	1086	1112	0.593875	1
1	21766663	658	882	1.25367e-08	1
1	21767096	658	882	1.25367e-08	1
1	21840886	1377	1682	3.77945e-08	1
1	21934667	337	392	0.0454261	1
1	23451360	721	922	7.81181e-07	1
1	25021037	1412	1484	0.187044	1
1	25193199	1531	1461	0.207141	0
1	25466629	586	591	0.907189	1
1	25466693	586	591	0.907189	1
1	25525881	947	838	0.0105604	0
1	25850206	1033	921	0.0120168	0
1	26270088	742	765	0.570921	1
1	26270103	742	765	0.570921	1
1	26270122	742	765	0.570921	1
1	26496651	1572	1723	0.0089612	1
1	26527783	861	1013	0.00048327	1
1	26601570	1240	1384	0.00523496	1
1	26645970	2022	2467	3.30801e-11	1
1	26686837	1786	1664	0.0393792	0
1	27426219	390	406	0.594989	1
1	28499817	236	302	0.00502637	1
1	28901455	324	404	0.00338435	1
1	31191093	1207	1038	0.000389321	0
1	31192304	1038	1207	0.000389321	1
1	31255905	1095	1223	0.0083299	1
1	31258724	1223	1095	0.0083299	0
1	31385187	1477	1536	0.290673	1
1	31509863	579	536	0.208444	0
1	31761609	1162	1409	1.20298e-06	1
1	31799384	954	1004	0.268133	1
1	31901652	708	772	0.101471	1
1	31971684	3446	3100	1.99839e-05	0
1	31973138	3100	3446	1.99839e-05	1
1	31974905	3100	3446	1.99839e-05	1
1	32706126	2020	1960	0.34968	0
1	32715821	532	581	0.150181	1
1	33182411	598	552	0.184492	0
1	33314444	675	667	0.84847	0
1	33358601	242	211	0.158605	0
1	33358757	211	242	0.158605	1
1	33490422	1125	1159	0.489886	1
1	33524250	528	495	0.317074	0
1	33546596	607	655	0.185805	1
1	33586199	579	573	0.882892	0
1	33592887	917	812	0.0123577	0
1	34516930	581	567	0.701231	0
1	34996037	633	722	0.0167876	1
1	35262776	590	658	0.057842	1
1	35332382	757	872	0.00472028	1
1	37129587	1302	1323	0.696278	1
1	37560090	548	535	0.715397	0
1	37940357	1483	1522	0.488188	1
1	37940438	1483	1522	0.488188	1
1	38157844	311	315	0.904572	1
1	38285556	669	664	0.912765	0
1	38285893	669	664	0.912765	0
1	38388708	1070	1220	0.00184177	1
1	38455891	561	596	0.31752	1
1	38461821	761	802	0.311649	1
1	38618180	1956	2167	0.00107119	1
1	38618304	1956	2167	0.00107119	1
1	38618338	1956	2167	0.00107119	1
1	38941104	995	1115	0.00956372	1
1	39513671	580	511	0.0394726	0
1	40204424	1178	1377	8.89236e-05	1
1	40241946	578	714	0.000170602	1
1	40264731	1719	2064	2.18491e-08	1
1	40264752	1719	2064	2.18491e-08	1
1	40264767	1719	2064	2.18491e-08	1
1	40265078	1549	2418	1.52634e-43	1
1	40265093	1549	2418	1.52634e-43	1
1	40265149	1549	2418	1.52634e-43	1
1	40265203	1549	2418	1.52634e-43	1
1	40265365	1549	2418	1.52634e-43	1
1	40265522	1549	2418	1.52634e-43	1
1	40392157	930	1066	0.00250495	1
1	40420719	629	650	0.576018	1
1	40459391	1531	1200	2.57805e-10	0
1	40459468	1531	1200	2.57805e-10	0
1	40857530	384	347	0.182983	0
1	41049848	533	546	0.714893	1
1	41115671	1037	1035	0.982474	0
1	41131398	674	665	0.826952	0
1	41178855	567	570	0.952706	1
1	41422196	2182	2525	6.13302e-07	1
1	41422228	2182	2525	6.13302e-07	1
1	41422259	2182	2525	6.13302e-07	1
1	41422311	2182	2525	6.13302e-07	1
1	42092791	1518	1439	0.151447	0
1	42105488	1397	1514	0.0315382	1
1	42217907	2608	2932	1.42001e-05	1
1	42272542	958	945	0.783262	0
1	43230212	827	590	3.30646e-10	0
1	43232807	590	827	3.30646e-10	1
1	43855578	1216	1303	0.0866002	1
1	44533724	2316	2618	1.81578e-05	1
1	44534476	2316	2618	1.81578e-05	1
1	45187285	1349	1350	1	1
1	48386053	1242	1251	0.872708	1
1	48528242	1078	945	0.00332791	0
1	52034652	690	685	0.914102	0
1	52035067	1645	1964	1.17915e-07	1
1	53168842	2052	2320	5.36281e-05	1
1	53192112	576	529	0.166387	0
1	53308807	447	456	0.790085	1
1	53392908	391	327	0.0186538	0
1	54355840	2052	2259	0.00170107	1
1	54355943	2052	2259	0.00170107	1
1	54356002	2052	2259	0.00170107	1
1	54356106	2052	2259	0.00170107	1
1	54838116	781	934	0.000240081	1
1	54956262	885	897	0.794426	1
1	55723817	1131	1355	7.62691e-06	1
1	55738833	929	895	0.439718	0
1	56942971	916	1061	0.00119567	1
1	59011924	2055	1747	6.30966e-07	0
1	59011985	2055	1747	6.30966e-07	0
1	59011987	2055	1747	6.30966e-07	0
1	59012404	1747	2055	6.30966e-07	1
1	59012431	1747	2055	6.30966e-07	1
1	59034758	1408	1459	0.350406	1
1	59050427	2775	2737	0.618231	0
1	59050455	2775	2737	0.618231	0
1	59050480	2775	2737	0.618231	0
1	59271489	829	857	0.510833	1
1	59732409	1092	1117	0.609614	1
1	60183913	1221	1204	0.745256	0
1	62761764	1341	1324	0.756617	0
1	62761852	1341	1324	0.756617	0
1	62761912	1341	1324	0.756617	0
1	65885357	629	623	0.887634	0
1	66861518	542	642	0.00399436	1
1	66879269	799	721	0.0482315	0
1	67115084	462	705	1.16636e-12	1
1	67578514	1042	1270	2.30554e-06	1
1	67801231	525	523	0.975359	0
1	67865853	385	338	0.0870555	0
1	68195741	894	898	0.943505	1
1	70033217	503	552	0.139425	1
1	70499373	229	261	0.161314	1
1	70970372	890	909	0.671299	1
1	74039267	664	632	0.389185	0
1	74663709	625	604	0.568358	0
1	74663814	625	604	0.568358	0
1	75197283	1056	1171	0.0156857	1
1	75198740	1056	1171	0.0156857	1
1	75290369	731	748	0.677394	1
1	75841580	320	518	8.11261e-12	1
1	75841662	320	518	8.11261e-12	1
1	75841664	320	518	8.11261e-12	1
1	75841778	320	518	8.11261e-12	1
1	75842065	320	518	8.11261e-12	1
1	76054661	394	457	0.0334978	1
1	76054742	394	457	0.0334978	1
1	78611067	1691	1828	0.0218574	1
1	79545732	1021	1064	0.357677	1
1	82196743	1161	1243	0.0985084	1
1	82196812	1161	1243	0.0985084	1
1	82627544	511	461	0.11598	0
1	84226494	633	589	0.218652	0
1	84226606	633	589	0.218652	0
1	84226610	633	589	0.218652	0
1	85361884	1080	1369	5.67009e-09	1
1	85361922	1080	1369	5.67009e-09	1
1	85410544	625	661	0.329068	1
1	85435552	1690	1629	0.297655	0
1	85435560	1690	1629	0.297655	0
1	85435752	1690	1629	0.297655	0
1	85438243	1629	1690	0.297655	1
1	85439669	1629	1690	0.297655	1
1	85444401	2522	2260	0.000159901	0
1	85461256	1798	1830	0.60679	1
1	85462194	1830	1798	0.60679	0
1	85462909	1798	1830	0.60679	1
1	85463108	1830	1798	0.60679	0
1	85463208	1830	1798	0.60679	0
1	85464509	1830	1798	0.60679	0
1	85464736	1830	1798	0.60679	0
1	85464843	1830	1798	0.60679	0
1	85528006	372	438	0.022321	1
1	85755925	420	459	0.199918	1
1	85763861	675	704	0.450856	1
1	85763899	675	704	0.450856	1
1	86173298	1623	1599	0.68534	0
1	89333557	1308	1533	2.6154e-05	1
1	89546803	668	599	0.056041	0
1	89551669	428	399	0.33023	0
1	89592863	485	545	0.0659555	1
1	89742517	532	521	0.757972	0
1	89742521	532	521	0.757972	0
1	89742561	532	521	0.757972	0
1	90066415	483	499	0.632196	1
1	90109854	1331	2280	1.04753e-56	1
1	90110010	806	979	4.62031e-05	1
1	92176044	659	707	0.203475	1
1	92179147	659	707	0.203475	1
1	92220155	1629	1675	0.433705	1
1	92939959	414	470	0.0642742	1
1	93004497	169	161	0.700049	0
1	93440937	569	573	0.929266	1
1	93441080	569	573	0.929266	1
1	94057720	824	967	0.000787999	1
1	94087359	989	1006	0.720189	1
1	94503197	865	872	0.885535	1
1	99198917	1476	1301	0.000957032	0
1	99199207	1476	1301	0.000957032	0
1	99457261	527	616	0.00921399	1
1	100286234	1141	1088	0.270715	0
1	101701432	1313	1406	0.0776549	1
1	101756557	2164	2080	0.202636	0
1	101756582	2164	2080	0.202636	0
1	101773646	1318	919	3.25422e-17	0
1	101823263	557	701	5.44019e-05	1
1	101836932	1165	1267	0.0405336	1
1	101837079	1165	1267	0.0405336	1
1	101854193	1887	2174	7.13129e-06	1
1	101854564	1887	2174	7.13129e-06	1
1	101854602	1887	2174	7.13129e-06	1
1	101864589	858	845	0.771225	0
1	101864597	858	845	0.771225	0
1	105010245	597	674	0.0329848	1
1	105249590	441	476	0.26152	1
1	107538505	126	120	0.749961	0
1	107538981	126	120	0.749961	0
1	107599258	1042	1055	0.793291	1
1	108554161	808	799	0.841829	0
1	108742952	1288	1250	0.462688	0
1	108742954	1288	1250	0.462688	0
1	108743042	1250	1288	0.462688	1
1	108743140	1250	1288	0.462688	1
1	109505835	898	999	0.0216529	1
1	109539472	415	430	0.630106	1
1	109643380	1104	1288	0.000181539	1
1	109655637	1449	1670	8.12124e-05	1
1	109740364	1074	1088	0.779803	1
1	109817590	1046	1084	0.422733	1
1	110069933	1221	1030	6.15217e-05	0
1	110210818	684	749	0.0908664	1
1	110230073	196	549	1.56324e-39	1
1	110230103	196	549	1.56324e-39	1
1	110282972	788	783	0.919619	0
1	110333649	1256	1190	0.188744	0
1	111742841	1525	1559	0.552363	1
1	112057895	873	976	0.0176639	1
1	112161635	940	938	0.981591	0
1	112276112	1380	1434	0.317741	1
1	112295008	1419	1393	0.63733	0
1	112295009	1419	1393	0.63733	0
1	113278578	833	762	0.0796139	0
1	113278651	833	762	0.0796139	0
1	113720762	937	858	0.0655863	0
1	115296458	819	819	1	0
1	115296524	819	819	1	0
1	118199767	412	388	0.416136	0
1	118199795	412	388	0.416136	0
1	118219568	1366	1380	0.804077	1
1	119682228	989	1087	0.0332364	1
1	120156653	657	576	0.022671	0
1	145021034	2727	2519	0.00425936	0
1	145030209	1374	1187	0.000236059	0
1	145039523	1956	3398	2.19426e-87	1
1	145058635	836	1512	1.04311e-44	1
1	145059569	836	1512	1.04311e-44	1
1	145390305	244	296	0.0280929	1
1	146475144	311	467	2.47437e-08	1
1	146556146	408	426	0.556114	1
1	146580837	623	679	0.127413	1
1	146714281	288	338	0.0500924	1
1	146714588	288	338	0.0500924	1
1	146717505	1283	1386	0.0483208	1
1	146717564	1283	1386	0.0483208	1
1	147825732	712	731	0.635623	1
1	147825763	712	731	0.635623	1
1	147825765	712	731	0.635623	1
1	147994145	38	49	0.283607	1
1	147995037	48	65	0.131924	1
1	148000637	115	97	0.242916	0
1	149972358	418	349	0.0140226	0
1	150039678	292	274	0.474911	0
1	150539867	475	519	0.172575	1
1	150552330	249	326	0.00150561	1
1	150552392	326	249	0.00150561	0
1	150738197	405	370	0.221942	0
1	150740358	434	420	0.656453	0
1	151512802	382	405	0.432933	1
1	152432904	1597	1680	0.152008	1
1	152626532	978	907	0.106875	0
1	153860305	359	465	0.00024981	1
1	154056834	256	317	0.0121256	1
1	154121510	533	413	0.000107146	0
1	154582129	1046	1302	1.38298e-07	1
1	154733223	730	806	0.0556278	1
1	154832661	1658	1599	0.309489	0
1	154839799	852	903	0.232655	1
1	154913404	1347	1511	0.00229046	1
1	154947496	729	826	0.0148867	1
1	154955724	724	829	0.00829315	1
1	155043325	803	900	0.0199763	1
1	155043436	803	900	0.0199763	1
1	155059851	718	703	0.710361	0
1	155164480	201	257	0.0100933	1
1	155197268	525	708	2.07784e-07	1
1	155197462	525	708	2.07784e-07	1
1	156127368	757	620	0.000244694	0
1	156129334	757	620	0.000244694	0
1	156354293	2188	2393	0.00257411	1
1	157464125	1541	1301	7.2677e-06	0
1	158147699	416	479	0.0381659	1
1	159750629	471	509	0.237221	1
1	159750802	471	509	0.237221	1
1	159791464	552	701	2.84334e-05	1
1	159880660	456	424	0.296014	0
1	160345305	1086	1076	0.846526	0
1	160374099	1030	1030	1	0
1	160402584	559	481	0.0169141	0
1	160759422	1204	1231	0.598276	1
1	160759519	1204	1231	0.598276	1
1	160767060	1616	1689	0.210414	1
1	160767249	1616	1689	0.210414	1
1	160767498	1616	1689	0.210414	1
1	160809003	874	913	0.368699	1
1	160825253	1619	1937	1.04153e-07	1
1	160825313	1619	1937	1.04153e-07	1
1	161510434	1019	927	0.0390985	0
1	161612578	343	286	0.0254799	0
1	161688936	1985	1902	0.188421	0
1	161696998	1264	1310	0.375099	1
1	161697072	1264	1310	0.375099	1
1	161762761	214	221	0.773632	1
1	162331621	471	423	0.11592	0
1	165600606	1580	1564	0.789077	0
1	165601365	1580	1564	0.789077	0
1	165656104	1038	1118	0.0888472	1
1	165685026	1405	1147	3.55219e-07	0
1	165685082	1405	1147	3.55219e-07	0
1	165811486	1398	1413	0.791742	1
1	165811729	1398	1413	0.791742	1
1	165812085	1398	1413	0.791742	1
1	165812120	1398	1413	0.791742	1
1	165896634	1625	1444	0.00115394	0
1	167399734	531	558	0.430781	1
1	167599533	452	456	0.920702	1
1	167632618	2140	2209	0.302478	1
1	167643681	635	742	0.00426628	1
1	168312082	1962	1948	0.83531	0
1	168689348	885	888	0.962118	1
1	169079020	352	409	0.0422861	1
1	169337638	1563	1657	0.101217	1
1	169337853	1563	1657	0.101217	1
1	169396620	797	822	0.550875	1
1	169455435	1048	1027	0.660631	0
1	169498181	864	967	0.0171148	1
1	171750854	2998	2789	0.00624761	0
1	171789199	1049	1121	0.127451	1
1	171789205	1049	1121	0.127451	1
1	171789226	1049	1121	0.127451	1
1	172993932	466	437	0.351455	0
1	173391782	411	476	0.0315836	1
1	174084104	504	488	0.633918	0
1	174104611	640	525	0.000830575	0
1	174113408	835	797	0.35973	0
1	174139014	612	679	0.066186	1
1	175087606	924	1052	0.00426503	1
1	175143948	835	804	0.45869	0
1	175161930	983	1060	0.0926546	1
1	175162196	1060	983	0.0926546	0
1	175162268	1060	983	0.0926546	0
1	175221874	1608	2136	6.30391e-18	1
1	175221934	1608	2136	6.30391e-18	1
1	175272668	1675	1367	2.53589e-08	0
1	175831284	527	543	0.646568	1
1	177769687	1332	1629	5.2079e-08	1
1	177787651	855	789	0.108883	0
1	179050478	1536	1498	0.501763	0
1	179050593	1536	1498	0.501763	0
1	179263003	864	913	0.254835	1
1	179263356	864	913	0.254835	1
1	179334917	989	1610	2.42997e-34	1
1	179335058	1047	1429	1.69572e-14	1
1	179335158	1047	1429	1.69572e-14	1
1	179335162	1047	1429	1.69572e-14	1
1	179895861	809	852	0.302756	1
1	180260393	707	696	0.789499	0
1	180600219	688	811	0.00161799	1
1	180600220	688	811	0.00161799	1
1	180923587	805	813	0.861854	1
1	181002748	1180	1267	0.0820969	1
1	181012229	1607	1772	0.00477568	1
1	181012472	1607	1772	0.00477568	1
1	181031783	704	676	0.467352	0
1	181074884	905	950	0.30697	1
1	181394891	2616	2675	0.42524	1
1	181394929	2616	2675	0.42524	1
1	181398520	2774	2795	0.788699	1
1	181399279	2774	2795	0.788699	1
1	181399618	2774	2795	0.788699	1
1	181399643	2774	2795	0.788699	1
1	181399683	2774	2795	0.788699	1
1	181399775	2774	2795	0.788699	1
1	181399880	2774	2795	0.788699	1
1	182038268	761	846	0.0361008	1
1	182217845	1133	1364	4.1074e-06	1
1	182601749	469	633	8.70663e-07	1
1	182991462	1485	1377	0.045472	0
1	182993025	1377	1485	0.045472	1
1	183002483	1320	1808	2.66057e-18	1
1	183002639	1320	1808	2.66057e-18	1
1	183074764	1346	1676	2.09123e-09	1
1	183074875	1346	1676	2.09123e-09	1
1	184716560	354	452	0.000625131	1
1	184813115	2787	2514	0.000186513	0
1	184813130	2787	2514	0.000186513	0
1	184836635	1100	1129	0.553147	1
1	184851382	628	706	0.034974	1
1	184852414	628	706	0.034974	1
1	184886737	543	572	0.401741	1
1	185381662	508	467	0.20016	0
1	185409061	398	351	0.0927348	0
1	185663021	856	917	0.154154	1
1	185663033	856	917	0.154154	1
1	186153618	175	124	0.0037607	0
1	190668404	600	597	0.953905	0
1	192595836	292	143	7.71497e-13	0
1	192597319	143	292	7.71497e-13	1
1	195666476	618	604	0.709995	0
1	199243228	675	672	0.956545	0
1	199458903	879	883	0.943027	1
1	199911416	1534	1948	2.43354e-12	1
1	199911423	1534	1948	2.43354e-12	1
1	200597650	1616	1492	0.027347	0
1	200597688	1616	1492	0.027347	0
1	200624496	659	704	0.233326	1
1	200638662	604	532	0.0351116	0
1	200638847	604	532	0.0351116	0
1	200639156	604	532	0.0351116	0
1	201154230	1378	1370	0.893775	0
1	202129826	475	428	0.125776	0
1	202995887	826	899	0.082967	1
1	203274536	679	753	0.0536824	1
1	203643273	644	635	0.823006	0
1	203793793	635	669	0.360801	1
1	204494283	675	704	0.450856	1
1	204494436	675	704	0.450856	1
1	206098165	138	480	3.37313e-45	1
1	206283551	1368	1490	0.0235965	1
1	206654738	1261	1253	0.888972	0
1	206944112	1473	1415	0.288843	0
1	206959685	226	242	0.488115	1
1	207005321	497	546	0.137169	1
1	207367528	502	570	0.0406732	1
1	207494679	244	255	0.654441	1
1	207985401	615	604	0.774573	0
1	208037402	1094	1082	0.813586	0
1	208361147	782	829	0.25176	1
1	208777895	986	1056	0.126756	1
1	208905917	431	475	0.153086	1
1	210570783	819	901	0.0507781	1
1	210619967	425	383	0.149151	0
1	210620017	1646	1917	6.02905e-06	1
1	210620164	1646	1917	6.02905e-06	1
1	210620170	1646	1917	6.02905e-06	1
1	210620211	1646	1917	6.02905e-06	1
1	211822370	1280	1475	0.000217738	1
1	211822542	1280	1475	0.000217738	1
1	212108945	1270	1290	0.707281	1
1	212392486	528	569	0.227149	1
1	212399062	689	715	0.504658	1
1	212765457	1357	1557	0.00022622	1
1	212765509	1357	1557	0.00022622	1
1	212765562	1357	1557	0.00022622	1
1	212767242	1357	1557	0.00022622	1
1	217542793	1177	1343	0.00100921	1
1	217542801	1177	1343	0.00100921	1
1	217542866	1177	1343	0.00100921	1
1	219971668	1256	1362	0.0401368	1
1	219979578	1737	1786	0.418694	1
1	220161859	982	1083	0.0277406	1
1	221866185	716	790	0.0599233	1
1	221887835	456	444	0.71389	0
1	221917338	1173	998	0.000186787	0
1	221917378	1173	998	0.000186787	0
1	222003328	636	764	0.000682911	1
1	222055757	338	391	0.0540391	1
1	222168464	1347	1164	0.000279613	0
1	222224884	948	1287	7.89256e-13	1
1	222578271	710	696	0.728832	0
1	222578295	710	696	0.728832	0
1	223656191	1939	1606	2.4045e-08	0
1	223953299	624	749	0.000812375	1
1	223959796	1710	1879	0.0050358	1
1	224180489	141	129	0.503289	0
1	224381107	865	1130	3.23818e-09	1
1	224381250	865	1130	3.23818e-09	1
1	224393211	707	661	0.22372	0
1	224393547	707	661	0.22372	0
1	226532848	251	278	0.258272	1
1	226986857	628	702	0.0452774	1
1	226986950	628	702	0.0452774	1
1	227183434	944	1213	7.57326e-09	1
1	228334436	679	847	1.87667e-05	1
1	228464248	664	682	0.643117	1
1	228464276	664	682	0.643117	1
1	228674518	290	314	0.349355	1
1	229504168	929	804	0.00288437	0
1	230256098	719	715	0.93686	0
1	230266459	1099	1118	0.702258	1
1	230632037	818	844	0.539736	1
1	231025130	1133	1161	0.572951	1
1	231028032	1133	1161	0.572951	1
1	231114595	1106	1130	0.626695	1
1	231115887	1259	1454	0.000194503	1
1	231513190	1607	1516	0.107277	0
1	231601099	915	884	0.479388	0
1	233059755	975	992	0.718289	1
1	233059977	975	992	0.718289	1
1	233079612	522	485	0.256592	0
1	233086007	1472	1572	0.0727362	1
1	234129501	1739	2221	1.9653e-14	1
1	234509259	505	528	0.493679	1
1	234631444	2250	2604	4.00235e-07	1
1	234634952	2250	2604	4.00235e-07	1
1	234764925	1428	1520	0.0937187	1
1	234764966	1428	1520	0.0937187	1
1	234777890	1343	1283	0.249586	0
1	234945346	407	507	0.00104714	1
1	234987704	1120	1094	0.595211	0
1	234987706	1120	1094	0.595211	0
1	235017770	2068	2099	0.642123	1
1	235017928	2068	2099	0.642123	1
1	235017985	2068	2099	0.642123	1
1	235263613	634	626	0.843679	0
1	235434181	975	1119	0.00177156	1
1	235491903	277	254	0.339727	0
1	236135496	1336	1385	0.357476	1
1	236306535	1430	1330	0.0594868	0
1	236448768	633	593	0.265344	0
1	236533829	2186	3281	7.40468e-50	1
1	238107035	728	708	0.616111	0
1	238107223	728	708	0.616111	0
1	241974256	470	642	2.78041e-07	1
1	241974553	470	642	2.78041e-07	1
1	242002282	1267	1192	0.135608	0
1	243049643	892	1093	7.0351e-06	1
1	243265100	238	246	0.750384	1
1	243418182	798	871	0.0779705	1
1	243428152	473	449	0.448789	0
1	244240644	1316	1410	0.0748555	1
1	244979045	659	623	0.328315	0
1	244979071	659	623	0.328315	0
1	244979204	659	623	0.328315	0
1	245083443	685	793	0.00536476	1
1	245116298	1095	921	0.000115622	0
1	246154179	901	873	0.521506	0
1	246670030	1153	1189	0.469548	1
1	246862572	526	459	0.0354182	0
1	247289590	207	187	0.338472	0
1	247635213	884	880	0.943059	0
1	247639478	884	880	0.943059	0
1	247639887	884	880	0.943059	0
1	247640057	684	744	0.118421	1
1	248820211	1348	1457	0.0414121	1
1	248820317	1457	1348	0.0414121	0
1	248827163	410	771	4.62718e-26	1
1	249073662	755	804	0.224096	1
2	318239	930	899	0.483015	0
2	554664	755	680	0.0507266	0
2	714679	413	416	0.944627	1
2	1834484	1439	1485	0.405304	1
2	1834596	1439	1485	0.405304	1
2	3653279	1285	1346	0.242099	1
2	3672159	1110	1241	0.00732461	1
2	7749808	2201	2388	0.0060321	1
2	8374968	1076	1162	0.0723508	1
2	8443859	2820	2640	0.0154082	0
2	8714879	822	853	0.463559	1
2	9241276	1979	1808	0.00572909	0
2	9241449	1979	1808	0.00572909	0
2	9241588	1979	1808	0.00572909	0
2	9603944	731	725	0.895753	0
2	9614218	823	811	0.785537	0
2	9678248	628	586	0.239293	0
2	9679854	586	628	0.239293	1
2	9691394	472	546	0.0220935	1
2	9795776	1378	1293	0.104074	0
2	9796791	1293	1378	0.104074	1
2	9849397	1022	1108	0.0654875	1
2	9860820	1526	1398	0.0188272	0
2	9860824	1526	1398	0.0188272	0
2	9861042	1526	1398	0.0188272	0
2	9861126	1526	1398	0.0188272	0
2	9877600	1692	1496	0.000551079	0
2	9879275	1496	1692	0.000551079	1
2	9888881	3483	3974	1.37636e-08	1
2	9889045	3483	3974	1.37636e-08	1
2	9889167	3483	3974	1.37636e-08	1
2	9889262	3483	3974	1.37636e-08	1
2	9892899	3265	3275	0.911388	1
2	9893454	3265	3275	0.911388	1
2	9893702	3265	3275	0.911388	1
2	10169300	851	914	0.139983	1
2	10169359	851	914	0.139983	1
2	10169540	851	914	0.139983	1
2	10220830	344	397	0.0560255	1
2	10231493	563	569	0.88187	1
2	10231913	563	569	0.88187	1
2	10231969	563	569	0.88187	1
2	11014153	642	638	0.933178	0
2	11297595	637	620	0.6518	0
2	11297647	637	620	0.6518	0
2	11828653	1755	1761	0.932801	1
2	12090361	457	445	0.714193	0
2	12317953	795	848	0.199521	1
2	12318094	795	848	0.199521	1
2	12596552	765	898	0.0012019	1
2	13614745	1029	1164	0.00420674	1
2	13614899	1029	1164	0.00420674	1
2	13615016	2040	2218	0.00667089	1
2	15172249	1043	1090	0.319247	1
2	15872796	1990	2311	1.05257e-06	1
2	16196085	409	471	0.0396921	1
2	17452363	1519	1668	0.00874081	1
2	17452380	1519	1668	0.00874081	1
2	17537024	968	1082	0.0125502	1
2	17537281	968	1082	0.0125502	1
2	17986683	425	406	0.532381	0
2	19745447	532	571	0.252536	1
2	19887169	1656	1747	0.122865	1
2	20079227	948	956	0.872554	1
2	20624599	2244	2194	0.462019	0
2	20630851	543	564	0.547784	1
2	20706951	1852	1969	0.0605601	1
2	20707062	1852	1969	0.0605601	1
2	20876760	1439	1332	0.0440251	0
2	23608960	217	224	0.775135	1
2	23712967	813	752	0.129321	0
2	24427864	1212	1133	0.107218	0
2	25622439	1055	997	0.20827	0
2	26963926	294	289	0.86844	0
2	27309659	502	493	0.799807	0
2	27435165	578	579	1	1
2	27603673	298	266	0.191733	0
2	28582193	542	601	0.0861988	1
2	28789884	516	583	0.0464449	1
2	28833751	1055	1045	0.844306	0
2	28976403	578	512	0.0489271	0
2	29179452	688	713	0.521409	1
2	30448344	932	1083	0.000828773	1
2	31254348	1775	2264	1.49632e-14	1
2	31254374	1775	2264	1.49632e-14	1
2	31442622	1459	1475	0.781844	1
2	31476071	1427	1762	3.22355e-09	1
2	33700938	1103	1112	0.865029	1
2	33701410	1112	1103	0.865029	0
2	33723510	1908	2002	0.136929	1
2	33723691	1908	2002	0.136929	1
2	34318992	611	701	0.0139756	1
2	36584327	394	443	0.0970327	1
2	36593811	314	330	0.554498	1
2	36877119	1026	1131	0.0251152	1
2	37772628	934	1095	0.000379783	1
2	37829355	2313	2036	2.83278e-05	0
2	37851468	1429	1369	0.264678	0
2	37853627	1369	1429	0.264678	1
2	37855055	669	724	0.147917	1
2	38057193	2452	2171	3.8006e-05	0
2	38060635	2760	3406	2.01024e-16	1
2	38060646	2760	3406	2.01024e-16	1
2	38060651	2760	3406	2.01024e-16	1
2	38060784	2760	3406	2.01024e-16	1
2	38060827	2760	3406	2.01024e-16	1
2	38060893	2760	3406	2.01024e-16	1
2	38060912	2760	3406	2.01024e-16	1
2	38060991	2760	3406	2.01024e-16	1
2	38060995	2760	3406	2.01024e-16	1
2	38077208	646	648	0.977824	1
2	38079108	646	648	0.977824	1
2	38079392	646	648	0.977824	1
2	38079683	648	646	0.977824	0
2	38323610	903	843	0.157935	0
2	38978764	883	877	0.905135	0
2	39005205	702	735	0.398591	1
2	39064026	868	922	0.2103	1
2	39630590	542	603	0.076156	1
2	39721919	528	537	0.806362	1
2	39733625	533	482	0.116508	0
2	39754503	1034	969	0.152696	0
2	39955465	994	1160	0.000375428	1
2	41937140	988	1115	0.00599056	1
2	42149566	637	580	0.108401	0
2	42316659	1103	1208	0.0304897	1
2	42324396	2142	1786	1.44475e-08	0
2	42324419	2142	1786	1.44475e-08	0
2	42324510	2142	1786	1.44475e-08	0
2	42324553	2142	1786	1.44475e-08	0
2	42325861	1373	1424	0.344447	1
2	42329329	1424	1373	0.344447	0
2	42333345	1074	1069	0.931146	0
2	42356462	1034	1070	0.445449	1
2	42357292	1034	1070	0.445449	1
2	42811086	753	819	0.101098	1
2	42811119	753	819	0.101098	1
2	42826647	747	874	0.00174243	1
2	42984340	1589	1770	0.00189365	1
2	43015401	4849	4111	6.68442e-15	0
2	43019144	4111	4849	6.68442e-15	1
2	43037672	697	774	0.0474917	1
2	43163110	1222	1088	0.00564191	0
2	43361256	566	579	0.722882	1
2	43386092	1369	1204	0.00122015	0
2	43386134	1369	1204	0.00122015	0
2	43421461	1147	1356	3.18574e-05	1
2	43422557	1147	1356	3.18574e-05	1
2	43446124	987	1164	0.000146572	1
2	43500804	1191	1068	0.0102468	0
2	44027391	871	847	0.578974	0
2	44332196	1347	1332	0.786794	0
2	44332281	1332	1347	0.786794	1
2	44395093	778	761	0.683397	0
2	44475234	253	251	0.964477	0
2	45165045	600	562	0.277729	0
2	45517342	861	972	0.0101718	1
2	45864672	1088	1112	0.623888	1
2	46146601	1106	1221	0.0180973	1
2	46463899	1911	1871	0.525977	0
2	46907686	1740	1738	0.986472	0
2	46948150	819	883	0.126717	1
2	46948175	819	883	0.126717	1
2	47169493	441	408	0.272091	0
2	47262789	1847	2082	0.000188335	1
2	47572363	638	674	0.333908	1
2	47943947	1650	1407	1.1918e-05	0
2	48011021	594	544	0.146322	0
2	48540744	1061	817	1.96583e-08	0
2	48555477	1392	1424	0.559108	1
2	48571416	404	479	0.0127196	1
2	48584302	1184	1239	0.272627	1
2	48746990	693	661	0.399536	0
2	48954905	523	504	0.574357	0
2	49219034	1049	1061	0.810748	1
2	49220925	1604	1668	0.270732	1
2	50201383	336	345	0.759204	1
2	50815955	427	442	0.634871	1
2	50816062	442	427	0.634871	0
2	54014303	502	477	0.443072	0
2	54343012	701	622	0.0319584	0
2	54343108	701	622	0.0319584	0
2	55277641	1683	1786	0.0832942	1
2	55384903	1389	1492	0.0573713	1
2	55631297	784	877	0.0239559	1
2	55647322	458	488	0.345751	1
2	58234130	921	903	0.690605	0
2	59089629	577	617	0.259033	1
2	59089695	577	617	0.259033	1
2	60731339	706	726	0.615619	1
2	61023978	416	446	0.323279	1
2	61075189	1134	1051	0.0793662	0
2	61106795	480	533	0.102254	1
2	61108829	480	533	0.102254	1
2	61344858	412	372	0.163621	0
2	61670829	971	1166	2.67688e-05	1
2	61765074	500	500	1	0
2	62368165	1253	1411	0.00234544	1
2	62520681	1046	1157	0.0190777	1
2	62520764	1046	1157	0.0190777	1
2	62520937	1046	1157	0.0190777	1
2	62642303	1013	984	0.530952	0
2	62687566	1202	1340	0.00657098	1
2	64752294	392	401	0.776364	1
2	64767988	911	854	0.18253	0
2	65142110	1311	1413	0.0529502	1
2	65144692	1311	1413	0.0529502	1
2	65144787	1311	1413	0.0529502	1
2	65164506	1506	1479	0.634164	0
2	65244049	829	870	0.331835	1
2	65251696	547	533	0.692436	0
2	65546395	1326	1222	0.0412791	0
2	65546422	1326	1222	0.0412791	0
2	65606991	2129	2242	0.0902433	1
2	65607011	2129	2242	0.0902433	1
2	65608909	2129	2242	0.0902433	1
2	65615428	1337	1325	0.831175	0
2	68589118	1180	1170	0.85272	0
2	68598903	1886	1932	0.466451	1
2	68598955	1886	1932	0.466451	1
2	68598974	1886	1932	0.466451	1
2	68615654	1148	1072	0.111412	0
2	68615899	1072	1148	0.111412	1
2	68630417	3258	3957	1.97173e-16	1
2	68630646	3258	3957	1.97173e-16	1
2	68630648	3258	3957	1.97173e-16	1
2	68632262	3258	3957	1.97173e-16	1
2	68638599	2135	2541	3.09874e-09	1
2	68639081	2135	2541	3.09874e-09	1
2	68639273	2135	2541	3.09874e-09	1
2	68639313	2135	2541	3.09874e-09	1
2	68639379	2135	2541	3.09874e-09	1
2	68646279	1200	1242	0.406724	1
2	68998687	1136	1140	0.949861	1
2	69002281	728	678	0.191268	0
2	69395379	411	406	0.888717	0
2	70017392	812	751	0.129076	0
2	70064927	916	1047	0.00333435	1
2	70744107	692	727	0.366752	1
2	70936043	1560	1794	5.70368e-05	1
2	71175645	383	398	0.616428	1
2	71175716	383	398	0.616428	1
2	73613341	985	981	0.946059	0
2	73858064	1467	2075	1.54584e-24	1
2	74374641	845	922	0.0705784	1
2	74375457	906	951	0.30723	1
2	74669515	214	210	0.884186	0
2	75004753	991	1287	6.04436e-10	1
2	75004963	991	1287	6.04436e-10	1
2	75005430	241	281	0.0877281	1
2	76121366	1862	1725	0.0231476	0
2	80752502	471	671	3.56214e-09	1
2	80756993	1729	2247	2.20136e-16	1
2	80757130	1729	2247	2.20136e-16	1
2	80757838	1729	2247	2.20136e-16	1
2	84439928	1418	1409	0.880403	0
2	84440175	1878	1659	0.000245774	0
2	84440303	1878	1659	0.000245774	0
2	85619725	359	394	0.215308	1
2	85632858	1061	1082	0.665726	1
2	85632928	1082	1061	0.665726	0
2	85632942	1082	1061	0.665726	0
2	85766545	1016	1041	0.596699	1
2	85773659	274	369	0.000204681	1
2	85788738	877	992	0.0083485	1
2	87113348	204	181	0.262166	0
2	87754152	247	295	0.0434063	1
2	87754153	247	295	0.0434063	1
2	87756147	372	368	0.912195	0
2	87763908	261	431	1.07319e-10	1
2	87764476	431	261	1.07319e-10	0
2	87765089	228	289	0.00825775	1
2	88315793	537	509	0.403825	0
2	88315993	537	509	0.403825	0
2	88316324	537	509	0.403825	0
2	88316550	537	509	0.403825	0
2	95523212	384	207	3.01078e-13	0
2	95523255	207	384	3.01078e-13	1
2	98391117	247	263	0.506594	1
2	99382810	283	372	0.000574853	1
2	102238615	1179	1210	0.539369	1
2	102721117	1427	1514	0.112767	1
2	105275150	264	415	7.48845e-09	1
2	105275153	264	415	7.48845e-09	1
2	105911398	1088	1165	0.109322	1
2	106406673	987	966	0.650875	0
2	106412191	455	475	0.533284	1
2	106428720	767	722	0.254168	0
2	106444338	1475	1517	0.453529	1
2	106444416	1475	1517	0.453529	1
2	106974619	304	314	0.717359	1
2	109065004	1434	1219	3.22624e-05	0
2	109065021	1434	1219	3.22624e-05	0
2	109069008	1219	1434	3.22624e-05	1
2	109208088	764	695	0.0749988	0
2	109232388	1145	1294	0.0027211	1
2	110257659	1222	1080	0.00328648	0
2	111616104	620	728	0.0035491	1
2	112656908	357	356	1	0
2	112812842	804	780	0.563348	0
2	112812882	804	780	0.563348	0
2	112813066	804	780	0.563348	0
2	113484441	637	639	0.977668	1
2	113570493	386	386	1	0
2	113991970	1323	1628	2.13174e-08	1
2	113993344	1323	1628	2.13174e-08	1
2	113993385	1323	1628	2.13174e-08	1
2	114148097	1139	1438	4.18612e-09	1
2	114148512	1139	1438	4.18612e-09	1
2	114382998	325	82	2.56689e-35	0
2	114411222	461	264	2.40785e-13	0
2	114413955	264	461	2.40785e-13	1
2	114414009	264	461	2.40785e-13	1
2	114647432	506	570	0.0547331	1
2	117780182	226	216	0.668636	0
2	118845819	1039	1044	0.930163	1
2	119640441	461	425	0.239639	0
2	120113520	549	676	0.000314638	1
2	120118764	716	680	0.348889	0
2	121019244	915	1135	1.28978e-06	1
2	121024987	1323	1529	0.000122935	1
2	121070582	384	459	0.0107697	1
2	121070729	384	459	0.0107697	1
2	121070741	384	459	0.0107697	1
2	121070811	384	459	0.0107697	1
2	123838183	1166	1121	0.35754	0
2	127117274	1162	1229	0.177083	1
2	127534568	944	992	0.285436	1
2	127754935	896	824	0.0868741	0
2	127832833	3913	3887	0.777126	0
2	127838767	1822	1605	0.000223478	0
2	127839474	1822	1605	0.000223478	0
2	127839513	1822	1605	0.000223478	0
2	127839534	1605	1822	0.000223478	1
2	127843193	2013	2147	0.0391876	1
2	127865100	798	777	0.614309	0
2	127886158	2613	2697	0.254693	1
2	127886233	2613	2697	0.254693	1
2	127886371	2613	2697	0.254693	1
2	127886416	2613	2697	0.254693	1
2	128165641	615	544	0.0397214	0
2	128588481	2523	2465	0.419628	0
2	128588601	2523	2465	0.419628	0
2	128588611	2523	2465	0.419628	0
2	128588734	2523	2465	0.419628	0
2	129079950	2140	1822	4.68519e-07	0
2	129081361	1000	1035	0.451039	1
2	130431999	946	929	0.711763	0
2	130694072	448	450	0.973382	1
2	131851417	424	498	0.016165	1
2	132250093	1265	2272	4.72234e-65	1
2	132255957	1996	2955	1.81198e-42	1
2	132256065	1996	2955	1.81198e-42	1
2	132256240	1996	2955	1.81198e-42	1
2	132256251	1996	2955	1.81198e-42	1
2	132256319	1996	2955	1.81198e-42	1
2	132256410	1996	2955	1.81198e-42	1
2	132256414	1996	2955	1.81198e-42	1
2	132256420	1996	2955	1.81198e-42	1
2	132272326	1612	2725	1.15919e-64	1
2	132272856	1612	2725	1.15919e-64	1
2	132273493	1612	2725	1.15919e-64	1
2	132342592	384	621	7.50809e-14	1
2	132346040	1494	2115	4.36996e-25	1
2	132440073	556	440	0.000264623	0
2	132494171	414	559	3.75461e-06	1
2	132494182	414	559	3.75461e-06	1
2	132524797	67	24	7.34855e-06	0
2	132589235	532	616	0.0142635	1
2	132905500	178	279	2.65396e-06	1
2	134256978	1372	1525	0.00473401	1
2	134710166	995	1208	6.18097e-06	1
2	134711346	995	1208	6.18097e-06	1
2	134845085	825	812	0.76679	0
2	135082668	1105	1022	0.0753802	0
2	135082760	1105	1022	0.0753802	0
2	135214042	774	931	0.000156537	1
2	135341120	1760	2067	7.46083e-07	1
2	135341200	1760	2067	7.46083e-07	1
2	135426618	1069	1116	0.325075	1
2	135426782	1069	1116	0.325075	1
2	135428054	1069	1116	0.325075	1
2	137084999	757	771	0.739472	1
2	139294787	973	954	0.681784	0
2	140979600	666	692	0.497528	1
2	142271843	421	459	0.212275	1
2	142889154	433	440	0.839095	1
2	144487963	337	351	0.620194	1
2	144660922	537	549	0.738553	1
2	148806433	188	181	0.754825	0
2	149846550	357	415	0.0401515	1
2	150024227	999	989	0.840038	0
2	151219315	562	550	0.741516	0
2	152118271	1100	1155	0.255467	1
2	152118275	1100	1155	0.255467	1
2	152266311	1262	1153	0.0279509	0
2	153032593	517	571	0.108056	1
2	154143853	540	621	0.0188426	1
2	154143880	540	621	0.0188426	1
2	157049149	229	266	0.10555	1
2	157049217	229	266	0.10555	1
2	159726043	1114	1935	1.76144e-50	1
2	159726047	1114	1935	1.76144e-50	1
2	159726051	1114	1935	1.76144e-50	1
2	159726087	1114	1935	1.76144e-50	1
2	159842534	2154	2177	0.738162	1
2	160106165	981	936	0.314924	0
2	160106248	981	936	0.314924	0
2	160142675	1525	1409	0.0337288	0
2	160147145	634	583	0.151754	0
2	160654524	662	676	0.722306	1
2	160732793	1001	1110	0.0187218	1
2	160736216	546	539	0.855473	0
2	160736278	546	539	0.855473	0
2	160760427	847	882	0.41355	1
2	160953049	660	702	0.266582	1
2	168896604	187	197	0.64609	1
2	169068506	694	733	0.314445	1
2	169377947	2038	1899	0.0278396	0
2	169380013	576	618	0.235397	1
2	170079356	952	984	0.481103	1
2	170317871	1602	1431	0.00201811	0
2	170550956	924	1133	4.43535e-06	1
2	170590102	811	1021	1.01833e-06	1
2	170998431	1233	1359	0.0140638	1
2	172378893	865	1027	0.00021267	1
2	172597929	461	539	0.0148525	1
2	172878554	631	694	0.0884793	1
2	174150899	720	710	0.811892	0
2	174723465	948	902	0.295453	0
2	174763936	876	919	0.321526	1
2	176867131	362	396	0.230656	1
2	177042871	480	473	0.845908	0
2	179345183	281	352	0.00535723	1
2	179684983	507	530	0.494513	1
2	180112641	464	423	0.179217	0
2	180115966	1212	1217	0.935316	1
2	180116761	1212	1217	0.935316	1
2	180125157	610	569	0.244032	0
2	180133167	813	903	0.0316457	1
2	180871994	1270	1368	0.0589282	1
2	183785598	611	621	0.797646	1
2	183989637	1949	2323	1.12757e-08	1
2	183989678	1949	2323	1.12757e-08	1
2	183990799	1487	1410	0.157934	0
2	183990829	1487	1410	0.157934	0
2	183990851	1487	1410	0.157934	0
2	184160093	323	399	0.0052156	1
2	187214350	715	787	0.066917	1
2	187424711	474	546	0.026161	1
2	189848348	296	307	0.683873	1
2	191860230	931	878	0.221471	0
2	191979178	605	619	0.710222	1
2	191996262	675	802	0.0010368	1
2	192069382	824	898	0.0785194	1
2	192109966	429	465	0.241753	1
2	192110219	386	400	0.642894	1
2	192112652	386	400	0.642894	1
2	196365890	560	551	0.810334	0
2	196397969	809	896	0.0372434	1
2	196398756	809	896	0.0372434	1
2	196427761	1244	1342	0.0564389	1
2	197124820	515	598	0.0139386	1
2	197133983	1007	995	0.80581	0
2	197134037	1007	995	0.80581	0
2	198144917	859	832	0.527224	0
2	198144923	859	832	0.527224	0
2	198158151	766	827	0.132738	1
2	198163527	1528	1438	0.102201	0
2	198492837	602	581	0.560933	0
2	198907143	1412	1543	0.0167666	1
2	201167772	1031	1158	0.00706612	1
2	201171191	801	868	0.106167	1
2	201171207	801	868	0.106167	1
2	201171355	801	868	0.106167	1
2	201313988	871	1023	0.00051785	1
2	201319720	1083	1142	0.218839	1
2	201333215	1411	1525	0.0370102	1
2	201982544	939	822	0.00569008	0
2	202023160	1114	1313	5.79e-05	1
2	202047833	1101	1195	0.0522501	1
2	202117510	1454	1603	0.00742318	1
2	202223524	815	723	0.0202893	0
2	202223566	815	723	0.0202893	0
2	202766647	540	578	0.26847	1
2	204816382	583	603	0.581165	1
2	206829062	1257	1044	9.75562e-06	0
2	207625567	1497	1336	0.00264044	0
2	207629795	1336	1497	0.00264044	1
2	207629846	1336	1497	0.00264044	1
2	207629904	1336	1497	0.00264044	1
2	208176232	429	431	0.9728	1
2	208176487	429	431	0.9728	1
2	208585616	1015	1190	0.000209505	1
2	209184234	226	220	0.812878	0
2	209184238	226	220	0.812878	0
2	213597773	557	594	0.288631	1
2	213826151	519	537	0.600899	1
2	213855999	482	694	6.86603e-10	1
2	213856072	482	694	6.86603e-10	1
2	213856166	482	694	6.86603e-10	1
2	216676189	872	909	0.393642	1
2	216978518	576	578	0.976518	1
2	216978522	576	578	0.976518	1
2	217070766	1258	1221	0.46966	0
2	217556939	429	361	0.0170822	0
2	218083812	1256	1423	0.00133617	1
2	218899633	738	832	0.0188912	1
2	219082119	1158	1126	0.51657	0
2	219083318	1126	1158	0.51657	1
2	219134928	1196	1223	0.597068	1
2	219151926	1266	1220	0.366778	0
2	219229147	757	642	0.00229318	0
2	219254842	727	825	0.0137824	1
2	221974518	551	570	0.590864	1
2	223302173	1090	1234	0.00300574	1
2	224564535	1097	1132	0.47144	1
2	224625656	690	797	0.00596212	1
2	224774148	456	519	0.0470234	1
2	224927844	775	812	0.36617	1
2	225233847	2025	2173	0.0232692	1
2	225747450	755	879	0.00233359	1
2	225841485	458	506	0.130042	1
2	225875702	729	749	0.621169	1
2	227770844	535	573	0.26632	1
2	228252633	580	514	0.0493426	0
2	228492569	2607	3173	1.02633e-13	1
2	228492640	2607	3173	1.02633e-13	1
2	228492713	2607	3173	1.02633e-13	1
2	228492764	2607	3173	1.02633e-13	1
2	228492778	2607	3173	1.02633e-13	1
2	229006078	881	1070	2.04983e-05	1
2	229006134	881	1070	2.04983e-05	1
2	230932966	867	940	0.090282	1
2	231025984	3911	3626	0.00106925	0
2	231067590	2199	2335	0.0449617	1
2	231067776	2199	2335	0.0449617	1
2	231081384	1228	982	1.82089e-07	0
2	231081405	1228	982	1.82089e-07	0
2	231183412	1966	1794	0.00528512	0
2	231309526	1423	1457	0.538616	1
2	231319944	603	642	0.281494	1
2	231336994	1837	1734	0.0878285	0
2	231337487	1837	1734	0.0878285	0
2	231337546	1837	1734	0.0878285	0
2	231337600	1837	1734	0.0878285	0
2	231337608	1837	1734	0.0878285	0
2	231337659	1837	1734	0.0878285	0
2	231429762	2048	1775	1.07806e-05	0
2	231500980	1306	1679	9.26553e-12	1
2	231528508	1639	1494	0.0100808	0
2	231535907	611	603	0.840784	0
2	231840729	428	473	0.142646	1
2	231849245	2060	1994	0.307314	0
2	232050618	2170	2318	0.0282045	1
2	232063578	1376	1505	0.0170769	1
2	232178532	865	878	0.773793	1
2	232270836	663	1208	8.96382e-37	1
2	232270862	663	1208	8.96382e-37	1
2	232270968	663	1208	8.96382e-37	1
2	232271029	663	1208	8.96382e-37	1
2	232316553	954	993	0.389137	1
2	232316617	954	993	0.389137	1
2	232389301	1926	2357	4.83759e-11	1
2	232389529	1926	2357	4.83759e-11	1
2	232389530	1926	2357	4.83759e-11	1
2	232573292	919	977	0.190504	1
2	232573301	919	977	0.190504	1
2	232580456	853	870	0.69991	1
2	232580485	853	870	0.69991	1
2	232580645	853	870	0.69991	1
2	232581900	870	853	0.69991	0
2	232582085	870	853	0.69991	0
2	233231288	711	893	6.07e-06	1
2	233305296	1083	1181	0.0414656	1
2	233305302	1083	1181	0.0414656	1
2	233305383	1181	1083	0.0414656	0
2	233470931	1032	1114	0.0803502	1
2	233935616	861	718	0.000349219	0
2	233977823	1827	1680	0.0136752	0
2	234143048	1164	1142	0.661896	0
2	234231018	1361	1419	0.279665	1
2	234502121	450	551	0.00156114	1
2	235334930	592	472	0.000260498	0
2	236675031	2216	2567	4.12799e-07	1
2	236675082	2216	2567	4.12799e-07	1
2	238512455	2170	2208	0.576033	1
2	238777848	845	865	0.645911	1
2	238813674	1148	1170	0.662718	1
2	238813947	1148	1170	0.662718	1
2	238814823	1148	1170	0.662718	1
2	238814996	1148	1170	0.662718	1
2	239113023	1610	1717	0.0660875	1
2	239113103	1610	1717	0.0660875	1
2	239140403	2251	2428	0.0100752	1
2	239140434	2251	2428	0.0100752	1
2	239143420	2251	2428	0.0100752	1
2	239143450	2251	2428	0.0100752	1
2	239335473	1200	1149	0.302239	0
2	240216070	526	547	0.541509	1
2	240744142	1345	1268	0.13706	0
2	240744160	1345	1268	0.13706	0
2	240744254	1345	1268	0.13706	0
2	240900919	2466	2326	0.0446356	0
2	241118165	4606	3719	2.48743e-22	0
2	241169221	386	363	0.421495	0
2	241172775	671	753	0.0317973	1
2	241562542	787	744	0.283088	0
2	241909069	263	234	0.209082	0
2	242027525	1184	1137	0.339672	0
2	242048846	1463	1647	0.00102946	1
2	242049094	1463	1647	0.00102946	1
2	242049902	1463	1647	0.00102946	1
2	242049917	1463	1647	0.00102946	1
2	242050289	1995	2558	7.46828e-17	1
2	242050525	1995	2558	7.46828e-17	1
2	242050574	1995	2558	7.46828e-17	1
2	242050591	1995	2558	7.46828e-17	1
2	242050626	1995	2558	7.46828e-17	1
2	242050671	1995	2558	7.46828e-17	1
2	242050748	1995	2558	7.46828e-17	1
2	242050750	1995	2558	7.46828e-17	1
2	242050870	1995	2558	7.46828e-17	1
2	242050876	1995	2558	7.46828e-17	1
2	242050909	1995	2558	7.46828e-17	1
2	242050991	1995	2558	7.46828e-17	1
2	242051063	1995	2558	7.46828e-17	1
2	242051128	1995	2558	7.46828e-17	1
2	242051225	1995	2558	7.46828e-17	1
2	242072280	1343	1514	0.00146598	1
2	242088645	1045	1203	0.000924503	1
2	242254734	613	595	0.624775	0
2	242255378	621	664	0.241326	1
2	242643381	605	551	0.119	0
2	242664198	846	874	0.51504	1
2	242671913	532	708	6.43648e-07	1
2	242671945	532	708	6.43648e-07	1
2	242672042	532	708	6.43648e-07	1
2	242672130	532	708	6.43648e-07	1
2	242672133	532	708	6.43648e-07	1
2	242672153	532	708	6.43648e-07	1
2	242672161	532	708	6.43648e-07	1
2	242758827	1066	1084	0.713903	1
2	242758894	1066	1084	0.713903	1
2	242817609	418	555	1.26119e-05	1
2	242817694	418	555	1.26119e-05	1
2	242817771	418	555	1.26119e-05	1
2	242817855	418	555	1.26119e-05	1
2	242817934	418	555	1.26119e-05	1
2	242818026	418	555	1.26119e-05	1
2	242818097	418	555	1.26119e-05	1
2	242818113	418	555	1.26119e-05	1
2	242910072	784	713	0.070384	0
2	243028248	716	762	0.241786	1
2	243031275	357	401	0.11827	1
2	243040807	1507	1366	0.00899186	0
3	320201	554	634	0.0218649	1
3	341419	1197	1159	0.4459	0
3	341836	1197	1159	0.4459	0
3	342377	1197	1159	0.4459	0
3	408033	995	885	0.0119204	0
3	2385167	680	843	3.25544e-05	1
3	2987999	481	465	0.625791	0
3	3221430	1550	1453	0.0797846	0
3	3670733	660	651	0.825144	0
3	4345766	1136	1103	0.498875	0
3	4345849	1136	1103	0.498875	0
3	4393377	1235	1515	1.01098e-07	1
3	4515991	409	502	0.00228525	1
3	4870889	666	679	0.743526	1
3	4872854	679	666	0.743526	0
3	4969387	485	440	0.147938	0
3	5019764	877	929	0.230098	1
3	5473777	916	1092	9.3205e-05	1
3	6558674	500	415	0.00545842	0
3	8549422	1603	1548	0.336057	0
3	8566845	1135	1102	0.498683	0
3	8620933	2114	2342	0.000670773	1
3	8620940	2114	2342	0.000670773	1
3	8810462	689	670	0.625373	0
3	10020622	1375	1610	1.8271e-05	1
3	10021601	1375	1610	1.8271e-05	1
3	10029289	1328	1491	0.00227377	1
3	10029305	1328	1491	0.00227377	1
3	10206981	1034	807	1.3375e-07	0
3	11661600	1722	1716	0.932045	0
3	12229015	341	341	1	0
3	12829036	1813	1705	0.0712166	0
3	12829095	1813	1705	0.0712166	0
3	12829156	1813	1705	0.0712166	0
3	13025899	672	662	0.805373	0
3	13041138	499	505	0.874626	1
3	13051155	1142	1158	0.754462	1
3	13054770	1142	1158	0.754462	1
3	13057173	1445	1410	0.524575	0
3	13057174	1445	1410	0.524575	0
3	13057984	1410	1445	0.524575	1
3	13058410	1445	1410	0.524575	0
3	13114012	1958	2043	0.184174	1
3	13114691	1958	2043	0.184174	1
3	13114852	1958	2043	0.184174	1
3	13114972	2043	1958	0.184174	0
3	13135316	960	905	0.211136	0
3	14165929	1925	1968	0.500862	1
3	14190268	817	849	0.447567	1
3	14393742	1968	1917	0.42245	0
3	14889778	2063	2062	1	0
3	15352476	946	954	0.872421	1
3	15352477	946	954	0.872421	1
3	15356646	758	794	0.374316	1
3	15358021	758	794	0.374316	1
3	16183862	1575	1238	2.26072e-10	0
3	16183948	1575	1238	2.26072e-10	0
3	16184030	1575	1238	2.26072e-10	0
3	16327855	874	927	0.220447	1
3	16327909	874	927	0.220447	1
3	16416145	2638	2456	0.0112055	0
3	16416405	2456	2638	0.0112055	1
3	16422166	1213	1183	0.553556	0
3	16474332	1310	1426	0.0278904	1
3	16475215	1263	1340	0.136308	1
3	17193348	1204	1278	0.142828	1
3	17721451	1171	1317	0.00364084	1
3	17728287	418	479	0.0450804	1
3	17844752	665	698	0.386077	1
3	18169116	600	676	0.0357231	1
3	19403917	531	519	0.734276	0
3	20145855	1641	1362	3.84411e-07	0
3	23203407	1492	1680	0.000896448	1
3	23204095	1680	1492	0.000896448	0
3	23261266	673	740	0.0790872	1
3	23312158	852	851	1	0
3	23367364	457	532	0.0185744	1
3	23782307	935	1017	0.0667232	1
3	23795882	759	802	0.287762	1
3	25075137	550	532	0.605306	0
3	27382214	458	461	0.947403	1
3	27674551	521	369	3.9093e-07	0
3	28018581	931	1002	0.111329	1
3	29895095	793	1074	8.4639e-11	1
3	31958989	555	676	0.000620045	1
3	31959100	555	676	0.000620045	1
3	32465430	1419	1510	0.0963029	1
3	32497479	2641	2732	0.219512	1
3	32497574	2641	2732	0.219512	1
3	32497829	2641	2732	0.219512	1
3	32499424	2732	2641	0.219512	0
3	32511216	2134	2168	0.614879	1
3	32511650	2134	2168	0.614879	1
3	33034598	384	400	0.592184	1
3	34196788	358	452	0.00107185	1
3	35675051	210	210	1	0
3	36885392	667	790	0.00138451	1
3	37096024	259	262	0.930189	1
3	38537671	506	461	0.157049	0
3	39195462	844	814	0.476348	0
3	39195507	844	814	0.476348	0
3	39195517	844	814	0.476348	0
3	39195964	844	814	0.476348	0
3	39309108	1069	1095	0.59099	1
3	39328874	1259	1435	0.000744329	1
3	39369682	1042	1011	0.507914	0
3	39448581	1218	1242	0.642854	1
3	39457589	1529	1559	0.60177	1
3	40115262	470	514	0.170409	1
3	40226685	1073	1226	0.00151837	1
3	40293797	1000	961	0.390835	0
3	40351092	1543	1553	0.871507	1
3	41013437	293	307	0.595648	1
3	41232162	1102	1058	0.354858	0
3	42211527	1920	1794	0.0402418	0
3	42257983	1471	1696	6.83572e-05	1
3	42922697	1236	1384	0.0040718	1
3	43222738	1118	1067	0.284771	0
3	43222824	1118	1067	0.284771	0
3	44083403	1640	1761	0.0396052	1
3	45422828	378	431	0.0674499	1
3	45636335	1083	1105	0.653479	1
3	45637830	1105	1083	0.653479	0
3	45653384	730	712	0.6544	0
3	45732237	2616	2569	0.522939	0
3	45758867	1885	2149	3.43964e-05	1
3	46137314	1040	1211	0.000337476	1
3	46139499	1211	1040	0.000337476	0
3	46339223	2413	2435	0.762957	1
3	46547400	898	878	0.65211	0
3	46599984	1262	1488	1.76394e-05	1
3	46766058	1097	980	0.0109007	0
3	46773510	846	852	0.903427	1
3	46887509	684	731	0.221366	1
3	46994987	502	517	0.660993	1
3	47029661	1317	1375	0.271942	1
3	47051512	698	709	0.789792	1
3	47333295	329	309	0.451946	0
3	47517416	791	882	0.0277512	1
3	53778621	422	390	0.276636	0
3	53878597	1096	1186	0.0624269	1
3	53878616	1186	1096	0.0624269	0
3	55411011	586	527	0.0820724	0
3	56929066	547	589	0.223797	1
3	56953624	1600	1536	0.260586	0
3	56953738	1600	1536	0.260586	0
3	57204445	1334	1363	0.589785	1
3	58071601	1123	1138	0.768439	1
3	58228082	940	935	0.926403	0
3	58292300	1681	2064	4.17101e-10	1
3	58320918	1134	1208	0.131423	1
3	58668964	603	632	0.425605	1
3	61168215	783	695	0.0236041	0
3	62305073	400	342	0.0363196	0
3	63456486	786	713	0.0628988	0
3	64211102	1257	1331	0.151284	1
3	67400420	851	921	0.101156	1
3	67609718	858	843	0.734282	0
3	68355872	875	940	0.133011	1
3	69253021	1105	1191	0.0760542	1
3	69253455	1105	1191	0.0760542	1
3	69253632	1105	1191	0.0760542	1
3	69253656	1105	1191	0.0760542	1
3	69254053	1105	1191	0.0760542	1
3	69370396	746	854	0.0074538	1
3	71060311	612	680	0.0622813	1
3	71060446	612	680	0.0622813	1
3	71199723	745	795	0.211785	1
3	72022641	1299	1440	0.00746063	1
3	72022665	1299	1440	0.00746063	1
3	72022752	1299	1440	0.00746063	1
3	72026826	2362	1783	2.42378e-19	0
3	72034695	3127	3382	0.00164019	1
3	72035783	3609	3450	0.0600251	0
3	72036023	3609	3450	0.0600251	0
3	72036046	3609	3450	0.0600251	0
3	72128092	1483	1500	0.769566	1
3	72131894	3928	3622	0.000447106	0
3	72131901	3928	3622	0.000447106	0
3	72131926	3928	3622	0.000447106	0
3	72131974	3928	3622	0.000447106	0
3	72227868	1396	1488	0.0901513	1
3	72235446	426	442	0.610684	1
3	72896604	1258	1382	0.0166548	1
3	73020288	1618	1625	0.916092	1
3	73045651	754	620	0.000329866	0
3	73045871	754	620	0.000329866	0
3	73046544	620	754	0.000329866	1
3	73046561	620	754	0.000329866	1
3	73066497	749	919	3.453e-05	1
3	73093719	1422	1214	5.48969e-05	0
3	73626561	668	740	0.0584316	1
3	75484244	669	879	1.03842e-07	1
3	75601437	546	2561	4.35735301797e-310	1
3	75601472	546	2561	4.35735301797e-310	1
3	75601478	546	2561	4.35735301797e-310	1
3	75738871	285	80	4.24696e-28	0
3	75830450	1100	1030	0.134879	0
3	75830581	1100	1030	0.134879	0
3	80820333	252	247	0.85791	0
3	81802720	519	532	0.711288	1
3	81828230	629	625	0.932491	0
3	81866235	532	500	0.334554	0
3	88199179	1318	1402	0.111491	1
3	88199298	1318	1402	0.111491	1
3	95286299	1251	1262	0.841891	1
3	95430903	405	422	0.577981	1
3	97629199	158	103	0.000797842	0
3	97629313	158	103	0.000797842	0
3	97629454	158	103	0.000797842	0
3	98252027	822	874	0.21556	1
3	98271961	1427	1461	0.539179	1
3	98489410	728	727	1	0
3	99129660	1140	1473	7.85146e-11	1
3	99129996	1473	1140	7.85146e-11	0
3	99137028	2453	2725	0.000165308	1
3	99367163	1218	1320	0.0449609	1
3	99640121	482	508	0.426888	1
3	99824685	749	796	0.241875	1
3	100211294	1027	868	0.000281784	0
3	100360348	751	769	0.662821	1
3	100427937	379	356	0.417107	0
3	100449501	297	359	0.017169	1
3	103821433	1097	1239	0.00352179	1
3	104237951	1957	1795	0.0085696	0
3	104238052	1957	1795	0.0085696	0
3	104238081	1957	1795	0.0085696	0
3	104238089	1957	1795	0.0085696	0
3	104238139	1957	1795	0.0085696	0
3	104238223	1957	1795	0.0085696	0
3	104240760	2449	2154	1.45908e-05	0
3	104240832	2449	2154	1.45908e-05	0
3	104241444	2449	2154	1.45908e-05	0
3	104246141	548	554	0.880285	1
3	105104807	473	420	0.0817812	0
3	105136914	754	789	0.386739	1
3	105247054	615	567	0.171579	0
3	106018343	752	827	0.0625321	1
3	106051751	707	807	0.0109249	1
3	106717959	843	1151	5.64007e-12	1
3	106718244	843	1151	5.64007e-12	1
3	106718265	843	1151	5.64007e-12	1
3	106718436	843	1151	5.64007e-12	1
3	106718470	843	1151	5.64007e-12	1
3	108107925	648	570	0.0273212	0
3	108791087	551	616	0.0609585	1
3	111577994	576	565	0.767211	0
3	111578045	576	565	0.767211	0
3	112077109	1172	879	1.05861e-10	0
3	112471184	418	442	0.432885	1
3	112738318	953	952	1	0
3	113233132	1606	1781	0.0027863	1
3	114238458	696	777	0.0370846	1
3	115377852	1505	1313	0.00031909	0
3	115538856	503	578	0.0243594	1
3	118485394	615	563	0.137265	0
3	118570955	701	747	0.236967	1
3	118605684	456	419	0.223575	0
3	119013558	476	477	1	1
3	119040523	684	847	3.41433e-05	1
3	119269668	505	458	0.138212	0
3	119278468	2408	1905	1.97254e-14	0
3	119278915	1905	2408	1.97254e-14	1
3	119279148	1905	2408	1.97254e-14	1
3	119279235	1905	2408	1.97254e-14	1
3	119279281	1905	2408	1.97254e-14	1
3	119279351	1905	2408	1.97254e-14	1
3	119282783	1137	795	7.3651e-15	0
3	121553719	786	841	0.180634	1
3	121793462	1134	1043	0.0537164	0
3	121865446	737	762	0.535348	1
3	122084529	990	894	0.0285931	0
3	122200949	553	575	0.531815	1
3	122345870	825	959	0.0016317	1
3	122511516	835	858	0.592884	1
3	122512631	835	858	0.592884	1
3	123979651	996	988	0.875128	0
3	124353772	1675	1512	0.00410263	0
3	124353868	1512	1675	0.00410263	1
3	124362493	645	820	5.33606e-06	1
3	124369744	713	871	7.88706e-05	1
3	124939936	343	299	0.0896042	0
3	126249265	1611	1749	0.0180913	1
3	126422829	743	791	0.230124	1
3	126674224	699	749	0.197836	1
3	126690904	578	597	0.599523	1
3	127473827	603	590	0.728288	0
3	127474030	603	590	0.728288	0
3	128303373	773	790	0.685706	1
3	128303483	773	790	0.685706	1
3	128369055	776	816	0.328349	1
3	128369937	816	776	0.328349	0
3	128902599	308	271	0.134556	0
3	129062698	3813	4087	0.00212798	1
3	130745865	1251	1254	0.968126	1
3	131424712	611	684	0.0453753	1
3	131424778	611	684	0.0453753	1
3	132100259	3524	3397	0.129878	0
3	132100382	3524	3397	0.129878	0
3	132100445	3524	3397	0.129878	0
3	132100456	3524	3397	0.129878	0
3	132100619	3524	3397	0.129878	0
3	133241020	519	525	0.877031	1
3	133241106	519	525	0.877031	1
3	133540915	1014	937	0.0852936	0
3	133825605	1111	1338	4.87918e-06	1
3	133825611	1111	1338	4.87918e-06	1
3	133931851	891	911	0.654464	1
3	134027346	1532	1626	0.0979254	1
3	134637565	913	956	0.331299	1
3	136471332	1404	1354	0.350803	0
3	136538380	1644	1579	0.259601	0
3	136581953	848	1092	3.31279e-08	1
3	137750586	1073	1070	0.965541	0
3	137755614	1251	1222	0.573411	0
3	138510383	518	578	0.074675	1
3	138920886	781	802	0.615205	1
3	139073011	455	452	0.947057	0
3	139396462	1718	1747	0.634315	1
3	139396734	1747	1718	0.634315	0
3	139396758	1747	1718	0.634315	0
3	140224145	599	652	0.141478	1
3	142648141	1023	1054	0.510375	1
3	143529896	1200	1023	0.000187951	0
3	143689717	3208	2751	3.42195e-09	0
3	143689858	3208	2751	3.42195e-09	0
3	143752034	682	631	0.167603	0
3	146187121	584	674	0.0120675	1
3	146187160	584	674	0.0120675	1
3	146187258	584	674	0.0120675	1
3	146257165	2506	2819	1.89654e-05	1
3	146457474	299	271	0.258076	0
3	148863395	1215	1344	0.0113815	1
3	148941898	1215	1308	0.0669907	1
3	148941941	1215	1308	0.0669907	1
3	148941958	1215	1308	0.0669907	1
3	148943203	1215	1308	0.0669907	1
3	149299842	379	398	0.51847	1
3	149732830	454	458	0.920876	1
3	149939444	824	887	0.133881	1
3	151818618	649	680	0.410562	1
3	152225863	542	711	2.00515e-06	1
3	152229760	542	711	2.00515e-06	1
3	152230100	941	1105	0.000311734	1
3	152234166	941	1105	0.000311734	1
3	152237337	1358	1580	4.52198e-05	1
3	152242199	1079	1191	0.0197991	1
3	153031544	626	648	0.556315	1
3	153031550	626	648	0.556315	1
3	153688041	1416	1416	1	0
3	153839015	668	574	0.00829175	0
3	154003218	689	718	0.455397	1
3	155430061	861	1062	5.00157e-06	1
3	156106566	1401	1225	0.000635116	0
3	158032905	1432	1419	0.822185	0
3	160167194	591	553	0.27398	0
3	161206105	1770	2099	1.3185e-07	1
3	161207344	1770	2099	1.3185e-07	1
3	161207404	1770	2099	1.3185e-07	1
3	161209015	1770	2099	1.3185e-07	1
3	161888507	1150	1278	0.0099407	1
3	167097997	755	697	0.134662	0
3	167809880	755	817	0.123894	1
3	167852820	849	1355	3.2802e-27	1
3	167852891	849	1355	3.2802e-27	1
3	167859454	1100	1298	5.69632e-05	1
3	169320416	700	827	0.00125501	1
3	169554264	1006	1091	0.0665778	1
3	169728419	980	913	0.12926	0
3	169921407	532	454	0.0141583	0
3	169921441	532	454	0.0141583	0
3	170891807	700	823	0.00176207	1
3	170958358	1017	1010	0.893986	0
3	170966507	492	558	0.0448109	1
3	171178018	721	692	0.456355	0
3	171252282	646	569	0.0291902	0
3	171780763	1242	1377	0.00882152	1
3	171878103	371	390	0.514106	1
3	171897975	627	617	0.798603	0
3	172227905	2008	1773	0.000140868	0
3	172238420	870	725	0.000308679	0
3	172238498	870	725	0.000308679	0
3	172310820	864	902	0.378619	1
3	177160317	1131	1056	0.113545	0
3	179371332	718	915	1.19877e-06	1
3	179906978	530	548	0.604637	1
3	182410060	1064	1129	0.171718	1
3	182434526	1680	1531	0.00899604	0
3	182434547	1680	1531	0.00899604	0
3	183165109	657	595	0.0846739	0
3	183947394	685	854	1.81539e-05	1
3	184525951	566	571	0.905578	1
3	184525971	566	571	0.905578	1
3	184781412	1749	1561	0.00114953	0
3	185139609	1026	984	0.360455	0
3	185737105	940	828	0.0082757	0
3	185880200	829	812	0.692876	0
3	185959633	1217	1335	0.0205382	1
3	185968917	1192	1412	1.75449e-05	1
3	186176304	435	463	0.367596	1
3	186176333	435	463	0.367596	1
3	186371295	839	939	0.0188572	1
3	186649103	1538	1579	0.473713	1
3	186683100	1231	1209	0.670749	0
3	186683453	1231	1209	0.670749	0
3	187491497	1194	1334	0.00568936	1
3	187491794	1194	1334	0.00568936	1
3	187547250	1420	1478	0.289676	1
3	189356261	1404	1398	0.924748	0
3	189395614	704	783	0.0430642	1
3	190231720	731	713	0.654624	0
3	190974390	822	899	0.0669217	1
3	191009242	2012	2383	2.34602e-08	1
3	191014155	1699	1905	0.000636387	1
3	191080590	1180	1106	0.12679	0
3	193411705	1209	1207	0.983769	0
3	193689193	1869	1849	0.755349	0
3	193689252	1869	1849	0.755349	0
3	193822369	1670	1530	0.0139901	0
3	194354509	488	547	0.0713616	1
3	194354514	488	547	0.0713616	1
3	194403430	1515	1506	0.884279	0
3	194403491	1515	1506	0.884279	0
3	194403578	1515	1506	0.884279	0
3	194406505	1835	1638	0.00087893	0
3	194408704	1835	1638	0.00087893	0
3	195128421	814	939	0.00304928	1
3	195128538	814	939	0.00304928	1
3	195128563	814	939	0.00304928	1
3	195314940	1371	1389	0.746255	1
3	195357933	821	865	0.294994	1
3	195360433	233	483	5.32454e-21	1
3	195839165	509	606	0.00402063	1
3	195916416	1503	1824	2.8244e-08	1
3	195919435	1503	1824	2.8244e-08	1
3	196014366	751	856	0.00945625	1
3	196019371	1513	1388	0.0213064	0
3	196071832	903	863	0.353387	0
3	196347142	1048	949	0.0282828	0
3	196438428	1478	1474	0.955968	0
3	196610370	505	464	0.198772	0
3	196647724	503	421	0.00767199	0
3	196670092	847	993	0.000719785	1
3	196776450	371	440	0.0168962	1
3	197025109	696	658	0.314644	0
3	197325940	1671	1998	7.22721e-08	1
3	197326177	1671	1998	7.22721e-08	1
3	197439844	133	137	0.855175	1
3	197798938	296	275	0.402628	0
4	323886	730	594	0.000204714	0
4	331658	237	348	5.09449e-06	1
4	596631	276	274	0.965994	0
4	775894	1561	2021	1.59618e-14	1
4	861936	937	1036	0.0273385	1
4	941017	988	1048	0.191008	1
4	949893	831	807	0.569851	0
4	980971	503	502	1	0
4	2366445	439	494	0.0770247	1
4	2763071	1079	1236	0.0011812	1
4	2766089	608	473	4.4932e-05	0
4	2938651	1256	1374	0.0225048	1
4	3259558	1119	1128	0.865984	1
4	3259671	1119	1128	0.865984	1
4	3260057	1426	1298	0.0149457	0
4	3260072	1426	1298	0.0149457	0
4	3374988	419	444	0.413961	1
4	3478851	197	204	0.764506	1
4	3486511	536	501	0.291046	0
4	3578371	541	657	0.000884623	1
4	3578503	541	657	0.000884623	1
4	3591358	447	682	2.76921e-12	1
4	3633169	500	569	0.037495	1
4	3634029	500	569	0.037495	1
4	3783326	1843	1892	0.432218	1
4	3957037	587	674	0.0154101	1
4	4027334	649	1031	1.00444e-20	1
4	4027375	649	1031	1.00444e-20	1
4	4027406	649	1031	1.00444e-20	1
4	4028630	649	1031	1.00444e-20	1
4	4034778	523	630	0.00178605	1
4	4034786	523	630	0.00178605	1
4	4035079	757	855	0.0156679	1
4	4035186	757	855	0.0156679	1
4	4035287	757	855	0.0156679	1
4	4054907	398	373	0.387415	0
4	4118782	920	1632	1.45409e-45	1
4	4210460	895	908	0.777487	1
4	4249974	2463	2607	0.0445991	1
4	4262313	1598	1883	1.46376e-06	1
4	4291825	1683	1707	0.692828	1
4	4291832	1683	1707	0.692828	1
4	4292423	1683	1707	0.692828	1
4	4292515	1683	1707	0.692828	1
4	4318970	690	665	0.514422	0
4	6200070	428	666	6.32247e-13	1
4	6642090	886	954	0.118277	1
4	6642331	886	954	0.118277	1
4	6941798	823	765	0.152587	0
4	6941802	823	765	0.152587	0
4	6965930	1398	1447	0.36817	1
4	6988745	1141	1313	0.000554005	1
4	7039326	858	893	0.416499	1
4	7069377	917	1024	0.016107	1
4	7123952	1737	1783	0.448171	1
4	7761114	895	960	0.137268	1
4	7761211	895	960	0.137268	1
4	8173854	868	857	0.809741	0
4	8230893	1446	1964	7.29167e-19	1
4	8230945	1446	1964	7.29167e-19	1
4	8541869	1933	2181	0.000117156	1
4	8542001	1933	2181	0.000117156	1
4	8609848	1514	1310	0.000132622	0
4	9954238	2925	2811	0.135688	0
4	9964380	2392	2101	1.50569e-05	0
4	9964570	2392	2101	1.50569e-05	0
4	9964799	2392	2101	1.50569e-05	0
4	9964880	2392	2101	1.50569e-05	0
4	9964913	2392	2101	1.50569e-05	0
4	9965000	3806	3426	8.2869e-06	0
4	9972081	2446	2406	0.575558	0
4	9972640	2446	2406	0.575558	0
4	10001656	1683	1698	0.809736	1
4	10002195	1683	1698	0.809736	1
4	10005555	1380	1555	0.00131527	1
4	10009151	1380	1555	0.00131527	1
4	10020480	1757	2027	1.21588e-05	1
4	10020564	1757	2027	1.21588e-05	1
4	10020757	1757	2027	1.21588e-05	1
4	10096772	1196	1243	0.351631	1
4	10097976	1196	1243	0.351631	1
4	10098192	1243	1196	0.351631	0
4	10118733	1569	1599	0.606396	1
4	10119787	1599	1569	0.606396	0
4	10119961	1569	1599	0.606396	1
4	10122934	4244	4351	0.252888	1
4	10122942	4244	4351	0.252888	1
4	10153051	2466	2322	0.0387596	0
4	10585815	1491	1639	0.00859067	1
4	10585856	1491	1639	0.00859067	1
4	10649565	1025	963	0.171261	0
4	10679925	1030	1108	0.0958343	1
4	14127483	1430	1501	0.196011	1
4	15758235	918	949	0.487502	1
4	15780453	395	389	0.858289	0
4	16063799	348	360	0.679339	1
4	16063807	348	360	0.679339	1
4	16207102	1366	1349	0.758798	0
4	16207152	1366	1349	0.758798	0
4	20424188	485	426	0.0545932	0
4	25125098	440	483	0.1668	1
4	25377747	328	421	0.000764105	1
4	26128148	470	487	0.605035	1
4	26162857	1541	1433	0.0497367	0
4	26753758	301	326	0.337832	1
4	31236278	430	505	0.0154733	1
4	31292634	1774	1787	0.84063	1
4	31293097	1774	1787	0.84063	1
4	36043170	759	848	0.0281178	1
4	36043288	759	848	0.0281178	1
4	36322558	746	858	0.00556273	1
4	36334157	1539	1510	0.612104	0
4	36334295	1539	1510	0.612104	0
4	36571368	1387	1859	1.21759e-16	1
4	37162541	691	748	0.139852	1
4	37979512	1217	1000	4.4131e-06	0
4	38070939	1231	1380	0.00376651	1
4	38074395	1380	1231	0.00376651	0
4	38081983	1954	2156	0.00171367	1
4	38131255	1005	1038	0.478972	1
4	38165551	1221	1285	0.208206	1
4	38784633	2294	2324	0.669568	1
4	38806096	2301	1361	6.8709e-55	0
4	38806200	2301	1361	6.8709e-55	0
4	38806462	1361	2301	6.8709e-55	1
4	38806827	2301	1361	6.8709e-55	0
4	38806851	2301	1361	6.8709e-55	0
4	38807328	1361	2301	6.8709e-55	1
4	38857767	2103	2304	0.00258527	1
4	38879448	3220	2448	1.10442e-24	0
4	38932096	1097	1089	0.880992	0
4	39529249	1138	1283	0.00341837	1
4	40230204	692	807	0.00322217	1
4	40291480	417	422	0.890176	1
4	40307564	1564	1789	0.00010895	1
4	40318903	961	1054	0.0403856	1
4	40379915	454	374	0.0060097	0
4	40435838	783	834	0.213703	1
4	40625135	464	516	0.103236	1
4	40916975	1176	1435	4.34724e-07	1
4	40992701	1089	1268	0.000244437	1
4	40993028	1089	1268	0.000244437	1
4	40994063	1089	1268	0.000244437	1
4	41218216	1411	1277	0.0102957	0
4	41218554	1411	1277	0.0102957	0
4	41649554	1031	1050	0.693162	1
4	42322786	781	1041	1.21893e-09	1
4	42322910	781	1041	1.21893e-09	1
4	42323297	781	1041	1.21893e-09	1
4	42629976	257	265	0.759348	1
4	42657423	2127	2147	0.77134	1
4	42658144	2127	2147	0.77134	1
4	42658290	2127	2147	0.77134	1
4	42673649	375	352	0.414555	0
4	47289971	583	658	0.0356327	1
4	47512765	542	550	0.832252	1
4	48038584	425	470	0.141314	1
4	48067867	949	889	0.168745	0
4	48067957	949	889	0.168745	0
4	48130185	1190	1233	0.393529	1
4	48175432	3130	3404	0.000730748	1
4	48175550	3130	3404	0.000730748	1
4	48175573	3130	3404	0.000730748	1
4	48175596	3130	3404	0.000730748	1
4	48175876	3130	3404	0.000730748	1
4	48175902	3130	3404	0.000730748	1
4	48175928	3130	3404	0.000730748	1
4	48177954	3130	3404	0.000730748	1
4	48184076	996	1360	6.71975e-14	1
4	48190141	948	804	0.000630506	0
4	48195502	1785	1751	0.578932	0
4	48199814	1751	1785	0.578932	1
4	48205275	479	422	0.0620331	0
4	48758991	246	235	0.648463	0
4	48782647	467	411	0.0633693	0
4	48908354	380	371	0.770367	0
4	53588455	985	853	0.00223735	0
4	54513819	323	357	0.205662	1
4	54571580	2716	3047	1.37306e-05	1
4	54571609	2716	3047	1.37306e-05	1
4	54571630	2716	3047	1.37306e-05	1
4	56412545	1034	1151	0.0130614	1
4	56412869	1151	1034	0.0130614	0
4	57047570	736	695	0.290325	0
4	57301750	632	680	0.194416	1
4	57396534	1266	1352	0.0966452	1
4	57396576	1266	1352	0.0966452	1
4	57396608	1266	1352	0.0966452	1
4	57396755	1266	1352	0.0966452	1
4	57684305	950	990	0.375919	1
4	57904387	994	996	0.982116	1
4	61330012	123	276	1.30772e-14	1
4	68422349	533	485	0.140694	0
4	68446421	810	829	0.656612	1
4	70697642	617	514	0.00240685	0
4	72773670	727	691	0.352655	0
4	72773836	727	691	0.352655	0
4	74476924	610	625	0.690369	1
4	75995181	925	1116	2.57055e-05	1
4	76013296	750	944	2.67803e-06	1
4	76024700	629	851	8.66128e-09	1
4	76024766	629	851	8.66128e-09	1
4	76025012	1486	1872	2.91097e-11	1
4	76025872	1486	1872	2.91097e-11	1
4	76027987	1486	1872	2.91097e-11	1
4	76860935	739	802	0.114217	1
4	76861038	739	802	0.114217	1
4	76861137	739	802	0.114217	1
4	76933484	751	829	0.0526932	1
4	76980163	1060	1127	0.15814	1
4	76980179	1060	1127	0.15814	1
4	77654812	720	721	1	1
4	77703432	604	641	0.307596	1
4	77776205	476	577	0.00204412	1
4	77871016	449	499	0.111461	1
4	77917194	2401	2714	1.27854e-05	1
4	78115334	2175	2173	0.9879	0
4	78980923	357	345	0.678049	0
4	79103259	491	496	0.898694	1
4	80938584	444	593	4.15637e-06	1
4	80994124	268	221	0.0373996	0
4	82761047	1270	1357	0.093346	1
4	82852122	386	394	0.802112	1
4	83643150	2189	2660	1.43143e-11	1
4	84142888	859	816	0.304785	0
4	84143399	859	816	0.304785	0
4	84145532	1071	989	0.0742936	0
4	84145537	1071	989	0.0742936	0
4	84145617	1071	989	0.0742936	0
4	84469852	303	301	0.967548	0
4	84528207	456	483	0.396184	1
4	84528339	456	483	0.396184	1
4	85892691	134	155	0.239355	1
4	86339429	887	983	0.0280035	1
4	86339490	887	983	0.0280035	1
4	86623308	1132	1100	0.511725	0
4	86623373	1132	1100	0.511725	0
4	86646565	849	906	0.181289	1
4	86664651	1639	1795	0.00815893	1
4	86702112	739	765	0.519175	1
4	86702170	739	765	0.519175	1
4	86706271	945	919	0.562566	0
4	89991395	751	765	0.73848	1
4	90359410	370	333	0.174495	0
[truncated: 6,376 more rows]

## Sheet: Fig 4C
All caQTLs				caQTLs with no effect on long-dist interactions (>100 Hi-C reads, allelic binomial p>0.5)
	caQTL	non-caQTL	Fisher p-val		caQTL	non-caQTL	Fisher p-val
eQTL < 10 kb	8% (3599/45243)	0.6% (2268/399398)	<1e-300		14% (242/1680)	2% (132/5719)	1.41e-71
eQTL > 100 kb	3% (1541/45243)	0.9% (3778/399398)	<1e-300		5% (77/1680)	4% (221/5719)	0.204
caQTL chr	caQTL pos	dist from caQTL to TSS of gene for which it is an eQTL
11	8885024	47662
17	56736473	33461
19	14801166	553
19	48759173	30
16	89008542	35070
19	38997609	237505
17	61851485	53325
2	46077212	198728
16	68554755	9238
9	139969190	2763
16	90014732	399
11	65769159	391
17	14254997	50597
6	31153716	86191
19	57702924	56
11	88041133	29822
11	71524737	26181
3	155589421	1096
22	26879563	257
6	170190418	88259
6	36551396	140852
22	18484507	22818
6	32591106	93042
9	139622450	63357
16	11589761	103839
20	17917144	32412
19	44008370	21279
3	194881756	475134
1	14080682	53989
4	84145537	60530
20	17919669	29887
11	268430	20705
15	38915313	57537
1	110210818	12115
3	179639392	115449
2	86423031	3549
6	31540556	300649
6	31275931	149916
3	4345766	163199
5	149533976	1447
6	32564993	66929
16	89992613	245468
10	64397538	263587
17	71189076	39296
6	96025384	35
2	48571416	185106
11	113310681	125430
22	29595436	6404
19	1063107	23005
19	14886892	86279
15	64736287	349965
16	634170	52188
7	6543841	19968
3	196071832	57004
16	69599495	500356
6	31319079	193064
19	44488527	181
11	840639	2169
1	33446879	99718
6	166756179	100
11	575408	1078
16	81858172	85470
11	111280922	111357
17	77078955	7936
2	207629846	425
9	100954429	493
6	31318553	78646
3	111847985	42803
1	160737621	28275
9	102015465	568672
1	46814008	764490
5	61532048	167718
22	17517388	72
20	44539492	1302
20	16555620	1542
1	85463108	312
19	857215	2450
1	63266709	112740
19	20150380	103
12	32832873	739
6	32591629	44531
2	676177	1262
17	56736785	447481
3	122511516	1155
1	85435560	27236
6	31466217	141252
17	44344822	323213
15	41782684	87967
19	10715154	38441
12	109167803	83563
6	32590899	45261
19	18305824	108127
1	76190216	61663
10	134143986	1628
2	120113520	10977
1	153777848	117603
18	12658191	44234
10	44069863	203
14	24422936	141
15	86018746	159999
2	160732811	28449
2	216869780	29039
7	64734478	267416
17	81009462	224
14	23387585	811
3	52560021	305474
4	102276682	7745
6	31036783	160764
8	27168961	38
10	45868889	480434
1	223895942	6647
7	5014019	9330
18	12552632	149793
10	82204580	36995
2	46907686	137990
5	56247528	19974
16	3115272	26
5	180241640	1012
8	76321104	955
14	62229941	866
13	111308862	57088
22	39495501	2272
6	31276314	106619
1	181398520	16282
4	142230739	327013
6	10887251	139224
3	125642621	13261
5	73047229	185961
14	104060384	31085
2	228189985	118
18	13137992	146631
6	153306005	17815
10	73744987	20864
8	145688534	63882
11	9287095	158
4	42323297	76559
2	61106795	265448
1	6279118	16914
6	31325380	199365
7	100026292	327120
22	42935600	14023
8	27263107	94108
12	27361033	35868
7	37960835	237389
6	29916650	110026
22	17639918	6259
2	64068788	714
6	31239305	112986
7	23485385	151613
19	9422915	123319
17	39991790	22935
16	28857645	157766
22	17639837	6340
11	118095803	6
8	33371150	40210
13	44454374	510
17	71148516	12644
2	23921170	378226
12	124172731	20202
6	32605067	107003
6	32498134	138026
3	186648117	157
9	19049596	53521
12	49318800	1457
8	86457204	324554
13	111308793	57157
7	140103756	477
6	30755863	484044
6	160211554	710
5	315616	97260
16	88847547	4072
2	122356589	50574
5	52337326	68567
4	15655698	27604
19	48758959	244
14	23273883	31883
2	239335401	459932
11	32728805	123461
3	186759854	111580
11	65769780	122500
6	32674343	116718
17	74477691	19817
16	71757939	665
1	78153501	200697
11	44117424	29949
7	143830578	160652
10	45871329	477994
2	225808557	98605
9	128394623	115001
3	194881572	474950
4	1340889	165
6	29912477	221925
17	58156330	38
6	34759881	24
16	11403753	60277
6	157956963	154798
9	33290532	23
1	38221006	191723
16	84150290	221
6	153305977	17843
10	73744999	640900
12	96883245	104
4	187112310	86737
17	3461236	78380
17	79068408	59460
17	5158714	164766
1	160402584	90468
12	56124332	841
2	208491975	1323
11	849703	16860
21	15899364	56359
2	231122210	31766
6	139613219	57
22	40732953	33642
14	20958056	76468
1	11968570	25692
7	44999424	19273
20	2633132	341
2	231812815	12966
6	29911114	220562
17	61904546	264
1	39457006	111
1	1609165	15002
10	126150681	278
17	18585607	157791
7	30066957	63
17	56709034	60900
4	4346538	3329
6	31126252	198713
16	85061010	365
21	45721342	1408
11	7541511	6982
6	26422260	264209
11	74760802	100510
6	32605039	31121
6	32441199	116426
1	36184589	484
15	41057507	1289
18	76818194	11200
7	45067267	84379
10	106099408	1246
16	71995422	76286
17	21156860	138
10	74870769	141682
9	93563992	77
8	27217763	48764
22	41940524	75407
19	53869430	484
16	88879087	43541
22	38071043	132869
4	101130251	18312
9	6630891	14759
16	1979598	102630
8	103843124	33404
7	158649304	35
19	54024252	17
6	42946943	18447
10	27528744	84991
10	49818441	45869
3	125541320	114562
6	31368451	128544
11	93063663	213011
6	10533935	41479
18	55289415	35411
8	101322762	152628
6	32591129	93065
1	59483429	2630
1	160726891	39005
7	1099222	101173
16	81129495	75620
19	40696513	1138
14	24423329	534
6	32590722	215877
19	2453174	63405
11	72455885	49328
17	1776867	43871
1	11874872	33530
1	46285610	483670
6	106967778	158994
2	47661535	31427
1	100542638	107293
2	27309659	44
1	89742521	253944
6	29910189	219637
1	20208825	181
9	140711191	197747
14	73854846	179478
1	9291036	3827
6	32430729	126896
22	44351351	50
19	49339098	836
12	48384122	114800
11	36376021	58183
6	692700	417
3	58406004	87397
5	157158326	12377
22	38142106	49095
3	129814869	1722
1	247267668	25555
21	43897026	19102
2	179313682	2557
5	100238801	169
6	32591588	93524
7	6765816	717060
6	10902332	154305
1	45987574	61944
6	32575746	60414
2	242072280	17399
6	29911086	2049
2	219151926	5383
6	6393103	71857
6	161211226	201533
2	25143408	700
2	65144787	70824
4	56412545	200269
4	84469852	12785
11	66045344	275794
4	56412434	200158
7	134871775	24541
8	135616586	108706
17	44344219	25880
19	17405010	12556
4	10005555	113018
6	31325092	137566
21	45209714	320
19	57874954	12309
19	58892510	59079
14	75358817	110797
17	18761419	135871
14	51553995	8784
18	51884319	636
2	232063578	196676
16	68554754	9239
1	112161635	76795
5	122110593	98
11	8632456	16620
19	42047006	5304
3	196647724	21744
1	117048903	64758
22	39486593	6636
19	3125298	30890
9	106856020	521
1	89592863	61820
13	28000666	1985
7	1543981	1508
7	156701900	40517
16	2034070	123
11	134123428	39
11	107986691	5552
12	51157863	259095
6	53171841	42106
4	39979443	213230
6	32552029	254570
2	132255957	29291
6	28188782	222497
17	38257090	76173
4	1731621	45592
5	180229966	12686
6	32632165	3995
10	133972542	27862
16	23847786	464
1	209925058	4319
11	640802	133502
19	49955222	1251
3	45636335	206337
2	95523255	307903
1	145139661	69458
5	6737134	22416
19	58992220	31212
5	40397352	282248
8	11657838	306328
6	33679596	131526
4	190895386	33443
6	34263743	96708
7	2878779	5179
1	212954684	76913
2	54014303	72994
6	29894211	14826
12	21590621	72
19	42365004	98524
19	53868816	130
14	35343409	1329
2	239140434	8869
17	79602737	48217
6	32400190	157435
3	195374122	30806
12	108154937	112
7	37389804	99048
7	100494949	30189
21	43820888	3120
7	99102777	32313
6	31171830	45815
7	65520496	182242
16	82203758	73
22	30037900	60574
3	10020622	47476
13	27998769	88
11	67764663	7789
6	32572326	63834
7	75677216	106
6	31324953	448934
2	54862003	178581
1	222794091	2663
22	42218856	256839
22	50317330	5515
12	9800639	8631
17	38029120	4651
20	25228695	10
1	167879253	27025
8	59507950	64453
22	39493356	127
2	54841209	157787
8	59222241	101582
3	45579533	149535
1	3689075	84703
5	178157540	163
2	31442622	14258
12	104359932	446
19	11071395	203
22	50964153	4332
16	89682169	39993
1	68224939	74195
2	48555477	13701
22	45705241	392
5	139937146	89497
6	32571771	73707
1	45965703	8831
11	125495521	485
1	1829482	117586
8	27226790	57791
8	8647334	103821
2	86422945	3635
17	73512354	727
1	243418182	1138
8	146282516	264544
5	443447	174
7	134855492	523932
9	99247012	170587
6	31319157	193142
7	128581330	3664
17	43466648	128616
8	2075830	82675
1	156571335	9793
9	94896482	18792
4	57396576	94669
9	20684602	347033
2	225803555	103607
6	25829633	535754
22	18457986	49339
1	948870	13318
17	78860593	341974
6	99963966	5638
12	12878349	516
17	78850931	332312
1	40265149	28129
9	106856972	431
2	38060995	89335
12	122356370	29733
22	39495800	85432
3	45422828	174058
22	43393940	126511
2	71293277	1803
8	11338146	79383
17	18224846	138454
6	31325151	449132
7	97945115	85265
10	51827612	36
15	75320166	70606
3	53196288	93780
21	38580151	134625
12	131617075	178623
19	58662254	4223
7	23719779	30
5	98109381	5027
12	108956418	60
6	32578230	80166
2	86263288	70017
17	77005838	61
2	86422416	4164
6	160114168	69393
1	16537752	25743
11	6494908	7769
19	58991900	73237
14	75696916	178681
6	31335005	10040
6	30039662	12986
15	55611433	275
3	111697741	116
15	86043485	184738
17	61947303	42493
2	180129033	484
17	80416405	40153
14	102836799	7499
17	47300823	12887
8	11306615	110914
19	35181101	12557
17	2143460	63217
11	57413943	104964
11	57315639	101778
3	58223515	68459
2	114457362	57038
6	160211728	30368
8	47914962	957783
10	97592286	137574
16	81048425	81583
1	174084104	908457
2	191535576	24104
6	32576324	230275
2	175113512	86
3	194871710	120186
19	14886729	86116
19	38717180	37918
1	155214473	64066
17	40264661	90
6	32634545	1615
4	39038665	7786
19	49973784	17311
2	132273493	11755
4	113152490	54569
11	57103350	10924
8	33342444	11504
6	31460056	2602
1	151103992	123187
6	26577924	175459
6	25405157	125851
21	42798173	5942
8	103250930	416
16	2014954	93
15	64175124	48977
6	151706570	66689
2	70342815	186407
17	78859894	341275
3	14693792	521
4	76933445	71241
17	65720	170325
1	155058816	35774
2	264621	1777
3	152094553	132936
1	112936957	1846
17	40730825	103807
1	183562932	41960
4	699345	192
6	32636254	78629
19	19283027	20373
6	32609855	26305
1	219345611	1575
6	106960447	151663
14	24422585	210
13	33160705	47735
18	9067190	35438
3	121714391	160465
17	4030955	15507
3	16327855	21149
12	9437221	82839
16	89238119	315491
8	17013640	102
15	66682709	97154
10	7525161	71711
1	6550505	29616
4	17582051	3236
10	131400308	134860
4	7123952	54028
9	34592437	262933
5	180237123	5529
14	24458332	19184
17	38023745	53568
10	75911415	455
7	44125145	355829
17	45771933	440725
5	65062340	203342
10	35105608	1355
2	225787338	119824
21	45573201	46025
10	27444329	54908
17	43662731	640002
14	24422995	200
6	32591128	45032
1	201376261	22733
6	167426707	14037
17	66097705	276068
1	44249770	133941
5	153455004	36508
3	125634881	21001
3	194871405	464783
9	751167	280876
9	139294271	26138
3	194354514	96
7	101981303	23016
11	104778739	61424
8	11314492	17732
12	102404468	187155
6	31234556	108541
6	32576296	78232
4	186187432	56774
11	18433720	115059
2	127839534	25397
5	754437	138502
6	149785802	20395
15	80302309	38521
6	32552239	5386
17	2296014	8398
1	33524250	22347
8	103546942	121873
3	15313598	69277
14	24759102	9966
7	64541681	74619
6	26322526	42861
10	35105885	1632
6	116731075	51458
1	78611067	166208
1	220943801	22234
20	62911343	24295
1	70918461	41560
9	273160	84181
8	11416428	64918
3	184525971	3960
2	64840595	89130
17	4805437	932
1	229714955	70852
12	9142297	75805
2	70023469	75546
11	68637737	33573
1	40253726	95872
2	201171207	603
1	235263613	227052
19	54041323	17088
11	67350999	317118
7	2902890	183734
11	93422613	52144
17	30844594	175405
2	25622439	274064
12	120730869	9250
1	15922518	88309
19	1383649	97759
5	1113244	1072
11	102359035	141093
6	29894798	204246
12	40562372	62481
4	123653926	69
19	10222195	83560
2	54342955	415
10	120864125	74897
11	33709273	145655
1	45142209	1982
20	42296542	788
11	71498348	208
3	194871488	120408
11	116819264	250773
6	29857050	51987
8	47914922	957823
3	99980281	139756
6	26555484	153019
17	44223593	444442
18	77723843	24689
7	120044238	130516
6	82958246	775
6	30434448	441571
16	89669631	27455
1	46201341	48455
5	180229950	12702
4	775894	76357
6	29855901	165349
7	128579666	2000
18	9710887	96320
9	36993788	492144
3	153839015	203271
2	233924581	96
17	41438620	161011
2	114261254	253146
2	232316617	31735
4	39046364	87
11	6944529	3106
14	92339850	5970
11	65559266	210284
9	37343115	263222
15	57130460	79863
12	27731870	55506
11	303537	17803
13	43566373	34
19	51897392	3564
1	243265100	154220
6	31239335	113016
8	10929725	37703
9	86433037	162532
15	84915246	282328
10	104574422	311940
16	48399854	121647
14	31324562	19158
18	9708582	94015
14	75626042	89856
17	45401757	1101
10	82204700	37115
9	33140976	26378
1	150459715	20823
17	66197387	375750
18	712037	625
13	111124255	89825
10	27445205	1452
12	104917348	68275
17	79265701	3646
2	105654150	291
17	66233844	10301
18	3262472	361
6	32578958	57202
2	71299214	7740
1	168109113	39058
21	40757887	64402
6	37484606	9482
6	29760799	265877
3	52566914	298581
12	96414337	22961
6	30081108	794911
10	46096705	125943
11	34937697	321
17	29078298	154988
17	36442447	10543
1	65613363	131
5	179265261	23912
6	31171486	45471
4	25881877	18425
6	36551370	140826
19	58896477	55112
2	10550005	106990
17	4278871	8948
10	3220405	5402
21	40817749	96176
14	24900209	1717
11	93478133	3376
22	18484060	23265
5	102596720	507035
2	65141606	9335
6	31133663	7648
16	89574576	17251
17	30228884	153
14	77187061	58234
12	104346464	13022
8	11306682	44828
7	156754981	12564
19	33182750	280398
17	81009622	64
15	41047024	189768
18	67624554	394
8	10696620	654890
11	68025190	14279
19	36231719	4617
19	37825633	172208
22	31106157	42280
6	29720480	29928
19	19268699	34701
11	207698	28848
21	38581234	135708
7	63767629	358872
6	33029937	18615
2	109197748	132731
19	12075042	39152
17	62005645	154078
6	167372186	1507
1	157670816	41
15	66681027	95472
16	30103160	31667
9	26956768	9731
20	34644985	645041
6	32592953	94889
6	29878483	30554
14	64971159	729
19	2222890	71334
3	186757995	109721
10	101666401	103275
3	16553883	1650
20	61641848	26532
6	28367623	43656
17	5185424	138056
20	32926041	338869
12	27620716	55648
6	30923527	79329
1	46813982	764464
7	99817585	42399
7	128171280	75386
17	73522103	10476
12	120773448	33329
18	10526413	540
12	9258821	156181
6	31154354	85553
11	104778846	61317
1	22109796	303
17	56709077	60857
3	39302659	145521
20	2633234	443
16	767430	23899
1	161179877	12983
8	144417051	88060
11	64018872	10397
10	101445591	46275
1	26644399	83708
22	21212716	555
19	18334805	137108
17	4066657	20195
6	32589740	91676
17	57401710	217444
11	34460769	297
6	2940632	123460
10	14602474	214422
10	35474699	58980
12	120571033	68005
2	37384362	74494
1	156698346	22056
18	12315804	61449
6	31324194	84287
22	42394612	197929
14	73393391	131753
7	65305632	273959
17	45793349	392693
3	113233188	17955
6	31324595	448576
11	33062342	1379
11	71499206	650
11	833872	8673
6	31238230	112215
19	50529054	249
16	83986888	5001
1	165601365	1267
4	142142729	688
17	41393260	70970
3	122380614	84165
21	40149642	27589
7	23245632	24186
6	88506065	325724
17	61912436	7626
1	226217993	31559
6	130586651	100228
5	110572883	13532
6	32595117	97053
18	3261875	236
11	64806270	222963
11	111278901	103131
6	29813363	122811
19	862024	2359
16	15248798	180350
20	25965602	736897
4	141348257	169817
8	59466106	106297
7	6435901	21747
10	131934552	111
7	1003096	174800
6	158452188	49300
17	3868905	177557
19	38997323	237791
1	15850613	2695
14	23272614	33152
2	207629795	476
22	38785507	9020
6	32499070	307529
3	113549718	2689
10	11218115	170856
8	11309849	342421
19	58428153	147156
7	148906758	83320
6	109654221	358199
16	4853092	35875
13	47152942	25639
5	141348708	10815
7	156688443	255095
1	85742338	1433
4	2965695	360
11	62521475	44158
1	16679847	140707
17	65714640	579
19	43979439	29648
6	31325529	449510
6	111580734	183
4	39529249	68681
8	11352485	65044
1	144521237	554949
11	57479864	44645
4	38763103	95335
6	32606380	108316
6	26365766	379
15	90931457	7
2	9603944	91977
15	77311987	26287
9	470223	68
6	29760149	148888
4	10098192	20381
8	145550465	108
17	17585146	359
14	62229434	359
14	24563212	47585
8	90914865	778
2	24427864	128468
3	43147652	84
2	120145637	21140
9	98273305	6034
11	118071836	23973
17	63556093	1672
10	27444328	575
6	29720604	30052
19	49837246	1182
10	120864227	74999
11	111269243	93473
19	19283704	19696
10	99159963	1164
10	64612114	47598
15	90777443	403
22	41682014	428933
7	47521845	100311
11	521119	79108
4	187112832	87259
18	12377728	69658
6	32383223	325896
3	194354509	91
2	242212177	44299
8	17658751	325
1	1655928	38
5	145583025	20802
15	78296793	73273
1	171750557	231
19	42927521	97760
20	47783095	21809
6	31319215	5750
20	43976991	73
9	139760917	17741
6	29944804	35767
5	40486896	192704
3	124369744	570874
5	297066	25330
6	106982672	173888
11	73700410	112666
6	130586909	99970
5	131823927	2563
7	108091979	118131
1	94316410	29064
5	179285752	3421
9	90151007	38864
6	30039364	12688
6	32634405	76780
6	3024584	36363
6	29894344	132332
6	160114376	69185
15	40835654	21602
19	52097461	22910
19	38445328	234637
1	85666156	77615
3	192616614	19336
7	101958041	46278
5	79950512	45
16	81876369	103667
6	31146403	178562
13	115000465	103
1	39728647	313815
8	33330687	253
19	4458063	272
9	132031138	90598
10	127731012	219195
9	37986978	186479
15	78731149	1376
20	61530582	38722
19	37464375	57144
12	6552154	8702
12	6982452	22019
8	21994801	4663
6	32441276	194884
2	99133305	91737
9	33142728	24626
21	15468576	119875
6	31234681	90284
10	95467509	5180
16	87732109	67489
1	40157508	147
10	134149084	3470
4	186125023	5635
20	10015761	72
16	88822297	92728
4	113067482	139577
14	76660887	42628
16	81111007	57132
6	32686847	50687
21	32926897	5393
4	122648125	29857
9	114423433	29801
8	144659949	870
6	35310432	83746
2	201186572	15968
15	81586244	134328
1	59050427	37953
4	76860935	1269
16	89268376	113593
8	82042900	18597
3	98281349	30606
7	99036920	65048
2	113993385	201883
8	135550588	174704
7	6894491	956135
6	29934109	243557
6	25403496	124190
7	90159823	195286
8	144371671	175
8	145010752	75830
6	32430814	126811
9	132552857	12575
4	122647904	29636
16	3200881	38320
2	96657575	826417
19	54040861	16626
6	52227016	797
14	24439200	52
3	53245902	676832
1	155164480	141438
17	41438619	161010
14	104156108	127875
10	126346603	133843
2	15518816	182638
4	71751095	107160
12	31227521	742
4	6988745	81179
13	25861577	570
19	17186127	216
22	43010601	94793
6	29894205	203653
6	31324887	155192
15	40361767	30378
19	58111188	39981
15	90437638	64
2	178499317	15623
22	50753676	53422
11	71498134	422
18	9708081	93514
6	26577857	175392
6	32653703	57747
6	29796306	105754
2	101010867	23251
6	24522794	27714
1	46879562	73713
5	98109985	5631
5	100136378	102592
11	34938199	153
21	38451926	6400
14	78020731	62385
19	39283401	48287
5	33470851	30049
14	55542216	116180
7	26377032	45491
6	37526220	51096
6	31324955	198940
7	30838147	27114
6	43742579	4658
6	139349151	668
22	43410447	143018
1	222756585	6690
6	87862095	192476
6	167512474	99804
11	33082849	21886
21	38579914	134388
19	49378308	24999
22	46731689	67831
1	242011344	75
15	57592248	381925
8	145013893	37009
22	18484644	22681
4	1331144	54196
6	32576175	78111
15	71055860	72
12	104274612	49273
14	50787043	240801
19	1038571	11991
22	43287290	19861
22	43582202	937
6	88193626	86786
2	3509709	126263
17	45608326	277118
7	93671907	38213
17	46993233	7502
7	128579202	1536
18	21769091	50149
6	30039240	12564
17	45609270	8964
12	7047143	64410
6	32636434	138370
19	3126191	31783
6	167506238	93568
3	179674666	80175
16	89819243	63822
1	10233756	230291
6	160211421	577
5	35319868	89074
7	150020526	18237
16	89831630	189454
20	42296644	77073
6	32400088	157537
9	139796639	53463
6	32660051	146548
20	18709462	140925
16	3333391	19648
5	43038708	4564
4	106954066	282635
4	153857461	156372
10	104299976	37494
6	31325270	159733
10	120966752	28407
10	99167255	6128
11	65218688	4040
7	1138716	61679
3	113549651	2622
1	144593695	482491
8	102987645	149490
6	31239306	128255
8	145654180	15647
1	161676085	677
2	70297174	107777
14	100771975	909
4	38806096	63202
19	1026318	41990
14	23263665	35423
11	110243922	56685
3	58318475	132
18	76829599	205
5	49860118	101615
6	32668526	32366
7	65519219	21566
2	113956821	41919
13	21050127	49869
6	31801233	561326
6	33050742	2190
11	117685220	14193
4	146980450	2536
11	102359151	141209
14	50102653	705
6	88338373	158032
16	1030984	334
6	32578818	80754
1	247486421	8727
6	33564864	16794
1	226315232	65680
19	7709271	14820
10	27444303	550
6	31462035	336020
7	1067906	109990
17	16945586	488
8	124179591	125383
3	125541238	114644
19	8386306	78
7	158649373	104
14	50779346	6606
20	48782886	2885
14	74416945	98271
8	103548424	123355
2	70313568	124171
1	16542876	20619
11	19137947	699
6	29855682	53355
2	109834837	89033
11	124824066	49
12	56368078	22886
11	66263243	97049
5	180229896	12756
5	102307592	148261
10	99144867	16260
2	95523212	307946
10	70149557	82322
1	111845241	43669
10	127751184	239367
20	43997646	7069
6	33081823	38120
11	11643761	209
6	32660023	102398
15	75362084	46188
18	13571334	352548
6	166700775	21161
16	81870564	122960
2	130902757	36553
6	32602065	204534
11	70962958	665
1	16533096	6044
6	29910286	219734
18	10529822	3949
2	97439001	447932
3	32156282	9101
7	63744619	381882
19	49217261	5717
6	26365586	199
6	49430974	122
20	56978100	13922
19	58912906	38683
9	34329839	335
9	91933134	7021
17	61970224	65193
12	50651629	145867
2	172380348	1591
12	6580249	96
12	124172555	20378
21	47776706	32670
1	41707111	262104
3	47051512	30339
9	117371	71608
9	139679955	5852
6	32578196	80132
16	88847738	3881
15	41782728	157836
18	12318642	58611
21	19156222	35481
3	171028016	150181
17	56736659	33275
4	57301750	31331
10	27390530	53223
21	30449424	57725
4	3259671	35084
14	92588192	89
6	32632745	76374
17	41437547	115257
6	31466051	98490
17	80455244	78992
6	33045659	2893
2	242254734	1742
17	29078224	155062
19	49956690	217
6	38670067	850
18	67704949	80789
3	45595006	165008
5	95144746	13963
1	183155305	68
2	86448408	115130
13	111329119	36831
19	58951693	31630
11	33084875	23912
17	34136037	121743
12	104274572	84914
6	32632915	134851
11	71498354	202
1	89592901	61858
22	37555046	16048
10	135088741	98452
8	96112796	33236
5	10267837	17804
8	56941402	45667
19	20150175	102
11	6984098	36463
17	44223491	444544
10	70287303	72
12	123912213	155332
1	244517238	98198
4	41216675	2056
4	6200070	2248
10	70587193	106424
6	32650648	93023
9	20997090	34545
2	143747623	112556
14	64978179	7749
5	7870083	18784
17	34411839	5676
8	66480154	66288
3	121468794	89020
19	10676343	370
2	74725178	14978
7	8168129	134188
1	948921	13369
12	22697423	57
16	84228199	7530
12	4757841	372
15	90674652	29184
1	16382649	80022
2	113190211	1854
6	56708833	110940
4	120375980	174166
12	40552581	37965
7	158703104	80160
22	50338592	26777
6	6687708	3842
5	138728533	8291
5	102882745	15749
3	122135195	581269
10	38154415	228849
12	12869936	8929
13	50265810	187
17	35806418	39453
5	110573065	13714
2	85534366	111189
22	42978075	62267
22	39496016	85648
1	182993025	428
15	100385477	38249
15	52789156	201161
12	117363044	174240
6	31175015	26507
6	32337630	298530
7	916141	148854
9	139679916	5891
12	56752874	43031
4	175135496	69332
12	110011229	95880
5	153658714	88424
6	29912687	3650
7	150132253	15465
11	18034592	93046
17	72426894	158
12	66523888	58771
1	111605170	77668
1	19781247	142607
3	139396734	125
1	160990876	17908
5	60140061	144044
6	32589687	91623
1	2499459	12381
6	31234569	86061
15	83501511	23538
4	48908354	101125
19	48689859	69344
5	159861575	12857
15	41099163	241907
17	71229223	851
9	139680217	5590
3	67703509	1529
6	31461979	335964
3	122365670	69221
2	86448420	115142
13	36920504	23813
6	32686846	50686
9	106856633	92
17	57976658	65464
1	22118218	8119
19	3125408	31000
13	111111777	102303
20	3219894	168378
3	45653283	56397
8	82042901	18598
17	80452592	76340
11	111238440	68875
19	37861861	135980
1	41275474	25790
1	7843710	69862
9	140147152	2473
15	86154727	376910
17	41402144	79854
6	114078403	107127
9	132032637	92097
6	30876152	133
1	210001048	71671
16	81034323	19552
6	32577907	79843
16	1020874	10444
16	1002365	28953
8	19495598	119942
19	46012813	92657
2	233924603	74
3	73045651	65159
22	50913543	79
8	6274963	10850
1	28572317	9697
6	106957474	148690
13	28195049	146
16	89032501	26304
15	57130462	462101
2	73944272	331386
8	10948575	402935
5	157034655	123550
7	150019628	19135
17	5323125	184970
1	28572227	9607
17	43334005	5474
12	123942940	75325
6	131383686	776
3	125709351	53469
10	101817542	130549
10	75545063	674846
12	15113976	686
1	184716560	7487
20	25842326	613621
17	44302752	365283
7	23634985	84764
5	180237845	4807
18	3262193	42087
7	625830	65897
11	61659296	99022
6	131429452	44990
11	111289354	113584
5	100126219	112751
17	71148540	12620
3	14190268	30015
19	19283722	19678
4	8230945	47146
4	120375428	174718
2	231738263	8909
6	31323506	447487
6	29617747	72805
6	99812144	157460
17	80455154	39094
5	68513572	115064
14	51553913	8866
3	194878063	471441
20	47526559	278345
11	47352138	115645
4	186274130	118783
4	190861650	293
16	28957170	28372
17	72439206	12154
7	1216226	38330
3	156308136	35163
11	62608677	49184
17	7379617	31237
2	191398838	189919
7	137580678	48840
8	21996617	2847
13	41240783	122765
16	773341	86983
19	3670881	29582
17	58156064	228
1	85435752	27044
18	3248264	28158
18	43266885	37207
22	36617974	17088
6	32632859	75234
11	125495211	56099
12	102323267	52138
1	19643223	4583
19	10681515	4802
6	32595147	809
6	27792221	449827
22	39496336	86248
6	29934080	243528
13	30881573	48
11	122931213	2725
18	61576106	61053
5	118691693	96445
11	96091166	31921
14	89864123	19575
22	39496199	85831
3	179674661	80180
16	84150378	133
2	106444416	83062
22	29169420	93567
22	45631393	5257
8	2082015	88860
6	26458265	55800
4	6593199	16297
19	51321257	5786
1	41094320	37009
17	45811988	39358
4	16207102	21931
4	113200382	6677
7	32767795	232757
7	63767762	75
11	8406049	287364
3	53878616	37613
19	42807218	22543
4	84528207	83706
15	59981242	94168
14	78083349	144201
10	13160035	18586
1	40242262	84408
9	100273390	9928
18	77793965	45433
2	201167772	2832
19	3762698	33
20	4975304	15635
17	25958091	1267
7	76032686	223892
19	37019647	158883
2	231758275	28921
3	13057984	56633
1	161582452	94310
4	8195628	11829
11	82682918	71901
19	41158375	38181
6	29760590	70038
6	79786645	209456
7	30838237	27204
5	178294060	7106
10	133919432	80972
2	85632928	77380
8	22409402	111070
5	115700756	280068
12	9870352	61082
3	58228082	90525
5	131599370	6006
18	76829377	17
6	33037265	11287
9	110022842	22576
21	26834981	144848
6	29894851	14186
16	2255807	216146
19	44455262	15851
8	103548538	123469
10	101817341	130750
9	123837902	132173
10	99160046	1081
3	156817516	9846
15	40650435	47251
2	676782	657
12	56915547	53246
6	158588702	682
6	32552081	5544
6	29855677	53360
16	81110903	57028
5	180237653	4999
6	88118081	85775
6	29912473	114203
1	234611332	3517
7	66641847	181687
16	81034378	19497
6	114077332	106056
7	2848649	35309
3	75830581	4153
5	180233755	8897
6	130586939	99940
16	89631998	74673
5	131827775	1285
10	86090143	1801
12	111882485	568450
12	66501409	81250
7	1003049	174847
1	11865236	1741
16	85719929	2676
11	35028511	90465
1	46216575	259703
8	124447069	18104
20	25566485	337780
17	78850900	332281
22	50318735	6920
6	29648137	260900
1	210001173	21708
14	65346950	34253
1	1669748	7683
7	6866983	928627
9	33125000	42354
6	31324830	198815
20	33733078	132850
11	122933231	707
1	222946626	155198
16	75322573	144810
17	45887738	30961
11	710763	16325
1	16534002	22092
19	17516764	261
11	122923421	10517
6	31325116	159579
12	124198721	43061
17	41419385	97095
7	2760609	41453
2	201313988	143384
6	31300658	152150
16	3109502	5796
20	57579950	23654
7	99047030	16924
11	69029210	460974
14	92365790	48541
6	116783330	797
2	202023160	42333
22	18923745	321
5	131705458	74450
17	7233201	22883
4	1717306	31277
19	53869450	504
8	23279003	36205
15	40987565	111719
17	80455243	78991
4	47839013	7343
4	17578891	76
4	8330924	111526
2	208541870	34394
21	38593620	148150
1	53192082	200802
19	6926378	38796
6	29670443	238594
10	16561353	2651
14	67086940	740042
11	93917068	54974
19	8399799	13415
14	100841700	41573
8	6275552	11439
6	36396909	13635
10	124768583	54664
3	127802686	70071
17	73852008	22648
2	191399128	320
10	69609880	34547
12	16082276	18170
20	35807154	837
6	32632189	134125
7	156449456	16108
16	70771522	63542
15	102195372	2778
1	89742517	253940
19	18699445	16831
13	111380432	14482
22	17518755	47089
2	27887034	236377
18	10951257	197504
14	52314417	21504
6	31319102	193087
10	45874340	474983
17	10633181	73714
7	66094008	541252
22	39468915	58547
7	633179	73246
19	10754400	77687
17	34414914	2601
6	32659994	102369
12	75785100	120316
9	33017762	7404
20	17986081	36458
6	3024586	36365
20	18568962	425
6	31325320	85413
10	135075491	14881
7	872100	104813
15	86035173	176426
1	1550702	93
5	1492559	31533
5	68856052	17
22	50753334	53080
3	155430061	32795
16	2955577	74963
11	111280208	110643
1	227183434	98197
10	111987071	303760
16	89778219	104846
6	99810734	158870
17	41364910	42620
17	38085722	198682
16	89518908	108157
12	132644067	15187
5	474974	31701
8	11416635	65125
6	30071279	162242
6	31038593	162574
19	51308388	414
6	32605118	9162
12	6580365	22157
2	132559603	79655
17	7233011	22693
16	11680860	49377
14	50778816	249028
7	1052133	125763
12	9904074	94804
11	78128335	12547
8	95908067	72
4	123707721	136402
11	63975331	33144
2	114414009	186924
6	31021325	127183
6	32194392	363233
7	64734122	267060
19	44268325	9183
16	3313726	41680
7	1209688	31792
17	18967176	700344
14	73392963	77
6	37526024	50900
5	52337403	68490
3	98255392	13482
4	68551056	15841
1	19639995	1355
15	86253911	476094
1	160825253	7439
1	28213157	48347
2	231337608	56951
18	71977781	18530
19	13030280	14278
15	55700248	498
21	43944815	28351
15	44080939	521884
4	187113041	87468
11	833898	8910
5	150831352	14745
6	29796376	112661
17	6917850	18466
3	124369650	570780
2	105746447	92006
7	66057749	478158
17	45000529	46
4	187125428	4705
3	42003504	418
4	1716693	30664
7	75923992	332586
2	3509671	13836
20	25262396	109223
20	47494014	310890
15	100331169	16059
16	1002526	28792
6	32576265	230334
8	144623918	11459
15	99791339	89
14	103987078	194763
2	120118764	5733
9	90151071	38928
7	47522176	99980
6	3000337	12116
5	36242212	169
15	40986355	112929
6	119256332	40948
16	68774168	429291
16	89171442	16659
14	103883633	145666
6	32499123	307476
2	89065120	73958
5	271325	411
21	38446319	793
9	214706	148
1	200639156	30
13	111299813	66137
4	48195502	59229
2	180125157	4360
7	93681922	48228
11	18290055	53787
5	1112994	822
6	31323945	43616
6	135203779	67481
1	168118292	29879
17	79480312	10561
12	102091017	42233
15	55513718	24453
22	30234218	53
17	78851474	332855
11	62334908	45329
6	32578772	17184
12	69753830	347
15	78441769	17929
8	28198750	61468
4	3043513	78178
1	111768817	21660
15	90437301	273
11	776496	1082
16	16296488	29864
6	5287255	26083
6	74220450	49149
6	32572322	63838
4	84527235	150226
6	35267715	2120
17	66453410	243
19	54706042	1432
15	45740392	45867
22	45631518	5132
19	2811889	7983
18	644527	68135
10	1082289	10490
6	32578143	58017
11	30153348	191250
11	85383662	24651
1	205744546	42
15	41282534	412183
9	37987144	186645
6	32220577	415583
6	31300588	174573
9	101998431	585706
6	31326289	1324
21	36014908	26780
18	519222	18493
22	42933774	15849
4	123835656	87793
8	2074883	81728
6	157960736	158571
12	133263825	149562
21	38362557	21
16	84209738	10931
9	102006938	577199
6	3056424	7668
7	66214010	661254
20	34205035	75265
8	144623852	11525
16	88822156	92587
19	57050065	56599
6	31319891	79984
15	66764768	32529
13	43597980	641
20	3401128	211614
17	38128714	51401
4	1731653	45624
10	91002927	171455
16	70771466	63598
17	3808713	10528
19	32836592	60063
14	73480944	87904
5	178157809	106
22	43136583	19279
15	78237071	133079
4	1723137	37108
3	48754877	273210
16	89882807	258
4	103936648	146513
19	44269142	10000
17	18764077	162766
15	77466024	180324
6	25405074	125768
19	49891684	48125
15	51199419	482842
3	98282000	31257
1	16382880	80253
6	32636385	72734
10	11834968	50603
2	85534203	111352
19	51321083	5960
6	29911538	220986
4	26886296	26996
6	31320562	194547
18	51811413	73542
17	43661801	640932
4	57521729	26336
17	43510028	85236
14	23388871	475
13	20147377	60411
17	74478992	18516
6	82957138	333
12	120966659	82418
15	100049107	208922
19	20162941	186227
5	122097086	13605
7	1499599	45890
10	81918582	249003
10	35099799	4454
7	24758852	50392
16	67997920	346957
19	13944313	38039
17	18761827	160516
1	15911597	58289
6	32572294	63866
17	7233754	23436
12	15703938	228607
5	54716925	113953
7	148937136	394
9	37836508	36009
4	68551239	15658
1	38455891	43162
9	90171330	59187
7	5013879	9470
3	191014155	32711
15	43546446	413870
19	54024235	0
18	32957283	87087
6	32632660	36704
8	41402742	31964
6	31154171	28156
3	53926110	9881
16	83986885	4998
12	54954306	11172
4	113201019	6040
5	142544745	394796
4	103748797	192099
18	9069929	32699
11	64819168	37514
8	638337	49769
19	47777872	18141
17	34842521	48784
12	110033270	118063
21	37485203	33516
6	29944543	82133
8	103576658	151589
5	179637943	81156
1	119682228	1066
6	150039148	151738
8	95960767	135228
6	53109956	103991
2	106444338	82984
14	23057667	508
10	45871554	477769
10	75384982	457058
1	28901455	205341
6	32430752	126873
1	89742561	253984
5	100127247	111723
1	41268314	18630
14	64108335	42743
15	40700022	2336
16	89882826	239
18	76828471	923
20	3026069	181239
21	38443674	1852
2	114148097	47171
15	40882316	216968
4	38806462	62836
6	32593033	94969
1	160681775	134
14	64949864	20566
3	97629199	33380
16	89408449	148876
4	144833432	6716
18	43417752	129488
4	1720794	34765
9	33017814	7352
6	33247875	199323
1	235492546	38129
8	66556843	719
7	128580042	2376
12	112618469	167534
5	153622821	52531
16	66573695	333464
2	159842534	17388
17	30462515	6958
2	110271723	100060
2	61404514	39
17	44344097	323938
6	43484643	7203
6	25407980	128674
22	43010817	95009
12	117537379	95
16	11358018	14542
3	53246926	677856
18	12702705	68
6	31325004	85097
6	33085851	86568
16	31104509	22566
1	169120431	216774
3	122200949	66067
3	73046561	64249
14	78021267	61849
20	25842456	613751
6	33048461	91
1	231513190	40340
1	205028915	24730
3	10029305	38793
9	37753762	47672
17	80830944	156385
7	154796307	76099
1	40997453	23040
2	47171322	28026
12	6580144	9
14	24423007	212
6	36396908	13636
2	20251758	150011
20	34744885	492007
14	64978142	7712
6	101113085	216163
2	33931617	270226
22	45642861	6211
11	65406393	82025
6	32589158	91094
5	31470962	61411
1	244979045	19579
16	89763263	119802
7	65479141	100450
11	235894	1037
6	29912333	3296
7	135241045	1622
9	98256309	23030
16	1971121	94153
8	11422289	454861
10	126382431	98015
6	31165527	39512
6	29910478	219926
17	78746958	295315
21	40747583	54098
6	31325323	85416
6	161212564	200195
7	45143108	8538
15	86035174	176427
6	32223022	413138
4	6965930	103994
17	44221843	522576
8	42360593	36476
5	156699305	6216
11	58980812	41909
17	44344409	626739
5	1502285	21807
9	139249536	18597
3	129830425	17278
16	2178425	7474
5	115701137	280449
17	38115430	38117
12	120773389	33270
16	81031999	21876
4	103701760	239136
2	231183412	92968
5	153652727	82437
6	28411220	93529
8	27223342	54343
17	38082807	5494
2	98206188	445569
10	35484949	69230
1	11865804	403
17	18761754	18356
8	33330688	252
19	12724645	2913
10	11779908	4457
16	56554013	94563
6	109442440	26127
20	34329547	76669
12	113659752	137546
11	77435831	269893
2	128146245	204
1	160990878	17906
21	45715814	4120
6	32578059	58101
6	31235383	4524
6	26383459	18072
7	99815108	128531
2	227637763	26712
7	154997735	91751
11	33833827	75836
9	116139260	19
22	51021599	3700
4	2944620	20492
5	177027110	9
19	49399676	2314
3	16414198	141335
1	24151996	42788
4	120377122	173024
16	19079607	686
6	5208436	52736
[truncated: 7,197 more rows]
