# Supplementary material for: Fine-mapping cis-regulatory variants in diverse human populations
Source: eLife. 2019 Jan 16;8:e39595. doi: 10.7554/eLife.39595 (PMC6335058; doi:10.7554/eLife.39595)
Supplement: Supplementary file 1. — The numbers of caQTLs are greater than those shown in Figure 1B, since for Figure 1B and the associated text we removed those in LD (r2 >0.8 in YRI). [file elife-39595-supp1.xlsx]

## Sheet: ASW
Chr	position	ALTallele	REFallele	higherBindingAllele	pvalue
10	104952499	T	C	C	0
11	189987	A	G	G	0
11	190010	A	G	G	0
2	131029958	G	A	G	0
5	148737409	C	G	G	1.76237e-259
11	62609171	C	T	C	5.16919e-230
1	31971545	A	C	C	2.23867e-218
1	31971546	A	T	T	1.63608e-215
7	108166790	G	A	G	1.526e-208
12	104359647	A	G	A	6.79937e-197
11	62609112	G	A	A	1.07253e-182
1	17231743	T	C	C	4.50013e-175
4	190861991	T	C	C	2.34498e-168
3	23958211	T	C	C	4.97575e-165
3	134971176	T	A	T	3.50684e-164
1	200639050	C	A	A	3.65132e-161
11	189861	T	A	A	3.86154e-158
11	189863	A	T	T	5.17891e-157
12	9436446	G	A	A	1.18983e-155
1	200639047	G	T	T	1.27704e-155
1	100731820	A	G	G	2.82275e-154
1	159750732	C	A	A	1.04495e-150
1	149223651	C	G	C	2.38817e-146
10	127585179	C	G	G	6.40424e-145
12	9436415	G	A	A	4.96836e-144
22	50714751	A	G	A	1.46813e-143
5	150827304	T	G	G	2.19232e-141
12	9436472	G	A	A	6.22001e-141
9	111882365	G	A	A	3.90557e-138
5	150827301	A	G	G	2.80375e-137
4	120988476	A	G	G	9.72685e-137
3	53926110	G	C	C	4.39004e-135
17	16901047	G	T	G	1.00698e-133
4	187125524	T	C	C	6.72701e-133
14	107151332	A	G	A	1.89239e-129
22	50311973	G	A	A	4.98568e-128
22	42925131	G	A	A	1.68656e-127
8	103944047	T	A	A	1.76081e-127
14	24422936	G	C	C	5.12496e-126
6	32571830	T	A	T	7.46249e-125
9	69382269	C	A	C	4.10406e-123
21	46976111	T	C	C	4.02643e-122
3	129830726	A	G	G	6.6636e-122
11	207698	T	C	C	1.57946e-121
6	32571828	G	T	G	2.49254e-120
18	45206449	A	G	A	1.83756e-118
2	38060827	G	C	C	1.77605e-117
4	187125535	A	G	G	8.81754e-117
12	9436399	C	G	G	1.54087e-115
1	17231755	T	C	C	1.73091e-115
10	135202333	A	G	A	8.92639e-115
12	9436401	T	C	C	9.34828e-112
4	120988466	G	A	A	2.78168e-111
1	149224410	A	C	A	7.07838e-111
1	179335265	G	T	T	1.4086e-110
3	195916596	C	T	C	1.46882e-110
14	67117500	T	G	G	1.49348e-110
6	133471896	A	G	A	5.73038e-110
5	73980960	T	C	C	5.5904e-109
1	17074965	A	G	A	6.1892e-109
3	195916604	A	G	A	3.33286e-108
1	17222896	C	G	G	9.79336e-107
1	179335264	G	A	A	3.8216e-106
11	1016928	G	C	G	7.81292e-106
11	189774	G	A	A	7.44893e-105
12	9436515	G	A	A	1.25179e-104
8	104426910	C	T	T	4.25227e-104
4	187125426	G	C	C	6.18854e-104
12	120729718	A	G	G	1.21562e-102
16	15248798	G	A	A	1.29225e-101
19	44008355	A	C	C	1.54186e-101
3	16553933	T	A	A	4.57666e-101
2	198363691	C	G	G	9.63568e-101
14	24422915	G	T	T	1.36832e-100
9	66456295	G	A	G	7.49123e-100
3	16553934	T	A	A	1.03869e-99
12	120729714	C	T	T	1.98646e-99
11	94706467	A	G	G	4.73018e-99
19	12551058	T	C	C	1.82126e-98
2	198363688	C	T	T	2.62322e-98
2	38060784	A	G	G	5.75037e-98
7	108166839	C	T	C	7.57159e-98
9	751159	A	C	C	2.3241e-97
2	133029569	A	T	A	6.70859e-96
5	79950745	G	C	C	3.11698e-95
6	32577889	C	T	T	9.61458e-95
8	81046977	A	T	A	3.157e-94
11	34938079	C	G	G	4.7553e-94
5	79950717	T	C	C	7.93465e-93
14	53684398	G	C	C	9.54449e-93
10	38383286	C	G	G	3.87036e-92
10	31379846	A	T	A	7.5402e-92
10	38383288	A	C	C	7.7511e-92
11	94706466	A	T	T	3.36691e-91
9	751167	C	T	T	4.84094e-91
6	29855386	T	C	C	6.83663e-91
11	507447	T	C	C	9.86465e-91
3	192616700	G	T	T	2.17457e-90
2	156490894	T	C	T	1.02075e-89
14	107074701	C	T	T	1.11827e-89
1	238107183	C	T	C	3.64156e-89
7	100026421	T	G	G	1.77389e-88
16	75498253	T	G	G	2.64136e-88
6	32577854	A	G	G	9.549e-88
14	19136157	A	G	A	2.37458e-87
14	106786531	A	G	A	3.00297e-87
4	40307564	T	C	C	8.67258e-87
4	187125460	T	C	C	2.0342e-86
4	17063721	A	C	A	3.20381e-86
19	38997763	A	C	C	2.67625e-85
17	33571546	A	G	A	3.97859e-85
8	21966891	A	C	C	2.29396e-84
15	74671569	C	T	C	3.45178e-84
6	32577907	T	C	C	4.2912e-84
4	187125503	A	G	G	6.91719e-84
11	107729126	A	G	G	5.03508e-83
1	149224310	A	C	C	1.29031e-82
4	120550144	G	A	A	1.90764e-82
3	53926087	T	G	G	5.54889e-81
21	47716389	A	C	A	5.6864e-81
9	31211159	C	T	C	6.55844e-81
5	1801432	G	A	A	3.77267e-80
4	187125428	T	C	C	9.15944e-80
4	190861875	G	C	C	9.41926e-80
2	223885269	A	G	A	1.16971e-79
3	11952870	A	G	A	1.40137e-78
6	160211636	A	G	G	1.76055e-78
10	127585035	G	C	C	2.88436e-78
11	83295176	C	T	T	4.37829e-78
22	50312035	T	C	C	5.27228e-78
6	4154143	G	A	G	5.58552e-78
1	17231790	T	A	A	5.75817e-78
1	17231788	T	C	C	8.60109e-78
11	83295190	C	G	G	1.18092e-77
15	74671510	A	G	A	2.741e-77
4	76024700	C	A	A	3.11865e-77
10	127585015	T	G	G	4.83262e-77
15	70174409	T	C	T	7.66954e-77
4	102267822	G	A	G	8.59893e-77
4	81151006	G	C	C	9.16406e-77
10	127585307	T	C	C	4.6202e-76
20	33296988	C	T	T	6.87994e-76
16	89574576	A	G	G	1.11671e-75
19	8552167	T	C	C	1.20545e-75
12	51612021	T	G	G	2.45562e-75
1	144520021	G	C	G	2.77234e-75
12	51612086	T	G	G	3.15982e-75
2	133029641	G	A	G	3.68636e-75
1	17222748	C	G	G	1.02977e-74
3	146457233	A	T	A	1.64783e-74
14	70233845	A	G	G	2.12786e-74
9	751144	G	A	A	2.66033e-74
4	81151023	T	C	C	2.99844e-74
4	102267821	C	A	C	1.18416e-73
3	146457223	A	G	A	1.28802e-73
13	115000465	C	T	T	1.44444e-73
1	149294658	A	G	A	1.86225e-73
4	81151011	G	A	A	4.99056e-73
9	66553728	T	C	C	7.83968e-73
2	10184287	C	T	T	2.72485e-72
2	10184288	C	T	T	2.72485e-72
2	133029640	C	G	C	2.83196e-72
13	114812901	C	T	C	5.89394e-72
4	9154426	T	C	T	6.48588e-72
4	101130251	A	G	G	1.00864e-71
2	112237986	G	A	A	1.57058e-71
2	676457	C	G	G	2.60538e-71
19	20162928	A	G	G	7.78127e-71
8	101962897	G	A	A	8.92633e-71
9	31211304	T	C	T	1.18568e-70
6	154278654	G	A	A	2.35906e-70
1	244517238	G	A	G	8.96224e-70
7	134856264	T	C	C	1.24648e-68
19	12551035	C	A	A	2.42851e-68
16	11319330	C	A	A	2.49821e-68
6	29855409	G	A	A	9.03867e-68
6	154278725	A	C	C	1.14929e-67
8	79577726	C	A	C	1.16967e-67
17	7387357	A	G	G	4.84608e-67
5	67940883	C	T	T	9.30768e-67
5	119793880	T	A	A	1.14293e-66
2	46033907	A	G	A	2.00553e-66
4	115148673	C	T	C	3.3066e-66
2	38060893	C	T	T	6.16673e-66
12	2861939	C	T	T	1.26422e-65
17	48849868	G	A	G	1.34005e-65
10	31040980	G	A	G	2.25118e-65
9	100273390	G	A	A	2.74498e-65
8	144107841	G	A	A	2.79253e-65
16	11319329	C	T	T	3.93504e-65
3	195438480	C	A	C	7.32182e-65
7	55323334	C	T	T	1.36048e-64
6	139613221	A	G	G	3.1607e-64
2	238600307	G	A	A	3.2334e-64
19	4247476	T	C	C	4.25445e-64
16	74926947	G	A	G	4.27147e-64
2	27852118	C	A	A	5.4875e-64
1	245134114	C	A	A	6.46557e-64
15	78609016	T	C	T	6.97059e-64
16	28765986	T	C	C	9.39159e-64
8	12294359	C	G	G	1.26939e-63
5	693815	T	G	T	3.79627e-63
1	40781177	C	A	A	7.32199e-63
22	48314463	A	G	A	1.06288e-62
12	9436287	G	C	C	1.07554e-62
22	50714750	G	C	G	1.41325e-62
5	137937318	G	A	G	2.98803e-62
11	62334908	C	G	C	3.64288e-62
13	111567954	T	C	C	4.23547e-62
22	39468949	C	A	A	6.32844e-62
4	85224211	A	C	A	8.67593e-62
12	9436288	G	C	C	2.40492e-61
2	166752641	T	A	A	3.44985e-61
10	52420089	G	A	A	4.11439e-61
5	14870691	C	G	C	4.43658e-61
22	38805652	T	G	T	5.24289e-61
4	178187834	C	G	C	6.18141e-61
6	158452654	A	G	G	7.13619e-61
10	99167255	A	G	G	7.89059e-61
5	1801426	C	G	G	9.50533e-61
18	2656088	G	A	A	1.64542e-60
2	166752639	T	A	A	1.96597e-60
8	638310	T	C	C	2.06342e-60
9	5768609	T	C	T	4.71788e-60
9	66458449	A	T	T	1.31239e-59
8	95845964	A	G	A	1.70555e-59
19	49379902	T	C	C	2.25356e-59
9	66458087	G	C	C	2.3213e-59
1	234746922	A	G	A	3.64218e-59
9	33795808	G	A	G	4.09028e-59
2	196398967	T	C	C	6.61434e-59
11	1016869	T	A	T	1.11482e-58
1	17231749	A	G	G	1.36358e-58
17	5638259	A	G	A	2.88352e-58
15	101792525	G	T	T	3.73224e-58
12	50794768	G	A	A	3.88976e-58
4	9154448	G	A	G	4.69823e-58
14	54037507	T	C	C	5.56134e-58
2	86422816	G	T	T	5.83927e-58
3	156675703	G	A	G	1.13754e-57
7	31728180	C	T	T	1.2828e-57
6	32571929	T	C	T	1.29054e-57
6	4154018	G	A	G	1.45922e-57
14	106466372	C	T	C	1.95809e-57
22	31063832	A	G	G	2.14877e-57
3	146457263	G	C	G	2.9848e-57
9	66489423	C	T	C	3.38733e-57
2	223885180	G	A	G	3.85013e-57
17	21323001	T	C	T	5.35919e-57
1	28573642	G	A	A	6.10555e-57
14	88675660	T	C	T	7.43583e-57
14	24422995	G	T	T	1.32735e-56
6	6331873	C	T	C	4.03891e-56
19	38997679	T	G	G	4.23297e-56
19	12551028	G	A	A	6.9603e-56
11	33060769	C	T	T	1.56529e-55
2	86422793	C	G	G	2.38528e-55
14	104155945	G	A	G	4.44954e-55
7	128171280	G	C	C	5.37064e-55
3	131080674	A	C	C	1.1925e-54
4	187125556	C	T	T	1.93961e-54
12	124196891	G	C	C	6.97555e-54
17	41399932	G	C	G	7.06399e-54
12	100552499	T	C	T	1.00497e-53
16	12707590	G	C	G	1.09461e-53
3	131080641	A	G	G	1.13438e-53
4	76024766	C	T	T	1.21488e-53
5	79950708	C	T	T	2.21539e-53
2	3155693	T	C	C	2.39593e-53
3	197354725	T	C	C	2.55365e-53
17	16873775	A	G	G	2.73223e-53
19	56111811	T	G	G	4.3925e-53
10	28624166	T	G	G	6.49655e-53
2	38060912	T	C	C	7.23359e-53
2	132127237	G	A	G	9.80349e-53
17	18967176	G	A	A	2.95422e-52
2	122356608	T	C	C	3.38937e-52
4	115148762	C	G	C	6.59665e-52
4	115148763	A	G	A	6.59665e-52
1	147071290	C	G	G	6.66388e-52
17	18967152	T	C	C	7.39866e-52
19	18633130	G	A	A	1.13142e-51
12	129282180	C	T	T	1.15023e-51
1	67390481	C	G	G	1.66137e-51
17	77707120	G	A	A	1.89416e-51
1	220891416	T	C	T	2.14876e-51
3	195357607	G	A	A	2.40709e-51
2	241561088	T	G	G	3.00682e-51
9	100000731	G	A	G	3.14482e-51
13	74707972	G	A	A	3.31514e-51
20	3780865	A	G	G	3.48118e-51
14	106675054	A	G	A	4.04987e-51
17	21549934	G	A	G	5.75179e-51
1	17231751	C	T	T	5.93399e-51
19	14788486	A	G	A	5.95442e-51
6	71378188	G	A	G	7.53434e-51
7	64974010	T	C	T	9.42957e-51
7	75988731	T	G	G	1.22099e-50
3	129830961	C	G	G	1.72472e-50
20	3780867	A	G	G	2.01527e-50
11	57479732	C	G	G	2.20801e-50
6	32557812	T	C	C	2.41731e-50
5	218356	C	T	T	2.6423e-50
2	122356589	C	T	T	3.08553e-50
2	174763936	A	G	A	3.76909e-50
3	122084529	G	A	G	5.99998e-50
10	105880907	G	A	A	8.30039e-50
8	47750205	C	T	C	1.05918e-49
12	11700317	A	G	G	1.67454e-49
15	49913094	A	C	C	2.11839e-49
5	119793943	C	T	T	2.36502e-49
14	107253731	T	A	A	2.40304e-49
14	23388871	G	C	C	2.57341e-49
1	31255905	C	T	C	7.78497e-49
14	107239706	C	T	T	1.06591e-48
17	73293969	A	C	C	1.24811e-48
11	18433840	T	C	C	1.26424e-48
7	8161201	C	T	C	1.40296e-48
2	169068506	C	T	C	1.40794e-48
15	74671460	A	C	A	1.54475e-48
3	46773510	T	G	T	1.59489e-48
14	106986878	T	C	C	1.65687e-48
12	57984923	G	C	C	2.37056e-48
10	1082289	C	T	T	2.60107e-48
10	134149084	A	G	G	2.70051e-48
14	102414767	A	G	G	2.70124e-48
7	29131419	C	G	G	2.92914e-48
13	28712743	C	T	T	5.31174e-48
8	41480509	A	G	G	7.06623e-48
14	50332403	C	A	A	7.2625e-48
8	8085118	T	C	C	1.03137e-47
17	34526672	C	G	G	1.22906e-47
6	32572408	A	G	G	1.86419e-47
8	38758002	T	C	C	2.12799e-47
20	34644985	G	A	G	2.4931e-47
5	64064590	A	G	G	2.53126e-47
2	223885112	C	G	C	2.64722e-47
6	149810195	A	G	G	2.82717e-47
14	90117111	T	C	T	2.905e-47
2	128588601	G	A	G	3.10678e-47
15	41234745	T	C	T	3.12794e-47
13	49106707	A	C	C	3.25747e-47
10	28624179	T	C	C	4.18584e-47
4	133045472	A	C	A	4.41542e-47
9	751359	T	C	C	6.35683e-47
4	101130456	C	T	T	8.39305e-47
4	124268253	T	G	T	8.58381e-47
2	128588481	G	A	G	1.22219e-46
10	87984457	T	C	T	1.32869e-46
6	32557782	A	G	G	1.64327e-46
10	73137229	C	T	T	1.6805e-46
3	131080505	A	C	C	1.73283e-46
14	50332404	A	C	C	1.76817e-46
7	100608493	C	T	C	2.14535e-46
7	303040	G	C	G	2.19559e-46
17	79068756	A	G	G	2.33794e-46
17	73293970	G	T	T	2.97968e-46
9	126959681	G	T	T	3.08987e-46
7	48031624	C	A	A	3.44231e-46
19	21751843	G	A	G	3.95172e-46
22	50639367	C	A	A	5.88246e-46
17	73293971	G	C	C	5.97322e-46
3	98332224	T	G	T	6.75718e-46
2	38060995	C	T	T	8.2879e-46
7	44954816	T	C	C	1.04671e-45
17	73293972	G	A	A	1.08906e-45
21	38382197	G	C	C	1.13127e-45
11	86760561	G	A	G	1.24205e-45
1	143137090	G	A	A	1.65888e-45
17	7233162	G	C	C	1.67525e-45
1	21766663	C	G	G	1.84148e-45
4	101130150	G	C	C	2.34857e-45
14	107151330	C	A	C	2.74007e-45
14	50332407	C	A	A	4.30491e-45
7	57707362	A	G	A	4.48245e-45
14	39698466	A	C	A	4.49119e-45
11	65559266	G	A	A	4.83994e-45
8	8426753	T	C	C	4.97905e-45
10	127584593	T	C	C	5.19372e-45
16	629006	T	C	C	5.53906e-45
5	75902716	A	G	A	5.78401e-45
17	73293973	C	T	T	7.9688e-45
11	114997377	C	A	A	8.42949e-45
6	31240060	G	A	A	8.55067e-45
6	97243595	T	C	T	9.10593e-45
11	1016722	G	T	T	1.05932e-44
19	43934491	A	G	A	1.28699e-44
13	111124466	T	A	A	1.47947e-44
6	26383459	A	G	G	1.94417e-44
1	36867145	A	G	G	2.31581e-44
1	149602810	T	C	C	3.14638e-44
6	139613219	A	G	G	3.72376e-44
7	134856299	A	C	C	4.24681e-44
19	12551065	A	G	G	5.75384e-44
4	11803319	C	T	C	6.26156e-44
3	156300822	C	T	T	7.10839e-44
19	12404812	G	A	A	9.16062e-44
13	21063524	G	A	G	1.21778e-43
16	10815407	G	C	G	1.29934e-43
6	32572388	C	T	T	1.55848e-43
11	114997379	G	A	A	1.74361e-43
5	69696932	A	G	A	2.04356e-43
7	107968675	G	A	G	2.09107e-43
6	32557776	T	C	C	2.24701e-43
9	66458331	C	G	G	2.43399e-43
9	470223	G	A	G	2.47777e-43
1	22351947	T	G	G	3.20054e-43
5	79950403	T	C	C	3.25291e-43
11	18791589	G	C	G	3.52915e-43
7	47709216	C	T	C	3.649e-43
12	107380973	C	G	G	3.74047e-43
14	107095072	C	G	G	4.6614e-43
8	90813872	A	C	C	5.20832e-43
7	22122722	T	G	G	6.5817e-43
1	208777895	G	A	G	7.59278e-43
9	126959926	C	T	T	1.25129e-42
4	103748797	G	A	G	1.30903e-42
16	11718312	C	T	C	1.4654e-42
7	100608498	C	A	C	1.50703e-42
12	106696557	C	G	G	1.99013e-42
1	149225725	C	A	C	2.003e-42
18	76829599	T	C	C	2.61585e-42
6	11094681	T	G	G	2.63251e-42
2	227770727	C	G	G	2.80346e-42
8	82754816	A	C	C	3.09913e-42
17	76239023	C	T	T	3.22636e-42
5	150503377	T	C	C	3.24689e-42
1	183559704	C	A	A	3.53643e-42
7	74306596	A	G	G	3.58915e-42
14	75409043	A	T	T	4.90149e-42
19	43934492	G	T	G	6.04444e-42
7	303411	G	C	G	6.09411e-42
6	32430604	A	C	C	6.39414e-42
4	116877281	C	G	G	6.84647e-42
3	10050813	C	T	C	7.3392e-42
14	100531416	C	T	T	9.63756e-42
17	65632	T	C	C	1.03117e-41
9	36009010	A	G	G	1.16696e-41
3	52567968	G	A	A	1.26267e-41
4	100768553	G	A	A	1.29323e-41
2	70744008	T	C	C	1.31598e-41
17	7387352	T	G	G	1.3232e-41
17	51888766	A	T	A	1.36479e-41
14	107095076	C	A	A	1.37996e-41
12	740009	G	C	C	1.54025e-41
9	139661042	G	T	T	1.5589e-41
6	37001211	G	T	G	1.56292e-41
2	38060991	T	C	C	1.74553e-41
20	52825202	C	A	A	1.78128e-41
6	30069982	C	G	G	1.78507e-41
3	195576719	A	G	A	3.26359e-41
14	24768949	C	G	G	3.60404e-41
21	43498344	C	T	C	3.88046e-41
15	63853052	A	G	A	4.46183e-41
3	88199179	C	T	T	4.50513e-41
18	76829075	T	G	G	5.01793e-41
3	98053033	C	T	C	5.15034e-41
22	37554839	G	C	G	6.75141e-41
1	148241777	G	C	C	7.50515e-41
9	3526374	G	A	A	7.55025e-41
1	241715500	G	A	A	8.30102e-41
9	36008997	G	A	A	8.42786e-41
2	9239635	T	C	C	8.67492e-41
12	11700290	A	G	G	9.1118e-41
18	72979640	A	G	G	1.0262e-40
16	12707523	C	T	C	1.08456e-40
7	44954786	A	G	G	1.37011e-40
14	24423007	A	G	G	1.50261e-40
6	37001212	C	T	C	1.52268e-40
4	160025686	G	C	C	1.57742e-40
6	139613223	A	G	G	1.65868e-40
10	61645680	C	G	G	1.86832e-40
3	195438443	C	T	C	1.8957e-40
1	149514065	T	C	C	1.93194e-40
8	12458990	A	C	C	2.38189e-40
3	192616614	T	C	C	3.20797e-40
5	177501798	T	C	C	3.23273e-40
12	10096086	C	G	C	3.27366e-40
7	30838361	A	G	A	4.31956e-40
6	32557585	C	A	A	4.76023e-40
3	16553969	A	G	G	4.87191e-40
17	33981912	G	A	G	5.59721e-40
14	21439975	G	T	T	5.90161e-40
8	119601450	G	C	C	5.93048e-40
6	32430508	T	C	C	5.93192e-40
1	238107223	C	A	A	7.07442e-40
6	169825843	T	G	T	8.07422e-40
19	49342145	G	T	G	9.40432e-40
17	18761419	C	T	C	1.00206e-39
6	36646788	G	A	A	1.02212e-39
6	32577858	A	G	G	1.07516e-39
14	24768952	C	A	A	1.57793e-39
2	171265142	A	G	G	1.79396e-39
6	32572433	G	A	A	2.07418e-39
6	74290291	G	A	A	2.35909e-39
14	106733555	G	A	G	3.35189e-39
10	98346649	G	T	T	3.47479e-39
1	243417832	T	C	C	3.50347e-39
22	20378808	C	T	T	4.00472e-39
3	129898604	A	G	A	4.33524e-39
3	12705164	G	A	A	4.44095e-39
6	117002277	T	G	G	6.33539e-39
3	2962104	T	C	C	6.67789e-39
17	67220097	C	T	C	6.86411e-39
4	142043415	G	C	G	7.08608e-39
8	12052274	C	T	C	7.42095e-39
19	38997635	C	A	A	7.67678e-39
14	107239715	T	C	C	9.83944e-39
7	24758818	T	G	G	9.98712e-39
6	29932916	G	T	T	1.03818e-38
1	25876169	G	C	C	1.3539e-38
4	9160253	C	T	C	1.35931e-38
10	105668172	T	C	C	1.54569e-38
6	32441268	A	G	G	1.70583e-38
2	31254348	T	C	C	1.86554e-38
1	3816598	C	A	A	1.87417e-38
1	15850613	A	G	G	1.94047e-38
6	167263394	A	C	A	2.00887e-38
7	23634985	A	G	G	3.20801e-38
15	74671429	G	A	G	3.26683e-38
20	54967612	G	A	A	3.46798e-38
2	166752686	G	A	A	3.93973e-38
6	32441396	A	G	G	3.99816e-38
12	65029295	A	G	G	4.29102e-38
13	71865508	C	T	T	4.48287e-38
22	42948028	G	A	A	4.9192e-38
2	156120759	C	T	C	4.9242e-38
5	56205357	G	A	G	5.06446e-38
7	148199090	G	A	G	5.07799e-38
3	126674133	G	T	T	5.11423e-38
3	129831316	G	A	A	5.17811e-38
19	50651485	C	A	A	5.39416e-38
7	64498681	T	C	C	5.49176e-38
2	133022699	A	G	A	7.06475e-38
6	30069957	A	G	G	7.87964e-38
8	61950478	T	G	G	9.09053e-38
3	114238458	C	T	T	9.77153e-38
11	30344883	C	G	G	1.02925e-37
7	142028507	G	A	A	1.07063e-37
4	48175573	C	T	T	1.15091e-37
17	62915614	T	A	A	1.15334e-37
4	15151677	T	C	T	1.20929e-37
1	17232290	T	G	G	1.30172e-37
7	100608513	C	T	T	1.37568e-37
2	133026963	T	C	T	1.41125e-37
14	106877535	G	C	C	1.53986e-37
3	124487849	G	A	A	1.61056e-37
21	43897211	A	C	C	1.69532e-37
9	20997090	G	C	G	1.70316e-37
1	149825245	A	C	C	2.4647e-37
1	17232280	C	T	T	2.63815e-37
2	160568604	A	G	G	3.14034e-37
2	65144787	A	G	G	3.48596e-37
1	9970486	A	G	G	3.65499e-37
1	201374653	T	C	C	4.05498e-37
6	32572435	A	C	C	4.50341e-37
1	148000596	G	C	C	4.90456e-37
22	18077829	T	G	G	5.11063e-37
2	36585272	A	G	G	5.63213e-37
2	31254374	C	T	T	8.01309e-37
3	4870889	C	T	C	8.84368e-37
4	86478381	C	T	T	8.90073e-37
9	126959752	A	G	G	9.18607e-37
2	45517342	T	C	C	9.35781e-37
7	38397930	G	A	A	1.03465e-36
19	42927712	A	G	G	1.04176e-36
3	122388312	G	A	A	1.49184e-36
12	6949011	C	A	A	1.52657e-36
3	197798938	G	A	G	1.63439e-36
12	21606549	G	A	G	1.67893e-36
13	71865502	G	A	A	1.88622e-36
19	44711586	T	G	G	2.00033e-36
4	190862035	G	C	C	2.28784e-36
7	100608502	C	T	T	2.62763e-36
5	50602913	A	C	A	2.96799e-36
14	106986879	G	A	A	2.98166e-36
4	8230456	G	T	G	3.19693e-36
1	11714920	T	C	C	3.28705e-36
20	62174335	T	C	C	3.95681e-36
4	86477672	A	G	A	4.65548e-36
1	13116	G	T	G	4.99699e-36
1	149224565	C	T	C	5.08646e-36
14	23026213	C	G	G	5.45224e-36
18	72973762	A	G	G	6.39713e-36
5	106599519	A	G	G	6.73132e-36
19	10491322	T	C	C	7.43825e-36
1	162760554	C	T	C	7.95049e-36
20	25024019	G	A	G	8.17702e-36
9	130955306	T	C	T	8.60125e-36
1	17231760	G	T	T	9.01536e-36
1	147071283	C	G	G	9.33478e-36
19	888663	C	T	C	1.04517e-35
13	33479451	T	A	A	1.40657e-35
11	76777816	G	T	T	1.41389e-35
19	18111734	G	A	A	1.51479e-35
4	53578599	C	T	T	1.54094e-35
7	24758852	T	C	C	1.82173e-35
9	36009015	G	T	T	1.92535e-35
9	136702385	T	C	T	2.07832e-35
1	247171390	G	C	C	2.2471e-35
3	193549449	T	C	C	2.3573e-35
14	106812115	C	G	C	2.42728e-35
17	21207989	A	G	A	2.43998e-35
20	2282049	C	A	C	2.47769e-35
4	190583589	T	C	T	2.49044e-35
9	98980562	C	T	C	2.7575e-35
1	143913441	G	A	A	3.09253e-35
4	3957353	C	T	T	3.34636e-35
7	134680136	T	C	C	4.08137e-35
6	130591558	G	A	A	4.33816e-35
19	43934382	C	T	C	4.80712e-35
22	43165948	T	C	C	5.30125e-35
6	31154262	C	T	C	6.34828e-35
1	234746917	C	G	C	6.35537e-35
6	31239279	C	T	T	6.46474e-35
13	111145246	G	A	G	6.63178e-35
7	5570128	A	C	C	7.71792e-35
9	116113396	T	C	C	7.98912e-35
15	65588628	T	C	C	8.5853e-35
1	143270495	A	G	A	9.7567e-35
19	44008370	T	C	C	1.1597e-34
10	80338908	T	C	T	1.22996e-34
20	19717907	A	C	A	1.40338e-34
1	155058816	C	T	T	1.51444e-34
17	21252089	A	C	C	1.58353e-34
18	47715767	C	T	T	1.69103e-34
2	11020809	T	C	T	1.73345e-34
17	73585569	G	C	C	1.85277e-34
3	194878063	G	A	G	2.11314e-34
10	72237693	A	G	G	2.17862e-34
11	2323220	A	G	G	2.18148e-34
16	3564091	G	C	G	2.27531e-34
18	55879611	A	G	G	2.60537e-34
8	58128006	T	C	T	2.90842e-34
10	82204707	G	A	A	3.12453e-34
5	177027110	T	C	C	3.21198e-34
1	38156343	A	G	G	3.75936e-34
1	1677924	G	C	C	4.22548e-34
9	130955289	A	G	A	4.33548e-34
10	82204700	G	C	C	4.50114e-34
17	46993233	G	C	G	4.59013e-34
10	112678457	T	C	C	4.7104e-34
14	92588219	A	G	G	4.82365e-34
18	50487778	T	C	T	4.83628e-34
2	85645773	G	A	A	5.10944e-34
1	150459816	G	C	C	5.39817e-34
5	156642992	C	T	T	5.67512e-34
17	65720	G	A	A	5.736e-34
6	41754576	T	C	C	6.28032e-34
3	193549408	C	T	T	6.62175e-34
17	76628161	A	G	A	7.50659e-34
2	62568221	G	A	G	8.50747e-34
6	37665938	C	T	T	8.78476e-34
8	82754796	A	C	C	9.26284e-34
2	71204610	C	G	G	9.86518e-34
17	35850275	C	T	C	1.20124e-33
1	149204488	G	C	G	1.23707e-33
5	96232286	T	C	C	1.25868e-33
2	113023928	T	C	T	1.32103e-33
12	2861918	A	C	C	1.36251e-33
13	33160705	A	C	C	1.54508e-33
19	20162962	A	G	G	1.76408e-33
1	76190111	C	T	T	1.97493e-33
6	167506274	G	A	A	2.14377e-33
6	31036783	G	A	A	2.31025e-33
2	227637763	T	A	A	2.56502e-33
22	22712028	G	A	A	2.56927e-33
8	143751698	C	T	C	2.63397e-33
14	100531484	T	G	G	2.65772e-33
17	25274067	T	C	T	2.71218e-33
7	100552788	T	C	T	2.89306e-33
6	167165786	T	C	C	3.43764e-33
19	20162941	G	A	A	3.47004e-33
6	138725677	A	G	G	3.5076e-33
6	25405259	A	G	G	4.44575e-33
12	9514747	A	G	G	4.68685e-33
21	43870361	G	T	T	5.08868e-33
3	197479257	C	T	T	5.2534e-33
1	150459715	C	T	T	6.8012e-33
12	34175301	T	C	C	6.92394e-33
3	194304623	G	T	T	7.36495e-33
19	20162951	C	G	G	7.60359e-33
17	18761508	A	G	G	7.7337e-33
7	141437940	A	C	C	7.87345e-33
5	180101450	C	T	C	7.98871e-33
12	120729756	T	A	A	8.03871e-33
15	49913126	G	T	T	9.1131e-33
11	18433780	G	A	A	9.83818e-33
6	37001267	C	T	C	1.09455e-32
9	116163645	C	G	G	1.14625e-32
5	1653991	G	C	C	1.20315e-32
1	154359411	A	G	G	1.47893e-32
18	2628037	T	G	G	1.63697e-32
1	13118	G	A	G	1.70283e-32
1	149204484	G	A	G	1.70726e-32
1	110230395	G	C	C	1.81661e-32
1	182577811	G	C	G	1.86224e-32
9	66458332	T	C	C	1.90886e-32
1	17231761	G	A	A	2.13669e-32
6	29855856	C	T	T	2.16597e-32
7	38398781	T	G	G	2.24955e-32
17	76165357	G	C	C	2.27671e-32
11	110747785	A	G	G	2.57532e-32
6	46344456	C	A	C	2.64416e-32
14	21101241	C	A	A	3.53114e-32
2	179315726	A	G	G	3.83288e-32
16	5060234	A	G	A	3.90358e-32
6	46344460	C	A	C	4.01086e-32
11	18548183	G	T	T	4.02141e-32
16	74700743	C	G	G	4.39318e-32
8	142414326	C	T	C	4.46791e-32
5	30426955	C	A	C	4.53741e-32
9	66489862	C	T	C	4.79256e-32
18	10953914	G	A	G	5.88785e-32
4	2047364	C	G	C	6.12819e-32
4	70697677	G	T	T	6.83508e-32
1	192777807	C	G	C	7.4346e-32
4	190610958	C	T	C	7.77029e-32
6	32441408	T	C	C	7.84216e-32
4	20726854	T	C	T	7.98173e-32
14	95971693	C	G	C	8.1012e-32
22	22562412	A	C	C	8.77656e-32
12	104899352	T	C	C	8.90183e-32
5	180101436	G	A	G	1.24897e-31
19	38997896	T	C	C	1.25187e-31
4	190155185	T	G	T	1.29458e-31
20	25740161	C	T	T	1.32464e-31
10	90759613	G	A	G	1.36212e-31
8	47914992	C	G	G	1.48251e-31
11	67350999	A	C	C	1.51733e-31
19	19431423	G	T	G	1.55783e-31
2	29412123	G	A	G	1.68254e-31
15	68522850	A	G	A	1.7541e-31
19	49342188	T	C	T	1.81472e-31
20	25738980	A	G	A	2.11463e-31
2	120048632	A	G	G	2.14759e-31
1	120838722	C	T	T	2.50397e-31
2	106886496	G	C	G	2.73797e-31
17	19015578	T	A	A	2.8367e-31
2	238814823	C	A	C	3.20945e-31
17	3817178	T	C	T	3.2496e-31
14	106995713	G	A	A	3.40959e-31
1	159791464	C	G	C	3.61865e-31
7	156755052	A	G	A	3.87285e-31
4	84864104	T	A	T	3.90301e-31
1	228743992	C	G	C	4.39089e-31
14	107095060	C	G	G	4.43906e-31
21	37528856	T	C	T	4.52315e-31
2	160106248	G	A	G	4.66103e-31
1	219967924	A	T	T	4.8731e-31
16	58743454	C	A	A	4.93676e-31
4	154033327	T	G	T	5.1016e-31
5	148737412	G	C	C	5.33838e-31
21	38581522	A	T	T	5.43633e-31
10	115720514	C	G	G	5.44915e-31
6	151086488	T	G	G	5.99467e-31
2	20876760	T	G	G	6.88361e-31
2	163448112	G	A	A	6.89422e-31
14	35009071	T	G	G	7.38447e-31
19	42927716	G	C	C	7.4297e-31
10	43892947	C	G	G	7.56646e-31
1	50404732	A	C	A	7.70913e-31
3	13503207	C	G	G	7.89879e-31
7	65305632	A	C	C	8.3512e-31
15	74671412	C	G	G	8.59487e-31
9	19451951	T	C	C	8.98921e-31
6	83217056	T	C	T	9.45772e-31
9	139990546	A	G	G	9.61463e-31
7	100611968	G	T	T	9.77733e-31
19	55118444	C	T	T	9.80908e-31
2	85619725	T	C	C	1.01906e-30
6	6687523	C	A	C	1.02721e-30
12	80327800	A	G	G	1.03306e-30
10	64684455	T	C	C	1.14077e-30
2	208492143	T	A	A	1.17077e-30
10	104574422	G	A	A	1.21541e-30
14	107095058	G	C	C	1.24297e-30
6	31154358	T	G	T	1.25682e-30
1	171584648	C	T	C	1.26046e-30
4	25314315	G	C	C	1.44388e-30
5	133160622	T	C	C	1.4969e-30
9	140703691	T	G	G	1.55245e-30
14	107095062	C	T	T	1.69775e-30
19	37701265	A	T	T	1.88042e-30
7	303173	G	C	C	1.90715e-30
2	215548916	A	G	G	1.97558e-30
2	242050991	A	C	C	2.1744e-30
1	145454716	G	A	G	2.19564e-30
9	135906057	T	C	C	2.29447e-30
4	47841437	G	T	T	2.39759e-30
8	40032181	T	A	A	2.42804e-30
10	17248524	A	T	A	2.44222e-30
9	68455504	T	C	C	2.4843e-30
4	159593199	G	A	A	2.52931e-30
14	107120077	G	A	G	2.67093e-30
17	58612185	G	A	G	2.72143e-30
2	11020903	A	T	A	2.94781e-30
6	41991061	G	A	A	3.48938e-30
4	17578891	G	A	G	4.73344e-30
12	106849036	A	G	G	4.98999e-30
9	106940114	A	T	T	5.11667e-30
7	65235796	G	C	C	5.2158e-30
1	17231762	C	T	T	5.33614e-30
15	28381546	A	C	C	5.53873e-30
13	49165875	A	G	A	5.7201e-30
2	84439928	C	G	C	5.8835e-30
13	78090575	G	A	G	5.89598e-30
3	15416027	G	T	G	6.20389e-30
2	38060635	C	G	G	6.37918e-30
2	38060646	G	A	A	6.37918e-30
2	38060651	A	C	C	6.37918e-30
17	56736433	A	G	G	6.43085e-30
1	89458673	A	G	G	6.8114e-30
4	48175596	C	T	T	7.21468e-30
19	18169445	G	C	C	7.28713e-30
8	129198290	T	C	C	7.38639e-30
13	114634184	G	T	T	7.69581e-30
13	25192752	T	C	T	9.52698e-30
10	61645673	A	G	G	9.89945e-30
3	129814869	A	G	G	1.00461e-29
21	46976236	C	T	T	1.01385e-29
18	66652846	G	A	G	1.05353e-29
6	151086457	T	C	C	1.06127e-29
13	99506229	C	A	A	1.07121e-29
15	26327350	A	T	T	1.16635e-29
6	30497490	G	A	A	1.38914e-29
2	127399116	T	C	T	1.40567e-29
4	82075288	C	T	T	1.41397e-29
6	13299959	C	T	C	1.42482e-29
5	10635947	T	C	C	1.56392e-29
11	81265047	T	C	T	1.56974e-29
6	42284605	G	T	T	1.60697e-29
7	86975025	T	G	G	1.67264e-29
13	111123730	C	T	T	1.70874e-29
12	51714738	C	A	A	1.75089e-29
17	66308836	C	G	G	1.81736e-29
9	140419935	T	C	T	1.833e-29
2	207629846	T	A	A	1.9495e-29
2	54801856	A	G	A	2.06763e-29
17	21323033	T	C	T	2.10362e-29
5	54716925	C	T	T	2.24221e-29
8	110064864	G	A	A	2.27745e-29
15	26327349	A	T	T	2.35295e-29
2	3509687	A	G	A	2.38866e-29
18	11293981	C	T	T	2.54108e-29
8	90914948	T	G	G	2.64087e-29
4	80927241	C	G	C	3.09873e-29
3	13041138	A	G	G	3.11214e-29
18	30111433	A	G	G	3.25343e-29
14	42769076	C	T	C	3.27854e-29
12	117354785	T	C	C	3.35458e-29
3	186176333	A	C	A	3.40025e-29
16	50602182	A	G	A	3.40123e-29
7	766220	G	A	A	3.40999e-29
19	20162968	A	C	C	3.56661e-29
1	911595	G	A	A	3.60425e-29
10	28624136	C	A	A	3.66705e-29
13	50018842	G	T	T	3.74901e-29
8	143407713	C	T	C	3.83669e-29
15	26327351	A	T	T	4.74522e-29
7	29131435	C	G	G	4.80169e-29
6	82958246	G	A	A	5.09745e-29
2	11020902	A	G	A	5.19739e-29
10	80197361	T	G	T	5.33041e-29
1	154839799	G	A	G	5.43756e-29
18	72973647	A	G	G	5.48523e-29
2	178499240	G	C	G	6.35729e-29
4	154006458	T	C	C	6.40871e-29
7	74988878	G	T	G	6.79465e-29
5	171788725	C	T	C	6.97014e-29
3	10050767	G	A	G	6.97564e-29
17	21550436	G	C	G	9.57638e-29
1	16918498	A	G	G	9.70859e-29
6	151086544	T	C	C	9.7539e-29
9	95502943	C	T	C	1.04212e-28
1	149204414	C	T	C	1.06263e-28
2	9550446	C	G	G	1.12353e-28
13	114100565	T	C	C	1.16389e-28
6	25405074	T	C	C	1.28837e-28
1	235142233	A	G	A	1.29628e-28
1	154359179	C	T	C	1.33248e-28
15	22923742	C	G	C	1.43231e-28
2	215548922	G	C	C	1.49309e-28
3	141160371	G	A	A	1.53975e-28
10	5894939	G	A	A	1.54344e-28
16	31206525	A	C	C	1.57311e-28
14	106993734	G	C	C	1.57718e-28
6	37526220	A	G	A	1.58556e-28
14	91790337	C	A	A	1.6105e-28
3	197354733	G	T	T	1.71505e-28
20	52681083	G	A	A	1.74823e-28
3	195683255	C	A	C	1.88798e-28
22	31503560	T	C	C	1.96505e-28
6	32441392	T	A	A	1.99606e-28
2	232379247	T	C	C	2.1447e-28
6	160784851	T	G	T	2.33929e-28
11	18433720	G	C	G	2.38859e-28
22	39747780	A	G	A	2.40662e-28
1	24165186	G	C	C	2.42916e-28
21	37528877	T	G	T	2.56063e-28
14	88675954	T	C	T	2.70749e-28
10	75911342	G	C	G	2.77286e-28
12	11700172	T	G	G	2.90827e-28
7	158622430	A	G	G	2.95472e-28
6	88624887	A	C	A	3.34095e-28
5	754187	C	T	T	3.36749e-28
12	64209976	T	C	T	3.43179e-28
6	160784855	G	T	G	3.51084e-28
17	73585678	C	T	T	3.77507e-28
9	126959973	A	G	G	3.85585e-28
4	3635592	T	C	T	4.11847e-28
14	106733113	A	G	A	4.4554e-28
3	186019285	A	G	A	4.49638e-28
9	125987182	A	G	A	4.56955e-28
1	36488956	T	C	T	5.3456e-28
14	106873188	A	G	A	5.77407e-28
7	38389627	T	G	G	6.04857e-28
1	27989761	G	T	T	6.52753e-28
12	90674600	A	C	C	7.1012e-28
14	63850720	A	C	A	7.10979e-28
17	44302881	T	C	C	7.22883e-28
6	31325424	T	G	G	7.56314e-28
1	33586199	G	T	G	7.73537e-28
14	50332409	C	A	C	7.7477e-28
9	131683822	C	G	C	8.09987e-28
2	17342057	T	C	C	8.16265e-28
1	10233756	G	A	A	8.29391e-28
1	117602338	G	C	C	8.65491e-28
17	3867938	C	T	T	8.68618e-28
6	32862607	A	T	T	9.00701e-28
16	15116156	G	T	T	9.72928e-28
3	194206987	G	C	C	1.00293e-27
2	81893745	G	A	G	1.15734e-27
13	25592301	G	A	A	1.20483e-27
7	158154192	C	G	C	1.26631e-27
14	33075706	C	T	C	1.27559e-27
7	152272366	C	T	C	1.2773e-27
8	64093364	C	A	A	1.28608e-27
14	107239206	G	T	G	1.42467e-27
4	141348257	C	A	A	1.46507e-27
7	24758753	T	C	C	1.48947e-27
2	64957988	A	G	G	1.53339e-27
2	68589127	G	A	A	1.5368e-27
19	6802049	G	C	C	1.54954e-27
4	76580894	A	G	G	1.62103e-27
8	74888335	C	A	A	1.64374e-27
13	103109995	C	T	T	1.65717e-27
7	64498748	A	G	A	1.66359e-27
11	3602505	T	C	C	1.67246e-27
3	48282695	G	A	A	1.77463e-27
7	22788274	G	A	A	1.79249e-27
10	26190267	T	C	T	1.89091e-27
6	151086633	A	G	G	1.89092e-27
17	39942919	C	T	T	1.98653e-27
17	42486310	C	T	T	2.06649e-27
14	65672352	T	C	C	2.0741e-27
17	76470983	A	G	G	2.14491e-27
1	94313296	T	C	C	2.18254e-27
10	112683868	G	A	A	2.19106e-27
6	51670542	C	T	T	2.27707e-27
6	32576275	T	G	G	2.28351e-27
5	145356203	T	G	T	2.38714e-27
7	30264395	T	C	C	2.39274e-27
11	71274728	T	C	C	2.57726e-27
8	28027006	C	A	C	3.06936e-27
1	209979613	G	C	C	3.1544e-27
3	15352476	C	A	A	3.42351e-27
21	47716547	G	C	G	3.63561e-27
16	53857263	T	C	T	3.7572e-27
1	175221934	C	T	T	3.85582e-27
6	41991105	C	T	T	3.93033e-27
9	95502987	C	T	C	4.05803e-27
6	4901921	G	A	G	4.10514e-27
3	125709366	A	G	G	4.26588e-27
7	7829241	C	T	T	4.54106e-27
16	89707783	T	C	C	4.58888e-27
19	1038289	C	A	A	4.92878e-27
6	126115244	G	C	C	4.97638e-27
17	18967372	T	G	G	5.11721e-27
8	30575060	C	T	T	5.23819e-27
14	107168641	G	T	G	5.45713e-27
1	120837927	C	T	C	5.85222e-27
19	35632200	G	A	A	5.86675e-27
18	55879679	G	A	A	5.99591e-27
1	234451146	G	A	G	6.03722e-27
9	21122071	C	T	C	6.24715e-27
6	57562599	T	C	T	6.55413e-27
17	79232275	A	G	A	6.62431e-27
19	44711623	T	C	C	6.98005e-27
14	51279108	C	T	C	7.17109e-27
17	21241955	G	T	G	7.3057e-27
7	7829238	G	A	A	7.62015e-27
12	11700361	G	T	T	8.47051e-27
6	32552143	T	C	C	8.91489e-27
20	42296644	C	A	A	8.94229e-27
12	124196606	A	T	T	9.5829e-27
12	59799997	G	A	A	9.84363e-27
17	34618229	T	C	C	1.00674e-26
14	107151508	G	A	A	1.0738e-26
14	106733638	C	G	C	1.1296e-26
17	21339929	G	A	G	1.19344e-26
7	7829250	C	T	T	1.21714e-26
3	15352477	C	G	G	1.22555e-26
19	43934682	A	T	A	1.27289e-26
8	3982275	A	G	G	1.32758e-26
13	41845674	A	G	G	1.33902e-26
6	13299717	A	C	A	1.35949e-26
1	246979340	A	G	A	1.38834e-26
12	51714755	A	T	T	1.43e-26
14	88675516	A	G	A	1.44049e-26
22	39548764	G	A	A	1.45603e-26
8	103577024	G	C	C	1.46963e-26
2	178499809	T	C	T	1.57361e-26
16	11589761	C	A	C	1.67627e-26
19	20389378	G	A	G	1.72168e-26
13	25592277	C	T	T	1.75268e-26
8	74888338	A	C	C	1.8644e-26
1	17231735	T	C	C	1.88955e-26
6	31239868	C	G	C	2.06706e-26
15	51913040	G	A	A	2.14146e-26
6	32657505	C	T	T	2.15096e-26
7	625408	T	C	T	2.15945e-26
21	9548874	C	T	C	2.17278e-26
17	21251743	T	G	G	2.29092e-26
10	22972015	A	C	C	2.34631e-26
7	625427	T	C	T	2.47713e-26
6	167411321	G	A	A	2.54654e-26
1	143498528	A	C	A	2.57812e-26
4	20726778	T	C	T	2.63557e-26
17	73585686	C	T	T	2.69895e-26
2	208929601	A	G	G	2.72036e-26
4	190575815	T	C	T	2.81489e-26
19	22817116	C	A	A	2.94815e-26
11	111238307	G	A	A	2.94975e-26
6	32552144	C	A	A	3.03212e-26
8	70844895	A	G	G	3.0806e-26
14	20909255	G	A	G	3.28889e-26
18	551899	T	G	G	3.35404e-26
1	17231763	A	G	G	3.36018e-26
22	17784977	A	G	G	3.36432e-26
16	4675116	T	G	G	3.48022e-26
2	238110759	C	A	A	3.5385e-26
5	96232222	C	G	G	3.61116e-26
2	184132077	C	A	C	3.82201e-26
14	106873177	A	G	A	3.95409e-26
6	167411322	C	T	T	4.07001e-26
2	3243474	A	T	T	4.08276e-26
4	187125572	A	T	T	4.22274e-26
3	194403491	G	T	T	4.22473e-26
15	78202948	A	G	G	4.4459e-26
12	10696297	T	C	C	4.52216e-26
1	155197602	C	G	G	4.6456e-26
3	16327855	G	T	T	4.66183e-26
5	178450995	C	T	C	4.79229e-26
8	81046850	C	T	C	4.8011e-26
19	5293048	T	C	C	5.0964e-26
17	67220060	G	T	T	5.19075e-26
6	148941922	C	A	A	5.23929e-26
19	35632212	T	C	C	5.35291e-26
19	7808709	A	C	C	5.3563e-26
1	3816604	A	G	G	5.65358e-26
1	22345647	T	C	C	5.72627e-26
15	86018746	T	C	T	5.75092e-26
14	78471841	G	A	A	5.79885e-26
5	40401689	G	C	C	5.84377e-26
12	124196604	A	T	T	5.86271e-26
3	124867838	A	G	G	6.00644e-26
11	64808647	C	A	C	6.12422e-26
4	25161257	T	G	T	6.20814e-26
7	101933629	C	T	T	6.46973e-26
6	28367683	G	T	T	6.48644e-26
1	161576227	G	C	C	6.51931e-26
2	178077285	G	C	C	6.68819e-26
2	242817934	C	T	T	6.73603e-26
9	6932013	G	A	A	6.73982e-26
6	3187454	C	T	C	6.98098e-26
22	29351997	T	C	C	7.20089e-26
15	78202945	A	G	G	7.26866e-26
12	9237242	C	A	C	7.27256e-26
14	20909253	C	G	C	7.66016e-26
1	36866635	A	G	G	7.83735e-26
17	21251740	G	C	C	8.06665e-26
2	238795473	G	C	G	8.14179e-26
14	107168643	T	G	T	8.77058e-26
3	104238089	G	A	G	9.19707e-26
7	5013886	C	T	T	9.5038e-26
18	48405481	G	C	C	9.58928e-26
3	196689898	C	G	C	1.0635e-25
19	10491360	G	T	T	1.08571e-25
6	32572451	G	A	A	1.09827e-25
2	24150506	C	G	C	1.22831e-25
14	106786459	A	G	G	1.27795e-25
19	24216171	T	C	C	1.3473e-25
13	79968211	G	T	T	1.37783e-25
15	78202946	A	G	G	1.38147e-25
16	33445853	T	C	C	1.40632e-25
17	75422581	T	C	T	1.45067e-25
12	121790521	G	T	T	1.49895e-25
8	74888339	A	G	G	1.51802e-25
3	195214337	G	A	G	1.77775e-25
8	7916427	A	G	A	1.79225e-25
8	7916428	C	A	C	1.79225e-25
14	107168646	T	C	T	1.84909e-25
19	49138656	A	T	T	1.93913e-25
16	12707613	T	C	C	2.0568e-25
6	81596397	A	G	A	2.11877e-25
20	22456505	C	A	A	2.29373e-25
10	74310206	A	T	A	2.45398e-25
9	126959784	C	A	A	2.90534e-25
3	104238052	G	C	G	2.91746e-25
6	44139869	T	C	C	2.99654e-25
11	18548195	G	C	C	3.11897e-25
4	38805942	C	G	G	3.12928e-25
3	118938119	C	T	T	3.3681e-25
7	25070837	T	C	C	3.40647e-25
17	81039239	A	C	C	3.47382e-25
6	6393103	A	G	A	3.49451e-25
1	4087765	C	G	G	3.62163e-25
17	43306345	C	G	G	3.7168e-25
8	614111	C	G	G	3.7242e-25
11	24535936	C	T	C	3.88983e-25
5	83556980	T	C	T	4.08354e-25
21	47716552	A	G	A	4.22047e-25
10	88731263	G	T	T	4.28887e-25
7	118498909	C	T	C	4.77004e-25
16	89574685	C	G	G	4.79494e-25
3	186176304	T	G	T	4.82896e-25
5	53502621	A	T	A	4.84172e-25
19	46974762	G	A	G	4.99165e-25
9	126959804	T	G	G	5.05979e-25
13	52810537	C	T	T	5.22116e-25
2	241833122	T	C	T	5.65368e-25
2	55845109	C	T	T	6.16293e-25
10	43916027	T	G	G	6.60871e-25
22	50317330	A	G	G	6.6738e-25
13	113585660	T	C	T	6.85252e-25
1	192609256	T	A	T	6.94439e-25
17	78754340	G	A	G	7.31675e-25
5	140105622	G	A	A	7.66559e-25
2	127886158	T	C	C	8.24777e-25
19	489166	G	A	A	8.42153e-25
18	43678329	A	C	C	8.4564e-25
21	40203458	G	A	A	8.88854e-25
18	54753626	C	G	C	9.33188e-25
10	11122635	A	C	A	9.7567e-25
5	53502902	A	C	A	1.00996e-24
20	22456489	A	G	G	1.04002e-24
16	31484256	A	G	G	1.08157e-24
1	150848977	A	G	G	1.20203e-24
1	85461256	T	C	C	1.20728e-24
3	2962155	A	C	C	1.23708e-24
7	1211247	T	C	C	1.30053e-24
6	32441422	C	T	T	1.34298e-24
2	242051063	A	G	G	1.34528e-24
14	95811544	T	C	T	1.35792e-24
1	90228306	A	T	T	1.38021e-24
22	18579761	A	C	A	1.41225e-24
19	58912737	T	C	C	1.44601e-24
3	129057723	C	A	C	1.49841e-24
14	90849847	A	C	C	1.60926e-24
11	66362997	G	A	G	1.67766e-24
15	89440745	C	T	T	1.69261e-24
16	88847547	A	C	C	1.70784e-24
14	40592380	G	T	G	1.82766e-24
15	41099163	C	T	T	1.91965e-24
7	32767795	A	G	G	1.97991e-24
19	18111724	G	A	A	1.98525e-24
21	44573925	G	C	C	2.11721e-24
3	133199480	C	T	T	2.12256e-24
19	49465726	G	A	A	2.14143e-24
11	107729205	G	C	C	2.15011e-24
15	51912971	G	A	A	2.22357e-24
12	70300352	C	G	G	2.31763e-24
2	3509671	G	A	G	2.34294e-24
11	35088838	C	G	G	2.34345e-24
4	115519825	A	G	G	2.34843e-24
4	142043379	T	C	C	2.35417e-24
8	6264400	T	C	C	2.38738e-24
14	96136775	A	C	A	2.39985e-24
7	65274389	C	G	G	2.51108e-24
16	1383716	T	C	C	2.52975e-24
6	31240041	T	C	C	2.69137e-24
13	32842173	G	A	A	3.01411e-24
1	90228305	A	C	C	3.21382e-24
10	38383332	G	A	A	3.28275e-24
3	194403578	G	A	A	3.32883e-24
18	60708523	C	G	G	3.37488e-24
3	108107925	A	C	A	3.50355e-24
10	45914744	A	G	G	3.51161e-24
15	78236929	G	A	G	3.5621e-24
17	56736439	A	C	C	3.78026e-24
5	5752251	G	A	G	3.79553e-24
11	70116683	G	T	T	3.87618e-24
6	150275189	C	A	A	3.96078e-24
4	58447639	C	G	C	3.98461e-24
20	52483792	A	G	G	4.07062e-24
15	86043485	A	G	A	4.13109e-24
4	185748286	A	G	G	4.16154e-24
7	37389778	C	G	C	4.18589e-24
2	135441426	A	T	T	4.40408e-24
2	242711560	T	G	G	4.46535e-24
3	15192849	C	G	C	4.52957e-24
4	84376981	A	C	C	4.73442e-24
17	56736459	C	T	T	4.85534e-24
3	139396450	T	C	C	4.97747e-24
9	102828991	G	C	G	5.16569e-24
19	2598899	C	T	T	5.21913e-24
9	35111569	T	A	A	5.24748e-24
11	5572158	G	A	A	5.66779e-24
21	16095390	T	C	T	5.68546e-24
1	46378993	G	A	G	5.74219e-24
14	102414829	T	C	C	5.78309e-24
17	75328389	A	G	G	6.21775e-24
19	52693298	G	A	A	6.22855e-24
21	16095378	T	C	T	6.30281e-24
2	197098638	T	C	T	6.31468e-24
5	5752275	A	G	A	6.42786e-24
1	31628294	T	C	C	6.7927e-24
9	66553697	G	A	G	6.86543e-24
6	157379984	G	A	A	7.0262e-24
15	86043398	G	A	G	7.16845e-24
2	242672027	T	G	G	7.2532e-24
2	132748594	G	A	A	7.70879e-24
4	121843460	G	C	C	7.73354e-24
2	133011178	T	C	T	7.94479e-24
14	107155055	A	G	G	8.32509e-24
2	208031315	T	G	G	8.32843e-24
6	32576247	C	T	T	8.55098e-24
6	32576296	G	A	A	8.55098e-24
12	662838	C	T	C	8.64236e-24
2	65144692	C	A	A	8.79e-24
4	76862255	A	G	G	8.87771e-24
11	111287345	A	G	G	9.56496e-24
2	242050909	C	T	T	9.8901e-24
12	10096010	C	G	C	1.00987e-23
11	85359072	A	T	T	1.03777e-23
17	56736435	A	G	G	1.10143e-23
9	4191155	C	A	A	1.11522e-23
4	159588976	C	A	C	1.16359e-23
12	113531338	G	C	C	1.17839e-23
1	31628282	A	C	C	1.1901e-23
13	19919284	A	G	G	1.2194e-23
16	82768981	A	T	A	1.23782e-23
9	44245740	A	G	A	1.26841e-23
17	56736442	C	T	T	1.27246e-23
1	149294693	C	G	C	1.34549e-23
5	118603817	G	A	A	1.37685e-23
4	154006453	A	T	T	1.38374e-23
7	156685395	C	G	G	1.38604e-23
1	6952095	A	C	A	1.42019e-23
5	10636254	A	G	G	1.45257e-23
3	75226220	C	T	C	1.49737e-23
17	41401199	G	A	A	1.5884e-23
20	52483791	C	A	A	1.59557e-23
3	56792755	G	C	C	1.66374e-23
1	142565449	C	A	C	1.66545e-23
2	61404514	A	G	G	1.69859e-23
16	1495475	A	G	G	1.71744e-23
2	215548675	A	G	A	1.7179e-23
4	122090300	G	T	T	1.73459e-23
1	205600399	A	T	T	1.79476e-23
21	10184126	C	T	C	1.82111e-23
2	160654790	T	G	G	1.89577e-23
6	32572405	T	C	C	1.90838e-23
19	17505933	C	A	C	1.91268e-23
16	25269322	G	A	A	1.9404e-23
5	145356277	C	T	C	1.94323e-23
13	21100414	G	T	T	1.97552e-23
21	38581234	C	T	T	2.04911e-23
1	40241946	A	G	G	2.12601e-23
18	54753625	C	A	C	2.15316e-23
7	155091753	T	A	T	2.16061e-23
19	46974781	A	G	G	2.17513e-23
17	21312817	G	A	A	2.18181e-23
2	160106205	C	T	T	2.22495e-23
17	64703163	A	T	A	2.26425e-23
3	104238081	G	A	G	2.37597e-23
10	50415321	C	T	T	2.4184e-23
20	47158209	C	T	T	2.45377e-23
11	82574470	G	A	A	2.47312e-23
2	182655032	A	T	A	2.48081e-23
1	31628297	T	C	C	2.56891e-23
1	210517625	C	A	A	2.64699e-23
20	2281970	A	G	A	2.67759e-23
17	17404496	T	C	T	2.70431e-23
14	20909246	A	G	G	2.70697e-23
10	11905880	G	T	T	3.00346e-23
16	75467021	C	G	G	3.00448e-23
5	112577200	A	G	A	3.06309e-23
6	32497824	A	C	C	3.07972e-23
6	36646849	C	T	T	3.21221e-23
16	66556265	C	A	A	3.26924e-23
19	41381398	T	C	T	3.34527e-23
17	78865999	C	A	A	3.34824e-23
10	1411228	T	C	T	3.43547e-23
3	195681490	G	A	A	3.47336e-23
3	134204841	G	C	C	3.68445e-23
17	76238523	C	G	G	4.17936e-23
3	52890966	G	A	A	4.25391e-23
10	43916029	G	C	C	4.3442e-23
1	147774871	G	T	T	4.4362e-23
7	17206756	C	T	T	4.84254e-23
3	15192848	G	T	G	4.89697e-23
11	132228702	A	G	G	5.41512e-23
17	76362713	G	A	G	5.44375e-23
20	22213311	A	G	G	5.45711e-23
18	47715721	G	T	G	5.4757e-23
4	37814569	T	C	T	5.81861e-23
3	101954722	A	T	A	5.86187e-23
4	190593903	A	G	A	5.99394e-23
4	190593908	T	C	T	5.99394e-23
5	138730037	C	T	T	6.04595e-23
12	5550338	C	T	C	6.23554e-23
11	7712081	A	G	A	6.66109e-23
1	219967736	G	A	A	6.92865e-23
9	5510838	T	A	A	6.9952e-23
16	28651022	G	C	C	7.11521e-23
5	344517	A	G	G	7.17538e-23
19	52408217	A	C	C	7.34146e-23
2	158113350	G	A	G	7.45801e-23
17	40075573	G	A	G	7.50685e-23
2	242817771	A	G	G	7.56152e-23
4	69614095	A	G	A	7.75407e-23
2	32913757	C	A	A	8.07556e-23
19	48972740	C	T	T	8.20261e-23
10	47396025	C	G	G	8.89171e-23
6	117804146	G	A	A	9.22656e-23
2	113993344	C	A	A	9.30316e-23
2	203500713	T	C	C	9.46186e-23
3	140730801	T	C	T	9.70513e-23
19	4969053	G	A	A	9.90652e-23
15	91204658	C	T	T	1.00191e-22
1	47185082	G	C	G	1.02762e-22
20	42657862	C	T	C	1.02905e-22
20	37419286	C	T	C	1.06813e-22
15	77312041	A	G	A	1.07538e-22
19	6639661	G	A	A	1.08765e-22
10	98460669	A	G	G	1.09142e-22
5	5752276	C	G	C	1.1114e-22
2	242050876	G	A	A	1.12366e-22
4	79510458	G	A	A	1.14977e-22
21	45848587	T	G	G	1.16508e-22
17	29818545	C	A	A	1.21903e-22
11	122932636	C	T	T	1.22277e-22
17	76470982	A	G	G	1.23966e-22
2	127399079	G	A	G	1.26139e-22
2	242711554	T	G	G	1.26587e-22
22	18589613	G	A	A	1.27333e-22
9	126959586	T	C	C	1.2775e-22
11	34334905	C	T	T	1.27803e-22
19	1136223	G	A	G	1.28991e-22
16	4706331	C	A	C	1.3932e-22
1	209979635	T	C	C	1.42022e-22
6	157263617	C	A	A	1.42147e-22
6	31462600	A	C	C	1.4287e-22
12	9600451	C	G	C	1.47233e-22
8	59287218	A	G	A	1.4748e-22
13	40621796	A	G	G	1.50569e-22
5	14744551	G	C	C	1.51353e-22
4	10098192	A	G	G	1.52733e-22
20	25064491	A	C	A	1.52801e-22
2	242818113	A	G	G	1.53468e-22
6	24646504	T	C	C	1.53658e-22
13	27131688	T	C	C	1.54534e-22
3	16184030	C	A	A	1.56452e-22
4	38805983	C	T	T	1.56752e-22
3	53926017	C	T	T	1.57143e-22
2	221974518	C	T	C	1.60108e-22
14	20909282	T	C	C	1.61409e-22
1	231028032	T	G	T	1.62522e-22
19	52408216	A	G	G	1.72162e-22
15	75398399	A	T	T	1.75228e-22
21	46293692	C	T	T	1.80047e-22
4	159593183	G	A	A	1.92439e-22
19	58622408	A	G	G	1.9532e-22
2	231081405	C	T	C	1.98819e-22
6	114077090	A	G	G	2.0127e-22
13	114428954	C	T	C	2.05205e-22
17	57976658	C	T	C	2.05315e-22
6	169825726	G	C	G	2.07141e-22
3	10050893	C	T	C	2.08991e-22
17	76480774	G	A	A	2.16308e-22
22	18579824	T	C	T	2.20763e-22
3	126674224	A	C	A	2.23955e-22
8	90741734	A	T	T	2.24319e-22
6	51670512	T	G	G	2.24843e-22
16	3564009	T	A	T	2.27907e-22
4	48273123	C	T	T	2.38086e-22
2	106886471	G	A	G	2.38315e-22
1	17231738	G	T	T	2.44909e-22
19	46974748	G	C	G	2.55349e-22
22	51021271	C	T	T	2.57887e-22
9	140376668	G	A	G	2.72738e-22
8	11422289	C	G	G	2.83524e-22
4	154266319	A	C	C	2.85927e-22
10	101817341	G	A	A	2.93973e-22
2	242818097	G	T	T	3.02136e-22
17	21220301	C	G	G	3.14232e-22
14	107180037	A	G	G	3.18877e-22
4	164519380	G	C	C	3.221e-22
2	242711574	C	T	T	3.33032e-22
16	28651025	C	T	T	3.33683e-22
3	156009614	G	A	G	3.43965e-22
1	59012401	T	C	C	3.74097e-22
20	15313597	C	T	T	3.74686e-22
4	36043201	T	G	G	3.88674e-22
12	69754012	T	C	C	3.94892e-22
14	73102191	C	T	T	4.02102e-22
8	6264397	C	G	G	4.04035e-22
17	44337524	T	A	A	4.20274e-22
19	55582701	C	G	C	4.25434e-22
14	69055365	A	G	A	4.35468e-22
12	9864975	G	A	A	4.47503e-22
19	43934662	A	G	A	4.52542e-22
8	108037688	A	G	G	4.53736e-22
1	99127205	G	A	A	4.58715e-22
2	182655006	A	G	A	4.67675e-22
8	11306615	C	T	C	4.74802e-22
1	192609268	C	T	C	5.07101e-22
3	16553899	G	A	G	5.13652e-22
14	73393878	A	G	A	5.25335e-22
8	103548538	G	A	A	5.55841e-22
1	214506157	A	G	A	5.64832e-22
2	242818026	C	T	C	5.79898e-22
2	184132034	T	C	T	5.89218e-22
18	3262379	A	G	G	6.0516e-22
19	1490903	T	C	C	6.53284e-22
1	59850368	T	G	T	6.86795e-22
2	87445119	C	T	T	7.09798e-22
2	62568445	C	G	C	7.12274e-22
10	29195036	T	C	T	7.34343e-22
7	6065804	C	G	G	7.44563e-22
20	25176517	G	C	C	7.81223e-22
10	70989270	A	G	G	7.99074e-22
2	110969905	C	A	A	8.03742e-22
9	115982278	G	A	G	8.11736e-22
2	242050870	T	C	C	8.32048e-22
13	43882287	C	T	T	8.32294e-22
7	150736382	A	G	G	8.64904e-22
7	150106048	T	A	A	8.73738e-22
12	13329315	T	G	T	8.9352e-22
19	46974752	C	G	C	8.94663e-22
10	4292908	G	T	T	9.4776e-22
5	159648289	A	G	A	9.66337e-22
9	33719795	C	T	T	1.00807e-21
7	63566551	C	T	T	1.03687e-21
10	58079384	A	G	A	1.06141e-21
9	116163593	A	G	G	1.0823e-21
8	144302092	T	C	C	1.09663e-21
8	6264393	G	T	T	1.12751e-21
6	111611646	G	A	A	1.1808e-21
8	27744264	T	C	T	1.19529e-21
17	21199609	G	A	A	1.22017e-21
7	154997864	A	G	G	1.22659e-21
13	40229957	A	T	T	1.27002e-21
14	67116203	T	C	C	1.28112e-21
2	131147517	T	G	T	1.32395e-21
3	197121593	A	G	G	1.35457e-21
22	21822725	C	T	T	1.36598e-21
17	39065785	A	T	T	1.3818e-21
3	2961994	A	G	G	1.38499e-21
16	2560161	A	C	C	1.39145e-21
1	182952243	T	A	T	1.42139e-21
5	180577534	A	T	T	1.426e-21
6	166673149	A	T	T	1.43974e-21
14	107150861	G	A	G	1.45071e-21
3	4468598	T	C	T	1.49176e-21
1	34996037	C	A	C	1.5343e-21
13	113585629	A	G	A	1.56978e-21
15	28835272	G	A	G	1.59679e-21
2	134710230	A	T	T	1.62931e-21
20	52680744	A	G	G	1.63625e-21
6	57566715	A	G	A	1.66602e-21
1	181399643	A	G	A	1.69199e-21
14	92302919	A	C	C	1.71602e-21
12	64851431	T	A	A	1.7289e-21
1	160825313	T	C	T	1.7742e-21
11	35052489	C	T	T	1.81014e-21
16	420302	G	A	G	1.82684e-21
6	32557913	G	A	A	1.82919e-21
1	165811486	A	C	A	1.84151e-21
9	92043510	T	C	C	1.86735e-21
14	68071644	C	G	G	1.88351e-21
19	55136638	G	C	C	1.89416e-21
6	34759884	C	G	C	1.92382e-21
22	50339007	G	C	C	1.95687e-21
22	50339008	T	C	C	1.95687e-21
7	127775902	A	G	G	2.04348e-21
15	45748966	C	T	T	2.06707e-21
14	106805928	C	G	C	2.07829e-21
9	130955238	G	A	G	2.19518e-21
2	50815955	G	A	G	2.23944e-21
3	13129665	C	T	T	2.29458e-21
6	161213047	C	T	C	2.29687e-21
6	34759954	G	A	A	2.31294e-21
19	55476685	T	A	T	2.33517e-21
17	76362868	A	C	A	2.35322e-21
14	24422795	G	A	A	2.4129e-21
8	73898003	T	C	T	2.41355e-21
12	132335963	G	T	T	2.46104e-21
18	50487881	G	A	G	2.66877e-21
11	24535914	C	A	C	2.76821e-21
7	73149302	A	G	A	2.81438e-21
17	39065784	A	T	T	2.82996e-21
7	134871775	T	C	T	2.95477e-21
12	100723623	C	G	G	3.00689e-21
17	30846624	G	C	G	3.0119e-21
11	77300741	T	G	G	3.01829e-21
7	134331367	A	G	G	3.12297e-21
16	82675374	C	G	G	3.14262e-21
18	11293890	G	T	T	3.14922e-21
6	71378106	T	C	C	3.21096e-21
14	68973546	G	A	G	3.34074e-21
5	142962608	A	G	G	3.40417e-21
15	77312005	G	A	G	3.41705e-21
6	32595874	T	C	C	3.46701e-21
1	211822542	C	G	G	3.54458e-21
10	42644975	G	T	G	3.56348e-21
1	210001048	C	A	A	3.61297e-21
10	104429746	C	G	G	3.6397e-21
4	57687851	A	T	T	3.66745e-21
22	42933315	T	C	C	3.74746e-21
10	1082554	T	C	C	3.75551e-21
4	70697745	G	C	C	3.82758e-21
16	4211361	C	T	C	3.99047e-21
13	113840823	A	G	A	4.13183e-21
8	103548510	G	A	A	4.19175e-21
6	29855849	C	A	A	4.23628e-21
10	62749393	C	T	T	4.27286e-21
7	5013879	T	G	G	4.27964e-21
8	143407791	C	T	C	4.34428e-21
1	214725199	T	G	G	4.39109e-21
1	85464843	A	T	A	4.56746e-21
12	64062456	G	C	C	4.7023e-21
13	99506188	T	C	C	4.78048e-21
11	64007976	T	C	C	4.87573e-21
9	4559775	T	C	C	4.946e-21
6	14943649	C	T	T	4.99835e-21
13	79968133	A	G	A	5.20323e-21
14	104158222	C	T	C	5.38087e-21
7	38389561	A	T	T	5.51525e-21
5	150677806	A	G	G	5.55673e-21
7	100933792	C	G	G	5.65143e-21
4	115519826	G	A	A	5.72603e-21
20	5626124	G	A	A	5.76149e-21
5	156699129	C	A	A	5.78421e-21
7	129108676	G	A	G	5.93921e-21
3	186781506	G	A	A	6.15529e-21
6	166673157	C	G	G	6.30561e-21
18	76829377	G	A	A	6.49239e-21
8	580281	C	G	G	6.56858e-21
8	120645635	G	A	G	6.69342e-21
19	46390099	G	C	C	6.78587e-21
22	20378593	G	A	A	6.79558e-21
20	5799865	C	G	G	7.11411e-21
16	2962038	G	C	C	7.23293e-21
7	108237224	G	T	G	7.27772e-21
2	87770513	A	G	G	8.01912e-21
19	53898334	T	C	C	8.40661e-21
2	153574144	G	A	A	8.43407e-21
10	22972012	A	C	C	8.58622e-21
13	114791470	A	G	A	8.68136e-21
3	72522426	A	C	C	8.68392e-21
2	132141755	G	C	G	8.78362e-21
17	37025454	C	T	T	8.83805e-21
21	30671241	G	T	T	8.88058e-21
5	77590422	G	T	T	9.72972e-21
2	70373677	G	T	T	9.8922e-21
19	30327503	T	C	T	1.00027e-20
8	21217516	T	C	C	1.00399e-20
21	16095345	C	A	C	1.02471e-20
17	74267749	C	T	T	1.02884e-20
5	118367185	A	G	G	1.02912e-20
19	12895553	A	G	G	1.03362e-20
8	579614	T	C	T	1.03746e-20
2	9983686	T	G	G	1.04381e-20
7	154997735	A	G	G	1.05713e-20
5	35926576	T	C	C	1.06414e-20
7	129108517	A	G	A	1.06749e-20
6	167372186	G	A	A	1.09925e-20
1	51959572	T	C	T	1.14171e-20
10	1568838	G	A	A	1.14724e-20
5	1799737	T	C	C	1.17413e-20
6	37001333	G	A	G	1.18492e-20
13	115046845	T	C	C	1.1933e-20
19	58991874	A	G	G	1.20896e-20
9	66553727	C	T	C	1.21568e-20
20	15313592	T	C	C	1.22835e-20
7	105234166	T	C	C	1.2392e-20
13	114791466	A	G	A	1.29067e-20
19	14801062	C	T	T	1.31061e-20
2	91974463	A	G	A	1.34067e-20
20	43514337	T	G	G	1.3425e-20
22	17639918	G	T	T	1.41923e-20
5	42951941	A	G	G	1.49548e-20
10	135210355	G	A	G	1.55233e-20
4	190634100	A	G	A	1.5827e-20
5	75903311	G	A	G	1.59229e-20
9	70992807	C	T	T	1.61737e-20
7	100608710	C	A	A	1.62842e-20
7	76573524	G	T	T	1.63707e-20
16	2713867	T	G	T	1.70179e-20
6	14943645	T	A	A	1.74923e-20
4	186123797	G	C	C	1.76241e-20
19	21751778	G	C	C	1.77397e-20
1	55743232	C	G	G	1.79358e-20
5	1765331	T	C	T	1.79931e-20
21	46975848	T	C	C	1.82793e-20
20	58691666	G	T	G	1.84841e-20
2	3704794	C	G	C	1.95206e-20
2	232478868	A	G	G	2.00372e-20
6	31131611	C	A	A	2.01355e-20
9	5094034	A	G	A	2.0172e-20
4	3957350	T	C	C	2.02792e-20
20	48247128	G	A	A	2.08427e-20
12	133396240	A	G	G	2.10747e-20
1	25876233	A	G	G	2.11677e-20
9	751344	A	G	G	2.12132e-20
6	57086412	G	C	C	2.21905e-20
2	114384863	C	T	C	2.23497e-20
4	106394380	A	C	C	2.23933e-20
1	86482140	T	C	C	2.26126e-20
7	139368394	T	C	C	2.39334e-20
4	190589558	A	G	A	2.42935e-20
14	107176758	C	T	C	2.46441e-20
17	20769845	T	C	C	2.57435e-20
5	171541951	G	C	G	2.61208e-20
19	46974728	T	C	C	2.65432e-20
13	54603549	C	T	T	2.65719e-20
4	40688868	T	G	T	2.67506e-20
5	150226263	A	G	G	2.72734e-20
4	57687849	G	C	C	2.76172e-20
7	154997863	C	T	T	2.83453e-20
13	28611738	A	G	A	2.85854e-20
17	79581598	A	T	T	2.86006e-20
14	93170901	C	A	C	2.86819e-20
1	44997790	G	A	G	2.89359e-20
1	59011987	A	C	A	2.92623e-20
2	132250093	G	T	T	2.95903e-20
15	52392836	C	G	G	2.98099e-20
20	4776298	C	T	T	3.00669e-20
14	101012613	G	A	G	3.09825e-20
6	31325159	A	G	G	3.10457e-20
12	131617075	G	C	C	3.23245e-20
2	198076774	A	T	T	3.24691e-20
8	33342444	G	C	C	3.24857e-20
2	180112641	G	C	G	3.28342e-20
15	75162593	C	A	A	3.30384e-20
5	36701511	C	T	T	3.32067e-20
10	81789076	G	A	A	3.37092e-20
13	78298455	A	G	A	3.39813e-20
15	100045001	C	G	G	3.54554e-20
15	77312063	C	T	C	3.596e-20
1	234451159	T	A	T	3.6572e-20
6	32653536	A	C	C	3.68498e-20
3	131080830	G	A	A	3.83918e-20
18	77793985	C	T	T	3.95262e-20
15	48624096	G	C	C	3.9895e-20
1	17349830	T	C	T	3.99602e-20
1	94284008	C	T	C	4.025e-20
7	100550245	A	G	A	4.0894e-20
15	80189523	G	C	C	4.21411e-20
19	7197880	C	T	T	4.27334e-20
1	201374677	C	A	A	4.28001e-20
17	66308709	C	G	G	4.47628e-20
4	190583445	A	G	A	4.53155e-20
18	77266527	A	G	A	4.54733e-20
11	67573646	T	G	G	4.63198e-20
17	18585468	C	T	T	4.65299e-20
9	37529344	G	A	A	4.97148e-20
22	38595411	A	G	G	5.07521e-20
20	4776299	C	G	G	5.24956e-20
7	1063460	T	G	G	5.30961e-20
19	996665	G	A	A	5.39814e-20
5	140105658	T	A	A	5.41273e-20
8	103548424	C	G	G	5.41609e-20
5	392622	G	A	G	5.44237e-20
3	50388607	A	C	C	5.48818e-20
5	34499194	C	A	A	5.71915e-20
5	145356347	G	A	G	5.77563e-20
3	161032917	G	T	G	5.78827e-20
7	99815832	C	G	G	5.84747e-20
5	14870606	G	T	G	5.87491e-20
1	152853467	G	C	C	5.88028e-20
8	19659499	G	C	G	5.96968e-20
8	66556187	T	C	C	5.98664e-20
13	47539392	T	A	T	6.00502e-20
14	102459203	T	C	C	6.08091e-20
7	102153576	C	T	C	6.14118e-20
7	1099222	A	G	G	6.17006e-20
3	34289975	G	A	A	6.21499e-20
3	107150451	C	G	C	6.37369e-20
12	9596018	C	A	A	6.49771e-20
9	140641405	G	C	C	6.56785e-20
18	48405479	T	C	C	6.59577e-20
6	32686754	G	A	A	6.68029e-20
16	79879057	G	A	A	6.81611e-20
3	125485074	A	G	G	6.92825e-20
12	48263162	A	G	G	6.96295e-20
1	117048903	A	G	G	7.03564e-20
2	217954982	A	T	T	7.07474e-20
6	31462466	A	G	G	7.23584e-20
5	71389751	A	G	G	7.26182e-20
15	52028914	G	A	A	7.29714e-20
9	69663341	T	C	C	7.32205e-20
6	99790144	G	A	G	7.39257e-20
19	2951235	G	T	T	7.42761e-20
20	55030081	A	C	A	7.70117e-20
15	89974372	A	G	G	7.72592e-20
14	102414825	C	T	C	7.73851e-20
16	68198008	G	A	G	7.76294e-20
10	43947978	A	T	T	7.88296e-20
21	45848590	G	A	A	7.97459e-20
8	91997629	G	T	T	7.98872e-20
14	24422733	G	A	A	8.11836e-20
10	127730991	G	A	A	8.12713e-20
3	140730776	G	T	G	8.24911e-20
10	310564	G	A	G	8.31263e-20
14	106877519	G	A	G	8.32452e-20
11	189626	A	G	G	8.39096e-20
6	154278608	T	C	C	8.39424e-20
20	29653358	A	G	A	8.47424e-20
1	15782128	T	C	C	8.48368e-20
15	22461973	C	T	T	8.61218e-20
9	92037236	T	A	A	8.69269e-20
3	156300724	T	C	C	8.69318e-20
19	11307564	A	G	G	8.81099e-20
22	50319351	C	T	T	9.11842e-20
22	31106157	T	C	T	9.33186e-20
19	2598257	C	A	A	9.49158e-20
6	32986822	C	A	C	9.49878e-20
3	129031116	A	G	G	9.51822e-20
1	219967787	C	T	T	9.83009e-20
19	7808692	C	T	T	9.9187e-20
14	88464887	G	C	G	1.00866e-19
3	182447365	C	T	T	1.01686e-19
5	175964420	T	G	G	1.01856e-19
9	140639354	A	G	G	1.03865e-19
15	22923779	T	C	C	1.04008e-19
10	121030668	G	C	G	1.04493e-19
2	220041710	A	G	G	1.04699e-19
2	233101114	A	G	A	1.08832e-19
21	30449424	C	G	C	1.09355e-19
1	16957122	C	T	C	1.1159e-19
10	43134235	A	G	G	1.12973e-19
22	25800586	C	G	G	1.13438e-19
6	32713602	C	T	T	1.14083e-19
6	31131609	T	A	A	1.15213e-19
2	231729448	T	C	C	1.16139e-19
8	30580707	A	G	G	1.16687e-19
5	176432899	T	C	C	1.17521e-19
1	151483892	A	G	A	1.17628e-19
3	14165929	A	C	C	1.19615e-19
17	66308708	G	A	A	1.22872e-19
4	4030813	T	C	C	1.26374e-19
6	32657543	T	G	G	1.26538e-19
7	7860667	G	A	G	1.30222e-19
2	233305284	A	G	G	1.30407e-19
2	158113316	T	A	T	1.30694e-19
9	88897082	G	C	G	1.32944e-19
9	4741387	G	C	C	1.34005e-19
20	61469894	A	G	G	1.37065e-19
22	30234218	T	A	A	1.37718e-19
6	112060799	A	G	G	1.38281e-19
4	183730650	C	T	T	1.38763e-19
20	42657984	G	T	G	1.45958e-19
22	23152650	G	A	G	1.49392e-19
15	34816223	G	A	A	1.50848e-19
6	89854116	A	T	A	1.54341e-19
6	31325341	C	G	G	1.5463e-19
11	117309283	A	G	G	1.55764e-19
4	86477428	G	C	G	1.5699e-19
15	67378208	G	A	A	1.60691e-19
16	89778219	T	A	A	1.61564e-19
7	57706084	T	C	T	1.65126e-19
2	225450368	C	G	G	1.7059e-19
4	151247294	A	C	C	1.71325e-19
3	196347253	A	T	T	1.72355e-19
16	2245974	G	T	G	1.75196e-19
3	107150450	G	C	G	1.80882e-19
6	86159224	T	C	C	1.85339e-19
6	32686751	C	T	T	1.87972e-19
6	88887810	C	G	G	1.89814e-19
8	74904136	C	T	T	1.94729e-19
11	87928327	A	G	G	2.03923e-19
17	19934963	C	A	C	2.06989e-19
19	53898336	G	A	A	2.07414e-19
12	123131578	C	A	A	2.08202e-19
6	144409135	A	G	A	2.08758e-19
20	52681167	A	G	A	2.10342e-19
17	63225319	C	T	T	2.12218e-19
7	22590051	G	A	G	2.16218e-19
1	116805100	C	T	C	2.24599e-19
22	36635756	A	G	G	2.27648e-19
3	133156614	T	C	T	2.28047e-19
4	190593893	A	G	A	2.28258e-19
8	93978009	A	G	G	2.341e-19
18	76829437	T	G	G	2.3757e-19
6	31239855	G	C	G	2.38745e-19
11	104768909	C	T	C	2.48516e-19
7	133197489	G	A	A	2.49248e-19
12	9596019	A	G	G	2.50656e-19
9	100864249	T	C	C	2.5087e-19
7	102246394	G	A	G	2.52118e-19
6	32571876	G	A	G	2.59963e-19
13	25180151	T	C	C	2.64127e-19
1	245133489	G	T	T	2.64203e-19
15	77118743	G	A	G	2.64844e-19
9	98915076	G	A	A	2.74404e-19
4	83720006	G	A	A	2.75136e-19
7	130116588	G	A	A	2.7529e-19
5	117585255	C	A	C	2.78824e-19
16	70488586	C	T	T	2.82379e-19
2	231742711	G	T	G	2.82474e-19
13	71865457	A	G	G	2.84336e-19
10	29574544	C	A	C	2.94983e-19
1	31971707	A	G	G	2.95099e-19
17	21209369	T	C	C	2.95377e-19
20	49436123	G	A	G	2.96986e-19
3	106051849	C	T	T	2.99415e-19
15	45749030	C	T	T	3.0552e-19
14	81397574	T	G	G	3.16122e-19
17	65031976	T	C	C	3.16711e-19
7	86669238	G	A	A	3.20971e-19
8	119446957	A	G	A	3.2325e-19
10	6177376	G	A	A	3.2552e-19
19	21752141	T	C	T	3.26065e-19
11	7541601	T	C	T	3.36853e-19
18	3262431	C	G	G	3.38941e-19
19	3126191	C	T	T	3.49696e-19
22	50639473	C	T	C	3.5121e-19
19	17600057	C	T	C	3.54318e-19
3	195914000	T	G	G	3.58795e-19
22	37679671	T	C	T	3.65705e-19
4	65476319	A	G	G	3.68694e-19
22	42486080	A	G	G	3.79144e-19
13	47709330	G	A	G	3.80542e-19
7	44060355	C	T	T	3.83458e-19
17	66308748	T	C	C	3.89534e-19
17	44337512	T	A	A	4.21979e-19
2	25140581	A	G	G	4.22769e-19
20	36755932	C	G	C	4.28943e-19
14	22736832	A	G	A	4.34004e-19
19	7013885	T	C	T	4.43092e-19
4	37140039	T	C	T	4.82116e-19
3	195913999	C	A	A	5.0481e-19
19	40388613	C	A	A	5.05039e-19
14	106733348	G	A	G	5.06886e-19
13	28024327	C	G	G	5.0985e-19
18	77793965	T	C	C	5.14135e-19
7	150037816	G	T	T	5.15377e-19
22	24638974	A	C	C	5.26729e-19
2	233305281	C	T	T	5.30257e-19
22	44845528	T	C	C	5.31491e-19
17	18865181	G	A	A	5.34867e-19
4	159592498	T	C	C	5.66085e-19
2	176033371	T	C	T	5.72686e-19
20	42657952	G	C	G	5.7366e-19
10	98549577	C	T	T	5.75395e-19
6	32577811	T	C	T	5.76449e-19
3	14693660	C	G	C	5.89175e-19
6	51670480	G	A	A	6.16996e-19
11	34373463	T	C	C	6.19812e-19
11	108096141	G	A	G	6.22609e-19
15	22514462	G	C	G	6.27689e-19
6	32713598	C	T	C	6.35445e-19
22	45833021	G	T	G	6.45822e-19
2	242027525	G	A	G	6.46791e-19
2	242674313	C	A	A	6.67841e-19
6	88506164	A	G	G	6.68509e-19
18	9710887	A	G	G	6.73251e-19
7	139168560	C	A	A	6.82943e-19
15	52516541	C	T	T	6.89844e-19
4	38806019	G	A	A	6.95192e-19
19	4370004	C	T	C	7.00665e-19
13	114992212	C	A	A	7.05034e-19
1	11395586	G	A	G	7.10837e-19
1	28572227	C	T	T	7.19642e-19
8	82382560	A	G	A	7.31668e-19
14	94494989	G	A	G	7.35368e-19
2	677213	A	G	A	7.35688e-19
15	22923757	A	G	G	7.45698e-19
16	67876823	G	A	A	7.96574e-19
7	101501034	T	A	A	8.1275e-19
2	86448408	G	A	G	8.32931e-19
3	194207037	G	C	C	8.35342e-19
1	1976558	C	T	C	8.36517e-19
1	948870	G	C	G	8.36895e-19
1	161349026	C	T	C	8.49034e-19
10	99159963	G	C	G	8.562e-19
8	82754767	G	A	A	8.68332e-19
9	20288951	T	C	T	8.99855e-19
1	11046184	A	G	G	9.01606e-19
3	125709213	T	C	C	9.03995e-19
3	186229223	C	T	T	9.1337e-19
6	138725829	A	G	G	9.16482e-19
14	56808909	G	A	G	9.2422e-19
7	47189207	C	T	T	9.28718e-19
4	84145617	T	C	T	9.43228e-19
9	114798294	A	C	C	9.47369e-19
8	14892588	G	A	G	9.67256e-19
6	57555347	G	A	G	9.67904e-19
9	140639357	A	G	G	9.85238e-19
2	12644736	T	C	C	1.03738e-18
9	35749014	A	G	G	1.03885e-18
19	5828231	A	G	G	1.06925e-18
20	58691715	G	A	G	1.13473e-18
18	43036210	A	G	A	1.16633e-18
15	85868757	T	A	A	1.16743e-18
5	106853005	C	T	T	1.17018e-18
6	31325270	C	G	G	1.17547e-18
4	84161714	T	C	C	1.18286e-18
22	39496336	T	G	G	1.19651e-18
10	61795908	G	A	G	1.1975e-18
10	42644773	G	T	G	1.21777e-18
5	124488125	A	G	G	1.23282e-18
1	16940234	T	C	C	1.2715e-18
5	53502836	A	G	G	1.28469e-18
10	114149305	C	T	T	1.30291e-18
1	11809402	G	T	T	1.33964e-18
15	89954966	C	T	T	1.36646e-18
6	29760373	C	A	A	1.37746e-18
17	71189061	G	C	C	1.39878e-18
11	71498500	T	G	G	1.40031e-18
1	9970471	A	G	G	1.43769e-18
17	20443938	C	T	T	1.45428e-18
7	157071964	T	G	G	1.45713e-18
18	48405489	A	T	T	1.46148e-18
5	150226292	T	C	C	1.4695e-18
1	162122448	T	C	C	1.51353e-18
22	24639194	T	A	T	1.55398e-18
3	140730647	C	T	C	1.57616e-18
1	202149439	G	A	A	1.57782e-18
9	5100862	T	C	T	1.57973e-18
8	79635969	A	C	C	1.63568e-18
1	60280385	A	C	C	1.63579e-18
4	40230204	G	A	A	1.63629e-18
11	18791646	T	C	T	1.67354e-18
2	232526746	G	A	A	1.73912e-18
2	233305277	C	G	G	1.77806e-18
14	30326936	G	C	G	1.80353e-18
8	56923290	C	A	A	1.82158e-18
1	11046182	A	G	G	1.824e-18
6	25405358	G	A	A	1.82992e-18
3	12705173	G	A	G	1.83881e-18
16	84636678	C	T	C	1.84362e-18
7	22466549	A	C	C	1.84445e-18
5	150226244	T	G	G	1.8508e-18
14	96077939	T	C	C	1.90648e-18
3	111805120	T	G	G	1.91138e-18
3	24276888	G	A	A	1.94442e-18
12	51632455	T	G	T	1.95746e-18
6	10534811	C	G	G	1.98982e-18
7	32868973	A	C	C	2.05791e-18
5	77944414	A	C	C	2.07978e-18
3	95106563	G	C	C	2.08421e-18
4	86477723	A	G	A	2.1017e-18
4	187112629	C	G	G	2.11659e-18
1	66861706	A	T	T	2.14112e-18
11	85871163	T	G	G	2.1572e-18
20	42657841	C	T	C	2.1595e-18
16	79879047	C	T	T	2.18121e-18
21	47716312	T	A	T	2.19327e-18
2	55509853	G	C	C	2.2185e-18
17	3588960	C	G	G	2.23558e-18
11	189627	G	C	C	2.35225e-18
1	85410544	T	C	C	2.38249e-18
3	196347309	C	T	T	2.44375e-18
10	8173666	T	C	C	2.45717e-18
6	167001913	T	C	C	2.46304e-18
1	181399683	A	G	A	2.52024e-18
11	62419808	C	A	C	2.5516e-18
10	6177374	T	G	T	2.58674e-18
10	134746096	G	A	G	2.58721e-18
6	6659338	T	G	T	2.61228e-18
4	3957415	C	T	C	2.67715e-18
2	21068349	G	T	T	2.69629e-18
2	113993385	G	C	C	2.74852e-18
5	129245071	C	A	C	2.76763e-18
18	77723434	T	C	C	2.78324e-18
5	102596720	T	C	C	2.79248e-18
20	14931780	G	A	G	2.82306e-18
12	48883020	T	G	T	2.8516e-18
16	33445854	G	A	G	2.86353e-18
11	63385711	G	A	G	2.87293e-18
20	15142828	G	A	G	2.88451e-18
17	41401242	G	A	A	2.93078e-18
17	41401244	T	A	A	2.93078e-18
17	41401247	G	A	A	2.93078e-18
18	9067190	T	C	T	3.05724e-18
20	42416792	C	G	C	3.10148e-18
12	94652441	G	A	A	3.10782e-18
18	66652800	G	A	G	3.20034e-18
11	34373443	T	C	C	3.25741e-18
3	15680525	A	G	G	3.26223e-18
4	33846932	A	G	A	3.27188e-18
6	31465819	T	C	C	3.35521e-18
14	106049363	C	G	C	3.39651e-18
8	20139768	T	C	C	3.44025e-18
[truncated: 26,495 more rows]

## Sheet: CEU
Chr	position	ALTallele	REFallele	higherBindingAllele	pvalue
10	104952499	T	C	C	0
11	189987	A	G	G	0
11	190010	A	G	G	0
3	129830726	A	G	G	0
3	129830922	C	A	A	0
14	53684398	G	C	C	3.18619e-206
3	195438480	C	A	C	1.49119e-203
5	73980960	T	C	C	3.01164e-199
9	140620985	T	C	C	1.54021e-192
10	135202333	A	G	A	1.36182e-191
4	187125524	T	C	C	4.32076e-184
4	187125535	A	G	G	1.3733e-181
1	17231743	T	C	C	2.9027e-176
9	44245494	G	A	G	9.1528e-173
2	133029569	A	T	A	4.68243e-167
7	108166790	G	A	G	5.04171e-159
2	96657818	C	G	G	9.2392e-159
3	134971176	T	A	T	9.20148e-156
12	34175301	T	C	C	7.40079e-154
16	75498253	T	G	G	2.73966e-148
4	187125460	T	C	C	4.54369e-148
5	148737409	C	G	G	9.94176e-147
5	109025134	A	C	C	5.42822e-143
1	238107183	C	T	C	1.08864e-140
1	149224410	A	C	A	4.72177e-136
3	179322632	G	T	T	2.97208e-134
22	42925131	G	A	A	2.57827e-132
7	303173	G	C	G	2.77599e-132
22	50714751	A	G	A	3.50078e-131
18	45206449	A	G	A	4.22638e-127
1	149514065	T	C	T	1.74682e-126
6	32571830	T	A	T	3.47921e-126
6	32571828	G	T	G	4.37774e-123
10	127585179	C	G	G	1.23501e-122
5	34245201	A	G	A	2.02864e-119
3	129830961	C	G	G	1.73628e-116
3	14257978	A	C	A	3.72488e-114
2	133015420	C	G	C	7.08232e-114
4	187125426	G	C	C	1.98625e-113
11	507447	T	C	C	7.07218e-113
4	187125428	T	C	C	7.45299e-113
10	127585015	T	G	G	1.57108e-111
1	120612265	G	A	G	1.88086e-111
9	4741387	G	C	C	2.07091e-110
2	86422793	C	G	G	1.48059e-109
3	53926110	G	C	C	3.00077e-109
17	33571546	A	G	A	4.18283e-109
14	106466372	C	T	C	5.76132e-108
6	32577889	C	T	T	7.78597e-108
10	127585035	G	C	C	1.94988e-107
11	114997379	G	A	A	2.04707e-106
20	29653358	A	G	A	1.36541e-105
4	120988476	A	G	G	5.14146e-105
11	189861	T	A	A	8.85534e-105
11	189863	A	T	T	3.11059e-104
2	81893745	G	A	G	3.71011e-104
3	57678638	C	T	T	1.0685e-103
8	104426910	C	T	T	7.59955e-102
4	187125503	A	G	G	1.685e-101
1	17222896	C	G	G	2.58042e-101
12	120729714	C	T	T	6.08471e-100
1	21766663	C	G	G	1.20997e-96
12	32259587	G	A	A	8.54094e-94
9	130955289	A	G	A	5.77814e-93
6	32557641	T	G	G	5.55484e-92
11	1017239	T	C	T	3.70853e-91
16	89574576	A	G	G	1.27357e-90
7	158153699	C	T	C	3.30204e-90
4	120988466	G	A	A	7.05112e-90
11	94706467	A	G	G	1.88969e-89
2	156490894	T	C	T	1.9213e-88
9	130955238	G	A	G	1.92189e-87
7	108166839	C	T	C	3.4023e-87
3	23958211	T	C	C	3.6081e-86
14	86400886	T	A	A	4.673e-86
12	120729716	T	C	C	9.67641e-85
12	120729718	A	G	G	1.22937e-84
3	195438443	C	T	C	1.49981e-84
10	127585307	T	C	C	2.87425e-84
11	189774	G	A	A	5.58651e-84
3	53926087	T	G	G	5.72132e-84
6	13299717	A	C	A	1.47162e-83
11	94706466	A	T	T	4.45455e-83
9	135906057	T	C	C	1.21995e-82
1	144520021	G	C	G	3.16952e-82
9	130955306	T	C	T	4.73735e-81
4	40307564	T	C	C	5.04422e-81
2	132127237	G	A	G	7.92756e-81
2	133015576	C	T	C	1.10089e-80
9	100273390	G	A	A	1.40619e-79
2	113932940	C	G	G	1.41462e-79
2	86422816	G	T	T	5.28235e-78
4	187125471	G	A	G	5.06256e-77
6	31240060	G	A	A	2.27119e-76
7	128171280	G	C	C	5.67447e-76
10	5894500	G	A	A	6.48722e-75
1	182952243	T	A	T	9.61862e-75
5	8519622	T	G	T	1.00016e-74
19	58912737	T	C	C	9.90804e-74
6	32441396	A	G	G	1.28062e-73
9	31211304	T	C	T	2.65125e-73
1	148000717	T	C	C	6.04731e-73
19	44008355	A	C	C	1.08543e-72
1	150459816	G	C	C	1.11749e-72
14	88675660	T	C	T	1.35906e-72
1	150459817	G	T	T	1.39936e-72
1	218458551	C	T	T	1.75339e-72
1	17222748	C	G	G	2.03729e-72
5	30426955	C	A	C	7.51879e-72
7	5013879	T	G	G	9.66229e-72
7	105234166	T	C	T	9.68684e-72
9	66456295	G	A	G	1.05153e-71
6	32577854	A	G	G	1.07593e-71
17	21252089	A	C	C	1.13152e-71
8	101962897	G	A	A	8.01161e-71
1	17074965	A	G	A	2.03118e-70
9	31211159	C	T	C	2.16435e-69
6	32441392	T	A	A	3.04921e-69
1	17231755	T	C	C	3.37202e-69
7	5013886	C	T	C	3.37846e-69
6	149810195	A	G	A	4.90442e-69
6	32577907	T	C	C	9.4564e-69
6	170686392	C	T	C	1.05877e-68
17	16901047	G	T	G	7.38802e-68
11	57479732	C	G	G	1.08196e-67
8	103944047	T	A	A	1.51629e-66
8	111946580	A	G	A	1.64846e-66
17	21207989	A	G	A	1.66447e-66
7	150106048	T	A	T	2.0504e-66
11	1017240	A	G	A	1.00995e-65
6	139094638	G	A	A	1.97487e-65
6	31240041	T	C	C	2.02881e-65
4	9370544	C	T	T	4.87285e-65
17	71189182	G	A	A	1.75429e-64
12	57984923	G	C	C	2.39631e-64
7	30838361	A	G	A	3.38072e-64
14	23026213	C	G	G	4.54932e-64
5	179740827	C	T	C	4.95538e-64
9	6631099	G	A	G	6.30469e-64
6	13299959	C	T	C	1.50372e-63
5	148737412	G	C	C	2.26971e-63
22	50639367	C	A	A	5.30104e-63
6	31239279	C	T	T	1.11502e-62
4	76862255	A	G	A	1.56305e-62
5	1799737	T	C	C	1.81156e-62
10	134149084	A	G	G	1.84202e-62
14	107151332	A	G	A	5.21738e-62
10	63806563	A	C	C	1.42292e-61
6	40116834	A	G	G	1.48283e-61
22	48314463	A	G	A	2.42767e-61
2	156490877	A	G	G	6.02584e-61
22	50311973	G	A	A	1.15857e-60
12	124196891	G	C	C	1.28966e-60
7	65235796	G	C	C	1.44453e-60
1	17223087	T	C	C	2.0991e-60
9	470223	G	A	A	2.18793e-60
8	21966891	A	C	C	2.48271e-60
17	41399932	G	C	G	7.44671e-60
6	4154143	G	A	G	7.9974e-60
8	81046977	A	T	A	1.52954e-59
21	43498456	G	C	G	1.63816e-59
8	47750205	C	T	C	2.65356e-59
14	88675954	T	C	T	3.91209e-59
17	73293970	G	T	T	8.44929e-59
17	73293969	A	C	C	1.18993e-58
14	21101241	C	A	A	1.24203e-58
17	73293973	C	T	T	1.69645e-58
5	79950745	G	C	C	1.83662e-58
3	195916596	C	T	C	9.12344e-58
6	32441408	T	C	C	9.82445e-58
5	137937318	G	A	G	1.2062e-57
7	303040	G	C	G	1.40372e-57
5	139340779	T	C	T	1.45376e-57
10	31379846	A	T	A	1.79019e-57
19	17530825	G	C	G	2.06787e-57
17	73293971	G	C	C	2.75165e-57
14	21439975	G	T	T	5.11883e-57
10	42644975	G	T	G	6.40364e-57
17	73258087	G	C	G	8.79748e-57
7	65235831	T	C	T	4.81041e-56
18	3262379	A	G	G	5.47086e-56
21	46976111	T	C	C	2.6557e-55
3	12705164	G	A	A	2.83437e-55
17	73293972	G	A	A	3.58011e-55
17	65720	G	A	G	7.94794e-55
20	2633404	G	C	C	9.02759e-55
9	109515712	T	C	C	1.37512e-54
8	119601450	G	C	C	1.70584e-54
3	129831316	G	A	A	3.51352e-54
6	160211636	A	G	G	5.80167e-54
9	92037236	T	A	T	1.80743e-53
2	3509687	A	G	A	2.1612e-53
6	31239868	C	G	G	2.19666e-53
1	239803536	T	A	T	3.87463e-53
7	100026421	T	G	G	4.57026e-53
8	30601617	T	C	T	4.79452e-53
19	4247476	T	C	C	7.46094e-53
4	132663194	A	G	A	7.97439e-53
3	195357607	G	A	A	1.09536e-52
1	16382831	A	T	T	1.62089e-52
15	70174409	T	C	T	3.64125e-52
6	32571929	T	C	T	3.9713e-52
13	111123586	T	C	C	4.38741e-52
10	38383288	A	C	C	4.98677e-52
1	16382834	A	T	T	6.5126e-52
10	38383286	C	G	G	9.99418e-52
12	123131651	T	C	C	1.97253e-51
1	243417832	T	C	C	3.47219e-51
10	109201916	C	A	A	3.54721e-51
1	10490789	C	G	G	6.41047e-51
14	92302919	A	C	C	1.03355e-50
12	106696557	C	G	G	2.57844e-50
1	244517238	G	A	G	2.61637e-50
12	120729756	T	A	A	3.34889e-50
2	174763936	A	G	A	4.07453e-50
4	9154426	T	C	T	4.11462e-50
4	187125556	C	T	T	5.01498e-50
1	235263613	T	C	T	6.15978e-50
22	20378905	T	C	C	6.56313e-50
15	63853052	A	G	A	8.36211e-50
9	66458449	A	T	T	8.47035e-50
11	62334908	C	G	C	9.21702e-50
6	4154018	G	A	G	1.10953e-49
12	125166166	G	A	A	1.64327e-49
7	44954816	T	C	C	1.79457e-49
1	21766453	C	A	C	2.14066e-49
5	142540769	A	G	G	2.32629e-49
15	78202946	A	G	G	2.52312e-49
3	195916604	A	G	A	3.38245e-49
4	101130251	A	G	G	4.31863e-49
15	78202945	A	G	G	7.46886e-49
18	3262193	C	T	T	1.04518e-48
1	67390481	C	G	G	1.11202e-48
12	132818216	C	T	C	1.118e-48
10	43134235	A	G	G	1.20896e-48
19	58912788	A	C	C	1.24235e-48
16	89707636	T	G	T	1.48946e-48
11	207275	G	C	C	1.99346e-48
6	30069982	C	G	G	3.04125e-48
19	1253046	G	A	A	3.9768e-48
11	33060769	C	T	T	4.2895e-48
10	42644773	G	T	G	4.3974e-48
20	25740150	G	A	A	8.37363e-48
17	21303191	A	G	A	8.41894e-48
17	41401199	G	A	A	9.19178e-48
15	78202948	A	G	G	9.77927e-48
17	21303190	A	G	A	2.30161e-47
2	55277956	G	C	C	2.80221e-47
12	51612086	T	G	G	2.83276e-47
12	50794768	G	A	A	5.44796e-47
1	179335264	G	A	A	6.07677e-47
1	179335265	G	T	T	1.5989e-46
6	46344456	C	A	C	1.61515e-46
5	150827304	T	G	G	1.80237e-46
8	144302092	T	C	C	2.54657e-46
4	190155185	T	G	T	3.10406e-46
17	18585468	C	T	C	3.22965e-46
5	150827301	A	G	G	5.06194e-46
6	46344460	C	A	C	6.68696e-46
17	48849868	G	A	G	7.51693e-46
7	141437940	A	C	A	8.32894e-46
11	107729126	A	G	G	8.99287e-46
14	53684451	T	C	T	1.10593e-45
3	118938119	C	T	T	1.16625e-45
6	133471896	A	G	A	1.47728e-45
1	22351947	T	G	G	1.9429e-45
2	133017081	A	T	A	2.17585e-45
2	198363688	C	T	T	2.60559e-45
2	198363691	C	G	G	2.60559e-45
16	58743454	C	A	A	3.14949e-45
9	66458087	G	C	C	4.24954e-45
8	86557676	C	G	G	5.54531e-45
6	32441422	C	T	T	5.57624e-45
8	101962901	G	A	A	7.30334e-45
11	67350999	A	C	C	7.6789e-45
8	90813872	A	C	C	9.96084e-45
14	106877519	G	A	A	1.01881e-44
17	65610	T	G	T	1.11542e-44
10	28624166	T	G	G	1.24622e-44
7	158123116	C	A	C	1.27674e-44
8	6635450	T	C	T	3.13541e-44
6	167411321	G	A	A	3.22103e-44
4	38805983	C	T	C	3.66288e-44
11	114997326	A	G	G	4.57358e-44
10	4292908	G	T	T	6.48732e-44
1	119765192	T	G	T	6.84485e-44
14	33075706	C	T	C	6.98103e-44
12	125166046	G	A	A	9.00698e-44
19	4969053	G	A	A	9.83382e-44
10	99167255	A	G	G	1.02784e-43
16	74926947	G	A	G	1.12242e-43
15	22514462	G	C	G	1.19272e-43
7	44954786	A	G	G	1.23123e-43
10	43134242	T	C	C	2.01799e-43
15	65592944	A	G	G	2.03647e-43
6	71378188	G	A	G	2.98706e-43
20	29637916	C	T	C	3.50605e-43
11	73309393	A	G	G	3.84705e-43
4	25314315	G	C	C	4.26583e-43
4	3583872	T	C	C	4.85394e-43
5	79950717	T	C	C	4.90045e-43
2	3509671	G	A	G	6.34129e-43
6	167411322	C	T	T	6.54477e-43
2	133014131	A	G	A	7.32625e-43
15	26327351	A	T	T	7.84483e-43
8	142358865	G	A	G	7.92178e-43
11	1016722	G	T	T	8.22578e-43
13	115000465	C	T	T	9.25876e-43
2	2649530	C	T	C	9.91313e-43
17	18965302	A	C	C	1.04775e-42
3	4870889	C	T	C	1.33058e-42
1	210001048	C	A	A	1.44102e-42
5	150503377	T	C	C	1.51467e-42
16	75467021	C	G	G	1.67702e-42
4	187125572	A	T	T	1.86901e-42
4	187125394	C	G	G	2.18211e-42
5	50602913	A	C	A	2.20948e-42
22	50338497	G	A	G	2.41427e-42
13	21063524	G	A	G	3.3003e-42
11	1016713	C	T	T	3.42363e-42
4	133045472	A	C	A	4.88341e-42
6	36562021	C	G	G	4.91934e-42
6	158452654	A	G	G	5.81813e-42
10	88731263	G	T	T	7.83723e-42
7	65305632	A	C	A	8.71083e-42
15	26327350	A	T	T	9.03784e-42
8	328251	G	A	G	1.16137e-41
5	754381	C	T	T	1.59012e-41
9	66489423	C	T	C	1.59246e-41
12	10696297	T	C	C	2.0967e-41
3	48282695	G	A	A	2.25432e-41
6	13299601	T	G	T	3.16313e-41
21	38382197	G	C	C	3.60848e-41
8	37424529	C	G	C	8.37378e-41
2	233470931	G	C	C	9.5594e-41
9	44245740	A	G	A	1.16682e-40
15	65597138	A	G	G	1.45011e-40
17	18965567	C	T	C	1.95514e-40
16	89778219	T	A	A	3.84291e-40
17	76239023	C	T	T	4.00399e-40
22	50714750	G	C	G	4.3394e-40
17	79068756	A	G	G	4.52729e-40
5	75902716	A	G	A	9.1771e-40
9	751359	T	C	C	9.50281e-40
9	116163645	C	G	G	1.04368e-39
2	46033907	A	G	A	1.1969e-39
15	26327349	A	T	T	1.19957e-39
12	123131578	C	A	A	1.26651e-39
14	106049046	T	C	C	1.31199e-39
7	766220	G	A	A	1.47092e-39
3	129159265	G	A	A	2.33516e-39
19	38997763	A	C	C	2.41888e-39
10	28624179	T	C	C	2.53043e-39
13	52810537	C	T	T	2.58237e-39
3	195438479	T	A	A	2.78995e-39
1	149211630	G	A	G	3.19238e-39
11	86760561	G	A	G	3.29504e-39
3	129159269	G	C	C	3.3993e-39
4	81151011	G	A	A	3.41419e-39
14	107074701	C	T	T	4.30787e-39
19	12876964	C	G	G	4.42006e-39
19	18111734	G	A	A	5.72641e-39
9	138853225	C	G	G	5.96918e-39
13	114812901	C	T	C	6.815e-39
6	32557782	A	G	G	7.83778e-39
13	71865508	C	T	T	8.19929e-39
12	8543158	T	C	C	8.56636e-39
6	117002277	T	G	G	1.187e-38
5	175964420	T	G	G	1.2827e-38
12	59799997	G	A	G	1.39054e-38
19	888663	C	T	C	1.49784e-38
3	129159271	G	C	C	2.40799e-38
1	219240852	C	T	C	2.49687e-38
3	14258107	C	T	C	2.84988e-38
10	1082289	C	T	T	3.17216e-38
3	126724369	A	C	A	4.14743e-38
12	9436617	T	G	G	4.38491e-38
6	170686457	C	T	C	4.63582e-38
12	50969159	G	T	G	4.77569e-38
1	32110516	C	A	A	6.73615e-38
1	175221934	C	T	T	7.91695e-38
13	30946126	A	G	G	1.08509e-37
16	629006	T	C	C	1.23008e-37
14	30326936	G	C	G	1.33267e-37
1	53192082	G	T	G	1.36325e-37
12	120730846	A	G	G	1.65107e-37
2	232478868	A	G	G	2.08047e-37
17	19015381	A	T	T	2.25582e-37
4	190606631	T	C	T	2.75086e-37
1	212952820	C	A	C	3.27371e-37
3	195576719	A	G	A	3.36683e-37
4	165941602	C	A	C	3.48719e-37
3	16327855	G	T	T	3.65753e-37
4	81151023	T	C	C	3.6809e-37
2	242818113	A	G	G	4.20797e-37
7	105162336	G	A	A	5.62172e-37
1	85040069	A	G	G	6.5271e-37
14	90117111	T	C	T	6.5585e-37
10	1690938	T	C	T	7.5339e-37
1	24165186	G	C	C	7.61794e-37
13	71865502	G	A	A	7.68789e-37
17	21323033	T	C	C	8.6081e-37
9	66489862	C	T	C	8.69639e-37
1	154839799	G	A	G	1.01194e-36
2	87581868	C	A	A	1.14725e-36
17	73585569	G	C	C	1.27256e-36
7	102085751	G	T	G	1.31654e-36
22	41940440	G	A	A	1.55066e-36
4	81151006	G	C	C	1.86285e-36
2	3509709	G	C	G	2.08983e-36
6	6331873	C	T	C	2.3627e-36
19	35838882	T	C	C	2.62068e-36
7	94287589	G	A	A	2.70301e-36
12	132812257	G	A	A	3.0442e-36
2	27852118	C	A	A	3.27689e-36
1	153590254	A	C	C	3.64277e-36
18	3262431	C	G	G	3.6713e-36
7	105162310	C	T	T	4.72586e-36
14	107117735	T	G	G	4.99897e-36
19	12551065	A	G	G	5.81212e-36
7	100552550	C	T	C	6.19662e-36
8	82042991	A	G	A	7.55649e-36
17	44302881	T	C	C	7.62958e-36
7	56435206	A	G	A	8.04557e-36
4	191003220	G	C	C	8.2355e-36
22	21822362	A	C	A	1.10316e-35
14	106478024	C	T	T	1.32162e-35
8	145164518	A	C	A	1.49864e-35
12	50969179	G	T	G	1.80678e-35
11	73309421	G	A	A	2.1546e-35
17	1643529	G	A	G	2.18068e-35
19	12551058	T	C	C	2.345e-35
8	86557694	T	C	C	2.36228e-35
4	101130150	G	C	C	2.39724e-35
7	100552536	C	T	C	2.53936e-35
8	142414326	C	T	C	2.55841e-35
4	38805942	C	G	G	2.83827e-35
6	32441268	A	G	G	2.88147e-35
4	53578599	C	T	T	2.92386e-35
2	87581867	C	A	A	2.95743e-35
6	90348428	C	G	G	4.14832e-35
1	149225725	C	A	A	4.40244e-35
8	143751698	C	T	C	4.57437e-35
16	18937508	A	G	G	6.56675e-35
12	8543152	A	C	C	7.52027e-35
15	77118743	G	A	G	8.72077e-35
19	52693298	G	A	A	8.963e-35
2	223885180	G	A	G	1.09006e-34
22	39496336	T	G	G	1.39137e-34
1	15850613	A	G	G	1.40539e-34
7	30485710	C	A	A	1.492e-34
17	44271512	C	G	G	1.52296e-34
2	85645773	G	A	A	1.76547e-34
1	208777895	G	A	G	1.79317e-34
2	242818097	G	T	T	1.98852e-34
4	119681875	T	G	G	2.05767e-34
16	88847547	A	C	A	2.25546e-34
6	32557776	T	C	C	2.69382e-34
5	176798040	G	T	T	3.31124e-34
22	50339007	G	C	G	3.54397e-34
4	3632478	G	A	A	3.63766e-34
14	39698466	A	C	A	3.93112e-34
10	31040980	G	A	G	5.928e-34
10	5894650	T	C	C	6.19884e-34
4	48175573	C	T	T	7.04936e-34
6	13300069	G	A	G	7.56818e-34
20	47492604	G	A	G	7.6558e-34
18	74813565	A	G	G	8.94622e-34
4	190571731	A	C	A	9.39551e-34
7	47709216	C	T	T	9.58297e-34
7	38398781	T	G	G	9.72311e-34
4	9154448	G	A	G	1.01911e-33
8	143407791	C	T	T	1.03932e-33
3	129159267	G	T	T	1.10289e-33
7	73149302	A	G	G	1.16514e-33
19	12551028	G	A	A	1.16581e-33
19	12551035	C	A	A	1.16581e-33
14	101012613	G	A	A	1.28966e-33
2	133015939	G	T	G	1.34336e-33
2	31254374	C	T	T	1.482e-33
4	187398248	A	C	A	1.57252e-33
1	231146968	T	C	C	1.73161e-33
10	101817341	G	A	A	1.79495e-33
16	2255807	A	G	A	1.9363e-33
22	20378593	G	A	A	2.01025e-33
20	22213311	A	G	G	2.1729e-33
5	142962608	A	G	A	2.59144e-33
1	85040070	A	C	C	2.61136e-33
17	76165357	G	C	C	3.21653e-33
14	65620370	A	T	A	4.26292e-33
2	242818026	C	T	T	4.50891e-33
5	60057526	G	A	G	4.62868e-33
9	20997090	G	C	G	5.07455e-33
20	29583096	C	T	C	5.75133e-33
20	52681083	G	A	A	6.4588e-33
7	30838147	C	G	C	7.23454e-33
7	30838237	T	C	T	7.43333e-33
1	17197771	A	G	G	7.46687e-33
6	29855856	C	T	T	7.62436e-33
22	50312035	T	C	C	8.16373e-33
6	32557812	T	C	C	9.18138e-33
1	31971707	A	G	G	9.7373e-33
12	9596018	C	A	A	9.74634e-33
8	82024400	T	G	G	9.91415e-33
8	86810206	T	A	T	1.26396e-32
13	42903018	G	A	G	1.44262e-32
6	32557585	C	A	A	1.47139e-32
1	149211625	C	T	C	1.48018e-32
7	156932105	T	C	T	1.51227e-32
2	113993344	C	A	A	1.65439e-32
5	89891855	C	T	C	1.70223e-32
8	145747628	C	T	C	1.71264e-32
14	107183367	T	C	T	1.90438e-32
14	53684364	G	A	A	2.44924e-32
8	57264456	T	G	T	2.9572e-32
2	163448112	G	A	A	3.13042e-32
19	38524310	T	C	C	3.50036e-32
19	49399676	C	T	T	3.67666e-32
9	111882365	G	A	A	5.184e-32
19	12404812	G	A	A	5.23375e-32
11	55050239	G	T	T	5.40214e-32
7	134856299	A	C	C	5.6343e-32
22	50339008	T	C	T	5.94922e-32
3	196347253	A	T	T	6.83724e-32
19	38524288	A	G	G	6.8458e-32
4	190817566	T	C	C	7.42977e-32
14	107150960	C	A	A	7.71055e-32
12	9596019	A	G	G	7.94921e-32
20	1852626	G	A	G	8.7509e-32
3	72131894	T	A	T	8.96825e-32
9	37422520	T	C	T	9.15639e-32
6	29855849	C	A	A	1.06093e-31
2	31254348	T	C	C	1.15617e-31
1	16863398	C	A	C	1.40573e-31
6	31239855	G	C	C	1.40691e-31
22	37554839	G	C	G	1.45728e-31
21	43870361	G	T	T	1.53446e-31
6	130591558	G	A	A	1.5807e-31
7	154958582	A	G	A	1.66762e-31
5	79950708	C	T	T	1.97682e-31
12	56111667	A	G	G	2.07606e-31
1	192777807	C	G	G	2.12041e-31
2	74425454	T	G	G	2.25885e-31
7	156685395	C	G	G	2.31108e-31
1	245133662	C	G	G	2.33606e-31
4	48175596	C	T	T	2.42847e-31
21	11071883	T	C	C	2.57342e-31
18	43036210	A	G	A	2.63103e-31
14	102414825	C	T	C	3.59926e-31
1	116805100	C	T	C	4.57272e-31
4	37563702	G	A	A	4.71256e-31
3	194304623	G	T	T	5.91803e-31
22	39468949	C	A	A	5.95816e-31
17	19091452	T	C	C	7.05747e-31
10	12095729	G	A	A	7.39571e-31
2	80752502	C	T	T	7.88848e-31
2	45517342	T	C	C	8.00278e-31
14	106805439	C	T	C	8.02483e-31
4	38807364	A	G	G	8.50535e-31
2	223885269	A	G	G	8.71733e-31
18	2656088	G	A	A	9.06598e-31
16	88847523	C	T	C	1.00141e-30
1	33586199	G	T	G	1.0458e-30
22	18589613	G	A	A	1.07177e-30
1	31904623	G	A	G	1.10516e-30
19	46274171	C	A	A	1.25456e-30
3	125709366	A	G	G	1.32387e-30
2	242817934	C	T	T	1.46835e-30
7	107968675	G	A	G	1.50514e-30
20	25024019	G	A	A	1.54837e-30
16	11718312	C	T	C	1.79795e-30
1	155197602	C	G	G	1.98156e-30
3	47050988	G	T	T	2.30478e-30
12	104899352	T	C	C	2.31582e-30
7	99942804	C	A	A	2.37699e-30
6	13427800	T	G	G	2.64664e-30
11	34938079	C	G	G	2.69013e-30
4	38806019	G	A	A	2.71074e-30
18	55879778	T	C	C	2.76833e-30
9	68500313	C	T	C	3.44485e-30
6	4428223	G	C	G	3.73156e-30
12	127068892	T	C	C	3.73992e-30
8	86557755	T	A	A	3.92313e-30
1	149825245	A	C	C	4.1009e-30
3	12705173	G	A	A	4.74127e-30
6	32557643	A	G	A	4.91699e-30
14	89864123	T	C	T	5.22784e-30
8	143407713	C	T	T	5.73278e-30
9	751167	C	T	T	5.88153e-30
8	12458990	A	C	C	8.18943e-30
1	149605913	G	A	A	8.22939e-30
14	107151330	C	A	C	8.48117e-30
6	88506164	A	G	G	1.06356e-29
6	32430604	A	C	C	1.08662e-29
18	55879679	G	A	A	1.11206e-29
1	16162471	A	C	C	1.13199e-29
3	75274157	C	A	C	1.15346e-29
19	14800922	C	T	T	1.25959e-29
2	238110759	C	A	A	1.42616e-29
1	64667128	C	A	C	1.43803e-29
19	24216171	T	C	C	1.46086e-29
3	156300724	T	C	C	1.48006e-29
15	90792697	C	G	G	1.53817e-29
14	54037507	T	C	C	1.60711e-29
15	65592947	A	T	T	1.73525e-29
9	114839327	G	A	G	2.34386e-29
5	138730037	C	T	T	2.42196e-29
8	8063557	A	G	A	2.48421e-29
11	5395559	T	G	T	2.54324e-29
4	116877281	C	G	G	2.55377e-29
15	80189523	G	C	C	2.62834e-29
5	180237662	G	A	A	2.7254e-29
12	5550338	C	T	C	2.87545e-29
4	186125023	A	G	G	3.54708e-29
2	184132034	T	C	T	3.68603e-29
2	208492143	T	A	A	3.81228e-29
18	60773402	T	G	G	3.89196e-29
12	107349294	T	C	C	3.9999e-29
11	76908838	A	G	A	4.49187e-29
18	72973647	A	G	G	4.76101e-29
4	103748797	G	A	A	4.9701e-29
5	171788725	C	T	C	5.05691e-29
17	77707120	G	A	A	5.81011e-29
12	124196606	A	T	T	6.05695e-29
19	38997679	T	G	G	6.16878e-29
17	18865181	G	A	A	6.51719e-29
6	166673157	C	G	C	7.25262e-29
14	88675371	A	C	A	7.25451e-29
1	39492462	T	C	C	7.73511e-29
7	154796307	G	A	A	8.82017e-29
18	76829075	T	G	G	9.50218e-29
2	9983686	T	G	G	9.72832e-29
11	70049253	C	T	T	1.19854e-28
17	65632	T	C	C	1.22259e-28
3	2962104	T	C	C	1.23399e-28
16	50299282	A	T	T	1.26563e-28
17	21351086	G	A	G	1.32917e-28
5	14870691	C	G	C	1.40609e-28
14	107201036	C	T	C	1.52148e-28
3	16553934	T	A	A	1.58696e-28
2	239007236	A	C	C	1.61097e-28
7	38398813	C	T	T	1.68444e-28
17	4813566	A	C	A	2.00118e-28
19	44919097	T	G	T	2.12262e-28
2	232379247	T	C	C	2.1227e-28
7	48074984	T	C	T	2.22917e-28
4	37563634	C	T	T	2.295e-28
9	5768609	T	C	T	2.41493e-28
4	37563697	T	A	A	2.48689e-28
3	126674133	G	T	T	2.58816e-28
19	54668545	G	C	G	2.71563e-28
1	247289769	C	T	T	2.74509e-28
2	184132077	C	A	C	3.16323e-28
22	18589614	T	C	C	3.19025e-28
6	29911879	G	T	G	3.66807e-28
10	28624044	C	T	T	4.13337e-28
14	88676014	T	G	T	4.26636e-28
6	31239296	C	G	G	5.03175e-28
3	170849003	T	G	T	5.13732e-28
1	148536816	G	A	G	6.207e-28
21	43498656	A	G	G	6.28514e-28
2	68589127	G	A	A	6.55771e-28
20	55030037	G	A	G	6.61839e-28
20	52681167	A	G	G	6.79457e-28
1	9335745	T	C	C	7.02028e-28
18	45206467	T	C	C	7.58604e-28
18	2628037	T	G	G	8.18964e-28
14	75409043	A	T	T	8.45841e-28
16	75496949	T	G	G	9.44492e-28
8	82042901	G	T	T	1.0794e-27
9	132191059	A	G	G	1.0832e-27
19	873175	C	G	G	1.09136e-27
15	48624096	G	C	C	1.23257e-27
12	109255853	C	G	C	1.25031e-27
6	24646504	T	C	C	1.4467e-27
8	82042900	A	C	C	1.50727e-27
5	79950403	T	C	C	1.70318e-27
9	68408911	C	T	C	1.72531e-27
17	62915614	T	A	A	1.77135e-27
2	242817855	T	A	A	2.17882e-27
3	197354725	T	C	C	2.21905e-27
2	133014847	G	A	G	2.25535e-27
4	3632357	C	G	C	2.25584e-27
12	124196604	A	T	T	2.39184e-27
17	19014831	C	G	G	2.43453e-27
20	58691715	G	A	G	2.58547e-27
20	33297811	C	A	A	3.06716e-27
12	132413649	C	A	A	3.12741e-27
4	174089947	G	C	C	3.15025e-27
4	9964799	T	G	T	3.3176e-27
3	16553933	T	A	A	3.71346e-27
12	11700317	A	G	G	3.88802e-27
22	31106157	T	C	T	4.12913e-27
6	161213047	C	T	C	4.98412e-27
17	16190418	C	G	G	5.17332e-27
3	195681490	G	A	A	5.39556e-27
4	3626553	A	G	A	5.40205e-27
21	9548874	C	T	C	5.61833e-27
3	72131901	G	A	G	5.66021e-27
7	100552867	C	T	T	5.73909e-27
2	113993385	G	C	C	5.86024e-27
13	71865457	A	G	G	5.99139e-27
3	150371022	A	G	G	6.45466e-27
4	47841437	G	T	T	6.46867e-27
17	29648732	G	A	A	6.70012e-27
1	31971684	G	C	G	7.46233e-27
14	35009071	T	G	G	7.75656e-27
8	66556187	T	C	C	7.92207e-27
2	117778885	C	A	C	8.28806e-27
5	150677806	A	G	G	8.49559e-27
4	190756986	C	T	C	9.87104e-27
19	7515875	G	A	G	1.05571e-26
9	41954461	T	A	T	1.10822e-26
1	241803658	G	A	G	1.13485e-26
11	83295176	C	T	T	1.14157e-26
10	28592192	T	C	C	1.28374e-26
4	162280909	G	C	G	1.33832e-26
12	11700290	A	G	G	1.34543e-26
5	10635947	T	C	C	1.36386e-26
6	57086412	G	C	C	1.36716e-26
7	102312228	T	C	C	1.44576e-26
13	101910617	A	G	G	1.46384e-26
13	96109784	A	G	G	1.69966e-26
11	92356485	A	C	C	2.14547e-26
19	18111724	G	A	A	2.1946e-26
6	42947013	C	G	C	2.20167e-26
10	24672963	C	T	C	2.28287e-26
17	44337524	T	A	A	2.29509e-26
13	107222900	A	C	C	2.32561e-26
17	21313834	T	C	C	2.38685e-26
3	3080452	A	G	A	2.51653e-26
9	751144	G	A	A	2.57479e-26
7	7829255	C	T	T	2.64186e-26
14	32672481	A	G	G	2.66517e-26
19	52693277	C	T	T	3.11926e-26
5	54716925	C	T	T	3.14047e-26
9	751159	A	C	C	3.19285e-26
6	10887276	G	C	C	3.28972e-26
12	8543088	T	C	C	3.43922e-26
17	18967372	T	G	G	3.45148e-26
19	44711623	T	C	C	3.71609e-26
15	65597220	T	C	T	3.71967e-26
2	69390369	T	C	C	3.76671e-26
2	160058037	A	G	G	4.0586e-26
17	5141800	G	A	A	4.40541e-26
13	77565655	T	C	C	4.49637e-26
6	32430508	T	C	C	4.76038e-26
22	50455595	T	G	G	5.40089e-26
5	102681381	T	C	T	5.44516e-26
9	41954459	G	C	C	5.76831e-26
11	83295190	C	G	G	6.97695e-26
9	140577178	G	A	A	6.9783e-26
6	6331936	C	T	C	7.22224e-26
2	232478974	A	G	A	7.25053e-26
21	40555609	C	T	T	7.27051e-26
16	84209049	T	C	C	7.51915e-26
7	47189207	C	T	T	7.79821e-26
11	11111535	C	T	C	8.55554e-26
1	17231749	A	G	A	9.08299e-26
10	1082554	T	C	T	9.59142e-26
11	1093430	A	C	C	1.00038e-25
17	21549919	C	T	C	1.06001e-25
12	132413646	C	T	T	1.07504e-25
21	43498344	C	T	T	1.09946e-25
14	106786531	A	G	G	1.19173e-25
14	106993734	G	C	C	1.20944e-25
4	18023845	A	G	G	1.25445e-25
19	55677523	T	C	T	1.27646e-25
2	42324396	C	G	C	1.3457e-25
14	106805380	T	G	T	1.39357e-25
7	100769538	G	A	G	1.50996e-25
16	28765986	T	C	C	1.54936e-25
2	76672457	T	G	G	1.72283e-25
11	61595564	T	C	C	1.86088e-25
2	233470843	A	G	G	1.86523e-25
19	41472658	G	A	G	1.99644e-25
11	118797227	A	T	T	2.04669e-25
14	36278054	C	A	A	2.15654e-25
18	77501180	A	G	A	2.29502e-25
7	7829250	C	T	T	2.62945e-25
5	40437845	A	G	G	2.66227e-25
8	27168902	A	G	A	2.66988e-25
11	55050236	A	G	G	2.69113e-25
5	1801432	G	A	A	2.85442e-25
3	122380722	A	C	C	2.86066e-25
10	80338908	T	C	T	3.23518e-25
1	53192112	C	T	C	3.38132e-25
13	40621695	C	T	C	3.60678e-25
6	166673235	C	T	C	3.97146e-25
4	190562137	C	T	C	4.03511e-25
4	9154684	A	C	A	4.1397e-25
4	3635248	A	G	G	4.19449e-25
15	85520329	G	C	C	4.22951e-25
2	241561088	T	G	G	4.33712e-25
2	128588611	C	G	G	4.37179e-25
9	140356374	A	C	C	4.39406e-25
8	27168914	A	G	A	4.59328e-25
3	72131926	G	A	G	4.60171e-25
11	18433720	G	C	G	4.61329e-25
6	29716901	T	G	G	4.74362e-25
5	754501	A	T	A	4.7679e-25
6	31239827	T	C	C	5.04289e-25
3	108107925	A	C	A	5.16728e-25
14	21081658	C	A	A	6.0096e-25
17	165562	T	C	C	6.72501e-25
4	185748286	A	G	G	7.64603e-25
19	18111723	G	C	C	7.69902e-25
14	106477980	A	T	T	7.7886e-25
8	90741734	A	T	T	7.79557e-25
5	118603817	G	A	G	9.14694e-25
1	39991588	T	G	G	9.32152e-25
6	54155953	A	G	G	9.34149e-25
3	2962155	A	C	C	9.74994e-25
6	31154358	T	G	T	1.08001e-24
2	9550446	C	G	C	1.17268e-24
6	31164763	G	A	A	1.32515e-24
11	11111525	C	T	C	1.32914e-24
13	114105398	C	A	A	1.33207e-24
16	32095444	T	A	T	1.42187e-24
2	128588601	G	A	A	1.52235e-24
2	231081405	C	T	C	1.56397e-24
1	40781177	C	A	A	1.56688e-24
6	30069957	A	G	G	1.69491e-24
14	106805386	C	G	C	1.71263e-24
14	24527672	A	G	G	1.71577e-24
4	7865750	C	A	C	1.83159e-24
22	37496847	T	C	T	1.90935e-24
9	42251318	G	C	C	1.95072e-24
6	166673231	G	A	G	1.96878e-24
1	110230138	A	G	G	2.12362e-24
4	105640872	A	G	G	2.43968e-24
7	55955281	G	T	T	2.52387e-24
14	107151244	C	T	C	2.89903e-24
2	242817771	A	G	G	2.98454e-24
14	50811276	G	C	C	3.01964e-24
8	58127828	G	C	G	3.2328e-24
4	12928313	C	A	A	3.3596e-24
5	180588178	T	C	C	3.51097e-24
19	53700203	T	C	C	3.52722e-24
8	82754816	A	C	C	3.81254e-24
6	31239227	T	C	C	3.84459e-24
8	41480509	A	G	G	3.88722e-24
2	54801856	A	G	G	3.92048e-24
6	32986822	C	A	C	3.95916e-24
11	83295311	C	T	T	4.00146e-24
2	239007232	G	A	G	4.09176e-24
8	134309563	C	G	G	4.1626e-24
15	74671460	A	C	C	4.18109e-24
2	101010860	A	G	A	4.25955e-24
22	31063832	A	G	G	4.43196e-24
1	24151996	A	C	C	4.58248e-24
14	106995713	G	A	A	4.80013e-24
7	48074957	C	G	C	4.88539e-24
19	18699489	C	T	T	4.94278e-24
9	68472570	G	A	G	4.98686e-24
9	35749014	A	G	G	5.11414e-24
2	208031315	T	G	G	5.26868e-24
19	55118444	C	T	T	5.46922e-24
13	23889365	A	G	A	6.83616e-24
5	124288028	G	A	G	6.89112e-24
1	85039955	A	G	G	6.97061e-24
10	72416495	A	G	A	7.78189e-24
6	10887253	C	G	G	7.8402e-24
11	18548183	G	T	T	8.09999e-24
4	139840460	T	C	C	8.24595e-24
8	614111	C	G	G	8.56786e-24
16	88847516	A	G	A	8.69632e-24
3	171547861	G	A	A	9.60844e-24
12	31226701	T	A	A	9.64687e-24
8	638337	G	C	C	1.01677e-23
21	43846729	G	A	G	1.03121e-23
12	8543279	C	T	T	1.08096e-23
14	92588219	A	G	G	1.09e-23
17	21220301	C	G	G	1.1152e-23
11	92356338	A	T	T	1.12037e-23
22	45833021	G	T	G	1.141e-23
12	31226702	G	T	T	1.19617e-23
21	38905810	C	G	G	1.241e-23
4	77069602	C	A	A	1.28213e-23
7	6711546	G	A	G	1.34454e-23
17	21205122	A	G	G	1.37827e-23
7	44808091	G	T	T	1.37875e-23
12	9514747	A	G	G	1.41806e-23
11	1016756	A	G	G	1.43479e-23
2	106404363	T	C	T	1.43981e-23
16	30773605	T	G	G	1.54397e-23
6	139613221	A	G	G	1.6869e-23
1	234735980	T	C	C	1.69405e-23
13	107222929	G	A	A	1.79808e-23
16	12707523	C	T	C	1.80762e-23
2	3155693	T	C	C	1.82403e-23
5	156475173	G	A	G	1.87812e-23
15	78287161	A	G	A	1.92444e-23
1	120837927	C	T	C	1.98255e-23
17	41401242	G	A	A	2.01367e-23
12	121790521	G	T	T	2.02943e-23
13	25192752	T	C	T	2.07872e-23
14	67117500	T	G	G	2.07896e-23
15	22423407	C	T	C	2.08566e-23
4	3603649	T	C	T	2.22587e-23
5	10260001	A	T	T	2.2966e-23
3	195277104	G	A	A	2.35954e-23
14	107239049	C	T	T	2.36246e-23
4	40491187	A	G	A	2.43079e-23
5	110052325	A	G	G	2.44233e-23
2	50815955	G	A	G	2.55609e-23
10	98346649	G	T	T	2.57673e-23
2	110371692	A	C	C	2.63735e-23
6	32572408	A	G	G	2.86315e-23
20	58691706	G	T	G	3.02198e-23
13	96109807	G	A	A	3.18928e-23
1	142565449	C	A	C	3.25353e-23
2	56663702	G	T	G	3.35097e-23
4	154266319	A	C	C	3.39331e-23
15	78203037	A	G	G	3.39403e-23
9	21122071	C	T	C	3.58297e-23
7	46169621	A	G	A	3.60009e-23
4	160025686	G	C	C	3.64472e-23
16	12707590	G	C	C	3.82639e-23
1	9924677	C	T	C	3.8401e-23
17	21908179	G	A	G	3.97757e-23
2	106428720	A	G	G	4.07545e-23
11	68731536	T	C	C	4.10109e-23
8	142414338	A	G	G	4.11287e-23
4	154033327	T	G	T	4.12818e-23
1	234451146	G	A	G	4.26954e-23
2	28902004	T	C	C	4.28981e-23
14	106986878	T	C	C	4.60316e-23
21	16095390	T	C	T	4.68522e-23
15	68522850	A	G	A	4.76143e-23
21	45579901	G	A	A	4.91664e-23
19	53868816	T	A	A	4.96148e-23
2	12644736	T	C	C	5.28863e-23
11	56468554	C	A	C	5.36945e-23
22	45809624	A	C	C	5.87959e-23
15	74671569	C	T	T	5.9651e-23
3	13503207	C	G	G	6.27751e-23
4	3632520	T	C	T	6.51708e-23
7	23634985	A	G	G	7.04926e-23
7	38389627	T	G	G	7.42138e-23
3	165019652	T	C	T	7.70579e-23
9	66489379	T	C	C	7.75554e-23
12	10696244	A	G	A	7.80613e-23
6	25405259	A	G	G	7.98342e-23
6	29932916	G	T	T	8.30761e-23
10	52420089	G	A	G	8.37458e-23
17	10601321	A	C	A	8.78184e-23
13	54603549	C	T	T	9.16786e-23
3	107150451	C	G	C	9.17938e-23
3	156300822	C	T	T	9.77338e-23
7	48075030	G	C	G	9.94755e-23
22	39544970	G	C	C	1.00738e-22
20	34644985	G	A	A	1.03119e-22
14	53619463	A	G	G	1.09154e-22
7	149332825	T	C	C	1.10001e-22
2	133015103	C	T	C	1.20864e-22
5	177027110	T	C	C	1.24867e-22
2	85645771	G	A	A	1.25053e-22
11	58414996	G	T	G	1.2546e-22
5	180237653	C	T	T	1.26303e-22
2	137139707	T	C	C	1.26364e-22
12	90674600	A	C	C	1.27899e-22
1	159791464	C	G	C	1.33251e-22
6	139613223	A	G	G	1.33857e-22
19	39522330	A	G	G	1.36218e-22
20	62643132	T	C	T	1.40219e-22
22	22555768	C	T	C	1.46803e-22
3	194878063	G	A	G	1.48737e-22
8	70927769	T	G	G	1.50184e-22
12	20293893	T	C	C	1.50761e-22
13	73991873	T	C	T	1.58119e-22
14	31159872	A	G	G	1.5955e-22
11	55050235	A	G	G	1.61028e-22
6	37001212	C	T	C	1.86077e-22
8	81046850	C	T	C	1.97789e-22
1	152853467	G	C	C	1.99538e-22
13	47709330	G	A	G	2.14483e-22
14	102414767	A	G	G	2.18787e-22
1	87307956	G	A	G	2.27711e-22
19	53289975	G	A	A	2.5424e-22
10	24672829	A	G	A	2.59227e-22
13	114634184	G	T	T	2.65436e-22
3	107820063	T	C	C	2.66684e-22
1	67520140	G	T	T	2.75041e-22
7	48031624	C	A	A	2.91949e-22
19	24216217	A	G	G	2.95711e-22
7	65235876	T	C	T	3.02632e-22
17	44271430	G	A	A	3.19331e-22
22	22555796	T	C	T	3.22953e-22
2	133033134	T	C	C	3.27365e-22
2	129514015	G	A	G	3.30424e-22
15	78287160	C	T	C	3.36582e-22
2	137139689	C	T	T	3.41836e-22
10	27226407	T	C	C	3.42329e-22
2	48667927	C	G	G	3.60095e-22
4	187071282	C	G	G	3.65015e-22
6	169825843	T	G	T	3.89908e-22
5	169206426	C	T	T	4.014e-22
17	3461157	T	C	C	4.0965e-22
16	18938994	G	A	A	4.24319e-22
13	25592301	G	A	A	4.46657e-22
5	1489089	C	T	T	4.46678e-22
17	79092940	T	C	C	4.47628e-22
9	6932013	G	A	A	4.50523e-22
14	63850720	A	C	C	4.62264e-22
6	25405358	G	A	A	4.62359e-22
13	23889435	C	T	C	4.82023e-22
6	97243595	T	C	T	4.91709e-22
6	32576296	G	A	A	4.97863e-22
5	110052401	A	G	G	5.10197e-22
2	64957988	A	G	G	5.36729e-22
14	107253731	T	A	A	5.43117e-22
4	38807328	G	A	A	5.74646e-22
2	231081384	C	T	C	5.81815e-22
7	98679022	T	C	T	5.92225e-22
17	25275257	A	G	A	6.3196e-22
11	33061663	T	C	C	6.57926e-22
18	46395379	A	G	G	6.92944e-22
6	83217056	T	C	C	6.99343e-22
13	40621796	A	G	A	7.38102e-22
8	145505126	A	C	C	7.43852e-22
14	21439968	A	G	G	7.52418e-22
5	41904477	G	C	C	7.5356e-22
9	33795808	G	A	G	7.7132e-22
12	75136903	A	G	A	8.91891e-22
21	43430554	A	G	A	8.99961e-22
6	37001211	G	T	G	9.27895e-22
6	141219600	A	T	A	1.01544e-21
14	106201821	T	C	T	1.03872e-21
8	143407847	G	A	A	1.10602e-21
12	25151227	G	A	A	1.11425e-21
6	31239205	T	C	C	1.23608e-21
8	70927807	C	T	T	1.25747e-21
2	36585272	A	G	G	1.29738e-21
4	101130456	C	T	T	1.35272e-21
3	156009614	G	A	G	1.3795e-21
17	41587045	G	T	G	1.38736e-21
11	2323220	A	G	G	1.44211e-21
14	106025346	C	G	G	1.44396e-21
11	18548195	G	C	C	1.44887e-21
1	147774871	G	T	T	1.60791e-21
9	68408952	C	G	C	1.6163e-21
5	71389751	A	G	G	1.6417e-21
15	99888801	C	T	C	1.72229e-21
6	153930935	G	C	G	1.72659e-21
19	51412839	T	G	G	1.80379e-21
6	155832225	T	C	C	1.80817e-21
9	69382269	C	A	A	1.83647e-21
3	107150450	G	C	G	1.83869e-21
10	26673717	C	G	C	1.93387e-21
22	48314390	T	C	T	2.10227e-21
7	4016633	T	C	T	2.14042e-21
3	53252338	A	G	G	2.25033e-21
17	21561921	G	T	G	2.25103e-21
13	30945921	C	T	T	2.25747e-21
14	107120077	G	A	A	2.34089e-21
19	29104832	T	A	A	2.40517e-21
11	118560857	A	G	G	2.45723e-21
6	32657543	T	G	G	2.47759e-21
6	117804146	G	A	A	2.61668e-21
15	26327370	G	A	A	2.73708e-21
1	4327635	T	C	C	2.7824e-21
1	33439559	T	C	T	2.78422e-21
11	67351004	T	C	C	2.83459e-21
8	145013949	T	C	C	2.96715e-21
14	21101333	T	A	A	2.99709e-21
10	115720674	A	G	G	3.00349e-21
17	43662020	G	A	A	3.11054e-21
14	107183382	C	T	T	3.1212e-21
19	4370004	C	T	T	3.20945e-21
13	107222913	C	T	T	3.41117e-21
10	99159963	G	C	G	3.48658e-21
7	32767795	A	G	G	3.63732e-21
1	234451159	T	A	T	3.76783e-21
6	29911912	G	A	G	3.93061e-21
17	41419385	G	A	A	3.95395e-21
11	78128047	G	C	C	3.98609e-21
20	25848597	A	T	A	3.99754e-21
7	1199506	G	C	C	4.01555e-21
10	1507960	A	G	G	4.05194e-21
1	241803636	C	T	C	4.15493e-21
6	32576347	C	G	G	4.32806e-21
2	133031891	C	A	C	4.35295e-21
14	106467332	T	C	T	4.55626e-21
10	28624136	C	A	C	4.59441e-21
5	5752251	G	A	G	4.60866e-21
8	103548538	G	A	A	4.62581e-21
8	6274963	C	A	C	4.65951e-21
12	69754012	T	C	C	4.72828e-21
13	114864844	A	G	G	4.81752e-21
2	242711560	T	G	G	4.85107e-21
17	57976658	C	T	C	4.90128e-21
15	26327375	T	C	C	5.01927e-21
2	238439503	G	A	G	5.16917e-21
9	94873767	G	A	G	5.52289e-21
22	51021271	C	T	T	5.59992e-21
15	74671510	A	G	G	5.68083e-21
2	74425439	C	G	G	5.93484e-21
19	44008370	T	C	C	6.18042e-21
4	190640179	C	T	C	6.22383e-21
4	53578618	T	C	C	6.26012e-21
19	53898366	C	A	A	6.34624e-21
19	5293048	T	C	T	6.55353e-21
15	90792684	G	C	C	6.57683e-21
16	25078191	G	C	C	6.64057e-21
9	139661042	G	T	T	6.64627e-21
1	209979613	G	C	C	6.71045e-21
18	48405479	T	C	C	6.74935e-21
8	58116775	A	G	A	6.88845e-21
8	28027006	C	A	C	6.95423e-21
9	69380605	A	T	A	7.30921e-21
11	67761529	A	G	G	7.77486e-21
11	81581001	T	C	C	8.13473e-21
10	43892947	C	G	G	8.2137e-21
2	101010867	A	C	A	8.22283e-21
14	106049363	C	G	C	8.34371e-21
17	41401244	T	A	A	8.7712e-21
17	41401247	G	A	A	8.7712e-21
21	46293692	C	T	T	9.39658e-21
2	197107205	A	G	G	9.49906e-21
5	77590422	G	T	T	9.62484e-21
16	639819	T	C	C	9.71025e-21
4	65477532	C	T	T	9.82666e-21
20	8582403	G	T	G	1.01492e-20
13	47709343	A	G	A	1.05848e-20
13	107222918	C	T	T	1.06382e-20
6	32590602	C	T	T	1.06797e-20
18	51915281	C	A	A	1.07674e-20
8	30488688	A	C	A	1.07762e-20
3	185955898	G	A	A	1.08136e-20
19	58622408	A	G	G	1.14128e-20
4	190600397	A	G	A	1.1849e-20
3	186424136	C	A	A	1.20299e-20
20	17884872	A	G	A	1.29896e-20
6	32441276	T	C	C	1.35341e-20
11	8406049	C	T	T	1.36637e-20
11	94336431	C	T	C	1.37025e-20
1	90460589	G	A	A	1.38059e-20
2	159726047	G	A	A	1.45013e-20
2	159726051	C	A	A	1.45013e-20
8	145180624	C	T	C	1.47604e-20
1	169763807	C	G	G	1.58047e-20
6	37001267	C	T	C	1.60956e-20
7	149332845	T	C	C	1.65576e-20
6	32576275	T	G	G	1.88739e-20
2	106886496	G	C	G	1.89028e-20
1	6952095	A	C	A	1.93786e-20
14	21101349	A	G	G	1.97293e-20
19	19431423	G	T	G	2.03799e-20
4	105640906	C	T	T	2.20878e-20
16	11319330	C	A	A	2.21213e-20
6	30080994	C	G	G	2.21919e-20
6	32609813	C	T	T	2.24296e-20
20	17884884	C	T	C	2.24814e-20
11	67573646	T	G	T	2.26821e-20
13	19646001	T	C	T	2.50768e-20
1	8937773	C	A	A	2.52629e-20
2	196475636	G	A	G	2.65408e-20
13	33160705	A	C	C	2.81652e-20
21	38580151	G	C	C	2.92861e-20
6	37665938	C	T	T	2.98395e-20
16	11319329	C	T	T	3.02733e-20
6	28411303	G	A	G	3.0953e-20
1	241715500	G	A	A	3.12632e-20
3	130613377	G	C	C	3.20847e-20
1	247171390	G	C	C	3.22532e-20
12	57512875	G	C	C	3.32441e-20
3	187491794	A	T	A	3.35578e-20
8	12465571	G	T	T	3.82816e-20
6	26740131	C	G	C	4.02697e-20
6	166673149	A	T	A	4.06259e-20
11	104210215	T	G	T	4.21596e-20
7	7361323	T	A	A	4.3337e-20
20	55030081	A	C	A	4.58102e-20
1	209979635	T	C	C	4.78973e-20
6	2898596	G	A	G	4.91752e-20
1	169763814	G	A	A	4.92434e-20
1	85461256	T	C	C	4.92734e-20
6	167165786	T	C	C	5.04137e-20
6	11318682	T	A	T	5.0803e-20
19	38997635	C	A	A	5.08647e-20
8	95845964	A	G	A	5.25848e-20
11	189626	A	G	G	5.4578e-20
18	9708100	T	C	C	5.60438e-20
12	15724215	T	C	C	5.61705e-20
8	6635519	G	A	A	5.65515e-20
4	1716601	C	A	A	5.71248e-20
2	159705045	C	G	C	5.71279e-20
2	159705047	A	G	A	5.71279e-20
19	53360861	G	A	A	5.91228e-20
15	71055860	G	T	T	6.42017e-20
15	49764132	C	A	C	6.52725e-20
2	87623932	C	G	G	6.97446e-20
12	127067885	A	G	A	7.08312e-20
21	40203458	G	A	A	7.10175e-20
7	141685827	A	G	A	7.10653e-20
3	125709213	T	C	C	7.56898e-20
11	8406036	A	G	G	7.71441e-20
5	218356	C	T	T	8.23951e-20
1	11968395	C	T	T	8.26194e-20
6	57353722	G	A	G	8.58912e-20
12	69646010	C	T	T	8.66494e-20
1	221997604	A	G	G	8.91039e-20
4	84143319	G	A	G	9.36458e-20
5	10636254	A	G	G	9.39986e-20
7	36192401	T	C	C	9.68003e-20
4	183730650	C	T	T	9.76392e-20
5	173249506	T	G	G	1.05535e-19
2	242711574	C	T	T	1.06648e-19
19	10491322	T	C	C	1.11478e-19
3	186176333	A	C	A	1.13988e-19
6	36646788	G	A	A	1.14135e-19
22	45631436	C	T	T	1.14334e-19
1	16957122	C	T	C	1.15924e-19
3	197354733	G	T	T	1.17165e-19
6	29911880	A	T	T	1.17245e-19
7	151424970	A	G	G	1.22061e-19
5	134792069	T	C	C	1.22383e-19
6	32571873	T	C	T	1.25714e-19
15	84915246	G	A	A	1.33829e-19
1	181399618	T	G	T	1.37686e-19
17	18965222	G	A	A	1.40301e-19
4	80927241	C	G	C	1.42204e-19
18	7625618	T	C	T	1.43277e-19
3	46773510	T	G	T	1.46468e-19
2	242817694	T	C	C	1.57169e-19
1	175221874	G	T	T	1.62171e-19
2	132130624	C	G	C	1.62457e-19
17	21561881	C	T	C	1.65338e-19
12	132812327	C	T	C	1.71547e-19
7	56884071	A	C	A	1.76803e-19
3	53589468	G	T	T	1.76959e-19
1	149711815	A	G	G	1.77186e-19
8	11403769	G	C	C	1.8092e-19
2	163577582	G	T	G	1.84345e-19
16	74700743	C	G	G	1.88212e-19
6	115405105	C	A	C	1.9131e-19
6	150275189	C	A	A	1.95466e-19
11	64007976	T	C	C	2.10567e-19
21	16095345	C	A	C	2.1359e-19
20	43514337	T	G	G	2.20368e-19
7	37389778	C	G	C	2.22061e-19
5	151041932	T	C	C	2.35519e-19
1	38367404	T	C	C	2.37702e-19
5	126444870	T	A	T	2.40826e-19
14	106467323	C	G	C	2.41404e-19
3	15352476	C	A	A	2.42115e-19
6	32571876	G	A	G	2.42979e-19
3	15352477	C	G	G	2.45312e-19
4	190640191	T	C	T	2.49773e-19
14	93153412	A	G	G	2.6496e-19
1	67390468	G	C	G	2.66604e-19
1	143157666	G	T	G	2.73555e-19
18	3262472	C	G	G	2.73604e-19
20	52825202	C	A	A	2.7588e-19
2	101705989	A	G	G	2.81172e-19
3	114238458	C	T	T	2.83862e-19
19	58428153	A	G	G	2.90678e-19
2	208929601	A	G	G	2.94656e-19
17	48585554	C	T	T	2.9491e-19
6	88516052	T	C	T	3.13775e-19
19	4969199	C	A	A	3.17143e-19
3	156884634	G	A	A	3.36601e-19
7	114706923	A	T	A	3.40609e-19
12	52615823	T	C	C	3.43733e-19
22	38658633	T	C	T	3.59577e-19
1	201540382	A	G	A	3.69055e-19
8	101225298	T	C	C	3.70029e-19
15	67835066	A	T	T	3.78638e-19
10	98460669	A	G	G	3.96893e-19
16	25269322	G	A	A	3.98052e-19
7	57696075	T	C	T	4.05359e-19
17	41401225	C	G	G	4.24515e-19
3	129814869	A	G	G	4.35788e-19
3	195384760	C	G	C	4.45304e-19
16	69797192	A	T	A	4.5777e-19
5	134792097	A	G	G	4.67307e-19
2	10930903	C	T	T	4.81251e-19
6	160335017	A	G	A	4.90665e-19
2	159726043	G	C	C	4.96557e-19
21	32926897	T	C	C	5.06334e-19
17	79581598	A	T	T	5.21007e-19
2	212802355	T	C	T	5.22412e-19
22	37679671	T	C	T	5.29108e-19
6	32572433	G	A	A	5.63351e-19
1	191394639	A	G	A	5.78286e-19
10	127731012	A	T	T	5.79411e-19
10	87984457	T	C	T	5.9778e-19
8	11306615	C	T	C	6.03973e-19
10	26190267	T	C	C	6.30618e-19
1	149224565	C	T	C	6.44526e-19
17	74267749	C	T	T	6.51136e-19
10	13330402	C	T	T	6.66852e-19
16	12707613	T	C	C	6.79618e-19
1	245133489	G	T	T	6.92215e-19
17	21251743	T	G	G	7.3219e-19
10	310564	G	A	G	7.37491e-19
1	181399643	A	G	A	7.5214e-19
5	168279140	G	A	G	7.68261e-19
3	47822877	C	G	G	7.86416e-19
5	1489073	A	G	G	8.02452e-19
18	48405481	G	C	C	8.20449e-19
7	2149947	A	G	A	8.72121e-19
9	130895602	G	T	T	9.53867e-19
1	43975773	G	A	G	9.61307e-19
20	52680585	A	C	C	9.70299e-19
7	48019357	C	G	G	1.02492e-18
2	87568912	G	C	C	1.04011e-18
14	32672516	A	G	G	1.04367e-18
11	189627	G	C	C	1.11123e-18
3	186176304	T	G	T	1.12918e-18
17	41401229	C	A	A	1.13541e-18
19	47119910	G	T	T	1.14521e-18
1	28573642	G	A	A	1.16362e-18
10	11289236	T	A	T	1.18034e-18
3	122365670	G	C	G	1.20173e-18
13	96132320	C	G	G	1.20665e-18
8	143407372	C	G	G	1.25337e-18
2	227770727	C	G	G	1.26699e-18
16	3507949	T	G	G	1.31112e-18
17	73567535	G	T	T	1.35682e-18
4	38165551	G	A	A	1.36584e-18
7	36431570	T	C	C	1.38223e-18
22	50338828	C	T	C	1.4195e-18
7	56435255	T	G	T	1.44341e-18
17	55123748	T	C	C	1.47922e-18
14	106986879	G	A	A	1.49089e-18
17	21252091	G	C	C	1.49844e-18
17	33981912	G	A	G	1.50574e-18
9	140499646	C	T	T	1.50848e-18
7	100643594	A	T	T	1.51255e-18
19	879649	C	G	C	1.56954e-18
2	106886471	G	A	G	1.58338e-18
7	66101178	A	G	G	1.60229e-18
1	182577811	G	C	G	1.64982e-18
10	127730991	G	A	A	1.67995e-18
11	18247634	A	G	G	1.68665e-18
13	20745288	G	A	G	1.73644e-18
7	100209747	C	A	A	1.7488e-18
22	37535328	G	C	G	1.84001e-18
1	228771365	G	A	A	1.84083e-18
14	106467326	T	C	T	1.86752e-18
10	47654300	C	G	C	1.86773e-18
8	107670090	G	T	T	1.87684e-18
19	38997896	T	C	C	1.87995e-18
4	187112629	C	G	G	1.92649e-18
6	31154262	C	T	C	1.93912e-18
1	39975408	C	T	T	1.95688e-18
5	11144081	T	C	C	1.96238e-18
9	6932042	T	C	C	1.9712e-18
12	9436586	A	C	A	2.00208e-18
13	98628116	G	C	C	2.01927e-18
4	38806096	C	T	T	2.08094e-18
21	38581522	A	T	T	2.15658e-18
7	76116200	T	G	G	2.23788e-18
8	103577024	G	C	C	2.28023e-18
16	89984370	C	T	C	2.30109e-18
6	32576341	A	G	G	2.35936e-18
16	2318335	G	A	A	2.39127e-18
22	44845360	A	G	G	2.42458e-18
15	28381546	A	C	A	2.44691e-18
13	114812827	G	A	G	2.47909e-18
17	19934963	C	A	C	2.53165e-18
1	85464843	A	T	A	2.54902e-18
18	59619743	T	C	C	2.601e-18
3	57945768	C	T	C	2.6169e-18
22	44845528	T	C	C	2.63146e-18
2	242672027	T	G	G	2.70605e-18
21	34144174	T	A	A	2.7118e-18
21	16095378	T	C	T	2.76402e-18
17	43662731	C	G	C	2.89977e-18
5	134792127	C	T	T	2.91681e-18
11	65601650	C	G	G	2.92733e-18
10	11741697	A	G	A	3.01416e-18
19	46974728	T	C	C	3.01478e-18
17	41401231	C	G	G	3.03676e-18
17	41401232	T	A	A	3.03676e-18
5	73255974	C	T	C	3.0444e-18
1	148241777	G	C	C	3.15002e-18
19	41769104	C	A	A	3.1918e-18
16	82768981	A	T	A	3.33909e-18
6	34759884	C	G	G	3.37532e-18
8	58116788	C	T	C	3.38785e-18
2	86422660	T	C	C	3.4075e-18
17	33288655	G	T	T	3.60463e-18
16	31171174	T	C	C	3.62549e-18
8	103548510	G	A	A	3.6467e-18
5	1799865	G	A	G	3.71403e-18
17	41401251	A	T	T	3.82059e-18
7	158129414	T	A	T	3.90187e-18
22	44845516	C	T	T	4.04232e-18
17	61904546	G	A	A	4.0735e-18
20	11199973	G	A	A	4.07971e-18
17	21521902	G	T	G	4.09284e-18
11	81265047	T	C	T	4.29881e-18
7	129108517	A	G	A	4.3862e-18
5	171788536	T	C	T	4.51212e-18
18	3262490	C	A	A	4.61338e-18
19	53700199	G	A	A	4.63198e-18
8	70927843	A	G	G	4.83775e-18
11	55050215	G	A	G	4.84116e-18
1	146556025	A	G	G	4.8582e-18
5	1799743	C	A	C	4.92184e-18
15	34816223	G	A	A	5.01447e-18
9	37422522	C	A	A	5.1111e-18
6	42897074	C	T	T	5.20594e-18
4	187880397	G	A	G	5.36156e-18
2	232478874	C	G	C	5.68303e-18
7	57696076	A	C	A	6.28088e-18
1	94313296	T	C	C	6.44275e-18
5	73255944	A	G	A	6.67597e-18
6	145819718	G	A	G	6.72004e-18
2	132256319	G	C	C	6.77049e-18
6	32571890	A	G	A	7.12679e-18
16	71460372	A	G	G	7.18112e-18
17	3848175	C	T	T	7.21012e-18
3	195437510	T	C	T	7.32988e-18
5	57584556	C	G	C	7.33945e-18
2	29412123	G	A	G	7.36528e-18
5	64779708	A	G	G	7.5231e-18
11	13361005	C	T	T	7.55703e-18
4	6857840	A	C	C	7.87166e-18
7	99815247	C	T	T	7.92849e-18
11	56468561	G	A	G	8.17254e-18
17	4710332	A	G	G	8.32446e-18
17	78851303	G	A	A	8.48989e-18
4	3625851	C	T	T	8.50933e-18
22	44725343	G	A	A	8.58323e-18
12	42538487	G	C	C	8.78543e-18
7	76116201	T	C	C	8.96962e-18
18	42419439	A	G	G	9.15667e-18
2	133011168	G	A	A	9.18072e-18
7	74306596	A	G	G	9.25093e-18
4	141712019	C	G	G	9.28696e-18
17	21251740	G	C	C	9.57495e-18
14	42769076	C	T	C	9.60751e-18
5	40277325	G	C	G	9.70582e-18
22	44280501	G	A	A	9.85614e-18
2	242910072	G	A	G	1.01083e-17
1	85410544	T	C	C	1.02235e-17
6	30312962	G	T	T	1.02822e-17
16	23521780	T	C	T	1.09283e-17
19	29218682	T	C	C	1.09854e-17
2	137139548	T	C	C	1.14606e-17
21	46975848	T	C	C	1.15205e-17
14	24768952	C	A	A	1.15836e-17
4	84143399	T	C	C	1.19337e-17
1	17232280	C	T	C	1.20221e-17
9	7799957	G	T	T	1.28953e-17
1	154359179	C	T	C	1.30738e-17
4	10729362	T	C	T	1.33571e-17
5	344515	G	A	A	1.35883e-17
4	154645926	A	T	A	1.36646e-17
10	101666401	A	G	A	1.42404e-17
1	155715641	A	G	G	1.4304e-17
5	96232806	T	C	T	1.52481e-17
9	2697549	G	A	G	1.56955e-17
7	17622698	T	C	C	1.57145e-17
15	100045021	G	A	A	1.66225e-17
1	15850483	A	G	G	1.69686e-17
5	64779711	T	G	G	1.71141e-17
19	7197880	C	T	T	1.72919e-17
9	6932105	A	G	G	1.7331e-17
4	9154569	T	G	T	1.75735e-17
5	77071703	T	G	G	1.82151e-17
14	21099291	C	T	T	1.84297e-17
6	32571903	C	T	C	1.92547e-17
12	9436515	G	A	A	2.03952e-17
3	133199480	C	T	T	2.0621e-17
7	100552644	A	C	A	2.0847e-17
7	129108676	G	A	G	2.1225e-17
16	23594620	T	C	C	2.17285e-17
14	30326968	T	C	C	2.25976e-17
6	34759881	G	A	A	2.29539e-17
16	84636747	A	G	G	2.29859e-17
1	3817605	T	C	C	2.3266e-17
17	73585686	C	T	T	2.38362e-17
15	74671429	G	A	A	2.44244e-17
2	129512138	C	A	C	2.47477e-17
6	32572388	C	T	T	2.48113e-17
8	11314492	A	T	T	2.49258e-17
18	42741986	T	C	T	2.49954e-17
15	30396042	C	T	C	2.54702e-17
1	149294764	C	T	C	2.56319e-17
19	50651275	A	G	G	2.57731e-17
7	50465830	G	A	G	2.58258e-17
12	133485404	G	A	A	2.71038e-17
16	89574685	C	G	G	2.73597e-17
8	117914100	A	C	A	2.74265e-17
19	7013885	T	C	T	2.74992e-17
15	90792805	T	G	G	2.75211e-17
1	238107223	C	A	A	2.85374e-17
3	52567968	G	A	A	2.87914e-17
1	11968406	C	T	T	2.94613e-17
9	66553728	T	C	C	3.26726e-17
4	132662280	G	T	G	3.44933e-17
2	112252776	T	C	C	3.46747e-17
5	344517	A	G	G	3.56304e-17
11	67351531	A	G	A	3.71775e-17
5	156700461	A	G	G	3.89188e-17
2	114360988	A	G	G	3.92646e-17
17	21333115	G	T	T	3.95248e-17
5	148725199	G	A	A	4.02184e-17
20	18709462	G	T	T	4.23993e-17
13	30945932	T	C	C	4.26511e-17
6	32572435	A	C	C	4.33204e-17
6	68804218	G	A	A	4.33444e-17
8	95694225	A	G	G	4.36532e-17
6	126661154	C	T	T	4.36657e-17
4	190583748	T	C	T	4.45476e-17
8	30515718	C	G	G	4.47855e-17
1	26527884	A	G	G	4.50609e-17
6	32657505	C	T	T	4.52026e-17
2	241833122	T	C	T	4.77501e-17
11	30344883	C	G	G	4.93368e-17
1	64294133	A	G	A	4.93694e-17
3	10328782	A	G	G	5.08771e-17
11	118566746	G	C	C	5.11146e-17
13	25592277	C	T	T	5.11275e-17
20	58691666	G	T	G	5.12212e-17
4	37563793	C	T	T	5.19598e-17
2	177796683	T	G	G	5.24822e-17
8	58127862	A	G	A	5.35837e-17
2	128588481	G	A	A	5.42867e-17
7	73157481	A	C	C	5.67117e-17
14	24768949	C	G	G	5.69006e-17
1	247171336	T	C	C	5.84127e-17
3	129830493	C	T	T	5.878e-17
22	38658577	C	G	C	5.98749e-17
18	55879611	A	G	G	6.02335e-17
2	61298512	T	C	T	6.06604e-17
3	145618422	A	C	A	6.10073e-17
6	32576247	C	T	T	6.14599e-17
10	82204580	A	G	G	6.1705e-17
10	112032958	G	A	A	6.28693e-17
17	45569815	G	A	A	6.33984e-17
19	46974781	A	G	G	6.51886e-17
1	1138043	G	T	T	6.57064e-17
8	752190	C	T	T	6.59883e-17
3	52927228	C	T	T	6.97669e-17
15	78203059	C	T	T	7.16249e-17
17	76628161	A	G	G	7.1989e-17
11	48387535	C	T	T	7.3261e-17
6	32686754	G	A	A	7.47493e-17
19	10358639	T	C	C	7.71223e-17
4	113200830	T	C	C	7.77865e-17
2	111632917	G	A	G	7.81374e-17
2	46328897	T	C	T	7.86382e-17
20	11492655	T	C	T	7.89724e-17
11	83295373	C	T	T	7.90869e-17
10	42611389	G	A	G	8.0735e-17
18	77723435	C	T	T	8.303e-17
12	133485407	T	A	A	8.5974e-17
6	6009234	A	G	G	8.7059e-17
6	32590612	C	T	T	8.82553e-17
5	1653991	G	C	C	8.83219e-17
3	120069736	G	A	G	8.87057e-17
6	130591660	G	A	A	8.89541e-17
9	106856793	C	G	G	9.6094e-17
12	9472302	T	C	C	9.67077e-17
4	40594204	C	T	C	9.85035e-17
1	145326106	T	A	T	9.94437e-17
5	139682603	C	G	G	1.02611e-16
3	50388607	A	C	C	1.03422e-16
11	7541511	T	C	T	1.03507e-16
14	90422211	A	G	G	1.04984e-16
9	5097544	T	C	T	1.05011e-16
6	37001333	G	A	G	1.07246e-16
2	9795776	T	C	C	1.08142e-16
9	67333500	T	C	C	1.08708e-16
4	156875182	G	C	C	1.10695e-16
7	5406076	T	C	C	1.12395e-16
6	31239869	C	T	T	1.14862e-16
12	114301223	A	G	G	1.17233e-16
3	124359092	G	A	G	1.18179e-16
15	22923757	A	G	G	1.21426e-16
12	1058738	G	C	C	1.21514e-16
10	73137229	C	T	T	1.21632e-16
12	64851431	T	A	A	1.21761e-16
1	16863382	T	A	A	1.25363e-16
12	31789301	A	G	G	1.27214e-16
8	90741746	T	G	G	1.27817e-16
17	73585678	C	T	T	1.29811e-16
18	77723434	T	C	C	1.31283e-16
14	50513165	G	A	G	1.32008e-16
1	3817632	T	G	G	1.32737e-16
2	114681203	C	T	C	1.33664e-16
11	67761485	C	G	G	1.395e-16
6	166672415	C	T	C	1.41456e-16
9	68472571	T	A	T	1.42145e-16
1	55267216	A	G	G	1.43697e-16
1	165896634	T	C	C	1.46391e-16
10	134145452	C	A	A	1.51749e-16
17	44337512	T	A	A	1.56073e-16
10	6177376	G	A	A	1.56871e-16
11	44087989	T	G	G	1.5738e-16
11	827955	A	G	A	1.60311e-16
15	65592968	A	C	C	1.68092e-16
17	43661959	C	T	T	1.68959e-16
17	21234284	C	T	C	1.76667e-16
15	64151059	C	G	G	1.85723e-16
19	49342188	T	C	T	1.86217e-16
4	103748943	A	G	G	1.87037e-16
3	132100382	A	G	A	1.8766e-16
13	24044344	T	G	G	1.8891e-16
7	5570128	A	C	C	1.92312e-16
10	111662938	C	T	C	1.93779e-16
2	99109132	A	G	A	1.95394e-16
14	91962037	G	A	G	1.97367e-16
6	31239821	T	G	G	1.99445e-16
21	11055104	T	C	T	2.00046e-16
15	100044981	G	C	C	2.0158e-16
6	30923629	T	C	T	2.02748e-16
22	50338827	T	G	G	2.03288e-16
15	90792674	G	A	A	2.05978e-16
11	56468560	C	T	T	2.09465e-16
11	55050318	T	C	C	2.11668e-16
21	43897211	A	C	C	2.15466e-16
7	30503187	A	C	C	2.22283e-16
7	1099222	A	G	G	2.22973e-16
14	107150935	A	G	G	2.23184e-16
2	132250093	G	T	T	2.28001e-16
5	133984646	C	T	T	2.29345e-16
8	1792560	G	A	G	2.35454e-16
10	29795477	A	G	G	2.36438e-16
6	31036783	G	A	A	2.4696e-16
4	65476555	A	G	G	2.50382e-16
14	69288216	C	G	G	2.54628e-16
8	9106638	A	G	G	2.69884e-16
2	231444526	T	G	T	2.71957e-16
3	193549408	C	T	T	2.76889e-16
5	5752276	C	G	C	2.84917e-16
6	53200320	C	G	G	2.92571e-16
2	152118275	G	A	A	2.93135e-16
5	1801426	C	G	G	2.95085e-16
17	44213712	A	G	A	2.96231e-16
15	80189805	T	G	G	3.00307e-16
3	13503284	T	C	C	3.01268e-16
4	1723137	T	A	A	3.02554e-16
3	98053033	C	T	C	3.02622e-16
2	111632769	A	G	G	3.09465e-16
4	22632945	T	G	T	3.10638e-16
13	113623512	T	C	C	3.11e-16
3	13129665	C	T	T	3.22331e-16
6	29911909	A	G	G	3.28644e-16
11	18552239	T	A	T	3.31005e-16
6	2861960	A	C	A	3.371e-16
22	45631398	C	T	T	3.39156e-16
1	248100548	C	G	C	3.41832e-16
10	103590342	A	C	C	3.43777e-16
16	89753099	G	A	A	3.48187e-16
19	1490888	C	T	T	3.57646e-16
18	76829599	T	C	C	3.60669e-16
11	3238616	C	T	T	3.71291e-16
1	142853865	T	C	T	3.71521e-16
8	1332820	G	A	G	3.72176e-16
9	68996484	A	C	A	3.78761e-16
5	1765331	T	C	T	3.79884e-16
4	186123797	G	C	C	3.88786e-16
4	3627600	G	C	C	3.94887e-16
2	86422945	A	G	G	4.01514e-16
7	99699436	A	G	G	4.04364e-16
18	839510	T	C	C	4.10618e-16
19	39728540	C	T	C	4.17511e-16
14	21101381	T	C	C	4.20867e-16
19	14800957	C	T	T	4.25927e-16
2	114361253	T	C	C	4.28136e-16
16	69091823	T	C	C	4.31252e-16
10	1507705	C	G	G	4.41321e-16
4	33839914	C	T	T	4.44391e-16
17	71189061	G	C	C	4.48393e-16
12	96429377	A	G	G	4.49468e-16
6	57566715	A	G	A	4.54166e-16
22	45642907	C	T	C	4.57478e-16
22	38966410	T	A	A	4.61425e-16
6	166673178	T	C	T	4.73314e-16
4	190673515	C	A	C	4.78999e-16
12	48883020	T	G	G	4.89109e-16
9	69663341	T	C	T	5.01099e-16
2	68632212	G	C	G	5.19708e-16
9	6932111	C	G	G	5.23155e-16
4	154006458	T	C	C	5.25307e-16
11	1093274	T	C	C	5.40722e-16
7	31728180	C	T	T	5.41861e-16
12	104324182	G	C	C	5.50445e-16
10	26190258	G	A	A	5.55038e-16
12	6862259	C	G	G	5.64807e-16
3	194403578	G	A	A	5.6497e-16
2	71297982	T	C	C	5.72861e-16
4	9964880	T	C	T	5.85404e-16
13	54603479	T	C	C	5.92857e-16
2	231813012	T	C	C	6.27977e-16
14	104798318	C	T	T	6.29775e-16
12	59990350	A	C	C	6.40603e-16
6	32634514	G	A	A	6.63231e-16
3	16553969	A	G	G	6.67429e-16
10	3910894	A	G	A	6.78765e-16
6	32634620	C	T	T	6.81893e-16
4	190583445	A	G	A	6.88192e-16
9	115973373	C	A	A	6.99366e-16
9	470188	C	G	C	7.00067e-16
20	17885007	A	G	A	7.03179e-16
9	70992807	C	T	C	7.09979e-16
20	33104135	C	G	G	7.15896e-16
4	3629387	G	C	G	7.2357e-16
2	153574266	A	G	G	7.31293e-16
1	11865804	G	A	A	7.38854e-16
19	13929049	A	G	A	7.51105e-16
2	232469447	T	G	T	7.67237e-16
6	169492764	C	T	T	7.91041e-16
5	10636067	A	G	G	7.94396e-16
8	58116888	A	G	A	8.27654e-16
12	124172555	T	A	A	8.34699e-16
10	6116975	A	G	G	8.73284e-16
7	5938397	G	C	C	8.79712e-16
5	5752290	G	C	G	8.84846e-16
20	47132340	A	G	A	8.8644e-16
1	24743783	T	C	T	9.47195e-16
17	78754579	C	G	C	9.52748e-16
22	20378808	C	T	T	9.72575e-16
9	68403103	G	A	G	9.77095e-16
6	166673181	C	T	C	9.90981e-16
6	188969	G	T	T	1.00102e-15
11	117309283	A	G	G	1.00551e-15
4	113194675	A	G	G	1.01121e-15
11	56468200	T	C	T	1.01724e-15
15	40398754	C	T	T	1.02568e-15
8	70927758	G	A	A	1.03138e-15
19	18169445	G	C	C	1.05357e-15
7	36326053	A	C	C	1.0536e-15
2	109207749	G	T	T	1.05956e-15
4	4250334	C	T	T	1.06877e-15
7	101933629	C	T	T	1.0728e-15
2	129512293	G	A	G	1.08042e-15
18	47715721	G	T	G	1.09003e-15
19	46974762	G	A	G	1.10616e-15
6	32686751	C	T	T	1.10734e-15
5	6722289	C	T	C	1.12172e-15
18	43678329	A	C	C	1.13673e-15
1	15850603	A	G	G	1.14207e-15
9	470189	C	G	C	1.15524e-15
8	114316136	C	A	C	1.17355e-15
1	221996648	G	A	A	1.17702e-15
8	2243162	A	G	G	1.19409e-15
2	20876760	T	G	T	1.20333e-15
7	24758852	T	C	C	1.21284e-15
2	206733703	C	G	C	1.22826e-15
2	231444531	T	A	T	1.23613e-15
12	132111759	C	A	C	1.26968e-15
19	39522337	C	A	A	1.31447e-15
15	67378208	G	A	A	1.33753e-15
4	190561005	A	G	G	1.36164e-15
15	100045001	C	G	G	1.43344e-15
2	242674313	C	A	A	1.43567e-15
1	13116	G	T	G	1.43963e-15
2	157049149	A	C	A	1.51855e-15
10	20236731	G	A	A	1.5265e-15
21	11071848	A	G	G	1.59855e-15
12	132634241	C	G	G	1.60078e-15
19	46974782	G	A	A	1.6419e-15
17	80457197	T	C	C	1.66955e-15
2	126569920	A	G	A	1.70898e-15
17	53046024	C	A	A	1.71858e-15
4	3957404	C	T	C	1.73201e-15
4	21889983	C	T	T	1.76047e-15
9	5510838	T	A	A	1.76607e-15
4	48175507	C	T	C	1.79858e-15
2	129513987	C	G	C	1.81652e-15
1	17232290	T	G	T	1.84448e-15
8	95694269	T	C	C	1.84835e-15
22	45631393	C	A	A	1.85654e-15
11	56468493	G	A	G	1.87796e-15
2	68614918	G	T	T	1.88093e-15
6	2861984	C	G	G	1.88123e-15
3	23203491	T	C	T	1.91114e-15
18	9067190	T	C	C	1.96542e-15
5	96232222	C	G	G	1.97577e-15
12	51612021	T	G	G	2.01492e-15
8	101562959	C	T	T	2.03347e-15
10	103124605	A	G	G	2.0617e-15
18	72973762	A	G	G	2.07098e-15
8	638503	C	G	G	2.09305e-15
14	73393878	A	G	A	2.09573e-15
17	67220097	C	T	T	2.12185e-15
19	46974748	G	C	G	2.17496e-15
17	42085147	C	T	T	2.20704e-15
8	92209678	T	C	C	2.28134e-15
10	102291761	C	T	T	2.28652e-15
13	66797272	C	G	C	2.3247e-15
5	140098449	G	C	C	2.34341e-15
13	114864930	G	A	A	2.39359e-15
8	95694300	A	T	T	2.42688e-15
19	54737986	C	T	T	2.4521e-15
4	185021627	A	C	C	2.47275e-15
16	1002526	A	G	A	2.49527e-15
9	70646472	A	G	A	2.50932e-15
17	159363	C	T	T	2.51779e-15
10	6177381	A	G	G	2.59701e-15
2	239007222	A	C	C	2.66948e-15
12	131486985	C	T	T	2.67558e-15
12	20293972	T	C	C	2.68511e-15
12	67828640	T	C	T	2.76321e-15
16	84150378	G	A	G	2.79618e-15
17	70385567	A	G	G	2.83494e-15
10	62749393	C	T	T	2.85546e-15
9	38685800	T	C	T	2.86094e-15
17	21303252	C	G	C	2.87277e-15
7	39781995	G	T	G	2.89333e-15
6	2765570	T	C	C	2.89618e-15
8	30515715	C	T	T	2.90833e-15
4	170146632	A	G	A	2.96788e-15
22	38576826	A	G	A	2.98671e-15
1	26527809	C	A	C	3.00926e-15
5	179223645	G	A	G	3.01169e-15
17	76238523	C	G	G	3.02604e-15
1	93441080	T	C	C	3.05046e-15
9	117267776	A	T	T	3.07565e-15
4	87056406	A	C	A	3.08325e-15
1	178512331	G	T	T	3.13042e-15
10	45875793	C	T	C	3.16591e-15
6	88506065	G	C	G	3.28286e-15
6	30923527	T	C	C	3.34377e-15
16	53874580	T	C	C	3.36034e-15
17	78851206	C	T	T	3.39796e-15
15	22923771	C	T	T	3.44657e-15
6	32557913	G	A	A	3.48758e-15
6	31462600	A	C	C	3.51046e-15
11	20101744	A	C	A	3.54725e-15
6	92436633	A	T	T	3.55014e-15
19	1063079	G	C	G	3.57118e-15
2	87445251	T	G	G	3.58676e-15
1	143137090	G	A	A	3.62966e-15
7	129592542	T	C	C	3.63554e-15
9	68484006	C	G	G	3.64403e-15
12	83399499	T	G	G	3.65803e-15
9	5100862	T	C	T	3.73323e-15
11	8708939	C	A	A	3.80838e-15
1	92939959	C	T	T	3.85575e-15
5	5752275	A	G	A	3.87148e-15
4	10729386	C	T	C	3.92751e-15
20	47494005	C	T	C	4.06677e-15
17	21552603	A	T	A	4.08937e-15
3	196670092	A	C	C	4.10432e-15
13	114033418	G	A	G	4.11561e-15
2	231852212	A	G	G	4.12161e-15
19	35632200	G	A	A	4.14703e-15
3	53926017	C	T	T	4.19272e-15
9	37486005	G	T	T	4.19401e-15
6	166673172	C	T	C	4.30428e-15
7	157082623	G	A	A	4.45483e-15
6	55662497	C	A	A	4.49674e-15
11	16931408	C	T	C	4.69289e-15
15	90294281	C	A	A	4.74653e-15
18	77793985	C	T	T	4.7535e-15
6	32577858	A	G	G	4.77447e-15
7	24758818	T	G	G	4.79544e-15
3	156806431	C	T	T	4.90194e-15
6	141219631	T	A	T	4.99596e-15
20	2854197	A	C	C	5.01652e-15
10	125686488	T	C	T	5.04423e-15
9	37486004	G	C	C	5.05774e-15
2	69962499	T	C	T	5.11569e-15
7	157082607	A	G	A	5.14315e-15
4	128886260	C	T	T	5.17827e-15
1	46216722	G	A	A	5.1842e-15
9	38672523	T	C	T	5.27193e-15
2	41963381	C	T	C	5.34279e-15
10	14029682	A	G	A	5.41874e-15
12	90693103	A	G	G	5.42613e-15
16	1383716	T	C	C	5.52467e-15
13	48869013	G	A	A	5.60751e-15
7	24267358	C	T	C	5.72037e-15
2	47748292	G	A	A	5.82104e-15
8	7879665	C	A	C	5.83273e-15
17	21303254	T	C	T	5.96877e-15
6	10534811	C	G	G	6.10765e-15
15	99886197	C	T	C	6.11633e-15
19	3126191	C	T	T	6.24792e-15
22	16123813	A	G	A	6.27801e-15
11	24535936	C	T	C	6.51032e-15
10	120092046	A	G	G	6.57518e-15
6	135973518	G	T	T	6.65667e-15
22	20378965	C	T	T	6.80591e-15
4	37634192	T	C	T	6.81589e-15
16	78132246	T	C	C	6.83657e-15
8	70927854	T	C	C	6.8997e-15
16	71460564	T	C	T	6.9441e-15
1	222165909	G	T	T	6.96511e-15
2	42181053	G	A	A	7.1259e-15
11	62369881	A	G	G	7.41984e-15
1	90228305	A	C	C	7.56461e-15
1	90228306	A	T	T	7.56461e-15
4	38070984	T	C	C	7.65986e-15
18	9173892	T	G	G	7.7239e-15
7	158124475	T	C	C	8.0042e-15
6	32577811	T	C	T	8.20897e-15
4	190601753	G	C	G	8.24456e-15
16	1354583	G	T	G	8.26351e-15
6	83903626	C	G	G	8.33404e-15
8	101484638	G	C	G	8.42305e-15
16	85137251	C	T	C	8.60898e-15
1	109826136	T	C	C	8.75026e-15
5	754187	C	T	T	9.02294e-15
1	113278578	G	C	G	9.17073e-15
16	606897	C	T	T	9.56936e-15
3	95106563	G	C	G	9.62307e-15
9	126084768	A	G	G	9.65918e-15
17	73585550	G	A	A	9.82333e-15
1	53208727	G	A	A	9.90606e-15
3	72131974	G	A	G	1.00269e-14
2	61060607	C	G	G	1.01742e-14
4	76580894	A	G	G	1.01804e-14
4	164519380	G	C	C	1.02134e-14
17	78851474	C	T	T	1.02276e-14
11	56468202	A	G	A	1.03534e-14
6	158980997	C	G	G	1.0441e-14
10	17271206	C	G	G	1.05433e-14
9	115875312	T	C	C	1.06787e-14
6	41929647	T	C	T	1.07256e-14
5	96232286	T	C	C	1.09427e-14
2	152118271	A	G	G	1.09676e-14
7	36319007	A	G	G	1.11216e-14
4	115148763	A	G	G	1.11429e-14
17	21325300	C	A	A	1.11652e-14
15	22829163	G	T	G	1.11944e-14
10	12677304	T	C	T	1.12488e-14
14	50102595	C	T	T	1.1512e-14
6	166672466	G	A	G	1.15717e-14
15	101792525	G	T	T	1.16179e-14
20	5485337	A	G	G	1.17071e-14
5	178012591	A	G	G	1.1786e-14
3	195721464	C	T	T	1.18461e-14
19	29218679	A	G	G	1.20279e-14
10	52420020	A	G	G	1.21913e-14
12	57480320	A	C	C	1.24642e-14
17	73585553	G	A	A	1.25102e-14
8	33424689	C	T	T	1.25395e-14
4	37563359	T	C	C	1.27231e-14
7	55323334	C	T	T	1.28506e-14
17	70385430	G	A	A	1.29414e-14
6	32571789	A	C	A	1.30012e-14
10	51489224	A	G	G	1.31774e-14
17	78734493	A	G	A	1.38197e-14
15	40397936	T	G	G	1.39827e-14
13	114916036	A	T	T	1.40743e-14
12	96017437	T	C	T	1.41702e-14
10	99160046	T	C	T	1.44132e-14
20	50278330	A	C	C	1.44907e-14
2	28833751	A	G	G	1.45439e-14
17	44337429	C	G	G	1.45805e-14
11	48387540	T	G	G	1.54514e-14
8	10192466	T	C	C	1.54662e-14
4	190575444	G	A	G	1.57503e-14
22	17652646	T	C	C	1.58342e-14
17	41401261	C	A	A	1.60088e-14
17	14254997	C	G	C	1.61164e-14
3	122308318	G	A	A	1.61325e-14
15	78183939	A	G	G	1.61374e-14
2	29276300	T	C	C	1.62713e-14
13	50265810	A	G	G	1.63881e-14
22	37614738	A	C	C	1.70379e-14
15	33487097	T	C	C	1.71576e-14
4	44432	C	T	C	1.74191e-14
9	106940114	A	T	T	1.76934e-14
15	22923779	T	C	C	1.79274e-14
16	19871982	A	G	A	1.79872e-14
10	6177374	T	G	T	1.81115e-14
17	744689	C	T	C	1.83e-14
19	20261352	G	T	G	1.90582e-14
12	32259652	T	G	G	1.90669e-14
16	74401675	G	C	C	1.98211e-14
17	53046667	A	C	A	2.00021e-14
11	56468198	G	A	G	2.02048e-14
7	38389561	A	T	T	2.02936e-14
4	77776205	A	T	A	2.04191e-14
17	57577321	G	A	G	2.11365e-14
12	6535544	G	C	C	2.13635e-14
9	178431	T	C	C	2.14192e-14
16	84636781	G	A	A	2.15824e-14
3	124358726	A	C	C	2.16074e-14
12	6580314	G	A	A	2.24789e-14
3	13041138	A	G	G	2.26517e-14
17	19091611	A	C	C	2.29319e-14
3	195715868	C	T	C	2.36816e-14
2	120048632	A	G	G	2.37057e-14
10	72416441	C	T	T	2.40135e-14
2	65216445	G	C	C	2.41011e-14
6	31240293	T	C	C	2.45474e-14
4	3599866	C	T	C	2.45739e-14
9	27378301	G	A	A	2.47164e-14
17	79581573	T	C	C	2.49212e-14
1	3816604	A	G	G	2.53088e-14
14	91855011	C	A	A	2.55389e-14
17	53654467	A	G	G	2.5559e-14
6	158468356	T	C	T	2.57556e-14
4	3600035	T	C	C	2.59147e-14
20	5620508	A	G	G	2.59477e-14
2	110271723	A	G	G	2.61822e-14
18	8987427	A	G	G	2.65096e-14
[truncated: 16,680 more rows]

## Sheet: CHB
Chr	position	ALTallele	REFallele	higherBindingAllele	pvalue
10	135202333	A	G	A	0
11	189987	A	G	G	0
11	190010	A	G	G	0
9	140620985	T	C	C	0
13	111567954	T	C	C	3.45811e-308
9	66458331	C	G	G	4.01851e-271
14	53684398	G	C	C	8.42113e-252
14	106466372	C	T	C	2.1845e-245
1	149224410	A	C	A	9.73239e-243
9	66458332	T	C	C	7.67337e-239
1	150459816	G	C	C	1.62415e-237
1	150459817	G	T	T	2.11262e-234
2	81893746	A	T	A	4.11944e-229
3	179322632	G	T	T	1.38524e-228
22	50714751	A	G	A	4.09253e-217
4	38807364	A	G	G	4.34725e-214
8	8085524	C	A	C	2.44908e-201
6	32571830	T	A	T	5.81237e-198
6	32571828	G	T	G	2.19867e-191
7	128171280	G	C	C	1.458e-189
5	150827301	A	G	G	2.88243e-189
5	150827304	T	G	G	6.85432e-188
3	129830922	C	A	A	5.01989e-185
2	81893745	G	A	G	3.72877e-183
3	129830726	A	G	G	1.26215e-182
4	187125535	A	G	G	6.3369e-178
2	133029569	A	T	A	2.18164e-164
4	187125524	T	C	C	4.50703e-164
1	120612265	G	A	G	9.69092e-163
1	144520021	G	C	G	1.57781e-157
8	8085515	T	C	T	3.20753e-157
1	17222896	C	G	G	7.78239e-157
18	45206449	A	G	A	2.63865e-156
4	187125428	T	C	C	2.86745e-152
6	32571929	T	C	T	9.51061e-146
4	187125426	G	C	C	9.90081e-146
12	127068865	G	A	A	6.65393e-142
1	17231743	T	C	C	4.35854e-139
17	16901047	G	T	G	1.76561e-136
4	187125460	T	C	C	2.76238e-134
10	127585179	C	G	G	3.78827e-133
10	38383286	C	G	G	4.8452e-129
9	122361333	A	T	A	1.9678e-127
10	38383288	A	C	C	3.54959e-127
19	46390099	G	C	C	3.80572e-127
22	51021271	C	T	T	5.06303e-126
16	89574576	A	G	G	4.54506e-124
3	57678638	C	T	T	4.90461e-124
11	507447	T	C	C	2.48428e-121
9	130955238	G	A	G	4.1312e-120
3	129159269	G	C	C	7.37766e-120
1	32110516	C	A	A	1.02224e-119
3	129159265	G	A	A	1.69507e-119
11	189863	A	T	T	6.63006e-119
3	14257978	A	C	A	1.08142e-118
11	189861	T	A	A	3.44814e-117
3	129159271	G	C	C	3.74449e-117
4	187125556	C	T	C	8.16909e-116
14	106805695	T	A	T	1.64386e-112
16	75498253	T	G	G	1.03303e-111
4	40307564	T	C	C	2.84303e-111
2	198363691	C	G	G	1.40291e-107
4	101130246	A	C	C	1.2467e-106
3	129159267	G	T	T	2.31616e-105
6	30069982	C	G	G	4.00638e-105
2	198363688	C	T	T	1.45833e-104
5	139340779	T	C	T	2.5049e-100
3	23958211	T	C	C	2.96556e-100
12	9436586	A	C	C	3.11228e-99
11	189774	G	A	A	1.204e-98
14	53684451	T	C	T	1.47997e-98
10	43134235	A	G	G	2.47682e-98
11	207698	T	C	C	6.24549e-97
7	65235796	G	C	C	7.55313e-97
19	12404812	G	A	A	9.23971e-97
4	101130251	A	G	G	1.02344e-96
14	86400886	T	A	A	1.61712e-96
9	130955289	A	G	A	1.95478e-96
19	20162928	A	G	G	8.64777e-96
1	149514065	T	C	T	1.00555e-95
1	148000717	T	C	C	4.83976e-94
7	108166790	G	A	A	2.42331e-92
5	179740827	C	T	C	5.0969e-92
1	17231755	T	C	C	1.03396e-91
13	50018841	G	A	A	1.26734e-91
13	50018842	G	T	T	4.35839e-91
6	32441396	A	G	G	4.83369e-90
7	32535288	G	T	T	6.86068e-90
4	187125471	G	A	G	1.00201e-89
9	130955306	T	C	T	4.23027e-89
6	32577889	C	T	T	4.56565e-89
4	38807328	G	A	A	9.0418e-89
2	156490894	T	C	T	3.57473e-88
4	77069602	C	A	A	4.96191e-88
6	133471896	A	G	A	2.86546e-87
9	69663341	T	C	T	7.51334e-87
10	88731263	G	T	T	1.95307e-86
17	37213252	C	T	T	2.86144e-86
10	43134242	T	C	C	1.09043e-85
8	104426910	C	T	T	9.45654e-85
1	148241777	G	C	C	1.50466e-84
4	174089947	G	C	C	1.83613e-84
16	11319329	C	T	T	2.80995e-84
4	187125394	C	G	G	5.92786e-83
8	145180624	C	T	C	1.88157e-82
16	11319330	C	A	A	3.18383e-81
17	36292767	G	A	G	3.23387e-80
12	120729714	C	T	T	4.08926e-80
12	10096086	C	G	C	9.73175e-80
12	120729716	T	C	C	1.07826e-79
7	24758852	T	C	C	1.38851e-79
10	127585307	T	C	C	1.64342e-79
15	91204658	C	T	T	1.89083e-79
8	57264456	T	G	T	2.88362e-79
7	24758818	T	G	G	1.74375e-78
4	101130361	T	C	C	7.15143e-78
14	92302919	A	C	C	7.16096e-77
12	57984923	G	C	C	8.72511e-77
2	2649530	C	T	C	1.02183e-76
19	4247476	T	C	C	2.67889e-76
8	8085652	C	T	T	3.78812e-76
21	43498456	G	C	G	4.63295e-76
1	17222748	C	G	G	1.26143e-75
12	96429377	A	G	G	1.62612e-75
2	92030575	T	C	T	3.64943e-75
19	46389528	C	G	G	4.84242e-75
3	129830961	C	G	G	5.50457e-75
10	134149084	A	G	G	1.15672e-74
3	195916604	A	G	A	1.15637e-73
2	133015576	C	T	C	1.57781e-73
17	79068756	A	G	A	3.45698e-73
6	31240060	G	A	A	5.99476e-73
8	9106638	A	G	G	7.34761e-73
22	50714750	G	C	G	7.86669e-73
4	187125572	A	T	T	1.46639e-72
19	46389531	C	G	G	1.48965e-72
6	31239279	C	T	T	3.9574e-72
5	148737409	C	G	G	5.19923e-72
12	120729718	A	G	G	5.23302e-72
3	53926110	G	C	C	5.23959e-72
10	127585035	G	C	C	5.66996e-72
19	17600057	C	T	C	6.13945e-72
14	67117500	T	G	G	9.16287e-72
6	32577854	A	G	G	1.34139e-71
9	95858337	T	C	C	3.5182e-71
8	21966891	A	C	C	7.33628e-71
10	127585015	T	G	G	8.62377e-71
6	32441392	T	A	A	1.02267e-70
3	195916596	C	T	C	1.08047e-70
12	11700290	A	G	G	1.67217e-70
5	1801432	G	A	A	2.24827e-70
6	32441408	T	C	C	3.2089e-69
21	47716389	A	C	A	4.48415e-69
7	24758753	T	C	C	7.98158e-69
9	66458449	A	T	T	1.78535e-68
2	87581868	C	A	A	4.4002e-68
5	127418858	G	A	A	4.63523e-68
16	15248798	G	A	G	5.13405e-68
3	129831316	G	A	A	1.19397e-67
4	101130150	G	C	C	1.85295e-67
17	19091445	T	C	C	2.72921e-67
4	53578599	C	T	T	4.53741e-67
12	11700317	A	G	G	7.02919e-67
2	114384863	C	T	T	9.57822e-67
12	107380973	C	G	G	1.37748e-66
14	39698466	A	C	A	4.20421e-66
6	160211636	A	G	G	4.80455e-66
18	60773402	T	G	G	1.11384e-65
1	243417832	T	C	C	3.59717e-65
6	130591558	G	A	A	7.77587e-65
12	11700301	A	G	A	1.70774e-64
1	220891416	T	C	T	2.01298e-64
7	44954786	A	G	G	2.69572e-64
5	127418860	G	A	A	5.1253e-64
4	119681875	T	G	G	6.99751e-64
4	187125503	A	G	G	7.08796e-64
9	5510838	T	A	A	8.78445e-64
11	78128047	G	C	C	2.35737e-63
11	65559266	G	A	A	5.10377e-63
17	22208000	G	A	G	5.44484e-63
3	194304623	G	T	T	5.60656e-63
3	192616700	G	T	T	7.75832e-63
12	32259587	G	A	A	9.39253e-63
2	87581867	C	A	A	1.57865e-62
2	232379247	T	C	C	1.59776e-62
3	130613377	G	C	C	1.79577e-62
5	1801426	C	G	G	1.80848e-62
2	46033907	A	G	A	1.87755e-62
12	132413649	C	A	A	2.10139e-62
5	127418861	G	A	A	7.12601e-62
6	71378188	G	A	A	1.37764e-61
2	133015420	C	G	C	1.90485e-61
14	107074701	C	T	T	5.09229e-61
21	38382197	G	C	C	7.21214e-61
9	100273390	G	A	A	7.3272e-61
6	32577907	T	C	C	9.29027e-61
6	36562021	C	G	G	1.02112e-60
12	123131651	T	C	C	1.22392e-60
4	9154426	T	C	T	1.31867e-60
20	58691666	G	T	G	1.40434e-60
9	66553728	T	C	C	1.43388e-60
1	181391978	A	G	A	5.9351e-60
10	31379846	A	T	A	1.35441e-59
2	182655006	A	G	A	1.69451e-59
5	180237662	G	A	A	2.29969e-59
5	54716925	C	T	T	2.66657e-59
5	127418859	G	A	A	3.30256e-59
17	21252089	A	C	C	3.95014e-59
9	37486004	G	C	C	7.34341e-59
2	182655032	A	T	A	8.83551e-59
8	20139768	T	C	T	1.97144e-58
12	132413646	C	T	T	2.19455e-58
17	76239023	C	T	T	3.54518e-58
17	18585468	C	T	C	3.83946e-58
15	70174409	T	C	T	7.52937e-58
9	37486005	G	T	T	8.12632e-58
6	31164763	G	A	A	8.6898e-58
6	44355682	A	G	A	9.89733e-58
11	107729126	A	G	G	1.39397e-57
6	166673157	C	G	C	1.76503e-57
7	65305632	A	C	A	4.81508e-57
5	34245201	A	G	A	6.10084e-57
8	30601617	T	C	T	7.43883e-57
8	86158249	T	C	C	1.40254e-56
10	42644773	G	T	G	3.48096e-56
2	232478868	A	G	G	4.08395e-56
8	12458990	A	C	C	4.46083e-56
7	7030341	A	G	G	7.84895e-56
2	3509687	A	G	A	9.49458e-56
14	106993734	G	C	C	1.11631e-55
2	242640727	G	T	T	1.33358e-55
2	125165867	G	C	G	3.4226e-55
12	9436619	G	C	C	3.82157e-55
7	150106048	T	A	T	5.20533e-55
7	107968675	G	A	G	6.73242e-55
9	135906057	T	C	C	8.94793e-55
6	90348428	C	G	G	1.31104e-54
14	21439975	G	T	T	2.56076e-54
19	38997763	A	C	C	3.16389e-54
8	82042991	A	G	A	4.27871e-54
2	208492143	T	A	A	6.91262e-54
12	127068892	T	C	C	9.30037e-54
17	73293969	A	C	C	1.05391e-53
3	156884634	G	A	A	1.66624e-53
19	44711623	T	C	C	1.67818e-53
4	2264237	G	A	A	1.97262e-53
9	44998898	T	C	C	2.23951e-53
1	218458551	C	T	T	3.74583e-53
14	106995713	G	A	A	4.44852e-53
13	77919589	T	C	C	6.00641e-53
2	232478974	A	G	A	1.02312e-52
17	73293970	G	T	T	1.69906e-52
3	195438443	C	T	C	2.62978e-52
6	97243595	T	C	T	2.72833e-52
8	8085560	A	C	C	2.86534e-52
20	33104135	C	G	G	8.94593e-52
9	126959926	C	T	T	1.03842e-51
6	32441268	A	G	G	1.05118e-51
17	37831304	G	C	C	1.18857e-51
17	19301029	C	G	C	1.65303e-51
11	114997379	G	A	A	2.55277e-51
17	73293971	G	C	C	3.76445e-51
16	75467063	T	C	T	4.97033e-51
4	9214142	C	G	C	6.36613e-51
11	114997377	C	A	A	1.35526e-50
14	53684364	G	A	A	1.64253e-50
7	5938397	G	C	C	3.47542e-50
8	117662112	A	G	G	4.46805e-50
1	179335264	G	A	A	6.00056e-50
2	86422793	C	G	G	6.38234e-50
13	114812901	C	T	C	9.23518e-50
17	33571546	A	G	A	1.12783e-49
14	101012613	G	A	A	1.92783e-49
1	31971707	A	G	G	2.18944e-49
3	16327855	G	T	T	2.62505e-49
4	81151011	G	A	A	2.83467e-49
6	31240041	T	C	C	3.37488e-49
20	2633404	G	C	C	5.01852e-49
4	38806019	G	A	G	5.46129e-49
14	30326936	G	C	G	5.89838e-49
2	156490877	A	G	G	7.13787e-49
3	192616614	T	C	C	8.08181e-49
6	166673149	A	T	A	8.75024e-49
6	31239227	T	C	C	8.8295e-49
17	37213307	T	C	C	9.67509e-49
17	19091452	T	C	T	1.31211e-48
19	20162951	C	G	G	1.43522e-48
7	766220	G	A	A	1.53227e-48
3	166763906	T	G	T	1.53307e-48
5	58667550	G	C	C	1.53886e-48
4	190155185	T	G	T	1.53917e-48
3	4870889	C	T	C	1.57256e-48
17	73293973	C	T	T	1.63636e-48
11	5395559	T	G	T	1.75268e-48
17	41399932	G	C	G	1.84172e-48
1	179335265	G	T	T	2.83402e-48
17	73293972	G	A	A	3.28054e-48
7	24267358	C	T	C	4.19121e-48
6	4154143	G	A	G	6.12762e-48
7	142458987	G	C	G	6.26621e-48
7	141504316	T	C	T	9.0855e-48
2	128588481	G	A	G	1.25807e-47
1	44686507	C	A	A	1.63687e-47
6	32441422	C	T	T	1.84058e-47
12	120729756	T	A	A	2.29056e-47
5	180237653	C	T	T	2.50184e-47
2	45517342	T	C	C	3.19086e-47
4	86528940	C	G	G	3.24022e-47
17	77707120	G	A	A	3.28807e-47
17	37213317	A	C	C	4.60598e-47
2	85619725	T	C	C	4.66342e-47
8	144302092	T	C	C	5.16815e-47
19	20162941	G	A	A	5.27306e-47
1	40241946	A	G	G	6.32856e-47
5	1489089	C	T	T	6.71913e-47
19	38997679	T	G	G	8.5971e-47
11	35052489	C	T	T	1.19417e-46
3	52567968	G	A	A	1.29452e-46
8	143407791	C	T	T	1.3068e-46
17	81039239	A	C	C	1.47583e-46
15	28983936	A	T	T	1.49444e-46
17	65632	T	C	C	1.54641e-46
19	20162962	A	G	G	2.6375e-46
7	156932105	T	C	T	3.14726e-46
14	104155945	G	A	G	4.06668e-46
8	40032181	T	A	A	4.95274e-46
7	108166839	C	T	T	4.97332e-46
12	51612086	T	G	G	5.32142e-46
5	178986632	A	C	C	7.11174e-46
6	167411321	G	A	A	7.6356e-46
1	17223087	T	C	C	7.8296e-46
6	4428223	G	C	G	9.63518e-46
16	84209049	T	C	C	1.12359e-45
22	37554839	G	C	G	1.41151e-45
6	167411322	C	T	T	1.59693e-45
10	31040980	G	A	G	1.60098e-45
17	76628161	A	G	A	2.04417e-45
19	17600140	G	C	G	2.12996e-45
15	31730035	C	G	G	2.26592e-45
16	32095444	T	A	T	2.3413e-45
4	9154448	G	A	G	3.38064e-45
18	72973647	A	G	G	4.05602e-45
21	43897211	A	C	C	4.57978e-45
6	39902200	T	C	C	4.76093e-45
3	125635356	C	G	G	4.77439e-45
9	126959681	G	T	T	5.63755e-45
2	3509671	G	A	G	6.64199e-45
2	196475636	G	A	G	7.13856e-45
2	196398967	T	C	C	7.43923e-45
12	9436617	T	G	G	1.17196e-44
16	75467021	C	G	G	1.29534e-44
7	155089156	G	A	A	1.36495e-44
2	133029641	G	A	G	1.66529e-44
19	20162968	A	C	C	2.02592e-44
9	38672523	T	C	T	2.16678e-44
3	112395841	T	C	C	3.42283e-44
2	132256319	G	C	C	3.99305e-44
16	420302	G	A	G	5.13023e-44
12	10096010	C	G	C	7.15122e-44
3	72737482	T	C	C	8.23635e-44
11	83295176	C	T	T	1.30739e-43
10	99167255	A	G	G	1.48097e-43
2	3155693	T	C	C	2.39437e-43
7	65337976	C	A	A	2.48336e-43
17	19015672	A	G	G	2.7225e-43
11	83295190	C	G	G	2.8041e-43
8	123982982	T	G	G	3.77374e-43
2	3509709	G	C	G	4.19029e-43
11	114997326	A	G	G	7.7083e-43
7	151097841	T	C	C	1.04937e-42
20	47492604	G	A	A	1.19244e-42
19	6639661	G	A	A	1.31384e-42
17	33288655	G	T	T	1.34607e-42
17	1954155	A	G	G	1.41426e-42
13	114634184	G	T	T	1.63349e-42
6	32577858	A	G	G	2.22622e-42
3	14258107	C	T	C	2.54209e-42
2	132130624	C	G	C	3.52934e-42
7	156685395	C	G	G	3.53835e-42
18	77501180	A	G	A	4.98018e-42
6	88506164	A	G	G	5.5019e-42
10	42644975	G	T	G	5.93723e-42
9	70857210	G	A	A	5.96039e-42
1	201374653	T	C	C	6.26071e-42
9	36008997	G	A	A	6.94201e-42
19	58428153	A	G	G	7.30123e-42
5	139682603	C	G	G	7.86678e-42
7	139168560	C	A	C	1.29308e-41
9	470223	G	A	G	1.40798e-41
1	24165186	G	C	C	1.53577e-41
17	4890932	A	C	C	1.69313e-41
15	59225513	G	C	C	1.76418e-41
12	123131578	C	A	A	2.06598e-41
7	38398781	T	G	G	2.55112e-41
3	46249929	T	A	T	2.58217e-41
15	22923771	C	T	T	2.79934e-41
15	34816223	G	A	A	3.38551e-41
17	18966943	A	G	G	4.08563e-41
19	17516628	A	G	G	5.12888e-41
7	64255019	G	T	T	6.14981e-41
4	190600881	T	C	T	6.89093e-41
2	131036984	G	A	G	7.77055e-41
2	113993344	C	A	A	7.82197e-41
5	150677806	A	G	G	8.32366e-41
14	106477980	A	T	T	1.15433e-40
8	579614	T	C	T	1.17063e-40
4	133045472	A	C	A	2.26043e-40
4	38805983	C	T	C	3.66534e-40
18	45206467	T	C	C	3.82197e-40
13	28712743	C	T	T	5.70577e-40
6	31239868	C	G	C	5.71571e-40
5	1489073	A	G	G	5.86766e-40
16	89574685	C	G	G	6.02155e-40
16	11589761	C	A	A	7.31547e-40
9	35080011	A	C	C	8.13951e-40
2	133029640	C	G	C	8.15283e-40
19	949284	A	G	G	8.77898e-40
10	87984457	T	C	T	8.97843e-40
21	38905810	C	G	G	9.99635e-40
6	29855856	C	T	T	1.00517e-39
7	30485710	C	A	A	1.00622e-39
17	78851303	G	A	A	1.06524e-39
4	10118745	T	G	T	1.13148e-39
6	31239205	T	C	C	1.4536e-39
15	44091386	A	G	A	1.46732e-39
5	14870691	C	G	C	1.60301e-39
4	18023845	A	G	G	1.66418e-39
17	18908189	G	A	G	1.93573e-39
15	22923779	T	C	C	2.24929e-39
5	177027110	T	C	C	2.74791e-39
1	201374677	C	A	A	3.5091e-39
4	190861991	T	C	C	3.51843e-39
16	75496949	T	G	G	3.60876e-39
7	100552867	C	T	C	3.66297e-39
5	148737412	G	C	C	5.93269e-39
17	76362713	G	A	G	6.15102e-39
4	10001833	T	G	T	6.78603e-39
7	73149302	A	G	G	7.51301e-39
7	158153699	C	T	C	8.58118e-39
3	98053033	C	T	C	9.9881e-39
14	90117111	T	C	T	1.14601e-38
17	79602212	C	A	C	1.31269e-38
1	149204484	G	A	G	1.35438e-38
15	22923757	A	G	G	1.72178e-38
2	128588601	G	A	G	2.1797e-38
6	44355699	C	T	C	2.27217e-38
9	66456295	G	A	G	2.85809e-38
18	72979640	A	G	G	3.13752e-38
3	118938119	C	T	T	3.33852e-38
10	26673717	C	G	C	4.68396e-38
2	43267774	A	C	A	4.74267e-38
11	68731536	T	C	C	5.74058e-38
4	101130456	C	T	T	6.27901e-38
20	16371871	G	T	T	6.29202e-38
8	77912608	T	A	A	6.90971e-38
6	32557782	A	G	G	7.01137e-38
16	33445854	G	A	A	8.40808e-38
15	78183939	A	G	G	8.92994e-38
14	23026213	C	G	G	1.21501e-37
7	149332845	T	C	T	1.54125e-37
5	133984646	C	T	T	2.05468e-37
2	233304352	A	G	G	2.15386e-37
22	37680998	A	G	G	2.27801e-37
4	86477672	A	G	A	2.73354e-37
9	35079913	C	T	T	2.78649e-37
14	88675660	T	C	T	2.81019e-37
17	79602218	A	C	A	2.96788e-37
20	52681083	G	A	A	3.67736e-37
9	126959752	A	G	G	3.91141e-37
17	38252660	A	G	G	4.28807e-37
17	73585686	C	T	T	5.4819e-37
7	31851610	G	A	A	5.52364e-37
4	102267821	C	A	C	5.81104e-37
14	88675954	T	C	T	6.83361e-37
6	155832225	T	C	T	7.02915e-37
17	19015691	C	T	T	8.84497e-37
8	41480509	A	G	G	9.89463e-37
19	46974762	G	A	G	1.18596e-36
12	69754012	T	C	C	1.27814e-36
6	37665938	C	T	T	1.33901e-36
17	56429673	G	A	A	1.40098e-36
4	102267822	G	A	G	1.49247e-36
9	44118802	C	G	G	1.56066e-36
6	169825843	T	G	T	1.87243e-36
10	88731160	C	G	G	2.18613e-36
7	44954816	T	C	C	2.2791e-36
11	207275	G	C	C	2.31388e-36
19	55118441	A	G	G	2.48363e-36
16	5289712	A	G	G	2.89741e-36
1	21766663	C	G	G	4.33843e-36
14	90422211	A	G	G	5.50649e-36
1	149294693	C	G	C	5.81638e-36
9	20997090	G	C	G	5.83736e-36
17	41401199	G	A	A	5.91082e-36
1	17231790	T	A	A	6.14854e-36
2	86422816	G	T	T	6.47148e-36
9	126959973	A	G	G	6.72541e-36
6	158452654	A	G	G	6.92957e-36
16	88847547	A	C	A	7.62839e-36
6	32430508	T	C	C	7.78989e-36
2	106428720	A	G	G	8.38007e-36
3	176967114	T	C	T	9.52587e-36
1	246495399	T	C	T	1.01839e-35
6	24646504	T	C	C	1.06591e-35
1	149204488	G	C	G	1.12642e-35
17	19091466	T	C	C	1.19061e-35
6	32557776	T	C	C	1.20012e-35
5	150503377	T	C	C	1.25038e-35
5	1799737	T	C	C	1.35816e-35
6	6393103	A	G	A	1.51729e-35
4	81151006	G	C	C	1.63381e-35
5	74292026	A	C	A	1.6798e-35
7	47976985	T	C	T	1.71505e-35
16	10813568	A	C	A	2.19318e-35
3	156300724	T	C	C	2.30634e-35
17	73585569	G	C	C	2.85133e-35
6	32557812	T	C	C	2.87863e-35
1	16957122	C	T	C	2.90927e-35
14	102414825	C	T	C	2.94752e-35
6	111194703	G	C	G	3.29511e-35
9	36009010	A	G	G	3.34199e-35
9	138853225	C	G	G	3.45427e-35
3	129325640	C	T	T	3.83649e-35
2	70342815	G	A	G	4.54364e-35
6	31239827	T	C	T	5.92021e-35
16	25269322	G	A	A	6.01735e-35
1	17231788	T	C	C	6.47854e-35
2	128588734	G	T	G	7.1908e-35
10	115720514	C	G	G	7.67347e-35
1	149294658	A	G	A	9.08053e-35
19	949281	G	A	A	1.02342e-34
6	34759884	C	G	G	1.02478e-34
5	79950781	G	A	G	1.02884e-34
14	106995720	C	T	T	1.50494e-34
21	43870361	G	T	T	1.60475e-34
3	165019652	T	C	T	1.64605e-34
10	99159963	G	C	G	1.803e-34
4	186125023	A	G	G	1.82474e-34
12	43679188	T	C	T	1.84859e-34
4	132663194	A	G	A	2.18934e-34
9	126959784	C	A	A	2.30623e-34
4	37563634	C	T	T	2.32348e-34
10	10667921	G	C	G	2.42283e-34
4	103748797	G	A	A	2.4956e-34
18	43036210	A	G	A	2.54611e-34
9	44118807	A	C	C	2.78167e-34
17	21561881	C	T	C	2.88641e-34
7	48031624	C	A	A	2.92185e-34
2	106886496	G	C	G	3.20027e-34
5	56205357	G	A	G	3.49486e-34
13	103109995	C	T	T	3.79712e-34
11	44087989	T	G	G	4.09713e-34
6	117804146	G	A	A	4.28737e-34
17	21222027	C	T	C	4.72995e-34
10	81445073	A	G	G	5.55057e-34
19	19431423	G	T	G	5.90684e-34
11	33060769	C	T	T	6.06803e-34
3	126724369	A	C	A	6.50853e-34
19	2096704	C	A	A	7.32766e-34
1	39991588	T	G	G	7.46805e-34
17	21561709	G	A	G	7.93141e-34
12	80327800	A	G	G	8.59169e-34
3	127391853	G	T	T	8.61858e-34
4	10001861	A	G	G	9.83273e-34
2	11020809	T	C	T	1.13483e-33
17	73585678	C	T	T	1.14458e-33
5	156475173	G	A	G	1.164e-33
8	86557694	T	C	C	1.53454e-33
2	101705989	A	G	G	1.56801e-33
8	95694225	A	G	G	1.6054e-33
17	61851588	T	C	C	1.78025e-33
16	28765986	T	C	C	2.73233e-33
3	193549408	C	T	T	2.94173e-33
11	18791589	G	C	G	3.32149e-33
5	34008100	T	C	C	3.3796e-33
6	31239296	C	G	G	3.49906e-33
3	129831161	C	G	G	3.99201e-33
17	56736433	A	G	G	4.0917e-33
2	9550446	C	G	G	5.36797e-33
6	32430604	A	C	C	6.07451e-33
17	6917798	C	T	C	6.61566e-33
8	8426753	T	C	C	6.6418e-33
4	37563702	G	A	A	6.97858e-33
6	32576296	G	A	A	7.8684e-33
17	19015698	A	G	G	9.48749e-33
10	101817557	T	C	T	9.97924e-33
19	35632200	G	A	A	1.08977e-32
19	53898366	C	A	A	1.09379e-32
2	242818097	G	T	G	1.20858e-32
4	81151023	T	C	C	1.3113e-32
5	10260001	A	T	T	1.41445e-32
17	73258087	G	C	G	1.59255e-32
10	47655817	C	A	A	1.67739e-32
3	196670092	A	C	C	1.68167e-32
12	107380905	C	G	C	1.79232e-32
12	64209976	T	C	T	1.85113e-32
1	212952820	C	A	C	2.12831e-32
13	23889435	C	T	C	2.21553e-32
6	34759881	G	A	A	2.98943e-32
6	32657505	C	T	T	3.26124e-32
4	190597798	A	G	A	3.29609e-32
8	95845964	A	G	A	4.09833e-32
9	126959804	T	G	G	4.48287e-32
2	128588611	C	G	C	4.53862e-32
15	45937625	A	C	A	5.01774e-32
2	242711560	T	G	G	5.16375e-32
12	75136903	A	G	A	5.32721e-32
7	149332825	T	C	T	5.42539e-32
5	60057526	G	A	G	5.85633e-32
9	44118806	G	A	A	6.21408e-32
7	30838361	A	G	G	6.40993e-32
15	86043485	A	G	A	7.19365e-32
6	167370127	G	A	A	7.35961e-32
12	105093533	G	A	G	8.42045e-32
9	5097544	T	C	T	8.69734e-32
21	43897194	G	A	A	8.69843e-32
1	161349026	C	T	C	1.2714e-31
2	174763936	A	G	A	1.29324e-31
2	242711574	C	T	T	1.34054e-31
7	38398813	C	T	T	1.35251e-31
8	86557676	C	G	G	1.40313e-31
12	51612021	T	G	G	1.51832e-31
1	192777807	C	G	C	1.52422e-31
8	144302179	T	C	C	1.52469e-31
2	233305284	A	G	G	1.59873e-31
16	69999300	A	C	C	1.65475e-31
16	89386934	A	G	A	1.78252e-31
10	46951454	A	G	A	1.79241e-31
9	44118825	T	C	C	2.00476e-31
6	13299601	T	G	T	2.02691e-31
1	161360016	G	T	T	2.25232e-31
7	154796307	G	A	A	2.31749e-31
8	143407713	C	T	T	2.60738e-31
19	46974781	A	G	G	3.05107e-31
7	157313212	G	A	G	3.92877e-31
19	38997635	C	A	A	4.1045e-31
2	233305281	C	T	T	5.67163e-31
15	78202946	A	G	G	5.69524e-31
13	77582708	G	C	G	6.76582e-31
2	235405784	T	G	G	7.58464e-31
22	37680999	T	C	C	7.7611e-31
2	169068506	C	T	C	7.89017e-31
11	7541601	T	C	C	8.30745e-31
19	46390280	C	T	T	9.38031e-31
6	32590473	C	T	T	1.11177e-30
18	77443093	C	A	C	1.16731e-30
14	107150960	C	A	A	1.19515e-30
5	67940883	C	T	T	1.40678e-30
5	5752290	G	C	G	1.61784e-30
16	21531865	G	C	C	1.63128e-30
9	66553697	G	A	G	1.82696e-30
1	200849619	T	G	T	1.93051e-30
10	1082289	C	T	T	1.95288e-30
5	110052325	A	G	A	1.96987e-30
17	76362868	A	C	A	2.03578e-30
17	7233162	G	C	C	2.13436e-30
20	58691715	G	A	G	2.15309e-30
19	18169445	G	C	C	2.24926e-30
12	106696586	G	A	A	2.27385e-30
15	78202945	A	G	G	2.38956e-30
15	78202948	A	G	G	2.41206e-30
3	131080641	A	G	G	2.49062e-30
6	29855849	C	A	A	2.59732e-30
5	5752275	A	G	A	2.7135e-30
9	70646472	A	G	G	2.96721e-30
14	54037507	T	C	C	3.00061e-30
5	168279140	G	A	G	3.06455e-30
3	156884667	G	C	C	3.11873e-30
2	113993385	G	C	C	3.22336e-30
22	22611278	T	C	C	3.24045e-30
17	41587045	G	T	G	3.82141e-30
3	193549449	T	C	C	4.21902e-30
5	14870606	G	T	G	4.39065e-30
19	1021237	G	A	A	4.39081e-30
17	61951670	C	A	A	4.56151e-30
9	66553727	C	T	C	4.57962e-30
6	31239306	G	T	T	5.08544e-30
7	30503187	A	C	C	5.1849e-30
7	139368394	T	C	C	5.21282e-30
1	209280982	A	T	T	6.13616e-30
5	110052401	A	G	A	6.14976e-30
18	74813565	A	G	G	6.58288e-30
6	42947013	C	G	G	6.59937e-30
2	99109132	A	G	A	7.21711e-30
7	152272347	T	C	T	7.7228e-30
15	86033184	G	T	G	8.12282e-30
19	2598257	C	A	A	8.25315e-30
19	47291492	A	G	G	8.4078e-30
15	22462306	T	C	C	8.82547e-30
7	98978766	A	G	G	8.95899e-30
9	36009015	G	T	T	9.51984e-30
19	55677523	T	C	T	9.55943e-30
17	78851206	C	T	T	9.90592e-30
21	9548874	C	T	C	1.06509e-29
4	25314315	G	C	C	1.16913e-29
1	31129219	C	T	C	1.17507e-29
16	85720955	A	G	A	1.18795e-29
15	77118743	G	A	G	1.22092e-29
2	10930903	C	T	T	1.71036e-29
17	75321120	T	C	T	1.76731e-29
13	111123730	C	T	T	1.77554e-29
14	96423681	A	C	C	1.89492e-29
9	44767865	G	C	G	2.13571e-29
6	32657543	T	G	G	2.15712e-29
12	104888056	G	C	G	2.30411e-29
19	35632212	T	C	C	2.36513e-29
13	40621796	A	G	G	2.39504e-29
7	73082082	T	C	C	3.06091e-29
4	187071282	C	G	G	3.4328e-29
5	5752333	C	T	C	3.63518e-29
2	71204246	G	A	A	3.71966e-29
11	118797227	A	T	T	4.02076e-29
20	16371855	C	G	G	4.24559e-29
8	103944047	T	A	A	4.40493e-29
17	57976658	C	T	C	4.4362e-29
12	90102794	A	C	C	4.62765e-29
7	150736382	A	G	G	4.84021e-29
22	37614738	A	C	C	4.84783e-29
20	58691706	G	T	G	4.90017e-29
9	126959586	T	C	C	4.94355e-29
2	232478874	C	G	C	4.99131e-29
4	190566191	G	C	G	5.05649e-29
17	21220301	C	G	G	5.27083e-29
19	46389603	G	T	T	5.39332e-29
19	46974752	C	G	C	5.40761e-29
1	21766453	C	A	C	5.41593e-29
5	5752276	C	G	C	5.79897e-29
9	20289153	G	A	G	6.67368e-29
1	117048903	A	G	G	6.79147e-29
15	65592947	A	T	T	7.74789e-29
11	47421965	T	G	G	7.90628e-29
4	187112629	C	G	G	7.90854e-29
19	36231719	C	T	T	7.99152e-29
8	581089	T	C	C	8.09319e-29
20	4776299	C	G	G	8.42729e-29
8	82042900	A	C	C	8.93925e-29
4	83660687	T	C	C	9.25471e-29
19	52693298	G	A	A	9.61215e-29
17	76165357	G	C	C	9.64296e-29
10	120092046	A	G	G	1.07918e-28
7	66352142	A	T	T	1.14742e-28
6	29716901	T	G	G	1.22615e-28
6	167263394	A	C	A	1.33287e-28
9	4559775	T	C	T	1.44498e-28
3	131080674	A	C	C	1.45598e-28
17	81060588	C	T	T	1.45943e-28
18	77793985	C	T	T	1.61374e-28
3	157299917	T	C	C	1.63018e-28
12	131919594	G	C	G	1.70631e-28
1	145130022	A	G	G	1.71148e-28
19	4328447	T	C	C	1.72624e-28
2	676457	C	G	G	1.7309e-28
20	4776298	C	T	T	2.02507e-28
7	30838147	C	G	C	2.12106e-28
14	39583533	G	T	T	2.1732e-28
20	13757942	A	G	G	2.19424e-28
2	64957988	A	G	G	2.33988e-28
5	1828228	A	T	T	2.50079e-28
19	50603747	A	G	G	2.51716e-28
11	70049253	C	T	T	2.68331e-28
1	155220390	A	G	G	2.7145e-28
20	3026415	T	C	C	2.71639e-28
1	181399618	T	G	G	2.72295e-28
1	208777895	G	A	G	3.08327e-28
15	63340990	T	C	C	3.18801e-28
18	54752314	C	T	T	3.38345e-28
15	79231518	G	A	A	3.4212e-28
11	71498291	C	T	T	3.4327e-28
20	52681167	A	G	G	3.57213e-28
1	67520083	T	C	T	3.72745e-28
17	5389454	C	A	A	3.8197e-28
15	20532813	T	C	T	3.94392e-28
18	54751727	G	A	A	4.07621e-28
19	10514842	C	A	A	4.25287e-28
20	36755932	C	G	C	4.34519e-28
2	233305277	C	G	G	4.7835e-28
7	142469638	T	C	T	5.00362e-28
1	181399643	A	G	G	5.1148e-28
6	15897464	C	T	T	5.2364e-28
2	114260706	C	G	G	5.30979e-28
7	55955281	G	T	T	5.9097e-28
7	47977034	G	A	G	6.77201e-28
3	125485626	G	A	G	6.88208e-28
17	62915614	T	A	A	6.92175e-28
18	77443046	T	C	T	7.52777e-28
10	112032958	G	A	G	7.55935e-28
4	124285130	C	T	C	7.61454e-28
3	53252338	A	G	G	8.51352e-28
10	71168653	G	T	G	9.09642e-28
7	66767611	G	T	T	9.21541e-28
7	66460772	G	A	A	9.4701e-28
19	38524310	T	C	C	1.07394e-27
13	101910617	A	G	G	1.09331e-27
3	125485623	G	A	G	1.18935e-27
2	208929601	A	G	G	1.27755e-27
8	103548424	C	G	G	1.28957e-27
19	53360861	G	A	A	1.34433e-27
7	7361323	T	A	A	1.45766e-27
22	37496847	T	C	T	1.60259e-27
9	3526374	G	A	A	1.62301e-27
6	139350165	T	C	C	1.65122e-27
1	15850613	A	G	G	1.78522e-27
1	85410544	T	C	C	1.83083e-27
1	31904623	G	A	G	1.93328e-27
15	41234745	T	C	T	1.95169e-27
22	22931189	A	G	A	1.98361e-27
17	58087754	G	A	G	2.00991e-27
1	226967459	T	G	T	2.04956e-27
6	31154358	T	G	T	2.10838e-27
10	54725754	G	A	A	2.23017e-27
7	142109974	A	G	A	2.32039e-27
9	44998848	G	C	C	2.40495e-27
8	33424689	C	T	T	2.41037e-27
2	68598955	C	T	T	2.43258e-27
15	85520329	G	C	C	2.49929e-27
7	141437940	A	C	A	2.76249e-27
17	21561683	G	C	G	3.19333e-27
6	31036783	G	A	A	3.22596e-27
19	1075035	C	A	A	3.40863e-27
13	25192752	T	C	T	3.46301e-27
22	18589614	T	C	C	3.50751e-27
16	88847523	C	T	C	3.70301e-27
3	48282695	G	A	A	3.71468e-27
18	596992	G	T	T	3.8072e-27
17	56736459	C	T	T	3.84275e-27
21	11071883	T	C	C	3.92629e-27
1	148008698	C	T	C	4.16379e-27
6	44225723	C	A	A	4.4073e-27
8	82042901	G	T	T	4.80229e-27
17	66287598	A	G	G	4.86926e-27
15	74286882	T	C	C	5.06911e-27
7	47189207	C	T	T	5.40201e-27
3	161111739	C	G	C	5.76832e-27
9	95301397	C	T	C	5.79204e-27
9	35749014	A	G	G	6.01457e-27
4	105640872	A	G	G	6.16206e-27
2	233305282	C	G	G	6.85141e-27
7	38389561	A	T	T	7.05492e-27
4	37563697	T	A	A	7.18017e-27
3	195277104	G	A	A	7.43616e-27
2	242641864	T	C	C	7.47868e-27
22	37679671	T	C	T	7.54096e-27
8	144635608	C	G	G	8.04869e-27
10	42631236	A	G	A	8.65468e-27
13	49165875	A	G	G	8.93297e-27
19	38997896	T	C	C	9.16186e-27
12	90674600	A	C	C	9.28687e-27
14	93799221	A	G	G	9.96808e-27
3	124358907	G	A	G	1.13843e-26
20	34644985	G	A	G	1.16999e-26
12	9555175	T	C	T	1.18989e-26
4	48273207	A	G	G	1.26979e-26
11	33061663	T	C	C	1.28728e-26
3	16414198	A	G	G	1.29277e-26
6	31462600	A	C	C	1.29565e-26
2	9419411	A	G	A	1.50589e-26
6	92436633	A	T	T	1.53051e-26
2	11020903	A	T	A	1.53887e-26
7	100608710	C	A	A	1.56621e-26
2	133014131	A	G	A	1.57089e-26
7	47977089	G	A	A	1.68592e-26
15	91138666	T	C	C	1.69594e-26
1	38367404	T	C	C	1.74947e-26
6	30080994	C	G	G	1.74994e-26
11	94336431	C	T	C	1.84997e-26
22	50639367	C	A	A	1.85483e-26
1	113278578	G	C	G	1.96237e-26
18	72973762	A	G	G	2.10865e-26
8	6947282	G	A	G	2.24956e-26
2	61298512	T	C	T	2.31044e-26
17	21303254	T	C	T	2.31135e-26
14	21101241	C	A	A	2.32374e-26
8	82707880	G	A	A	2.35749e-26
1	181399683	A	G	G	2.36229e-26
14	102459203	T	C	C	2.40463e-26
11	8406036	A	G	G	2.4392e-26
4	38805942	C	G	C	2.46262e-26
6	15248947	T	C	C	2.53516e-26
17	79093505	C	G	G	2.67083e-26
2	120048632	A	G	G	2.77278e-26
8	6635519	G	A	G	3.28983e-26
2	163448112	G	A	A	3.32067e-26
1	200849676	G	A	G	3.42123e-26
10	38383332	G	A	A	3.61618e-26
8	103548510	G	A	A	4.20731e-26
7	104995031	T	C	C	4.31892e-26
10	104574422	G	A	A	4.45244e-26
7	143944575	G	A	G	4.4796e-26
2	11020902	A	G	A	4.62458e-26
2	113190918	G	C	C	4.83e-26
3	161032917	G	T	T	4.93169e-26
12	106696557	C	G	G	6.22894e-26
11	8406049	C	T	T	6.25377e-26
2	127886233	T	C	T	6.45219e-26
5	69696923	A	G	G	6.65381e-26
4	3600042	A	G	A	8.63753e-26
1	202896398	T	A	A	9.04715e-26
1	161348992	C	T	C	9.28015e-26
13	21100414	G	T	T	9.53585e-26
19	52693277	C	T	T	9.83134e-26
17	20370796	C	T	T	1.02712e-25
6	31239855	G	C	G	1.10503e-25
2	239007232	G	A	G	1.11824e-25
3	185955898	G	A	A	1.19124e-25
6	33897458	A	T	A	1.30137e-25
17	77707067	A	G	G	1.30493e-25
2	127886158	T	C	T	1.40842e-25
17	21303252	C	G	C	1.46707e-25
22	18589613	G	A	A	1.49482e-25
12	111351599	C	A	A	1.55342e-25
2	87626758	T	C	T	1.6497e-25
22	24308379	T	G	G	1.68661e-25
22	22978886	C	T	C	1.73055e-25
6	117002277	T	G	G	1.88721e-25
1	85763899	T	C	C	1.92794e-25
3	186683100	G	T	T	1.95306e-25
22	45631398	C	T	T	1.97123e-25
7	32767795	A	G	G	1.99532e-25
3	52567794	C	A	A	2.04746e-25
6	32595874	T	C	C	2.09297e-25
9	69382269	C	A	C	2.1513e-25
17	76470982	A	G	G	2.18848e-25
19	40696513	G	T	T	2.2794e-25
2	127399116	T	C	T	2.45609e-25
22	45833021	G	T	G	2.49225e-25
18	51915281	C	A	A	2.54249e-25
1	209280976	T	G	T	2.54901e-25
3	17193348	A	C	C	2.56397e-25
5	55310583	G	C	G	2.64276e-25
19	3126191	C	T	T	2.77375e-25
1	219240852	C	T	T	2.9812e-25
7	152272366	C	T	C	3.04104e-25
2	242711554	T	G	G	3.0979e-25
1	67390481	C	G	G	3.11847e-25
12	57512875	G	C	C	3.2592e-25
1	33586199	G	T	G	3.58986e-25
17	74267749	C	T	T	3.65255e-25
12	15724215	T	C	C	3.65802e-25
1	24151996	A	C	C	3.75474e-25
2	197107205	A	G	G	3.82852e-25
6	30069957	A	G	G	4.02994e-25
17	21551704	G	T	G	4.03205e-25
10	97592286	A	G	G	4.32984e-25
10	129893913	C	T	T	4.42159e-25
11	118560857	A	G	G	4.74778e-25
17	21561921	G	T	G	4.89305e-25
17	43525697	A	G	G	5.0616e-25
20	25848597	A	T	T	5.10903e-25
6	160211700	G	C	C	5.14405e-25
19	12876964	C	G	G	5.28085e-25
6	32576341	A	G	G	5.35678e-25
8	90813872	A	C	C	5.44074e-25
9	129830280	A	G	G	6.54634e-25
2	106357860	T	A	A	7.09842e-25
9	214804	G	A	G	7.61625e-25
9	37422520	T	C	C	8.18003e-25
6	160114376	A	G	A	8.92637e-25
8	6575683	G	A	G	9.49713e-25
11	83295311	C	T	T	1.02877e-24
2	192112652	G	A	A	1.12648e-24
5	1653991	G	C	C	1.14779e-24
21	47716547	G	C	G	1.16316e-24
18	45206234	C	G	C	1.20187e-24
1	201540382	A	G	A	1.21592e-24
9	42251318	G	C	C	1.33414e-24
5	117842404	A	G	G	1.3427e-24
3	195919435	T	C	C	1.37948e-24
2	97505297	G	T	T	1.40351e-24
1	144932415	G	C	C	1.48003e-24
17	76470983	A	G	G	1.50139e-24
11	39053974	A	C	A	1.54263e-24
12	7342343	G	C	C	1.61313e-24
16	66556265	C	A	A	1.62001e-24
15	98503759	T	C	C	1.62834e-24
21	43846729	G	A	G	1.74984e-24
3	195934884	C	A	A	1.76317e-24
7	7030244	C	T	T	1.84842e-24
15	78203037	A	G	G	1.86925e-24
8	95694269	T	C	C	2.15169e-24
14	66104820	G	T	T	2.25048e-24
11	64007976	T	C	C	2.31818e-24
15	65592944	A	G	G	2.32197e-24
1	110230138	A	G	G	2.32951e-24
3	125485627	T	A	T	2.35334e-24
7	65235831	T	C	C	2.35855e-24
22	38966410	T	A	A	2.38721e-24
14	21081640	A	G	G	2.4558e-24
9	93954315	T	C	T	2.61598e-24
16	2962038	G	C	C	2.7556e-24
5	7794738	A	G	G	2.79551e-24
7	17206756	C	T	T	2.82837e-24
1	234569772	A	C	A	3.28871e-24
4	66931170	A	G	A	3.31901e-24
4	187112394	T	A	A	3.35874e-24
17	30846624	G	C	C	3.40662e-24
6	32576275	T	G	G	3.58921e-24
2	207629795	A	T	T	3.62963e-24
16	2957039	A	G	G	3.7937e-24
6	188969	G	T	T	3.79681e-24
14	63850720	A	C	A	4.54626e-24
8	110656773	C	T	T	4.62904e-24
4	190861875	G	C	C	4.74456e-24
19	46974748	G	C	G	4.85161e-24
1	156326895	A	T	T	4.8689e-24
14	67116203	T	C	C	4.89015e-24
6	160211697	T	C	C	4.93031e-24
1	180895826	T	C	T	5.02646e-24
5	10636254	A	G	G	5.17855e-24
11	7712081	A	G	A	5.34076e-24
10	115323334	C	A	A	5.63973e-24
11	56468554	C	A	C	5.65281e-24
3	131080505	A	C	C	5.71466e-24
9	106856243	G	A	G	5.75504e-24
17	56736442	C	T	T	6.02822e-24
2	197098638	T	C	T	6.07579e-24
1	144932414	C	A	A	6.14308e-24
18	11293890	G	T	T	6.18133e-24
4	53578618	T	C	C	6.22752e-24
11	94706466	A	T	T	6.36736e-24
17	47468020	T	C	C	6.53562e-24
17	19015578	T	A	T	6.62588e-24
6	31154262	C	T	C	6.79777e-24
7	968438	T	C	C	7.20047e-24
2	127225153	A	G	G	7.72918e-24
15	86043398	G	A	G	7.81894e-24
16	2957040	C	T	T	8.02912e-24
19	44008355	A	C	C	8.32715e-24
3	171252282	A	C	A	8.36181e-24
1	149711815	A	G	G	8.67727e-24
11	94706467	A	G	G	8.82761e-24
8	103548538	G	A	A	8.96715e-24
18	66652846	G	A	G	9.02092e-24
9	111882365	G	A	A	9.30066e-24
8	2591463	C	G	G	9.61747e-24
17	43306305	G	C	C	1.00766e-23
3	125709366	A	G	G	1.0898e-23
10	51489279	G	A	A	1.14602e-23
7	100552536	C	T	C	1.2058e-23
8	41561383	A	G	G	1.23281e-23
8	119601450	G	C	C	1.30263e-23
22	22555768	C	T	C	1.38655e-23
6	57353722	G	A	G	1.49277e-23
2	49255431	T	C	C	1.58905e-23
13	29224601	G	C	G	1.65113e-23
2	207629846	T	A	A	1.78054e-23
17	56736439	A	C	C	1.81003e-23
5	10635947	T	C	C	2.00411e-23
8	86810206	T	A	T	2.00942e-23
21	11097276	G	A	G	2.05064e-23
12	53715096	A	T	T	2.06254e-23
3	126690942	C	G	G	2.076e-23
22	50311973	G	A	A	2.07634e-23
3	129057723	C	A	C	2.11117e-23
2	242817835	C	G	G	2.31275e-23
7	154794927	C	G	G	2.39687e-23
19	20389378	G	A	G	2.41797e-23
3	320201	C	A	A	2.44748e-23
1	10490789	C	G	G	2.57159e-23
11	1017239	T	C	T	2.57733e-23
11	102359151	A	T	A	2.58886e-23
1	15573775	G	A	G	2.66913e-23
14	21081643	G	A	A	2.71324e-23
3	156009614	G	A	G	2.79933e-23
6	25405259	A	G	G	2.80253e-23
7	100552550	C	T	C	2.90191e-23
6	86303504	C	A	A	3.00149e-23
9	101693959	A	C	A	3.04826e-23
14	20909282	T	C	T	3.05569e-23
6	29932916	G	T	T	3.06574e-23
5	177433811	C	G	G	3.07217e-23
1	168908969	G	A	G	3.32815e-23
8	6274963	C	A	C	3.43099e-23
13	40229891	A	G	G	3.51103e-23
1	150586316	G	A	A	3.60803e-23
9	68408952	C	G	C	3.64984e-23
19	30328666	C	G	G	3.96822e-23
19	41769025	T	A	T	4.34067e-23
9	33025701	C	G	G	4.34782e-23
12	1800220	T	G	G	4.4375e-23
2	160568604	A	G	G	4.55105e-23
17	21561596	C	T	C	4.67018e-23
12	52615823	T	C	T	4.70927e-23
16	85137251	C	T	C	4.72795e-23
2	71297982	T	C	C	4.8887e-23
2	137139689	C	T	T	4.98683e-23
4	190566108	T	C	T	5.14875e-23
4	4250334	C	T	T	5.20507e-23
12	32259652	T	G	G	5.22674e-23
2	233305296	C	T	T	5.29391e-23
7	99815247	C	T	T	5.30893e-23
14	106478024	C	T	T	5.76952e-23
14	69377385	C	T	T	5.84979e-23
5	5752251	G	A	G	6.55627e-23
2	128588456	G	A	G	6.81591e-23
5	127036279	A	C	A	6.81762e-23
9	6932105	A	G	G	6.92441e-23
14	40592380	G	T	G	6.97662e-23
17	56736435	A	G	G	7.24881e-23
6	139613223	A	G	G	7.27945e-23
15	30396042	C	T	C	7.37145e-23
20	46523696	C	T	T	7.37179e-23
9	66489423	C	T	C	7.91457e-23
17	21241955	G	T	T	8.04032e-23
11	102359116	T	G	G	8.19134e-23
6	31239172	T	C	C	8.49645e-23
2	133015939	G	T	G	8.54119e-23
9	126962364	C	A	C	8.70346e-23
3	196347142	C	T	T	9.05405e-23
5	57763016	T	C	C	9.12293e-23
6	6331873	C	T	C	9.95293e-23
8	2585696	C	T	C	1.00032e-22
16	69797192	A	T	A	1.02876e-22
9	135145279	C	T	T	1.07334e-22
10	46983813	C	G	G	1.0824e-22
4	48175573	C	T	C	1.13411e-22
20	29594482	G	A	G	1.16794e-22
15	77312041	A	G	A	1.1763e-22
2	137139548	T	C	C	1.18571e-22
3	141160371	G	A	A	1.19004e-22
4	177230482	T	C	C	1.20732e-22
9	126962361	C	G	C	1.25293e-22
1	241974553	G	A	A	1.28139e-22
6	32572408	A	G	G	1.30202e-22
12	11700361	G	T	T	1.3033e-22
19	47119910	G	T	T	1.30445e-22
6	126115244	G	C	C	1.34972e-22
12	75136872	G	A	A	1.38484e-22
18	8794816	G	T	G	1.42036e-22
5	180237601	T	C	C	1.42537e-22
10	133977098	T	C	T	1.42771e-22
3	99759396	A	C	C	1.45739e-22
15	49764132	C	A	C	1.67601e-22
7	56883409	G	C	G	1.70404e-22
18	2656088	G	A	A	1.76908e-22
10	354301	T	C	T	1.80308e-22
8	143407847	G	A	A	1.82189e-22
5	73255974	C	T	C	1.82744e-22
9	44767934	A	G	A	1.82778e-22
10	51489224	A	G	G	1.85038e-22
1	149225725	C	A	C	2.11652e-22
15	28835272	G	A	G	2.17581e-22
9	130895602	G	T	T	2.22872e-22
6	153309343	T	C	T	2.24058e-22
2	135426618	C	T	C	2.29581e-22
2	129512138	C	A	C	2.30515e-22
21	47716552	A	G	A	2.40119e-22
8	638421	G	C	G	2.41813e-22
15	77312005	G	A	G	2.46761e-22
6	12011687	G	C	G	2.49491e-22
8	58127828	G	C	G	2.55048e-22
3	126674133	G	T	T	2.71994e-22
2	239007236	A	C	C	2.7522e-22
8	8086107	T	G	G	2.78235e-22
18	10953914	G	A	G	2.83676e-22
11	13508857	G	C	C	2.85184e-22
6	32441276	T	C	C	2.88301e-22
4	3584212	T	C	T	2.89901e-22
14	20909246	A	G	G	2.9014e-22
2	157049149	A	C	A	2.90399e-22
6	26033828	A	G	G	3.01619e-22
1	209281032	T	C	C	3.19952e-22
22	45631393	C	A	A	3.40447e-22
2	182655042	G	T	G	3.4143e-22
14	104156108	G	C	G	3.50761e-22
12	58570269	C	G	C	3.54295e-22
10	99160046	T	C	T	3.59901e-22
17	65031935	G	A	A	3.6024e-22
8	12286609	C	T	C	3.76701e-22
6	31239821	T	G	T	4.30383e-22
1	201540530	G	T	G	4.46284e-22
20	61657028	T	C	C	4.51459e-22
3	95106563	G	C	G	4.59125e-22
7	29131435	C	G	C	4.60436e-22
3	13129665	C	T	T	4.82503e-22
7	44954768	A	C	C	4.83034e-22
11	107729205	G	C	C	4.87749e-22
3	156300822	C	T	T	4.95726e-22
19	10547226	T	C	C	5.01439e-22
14	21081632	A	G	G	5.33985e-22
5	102681381	T	C	T	5.50806e-22
17	78903474	A	G	G	5.64146e-22
14	106805123	C	T	T	5.66374e-22
6	3187454	C	T	C	5.78712e-22
16	28765691	T	C	C	5.82232e-22
15	77312063	C	T	C	5.82684e-22
15	78203059	C	T	T	5.88269e-22
6	32572388	C	T	T	6.05404e-22
7	127775902	A	G	G	6.76585e-22
2	132256414	T	C	C	7.00747e-22
4	3632660	T	G	T	7.0883e-22
4	103748943	A	G	G	7.21289e-22
22	39496336	T	G	G	7.42351e-22
14	20909253	C	G	G	7.46005e-22
2	106886684	G	A	G	7.93534e-22
17	7236175	A	G	G	7.947e-22
5	176798040	G	T	T	8.00878e-22
6	32576247	C	T	T	8.48574e-22
19	38524288	A	G	G	8.63783e-22
19	30596841	C	T	T	9.65513e-22
17	79602737	A	G	A	9.73868e-22
9	139661042	G	T	T	1.09252e-21
22	50980985	T	G	T	1.10118e-21
2	132256410	A	G	G	1.11486e-21
12	47584352	G	A	G	1.1226e-21
22	39468949	C	A	A	1.1554e-21
17	19015723	T	A	A	1.17061e-21
9	66458087	G	C	C	1.17943e-21
22	35806238	T	G	G	1.19817e-21
6	32605043	T	C	C	1.20034e-21
11	57479732	C	G	C	1.22666e-21
1	16940287	T	C	C	1.23137e-21
19	23299760	C	T	C	1.37916e-21
22	50455595	T	G	G	1.38228e-21
2	242817934	C	T	C	1.42469e-21
19	58144519	G	C	C	1.45142e-21
2	106886471	G	A	G	1.45262e-21
5	102596816	T	G	G	1.46108e-21
13	23889562	G	A	G	1.49121e-21
13	23889567	T	C	T	1.49121e-21
2	117781499	C	T	C	1.53439e-21
4	40266986	C	A	C	1.57159e-21
1	159791464	C	G	C	1.61236e-21
7	5013879	T	G	G	1.66686e-21
5	41773067	T	C	C	1.69759e-21
1	144993501	G	A	G	1.70686e-21
6	32552143	T	C	C	1.74174e-21
6	32552144	C	A	A	1.74174e-21
3	186176304	T	G	T	1.76432e-21
11	56468561	G	A	G	1.77739e-21
4	57775064	C	T	C	1.89884e-21
10	1507960	A	G	A	1.9346e-21
9	6932013	G	A	A	2.01037e-21
10	42643946	T	C	T	2.02865e-21
11	24535936	C	T	C	2.04161e-21
11	3675315	C	T	C	2.04281e-21
2	120113520	G	A	A	2.04692e-21
7	102119627	G	A	A	2.04697e-21
15	58181186	T	C	T	2.20738e-21
7	94953895	A	G	G	2.22466e-21
19	46974728	T	C	C	2.28194e-21
12	9966944	C	G	G	2.38159e-21
2	217950905	G	T	G	2.43616e-21
2	137140059	A	G	G	2.45464e-21
13	43123925	T	C	T	2.46347e-21
14	20909255	G	A	A	2.6488e-21
17	39065784	A	T	T	2.69655e-21
7	134856299	A	C	C	2.77956e-21
14	23272614	A	G	G	2.78454e-21
16	14097341	C	T	T	2.86496e-21
19	7197880	C	T	T	2.87351e-21
16	75496943	C	T	C	2.99119e-21
8	638503	C	G	C	3.05073e-21
11	64645037	T	C	C	3.42353e-21
9	72097942	A	G	G	3.51756e-21
1	39957169	T	C	C	3.6103e-21
14	107253731	T	A	A	3.67597e-21
22	37535328	G	C	G	3.68129e-21
10	134145452	C	A	A	3.68349e-21
8	86557755	T	A	A	3.76056e-21
2	42181053	G	A	A	3.80238e-21
12	131917296	C	A	A	3.97774e-21
14	96136794	G	A	G	4.01073e-21
17	21303191	A	G	A	4.09465e-21
4	37563388	C	G	G	4.24303e-21
1	159576476	T	C	C	4.35739e-21
11	56468560	C	T	C	4.47055e-21
1	39492462	T	C	C	4.49505e-21
2	45517320	C	T	C	4.51604e-21
5	127418850	G	C	C	4.72563e-21
15	22461973	C	T	T	4.83337e-21
17	78734493	A	G	A	5.23409e-21
2	227770727	C	G	G	5.35278e-21
3	122135331	T	A	A	5.41681e-21
22	48314463	A	G	A	5.45467e-21
4	187112310	A	G	G	5.76264e-21
16	75496963	C	G	C	5.82993e-21
1	107599258	T	A	A	6.12458e-21
11	114997554	A	G	G	6.14464e-21
6	32576347	C	G	G	6.22271e-21
10	75911342	G	C	C	6.35547e-21
4	190576693	A	C	C	6.72403e-21
3	127474030	A	G	G	6.80502e-21
12	131617075	G	C	C	7.06457e-21
8	73898003	T	C	T	7.20613e-21
21	43498656	A	G	G	8.08101e-21
12	109255853	C	G	C	8.76186e-21
12	16657364	G	A	G	8.94595e-21
3	15352477	C	G	G	8.98281e-21
10	98460669	A	G	G	9.03484e-21
8	118532964	G	A	A	9.06628e-21
2	85645773	G	A	A	9.08029e-21
4	9370544	C	T	T	9.24493e-21
1	44686433	A	G	G	9.57747e-21
11	58414794	G	A	G	9.5939e-21
19	53863951	G	A	A	9.86362e-21
12	125281102	T	G	T	9.8647e-21
12	57480320	A	C	C	1.03869e-20
17	39065785	A	T	T	1.0993e-20
6	14095755	A	G	G	1.11379e-20
1	110230073	G	C	C	1.13985e-20
6	139094638	G	A	A	1.1993e-20
4	106394380	A	C	C	1.20613e-20
1	247335322	T	C	C	1.24264e-20
17	43306345	C	G	G	1.25256e-20
2	121070811	T	C	C	1.25573e-20
16	74926947	G	A	A	1.35763e-20
4	48273123	C	T	C	1.35784e-20
10	97592297	G	C	C	1.37098e-20
11	108096141	G	A	G	1.40433e-20
3	15352476	C	A	A	1.41197e-20
12	106751552	G	A	A	1.48485e-20
10	51489257	C	T	T	1.5224e-20
2	127399079	G	A	G	1.53913e-20
11	102359035	G	A	G	1.54543e-20
10	91413368	T	C	T	1.54768e-20
6	167372186	G	A	A	1.59204e-20
1	182577811	G	C	G	1.68633e-20
2	9861042	G	T	G	1.73128e-20
15	52392836	C	G	G	1.73223e-20
4	190861768	C	G	G	1.73885e-20
3	53283654	G	T	T	1.75509e-20
1	241803658	G	A	G	1.85174e-20
6	29855386	T	C	C	1.88459e-20
15	26327351	A	T	T	1.92133e-20
16	21528857	A	G	G	2.02033e-20
16	89181890	C	T	C	2.11941e-20
8	2075378	T	C	T	2.26698e-20
19	51321083	A	G	G	2.45585e-20
20	45834507	G	A	A	2.475e-20
3	195223808	C	T	T	2.48424e-20
2	61060607	C	G	C	2.55334e-20
4	38180384	A	G	A	2.56791e-20
4	20702071	A	G	G	2.69029e-20
3	3670883	T	C	C	2.73588e-20
5	102560370	C	G	G	2.7485e-20
8	142337734	A	G	G	2.76045e-20
1	247289590	G	C	C	3.00671e-20
2	120113607	T	C	C	3.06807e-20
5	112005293	C	A	C	3.0685e-20
2	217950825	G	A	G	3.07387e-20
7	7860667	G	A	G	3.12466e-20
2	121024987	G	A	A	3.127e-20
1	168378448	T	C	C	3.15819e-20
3	46773510	T	G	T	3.27428e-20
4	151247294	A	C	C	3.2857e-20
17	21303190	A	G	A	3.39347e-20
2	36585272	A	G	G	3.44659e-20
19	58912737	T	C	C	3.44941e-20
10	18947379	A	G	G	3.54309e-20
2	9894577	G	A	A	3.61482e-20
7	100933792	C	G	G	3.75547e-20
15	26327350	A	T	T	3.87701e-20
6	25405358	G	A	A	3.90782e-20
6	158468356	T	C	T	4.0318e-20
12	121107393	T	C	C	4.23053e-20
16	58743454	C	A	A	4.25359e-20
3	53778621	A	G	A	4.26706e-20
4	190610952	G	C	G	4.50833e-20
12	9596018	C	A	A	4.65765e-20
5	141475461	A	C	A	4.76594e-20
9	6932111	C	G	G	4.78919e-20
9	44118873	G	A	A	4.84486e-20
7	7829250	C	T	T	4.9661e-20
7	38389627	T	G	G	5.20504e-20
5	73255944	A	G	A	5.48103e-20
5	124288028	G	A	A	5.54752e-20
2	137140043	A	G	G	5.5482e-20
6	29855409	G	A	A	5.8887e-20
5	114937759	A	C	C	6.03261e-20
15	21968035	T	G	G	6.07946e-20
9	106856043	C	T	T	6.28389e-20
2	242672027	T	G	T	6.30048e-20
7	99699436	A	G	G	6.41759e-20
2	122320213	T	C	C	6.4907e-20
3	15416027	G	T	G	6.58803e-20
6	2861960	A	C	A	6.94643e-20
4	18008199	C	A	A	7.17337e-20
2	233305302	G	A	A	7.23158e-20
19	48832874	G	C	C	7.50315e-20
6	31587870	T	A	A	7.95877e-20
10	31275071	T	C	C	8.08471e-20
6	34759954	G	A	A	8.39237e-20
15	102294828	G	C	G	8.47457e-20
10	115720674	A	G	G	8.54492e-20
10	42611389	G	A	G	8.75022e-20
7	25896618	C	G	G	8.87309e-20
14	92627160	A	G	A	8.94639e-20
11	8632490	A	C	A	8.97658e-20
16	11319295	C	G	G	8.99106e-20
2	133043337	T	C	T	9.13963e-20
3	186648045	A	G	G	9.24867e-20
6	31239802	G	C	G	9.9067e-20
6	84140786	T	G	G	1.00534e-19
1	181399775	A	G	G	1.01286e-19
1	152853467	G	C	C	1.02993e-19
4	38165551	G	A	A	1.03035e-19
6	32441199	G	A	A	1.03243e-19
7	94134860	G	A	A	1.03362e-19
12	121790521	G	T	T	1.06393e-19
17	899941	G	C	C	1.08991e-19
10	69609323	T	C	C	1.11698e-19
2	136552371	G	A	A	1.11791e-19
7	2750083	T	A	A	1.1203e-19
12	1058738	G	C	C	1.12846e-19
6	2861984	C	G	C	1.15892e-19
2	129512293	G	A	G	1.23157e-19
12	19635846	C	T	T	1.29417e-19
21	43321371	T	G	G	1.34248e-19
10	52420016	C	T	T	1.35141e-19
8	22571391	A	T	T	1.35432e-19
7	144411165	T	C	C	1.37251e-19
4	187071321	C	T	T	1.39708e-19
14	96136775	A	C	A	1.44956e-19
7	76256385	T	G	G	1.46338e-19
21	16095345	C	A	C	1.52636e-19
2	71204610	C	G	G	1.53077e-19
15	21968199	G	T	G	1.61186e-19
1	241715500	G	A	A	1.6133e-19
16	71929231	T	C	C	1.63224e-19
1	6952095	A	C	A	1.66162e-19
14	24505537	G	C	C	1.67338e-19
8	143407837	A	G	G	1.68489e-19
7	129108517	A	G	A	1.72624e-19
1	11865804	G	A	A	1.77902e-19
17	65032014	C	G	G	1.82737e-19
4	2736579	C	G	G	1.85371e-19
22	51222052	A	G	G	1.87557e-19
6	139613221	A	G	G	1.92849e-19
13	25592301	G	A	A	1.95026e-19
16	29984962	C	A	A	1.96952e-19
12	132413710	G	C	C	1.98806e-19
16	82768981	A	T	T	2.04846e-19
7	7829255	C	T	T	2.05419e-19
20	25736932	G	A	G	2.14086e-19
20	5485337	A	G	A	2.23588e-19
6	2861915	T	C	T	2.24902e-19
4	105640906	C	T	T	2.32179e-19
15	91210643	C	T	T	2.32864e-19
11	8405881	G	A	A	2.3673e-19
1	9335745	T	C	C	2.39823e-19
6	29670512	T	G	G	2.43345e-19
8	141609060	G	C	G	2.44811e-19
5	171788725	C	T	C	2.51485e-19
1	59850368	T	G	T	2.63646e-19
20	33103521	C	G	G	2.67826e-19
1	40781177	C	A	A	2.72906e-19
9	139246588	G	A	A	2.73379e-19
7	24759138	A	G	G	2.82408e-19
1	161413599	G	C	C	2.83524e-19
19	17505933	C	A	C	2.84619e-19
12	21692908	C	T	C	2.84828e-19
22	44725343	G	A	A	2.86312e-19
1	40254522	A	G	G	2.98454e-19
17	41419385	G	A	A	2.98724e-19
15	50426964	A	T	T	2.99455e-19
3	126691108	C	T	C	3.08841e-19
2	135341200	G	A	A	3.20706e-19
10	81744848	A	T	A	3.28538e-19
3	126691104	A	G	G	3.32134e-19
17	7155056	C	T	T	3.356e-19
12	111351439	G	T	T	3.39613e-19
1	94313296	T	C	C	3.41494e-19
11	58414996	G	T	G	3.42134e-19
2	106404363	T	C	T	3.42239e-19
8	105301427	T	C	T	3.71295e-19
11	83295373	C	T	T	3.76397e-19
14	106049363	C	G	C	3.80613e-19
12	9596019	A	G	G	3.81151e-19
12	132812327	C	T	C	3.83944e-19
2	10931001	G	A	A	3.9138e-19
3	88434394	A	G	G	3.95216e-19
15	26327349	A	T	T	3.95636e-19
2	113932940	C	G	G	4.02932e-19
15	40361767	A	C	C	4.38771e-19
4	37563359	T	C	C	4.46063e-19
2	132256420	T	C	C	4.70721e-19
10	28858889	T	C	T	4.74394e-19
2	37194073	C	G	G	4.79999e-19
16	15949647	A	G	G	4.88474e-19
18	8987427	A	G	A	4.91957e-19
6	57555347	G	A	G	4.94427e-19
8	95694181	C	T	T	4.97049e-19
12	125383129	A	C	C	4.98501e-19
15	48105080	A	G	G	5.0535e-19
19	12551058	T	C	C	5.23809e-19
3	196696889	A	G	G	5.34892e-19
11	77300741	T	G	G	5.53066e-19
17	47296341	A	G	A	5.59135e-19
6	342227	A	G	G	5.61534e-19
13	47709330	G	A	G	5.97645e-19
21	32662229	C	G	G	5.98168e-19
2	106886764	A	G	A	6.06436e-19
15	52781256	G	A	G	6.1587e-19
6	32590498	G	T	G	6.32031e-19
20	4776320	C	T	T	6.35596e-19
1	76758281	C	G	G	6.40647e-19
4	10729362	T	C	T	6.46217e-19
21	43528072	A	G	G	6.52676e-19
16	68228427	T	C	T	6.70754e-19
19	58912788	A	C	C	6.78385e-19
14	107239049	C	T	T	6.86574e-19
2	132272917	A	G	G	7.25349e-19
2	97748271	G	A	A	7.28145e-19
2	26220838	T	C	C	7.3361e-19
12	75874076	C	T	T	7.72918e-19
22	50714749	T	C	T	7.73714e-19
2	224689223	G	A	A	7.78685e-19
2	224689239	G	A	A	7.78685e-19
1	22345647	T	C	C	7.96593e-19
12	124196891	G	C	C	8.18929e-19
19	41769104	C	A	A	8.41022e-19
7	303040	G	C	G	8.50672e-19
2	10953001	T	G	G	8.60705e-19
7	47709216	C	T	T	8.63879e-19
10	5625014	T	A	A	8.69174e-19
14	51279108	C	T	C	8.92447e-19
18	12702577	C	T	T	9.03053e-19
18	54753626	C	G	C	9.12161e-19
19	39348178	T	C	C	9.17164e-19
7	100933828	C	T	T	9.53868e-19
7	38388777	A	G	G	9.65821e-19
9	5100862	T	C	T	9.73811e-19
20	1099329	G	A	A	9.9959e-19
7	76116200	T	G	G	1.02321e-18
7	29131494	G	A	G	1.03423e-18
15	65592968	A	C	C	1.07824e-18
19	20162985	C	T	T	1.13059e-18
10	26736478	T	C	C	1.1585e-18
19	53868816	T	A	A	1.232e-18
18	77793965	T	C	C	1.23916e-18
19	35632176	T	C	C	1.24632e-18
3	47051026	G	A	A	1.24634e-18
1	145326106	T	A	T	1.25125e-18
8	39801323	A	C	A	1.25189e-18
19	873258	G	C	C	1.27662e-18
9	132031138	C	G	G	1.28729e-18
9	66489862	C	T	C	1.30577e-18
6	74363837	T	C	C	1.3111e-18
14	24768949	C	G	G	1.3312e-18
2	232582085	G	A	A	1.33976e-18
1	148536816	G	A	G	1.40042e-18
6	20791511	G	A	G	1.44053e-18
11	18791646	T	C	T	1.47914e-18
22	38658633	T	C	C	1.48843e-18
4	3957350	T	C	C	1.50878e-18
8	6635450	T	C	T	1.59295e-18
20	42545777	C	T	C	1.59641e-18
6	160211554	G	T	T	1.71123e-18
18	21281168	C	T	C	1.72306e-18
1	59850352	T	A	T	1.75867e-18
6	32986822	C	A	C	1.82002e-18
22	37535471	T	C	T	1.85226e-18
17	21221827	A	G	G	1.85434e-18
17	3867938	C	T	T	1.90052e-18
8	26834108	G	C	C	1.98675e-18
21	38444890	G	A	G	1.99016e-18
9	114839327	G	A	G	2.1046e-18
1	59756092	T	A	A	2.15294e-18
4	37563440	T	A	A	2.15823e-18
17	42085147	C	T	T	2.1684e-18
6	32572322	T	C	C	2.17262e-18
12	132812257	G	A	G	2.18717e-18
9	70992807	C	T	C	2.37093e-18
9	6932042	T	C	C	2.40597e-18
19	48832873	G	A	A	2.4844e-18
20	61657250	A	G	A	2.49588e-18
12	133263825	A	G	G	2.5921e-18
4	190756986	C	T	C	2.65588e-18
2	98206429	A	G	G	2.76903e-18
2	242254737	C	G	C	2.78365e-18
6	36303065	T	C	T	2.82246e-18
4	84143528	C	T	C	2.86931e-18
5	1540302	G	A	G	2.88714e-18
3	114238458	C	T	T	2.89337e-18
3	12829036	T	C	T	2.91034e-18
9	126962448	C	T	C	2.94234e-18
5	14251404	C	T	C	2.99513e-18
5	151041932	T	C	C	3.05795e-18
7	2394316	G	C	C	3.06429e-18
7	87731334	G	C	G	3.09985e-18
19	54668545	G	C	C	3.22372e-18
11	24535914	C	A	C	3.2717e-18
9	5609107	A	G	G	3.29925e-18
6	24547650	C	T	C	3.30878e-18
13	54603549	C	T	T	3.31287e-18
16	12009861	G	A	A	3.33987e-18
3	125709213	T	C	C	3.3952e-18
9	20289073	C	G	C	3.51597e-18
22	18579761	A	C	A	3.53616e-18
1	90228306	A	T	T	3.55985e-18
9	33390619	G	A	A	3.62441e-18
6	29796152	C	G	G	3.72094e-18
1	199243228	A	G	A	3.78174e-18
19	633618	A	C	C	3.88562e-18
2	208031724	C	G	G	3.92951e-18
5	169578628	A	G	A	4.0489e-18
13	20496529	T	A	A	4.18056e-18
4	4291825	T	C	C	4.25961e-18
19	8999453	T	C	C	4.27353e-18
2	20876736	C	T	T	4.27409e-18
18	54753625	C	A	C	4.32352e-18
6	99790144	G	A	G	4.48053e-18
19	50603775	A	G	G	4.5707e-18
12	50969179	G	T	G	4.81242e-18
4	186508723	T	G	G	5.07856e-18
13	33479451	T	A	A	5.12569e-18
16	88847516	A	G	A	5.17074e-18
16	29350998	T	G	G	5.22617e-18
4	48199814	C	T	C	5.27131e-18
10	54725776	C	T	T	5.46966e-18
19	7243084	A	T	A	5.52414e-18
9	99449290	T	C	C	5.5989e-18
9	112074268	G	T	T	5.87203e-18
4	146631230	T	C	T	5.95138e-18
13	22523489	C	T	C	5.97911e-18
8	42010602	A	G	G	6.18679e-18
14	106986878	T	C	C	6.22203e-18
1	179335162	C	G	G	6.23604e-18
17	19091467	C	T	T	6.28102e-18
8	3182114	A	G	A	6.33569e-18
1	33358757	C	G	G	6.36318e-18
16	84636781	G	A	A	6.36625e-18
2	186120486	T	C	T	6.37383e-18
18	66652800	G	A	G	6.43244e-18
3	194871405	A	G	G	6.4471e-18
14	106786531	A	G	A	6.5733e-18
2	121070741	T	C	C	6.66508e-18
20	22456489	A	G	G	6.77434e-18
10	43605902	G	A	G	6.876e-18
12	99092837	G	A	A	7.0092e-18
21	16795249	A	G	A	7.11523e-18
4	25877086	T	A	T	7.19581e-18
17	16190418	C	G	G	7.28156e-18
22	22611477	A	G	A	7.2827e-18
8	11732603	G	T	G	7.5269e-18
9	107512888	C	A	C	7.63579e-18
14	93631864	G	A	A	7.68626e-18
10	98346649	G	T	T	7.78334e-18
12	132380827	G	C	C	8.78417e-18
1	210001048	C	A	A	8.95437e-18
14	35343409	G	A	A	9.05595e-18
12	47584431	C	G	C	9.20173e-18
20	25846283	C	A	A	9.3424e-18
6	29760373	C	A	A	9.38058e-18
5	40835627	T	C	C	9.63835e-18
1	17231749	A	G	A	9.81776e-18
9	69802324	C	T	C	9.82833e-18
6	53200320	C	G	G	9.83007e-18
9	45739677	G	A	G	9.96228e-18
2	227637763	T	A	A	1.00902e-17
9	140117968	G	A	A	1.0196e-17
22	19466886	C	T	C	1.02627e-17
1	205308914	C	G	G	1.05089e-17
15	93142966	T	G	T	1.1213e-17
14	24768952	C	A	A	1.12369e-17
7	100933826	T	C	C	1.17934e-17
1	231664329	G	T	T	1.18893e-17
22	46983745	T	C	C	1.20636e-17
11	118566746	G	C	C	1.2317e-17
19	2811892	T	C	C	1.25093e-17
2	137139707	T	C	C	1.25655e-17
17	73513749	C	A	A	1.28452e-17
6	31325159	A	G	G	1.29577e-17
17	7358710	G	T	T	1.30575e-17
4	2736567	T	C	C	1.32768e-17
5	55610575	G	T	G	1.33261e-17
1	178512331	G	T	T	1.3355e-17
15	52392863	A	G	G	1.38683e-17
17	33981912	G	A	G	1.3992e-17
19	21751988	T	C	C	1.39995e-17
2	111632917	G	A	A	1.42887e-17
17	47826367	C	T	T	1.43127e-17
7	100209747	C	A	A	1.46921e-17
6	28367683	G	T	T	1.50597e-17
6	32572326	T	C	C	1.57204e-17
20	61657116	A	G	A	1.60077e-17
2	114148097	G	C	C	1.60135e-17
7	102312248	A	G	G	1.60674e-17
16	89386808	G	A	G	1.62804e-17
2	23622698	A	G	G	1.65253e-17
2	190955393	A	C	A	1.75496e-17
14	106812115	C	G	C	1.76624e-17
4	3599975	C	A	C	1.77076e-17
6	31587938	G	A	A	1.81776e-17
1	40265078	C	T	T	1.82769e-17
14	68773298	G	C	C	1.82877e-17
3	125484885	T	C	C	1.8472e-17
6	166673231	G	A	G	1.85612e-17
22	50339007	G	C	C	1.8635e-17
1	109632020	A	G	G	2.02613e-17
12	10696297	T	C	C	2.03019e-17
6	32441202	G	C	C	2.04065e-17
2	42324396	C	G	C	2.05006e-17
2	12317284	A	C	C	2.07445e-17
2	128568434	C	A	A	2.09605e-17
5	5365240	A	G	A	2.10086e-17
2	152118271	A	G	G	2.11411e-17
6	29855401	G	C	C	2.17014e-17
1	201540509	C	T	C	2.21903e-17
6	32653536	A	C	C	2.24593e-17
3	182447365	C	T	T	2.26571e-17
6	32497824	A	C	C	2.2806e-17
16	89238119	G	C	C	2.33516e-17
17	48133313	C	A	A	2.35116e-17
2	242050876	G	A	A	2.35579e-17
14	106465458	C	T	T	2.39389e-17
7	100637213	A	G	A	2.40394e-17
6	31165012	T	G	G	2.4765e-17
14	93170901	C	A	C	2.53263e-17
12	31226699	C	A	A	2.56446e-17
16	88298414	A	C	C	2.58174e-17
2	225979314	G	A	G	2.62918e-17
3	140824888	G	T	T	2.65628e-17
5	53784	C	G	G	2.6715e-17
6	29796257	T	C	C	2.6971e-17
16	897028	G	T	G	2.70893e-17
3	195576719	A	G	G	2.73365e-17
10	44811998	T	C	C	2.75648e-17
2	20876760	T	G	T	2.76069e-17
12	48936290	A	G	G	2.76712e-17
1	119765192	T	G	G	2.77425e-17
22	38572582	T	C	T	2.79206e-17
7	48019357	C	G	G	2.80763e-17
7	102107697	C	G	G	2.96245e-17
2	133673609	T	A	T	2.96468e-17
16	89259428	T	C	C	3.02676e-17
7	31728180	C	T	T	3.02847e-17
11	67351585	G	C	C	3.07593e-17
22	44845516	C	T	T	3.15475e-17
1	17074966	T	C	T	3.17039e-17
2	9795776	T	C	C	3.1885e-17
13	52386125	T	C	T	3.22294e-17
13	23889581	C	T	C	3.26311e-17
6	32590501	C	A	A	3.29116e-17
11	194696	A	G	G	3.30055e-17
7	32546045	C	T	T	3.43811e-17
14	75409043	A	T	T	3.45263e-17
6	33050654	A	G	A	3.48045e-17
19	50972278	G	A	G	3.56434e-17
9	2622134	T	C	C	3.71138e-17
22	44845528	T	C	C	3.71576e-17
20	4041276	T	C	C	3.72105e-17
22	22555796	T	C	T	3.86321e-17
19	46389677	A	G	G	3.94239e-17
7	158123116	C	A	C	4.0309e-17
6	111279659	G	A	A	4.07536e-17
11	8854673	A	C	C	4.11074e-17
3	129731220	C	T	C	4.18019e-17
13	23889365	A	G	G	4.2118e-17
16	21518453	C	G	G	4.21391e-17
1	76758231	C	T	C	4.27556e-17
19	14886892	G	A	A	4.28914e-17
14	81639159	T	A	A	4.55621e-17
9	6243935	C	G	G	4.57089e-17
11	9650750	G	C	G	4.58379e-17
3	13374244	C	T	T	4.61822e-17
15	48104979	C	A	A	4.7021e-17
17	28071796	C	G	C	4.74521e-17
17	5141800	G	A	A	4.81702e-17
16	81034323	A	G	G	4.82831e-17
4	9964799	T	G	G	4.89202e-17
2	191538562	A	C	A	4.91328e-17
1	143137090	G	A	A	4.92294e-17
14	73393878	A	G	A	4.9817e-17
2	231444526	T	G	T	5.09189e-17
5	178451107	C	T	C	5.10332e-17
10	1082554	T	C	T	5.1246e-17
12	31226701	T	A	A	5.13881e-17
7	38388773	A	G	G	5.22129e-17
3	72397279	G	A	A	5.2454e-17
14	52303348	T	A	T	5.35874e-17
4	9002422	C	T	T	5.36575e-17
1	110230016	A	G	A	5.41658e-17
4	190601890	A	G	A	5.57906e-17
10	51489215	T	C	T	5.59794e-17
6	130582277	T	C	C	5.64274e-17
20	48247128	G	A	A	5.7191e-17
8	22941873	G	C	C	5.96351e-17
7	32546118	G	T	G	6.10301e-17
6	166673235	C	T	C	6.15546e-17
5	90458777	G	C	C	6.20746e-17
6	33281719	C	A	A	6.28455e-17
12	10548071	C	G	C	6.29933e-17
7	6388581	T	A	A	6.32393e-17
8	3182115	G	T	G	6.36343e-17
10	70855972	T	A	A	6.49423e-17
22	50339008	T	C	C	6.5907e-17
13	47709343	A	G	A	6.73776e-17
2	42523696	T	C	C	6.7982e-17
3	124358726	A	C	A	6.8512e-17
2	157049217	T	A	T	6.85332e-17
14	106786537	C	T	C	7.10781e-17
9	31211304	T	C	T	7.14855e-17
4	44432	C	T	C	7.42121e-17
7	76071412	G	A	G	7.44281e-17
7	76116201	T	C	C	7.50104e-17
19	33667945	A	G	G	7.57877e-17
3	186176333	A	C	A	7.64662e-17
7	150755008	C	A	A	7.83849e-17
13	113623512	T	C	C	7.84035e-17
8	65554520	C	T	T	8.3816e-17
6	31465819	T	C	T	8.57632e-17
18	70653097	A	G	G	8.83118e-17
2	242050870	T	C	C	8.91887e-17
7	99815108	T	C	C	8.99533e-17
1	228771365	G	A	A	9.26224e-17
21	43321528	G	A	G	9.42394e-17
6	32606357	A	C	C	9.473e-17
10	112563179	T	C	C	9.62232e-17
5	125165191	A	G	G	9.70934e-17
9	5094034	A	G	A	9.83176e-17
15	21927580	C	T	C	1.00734e-16
1	90228305	A	C	C	1.01269e-16
17	41401242	G	A	A	1.01557e-16
4	8429943	G	T	G	1.02103e-16
4	57775116	C	G	G	1.09912e-16
13	21063524	G	A	G	1.10081e-16
9	41954461	T	A	T	1.11002e-16
1	179335158	T	C	C	1.15152e-16
5	75902716	A	G	G	1.16891e-16
6	21189286	A	G	G	1.17016e-16
4	84469852	T	C	C	1.18915e-16
8	61825060	G	C	C	1.1986e-16
12	68845536	G	A	G	1.20167e-16
13	39889672	G	C	G	1.23295e-16
3	178978991	C	T	T	1.26268e-16
4	10729386	C	T	C	1.2876e-16
19	41381647	C	A	A	1.28983e-16
6	166673178	T	C	T	1.2976e-16
4	100768553	G	A	A	1.29784e-16
6	83903626	C	G	G	1.30991e-16
1	160854620	C	T	T	1.31127e-16
4	190608874	C	G	C	1.36656e-16
9	5098411	A	G	A	1.39384e-16
6	31240293	T	C	C	1.39685e-16
16	88847537	C	T	C	1.43258e-16
2	232469447	T	G	T	1.43965e-16
6	166673181	C	T	C	1.44575e-16
11	88041133	G	T	T	1.45501e-16
1	9634838	G	A	A	1.46272e-16
3	178978994	C	G	G	1.50152e-16
7	37389804	T	C	T	1.50988e-16
7	47189260	T	A	A	1.52555e-16
12	31226702	G	T	T	1.52781e-16
4	57396576	T	C	C	1.58411e-16
3	195683255	C	A	C	1.60463e-16
2	242818026	C	T	C	1.62063e-16
2	242818044	A	G	G	1.65107e-16
6	32605207	G	C	C	1.66433e-16
1	149204414	C	T	C	1.6802e-16
19	3035895	T	G	G	1.77559e-16
1	46216722	G	A	A	1.83985e-16
1	168908925	A	G	A	1.8517e-16
11	7541549	A	G	G	1.89505e-16
1	195666476	G	A	A	1.9325e-16
9	6932144	G	C	C	1.94052e-16
1	42383893	T	C	T	1.94819e-16
2	143855054	T	C	T	1.98605e-16
17	10748551	C	G	G	1.98965e-16
7	158456210	C	A	C	2.00692e-16
2	3184437	A	G	G	2.0093e-16
1	154359411	A	G	G	2.06615e-16
17	21241959	A	G	G	2.07382e-16
1	11393007	A	G	A	2.07903e-16
19	4370004	C	T	T	2.08753e-16
6	139613219	A	G	G	2.11865e-16
20	25064525	C	A	A	2.11981e-16
7	36319007	A	G	G	2.18505e-16
16	22428571	A	T	T	2.2002e-16
12	6552154	G	A	A	2.20665e-16
11	7541552	C	T	T	2.21786e-16
10	6309402	A	G	G	2.22414e-16
6	148846135	C	T	T	2.23318e-16
6	161210871	G	T	T	2.26989e-16
12	9514747	A	G	G	2.38526e-16
12	87674929	T	C	T	2.43426e-16
18	48405479	T	C	C	2.51658e-16
11	8708939	C	A	A	2.53533e-16
6	2861894	G	A	G	2.56344e-16
6	32674318	A	G	G	2.57623e-16
19	10849703	T	G	G	2.61065e-16
11	64684288	A	G	A	2.61703e-16
21	47716312	T	A	T	2.73494e-16
2	217950888	C	T	C	2.73968e-16
14	106986879	G	A	A	2.74717e-16
7	1099644	A	G	G	2.75947e-16
1	120612006	A	G	G	2.78801e-16
3	192617055	C	T	T	2.80919e-16
8	54158221	T	C	T	2.88123e-16
8	328251	G	A	G	2.90441e-16
1	244627332	C	A	C	2.93623e-16
9	36009033	G	A	A	3.02273e-16
9	126896189	G	A	A	3.03784e-16
8	54158580	C	T	T	3.0808e-16
11	119055362	G	A	A	3.13239e-16
12	13139151	G	T	T	3.18071e-16
17	16901201	A	G	A	3.20094e-16
8	3182129	A	C	A	3.20823e-16
15	66585907	A	C	C	3.21528e-16
15	80189523	G	C	C	3.26049e-16
1	244488580	G	A	G	3.27435e-16
13	66797272	C	G	C	3.28124e-16
1	221996648	G	A	A	3.28732e-16
4	25125098	A	G	G	3.29338e-16
17	41401244	T	A	A	3.33136e-16
9	5275005	G	C	C	3.3662e-16
7	66769981	T	C	C	3.3671e-16
10	61795868	C	T	C	3.47695e-16
7	37389778	C	G	C	3.54616e-16
1	15850483	A	G	G	3.56222e-16
12	34175301	T	C	C	3.5635e-16
2	28902004	T	C	C	3.57704e-16
2	66471419	G	C	G	3.6605e-16
8	86565961	C	G	C	3.67216e-16
15	78370138	C	G	G	3.80775e-16
12	120730846	A	G	A	3.93113e-16
17	43662733	T	C	C	4.01005e-16
17	76362890	T	C	T	4.0874e-16
7	158766262	T	C	C	4.0956e-16
6	31325164	T	C	C	4.12266e-16
14	106805381	G	T	T	4.21957e-16
1	1590681	A	G	A	4.4575e-16
22	18077829	T	G	G	4.52553e-16
5	71542203	C	T	C	4.53508e-16
3	194206987	G	C	C	4.54137e-16
11	101786028	G	A	A	4.55381e-16
2	206733703	C	G	C	4.57382e-16
12	104888494	A	G	A	4.61139e-16
1	175162268	T	C	C	4.61639e-16
6	142247616	A	G	G	4.62515e-16
17	43662028	G	A	A	4.7111e-16
2	225450368	C	G	G	4.73099e-16
22	17639837	G	A	A	4.85652e-16
6	42897074	C	T	T	4.86073e-16
15	81116574	C	A	C	4.90095e-16
14	69288216	C	G	C	4.92808e-16
6	372156	T	C	T	5.17969e-16
12	48934113	A	G	G	5.18171e-16
2	48665599	C	G	G	5.31957e-16
11	2323220	A	G	G	5.39145e-16
3	197896108	A	C	C	5.40017e-16
1	149294764	C	T	C	5.40258e-16
15	22514462	G	C	G	5.42639e-16
17	78865999	C	A	A	5.53614e-16
5	137548955	C	A	A	5.56809e-16
12	68845601	A	T	A	5.73342e-16
2	152118275	G	A	A	5.83891e-16
6	35075148	A	G	A	5.86078e-16
3	195230362	T	C	C	5.90398e-16
2	37603801	A	G	G	6.00976e-16
2	133040424	T	C	C	6.15917e-16
22	33961636	C	T	C	6.33902e-16
6	31325380	T	C	C	6.35105e-16
15	93143085	T	G	T	6.39838e-16
16	75300038	T	C	T	6.50183e-16
11	67350999	A	C	C	6.55677e-16
6	151086633	A	G	G	6.59405e-16
6	166673172	C	T	C	6.62823e-16
16	87705494	G	C	G	6.66637e-16
12	21692949	G	A	A	6.73646e-16
5	35857262	G	A	A	6.85939e-16
21	26824158	G	A	A	7.00839e-16
5	124246533	C	A	A	7.0957e-16
18	47460872	C	A	A	7.19732e-16
5	52083439	C	A	A	7.33311e-16
17	18585587	G	A	G	7.38479e-16
2	133017081	A	T	A	7.47762e-16
7	116138576	C	T	C	7.49538e-16
16	2955577	G	C	C	7.75409e-16
2	11485122	T	C	C	7.98306e-16
20	61657066	G	A	A	8.09071e-16
3	144774317	A	G	A	8.24634e-16
3	195437510	T	C	T	8.27873e-16
2	133014847	G	A	G	8.29171e-16
9	4559892	T	C	T	8.37363e-16
6	32430729	T	C	C	8.56399e-16
14	71585113	C	T	C	8.69109e-16
10	61469549	A	G	G	9.0498e-16
14	100531484	T	G	G	9.17527e-16
3	53247016	G	A	G	9.21694e-16
12	8543158	T	C	C	9.41898e-16
13	107519172	A	G	G	9.53538e-16
2	229006078	T	C	C	9.61697e-16
6	32636146	C	T	T	9.65511e-16
7	101501034	T	A	A	1.00609e-15
20	22456505	C	A	A	1.01353e-15
22	33291162	A	T	T	1.01563e-15
17	20370767	C	G	G	1.0201e-15
1	168378408	A	G	G	1.02107e-15
6	31325023	C	T	T	1.02177e-15
7	55323334	C	T	T	1.02443e-15
2	65144692	C	A	A	1.05972e-15
2	54841209	A	G	G	1.11769e-15
17	48849868	G	A	A	1.13609e-15
15	86018746	T	C	T	1.13699e-15
1	40364803	A	C	C	1.14101e-15
2	28833751	A	G	G	1.14569e-15
2	90193529	G	C	G	1.15119e-15
9	68484006	C	G	G	1.15521e-15
[truncated: 17,136 more rows]

## Sheet: ESN
Chr	position	ALTallele	REFallele	higherBindingAllele	pvalue
11	189987	A	G	G	0
11	190010	A	G	G	0
2	81893763	G	A	G	0
5	148737409	C	G	G	0
11	34938079	C	G	G	3.08812e-293
2	131029958	G	A	G	6.89824e-288
7	108166790	G	A	G	1.18746e-270
3	179322632	G	T	T	1.2302e-259
1	159750732	C	A	A	1.69603e-246
11	1016928	G	C	G	3.52915e-240
2	133029569	A	T	A	1.97896e-227
1	31971546	A	T	T	4.61259e-223
1	31971545	A	C	C	1.74099e-221
11	62609171	C	T	T	3.0511e-221
10	127585179	C	G	G	7.16912e-220
1	100731820	A	G	G	4.31969e-212
4	9154426	T	C	T	2.85704e-210
3	53926110	G	C	C	1.49408e-208
2	86422793	C	G	G	6.74059e-195
17	16901047	G	T	G	4.71298e-188
4	190861991	T	C	C	2.48622e-178
4	9154448	G	A	G	1.23875e-176
19	44008355	A	C	C	2.4529e-175
9	66458449	A	T	T	8.16421e-172
11	189863	A	T	T	2.39185e-171
11	189861	T	A	A	3.38716e-168
4	187125535	A	G	G	4.52179e-167
3	129830726	A	G	G	4.77999e-164
11	507447	T	C	C	5.27967e-162
22	50714751	A	G	A	1.29004e-160
10	135202333	A	G	A	1.58081e-160
22	42925131	G	A	A	8.57188e-160
1	17231743	T	C	C	1.29776e-158
6	32577889	C	T	T	9.8861e-157
4	187125524	T	C	C	4.41979e-151
8	79577726	C	A	C	1.62297e-149
3	23958211	T	C	C	1.70965e-149
12	107380973	C	G	G	8.8038e-147
1	149224410	A	C	A	1.51783e-145
1	17222896	C	G	G	3.00107e-145
17	39626464	G	A	A	3.45736e-142
21	46976111	T	C	C	6.40218e-141
14	70233845	A	G	G	7.89052e-140
10	127585307	T	C	C	2.03243e-139
4	187125460	T	C	C	2.99793e-139
4	120988476	A	G	G	4.77515e-139
8	104426910	C	T	T	8.31607e-139
4	187125426	G	C	C	1.38785e-138
1	143913526	T	C	C	8.36451e-138
12	9436446	G	A	A	1.19449e-137
3	129159269	G	C	C	5.10753e-136
5	73980960	T	C	C	1.02653e-133
3	129159271	G	C	C	2.94689e-133
3	129159265	G	A	A	5.09969e-133
14	107151332	A	G	A	2.06842e-132
4	120550144	G	A	A	8.24069e-132
10	127585035	G	C	C	1.93593e-131
19	38997763	A	C	C	2.44944e-131
6	32577854	A	G	G	3.96644e-131
1	149223651	C	G	C	4.80976e-130
1	17074965	A	G	A	1.06621e-128
12	9436415	G	A	A	1.27526e-128
3	134971176	T	A	T	8.2864e-127
12	9436472	G	A	A	1.27655e-126
2	120969328	A	G	A	6.62413e-126
2	239007236	A	C	C	2.35323e-125
4	120988466	G	A	A	2.80897e-124
2	86422816	G	T	T	5.01518e-124
22	50311973	G	A	A	3.43092e-123
1	200639050	C	A	A	8.39684e-123
14	107239706	C	T	T	2.14511e-121
7	108166839	C	T	C	4.65112e-121
14	53684398	G	C	C	7.53285e-121
12	9436399	C	G	G	4.08324e-120
19	12551058	T	C	C	3.04088e-119
14	24422936	G	C	C	3.71386e-119
9	111882365	G	A	A	4.33691e-119
1	17231755	T	C	C	1.37998e-117
3	129159267	G	T	T	4.7194e-117
1	200639047	G	T	T	6.12846e-117
11	189774	G	A	A	2.53403e-116
12	9436401	T	C	C	1.46623e-115
8	101962897	G	A	A	1.17414e-114
12	124196891	G	C	C	3.1152e-112
6	32577907	T	C	C	1.16063e-111
1	234746922	A	G	A	1.80729e-111
8	103944047	T	A	A	6.65712e-110
6	158452654	A	G	G	1.38063e-109
13	115000465	C	T	T	1.87642e-109
17	58156301	G	T	T	5.19295e-109
18	45206449	A	G	A	3.41013e-108
9	751159	A	C	C	6.02283e-108
4	101130251	A	G	G	8.53876e-108
3	146457223	A	G	A	2.96843e-107
14	102414767	A	G	A	3.14051e-107
4	187125428	T	C	C	7.03007e-106
19	8552167	T	C	C	3.40302e-104
19	48763236	G	A	A	6.62198e-104
19	18633130	G	A	A	5.19137e-103
1	40781177	C	A	A	6.16679e-103
7	75988731	T	G	G	9.75915e-103
3	146457233	A	T	A	9.48999e-102
3	195357607	G	A	A	1.41608e-101
1	3816598	C	A	A	2.15152e-101
7	303680	G	A	A	3.31241e-101
1	17231790	T	A	A	1.5788e-100
14	24422915	G	T	T	2.36138e-100
1	1677924	G	C	C	3.85619e-100
1	179335264	G	A	A	4.14802e-100
2	238600307	G	A	A	2.7179e-98
1	17231788	T	C	C	2.943e-98
6	32571830	T	A	T	4.43084e-98
11	94706467	A	G	G	7.02097e-98
3	11952870	A	G	A	7.65563e-98
2	128588601	G	A	G	6.95281e-97
6	32571828	G	T	G	8.04484e-97
19	38997679	T	G	G	6.69029e-96
2	10184288	C	T	T	1.10274e-95
2	10184287	C	T	T	9.60832e-95
19	48763240	T	C	C	1.00322e-94
6	32571929	T	C	T	2.46736e-94
12	9436515	G	A	A	1.03904e-93
22	39468949	C	A	A	1.57902e-93
11	94706466	A	T	T	5.26609e-93
11	62609112	G	A	A	6.04487e-93
17	79068756	A	G	A	6.35619e-93
15	74671569	C	T	C	7.98735e-93
22	50639367	C	A	A	1.1082e-92
19	10491322	T	C	C	1.84526e-92
20	33296988	C	T	T	2.09996e-92
11	1016869	T	A	T	5.03653e-92
8	81046977	A	T	A	5.71151e-92
17	76470982	A	G	G	1.46458e-91
5	79950745	G	C	C	1.49072e-91
5	218356	C	T	T	2.69411e-91
9	751167	C	T	T	1.78766e-90
6	32557585	C	A	A	1.83602e-90
3	131080641	A	G	G	2.64697e-90
5	177501798	T	C	T	6.8702e-90
14	88675660	T	C	T	2.23497e-88
18	76829075	T	G	G	3.27124e-88
17	76470983	A	G	G	7.27937e-88
2	38060784	A	G	G	8.37261e-88
14	106466372	C	T	T	9.47458e-88
5	137937318	G	A	G	1.81504e-87
8	143407791	C	T	T	5.19059e-87
2	112237986	G	A	G	1.2428e-86
12	2861939	C	T	T	4.97348e-86
1	73367224	A	T	A	7.01269e-86
4	6357134	T	G	T	4.21609e-85
9	751144	G	A	A	4.37333e-85
11	57479732	C	G	G	2.26777e-83
17	38115430	C	A	A	2.7072e-83
14	107168812	G	A	G	6.37592e-83
2	208031315	T	G	G	6.40862e-83
19	12551065	A	G	G	6.98004e-83
11	114997379	G	A	A	7.93454e-83
3	192616700	G	T	T	9.85034e-83
17	58156297	G	T	T	2.18504e-82
11	114997377	C	A	A	2.22253e-82
10	99167255	A	G	G	3.07986e-82
1	148241777	G	C	C	1.5156e-81
15	74671510	A	G	A	1.88346e-81
15	70174409	T	C	T	2.33695e-81
2	55277956	G	C	C	6.66411e-81
1	41981844	T	C	C	8.07487e-81
4	190861875	G	C	C	8.85564e-81
9	66458087	G	C	C	1.24738e-80
5	79950717	T	C	C	1.58634e-80
2	223885269	A	G	A	2.42827e-80
9	66553728	T	C	C	4.62209e-80
19	12551035	C	A	A	1.8772e-79
3	195916596	C	T	C	2.55393e-79
2	196398967	T	C	T	1.91913e-78
14	107120077	G	A	G	5.31878e-78
6	31240060	G	A	A	8.06013e-78
1	149294658	A	G	A	1.31571e-77
14	106986878	T	C	C	1.69117e-77
14	104155945	G	A	G	4.66881e-77
3	195916604	A	G	A	2.61865e-76
11	107729126	A	G	G	2.90715e-76
16	11319329	C	T	T	1.23492e-75
4	101130150	G	C	C	1.35039e-75
2	198363691	C	G	G	2.1338e-75
5	693815	T	G	T	3.28272e-75
15	49913094	A	C	C	4.52112e-75
2	174763936	A	G	A	4.7152e-75
6	30069957	A	G	G	6.47999e-75
16	11319330	C	A	A	6.60317e-75
8	47914902	C	G	G	7.8125e-75
6	30069982	C	G	G	1.56713e-74
12	9436287	G	C	C	1.62101e-74
15	89440745	C	T	T	2.34259e-74
20	54967612	G	A	A	3.4468e-74
3	131080674	A	C	C	7.02379e-74
2	198363688	C	T	T	4.67872e-73
17	73585678	C	T	C	4.93394e-73
3	195438480	C	A	C	7.46207e-73
13	74707972	G	A	A	1.02213e-72
10	73137229	C	T	T	1.35881e-72
8	47914847	C	G	G	1.88758e-72
2	27852118	C	A	A	2.17511e-72
14	21081658	C	A	A	2.48138e-72
2	241561088	T	G	G	2.6634e-72
6	29855386	T	C	C	4.23303e-72
5	119793880	T	A	A	4.24676e-72
3	98332224	T	G	T	4.99152e-72
7	139168560	C	A	C	5.19182e-72
12	9436288	G	C	C	1.08529e-71
6	4154143	G	A	G	1.25467e-71
3	16553933	T	A	A	1.32265e-71
17	73585686	C	T	T	1.72754e-71
2	128588481	G	A	G	1.95171e-71
13	113585660	T	C	T	4.17635e-71
4	81151023	T	C	C	5.22985e-71
15	74671460	A	C	A	1.3046e-70
4	187125471	G	A	G	1.91455e-70
1	200639045	A	C	C	2.25907e-70
19	38997635	C	A	A	3.32896e-70
15	101374035	A	C	A	4.32169e-70
17	18585613	C	T	T	4.49941e-70
8	8085118	T	C	C	4.5841e-70
19	12551028	G	A	A	6.41745e-70
10	38383288	A	C	C	6.94572e-70
1	28573642	G	A	A	1.28714e-69
13	99506229	C	A	C	1.65118e-69
14	107239715	T	C	C	2.0697e-69
4	103748797	G	A	A	2.95344e-69
16	10815407	G	C	G	4.59909e-69
1	17231751	C	T	T	5.40019e-69
1	110230395	G	C	C	1.0525e-68
1	17231749	A	G	G	1.1127e-68
1	89458673	A	G	G	1.31711e-68
14	107074701	C	T	T	1.32669e-68
17	41399932	G	C	G	1.46385e-68
12	129294881	C	A	A	1.79117e-68
7	74572545	A	G	G	2.13938e-68
8	119601450	G	C	G	5.56519e-68
1	149514065	T	C	C	9.72508e-68
6	29855409	G	A	A	2.13259e-67
1	234746917	C	G	C	3.16986e-67
3	129830961	C	G	G	5.6913e-67
22	29351997	T	C	T	6.48194e-67
4	101130456	C	T	T	1.09478e-66
4	190862035	G	C	C	1.29051e-66
6	32430508	T	C	C	1.4522e-66
3	16553934	T	A	A	1.9447e-66
17	19015578	T	A	A	4.09561e-66
3	53926087	T	G	T	5.19479e-66
2	223885180	G	A	G	1.01892e-65
7	128171280	G	C	C	1.33972e-65
4	81151011	G	A	A	1.94639e-65
14	24422995	G	T	T	2.4078e-65
1	147071290	C	G	G	2.4747e-65
19	20162928	A	G	G	3.02068e-65
1	25876233	A	G	G	3.22317e-65
13	111567954	T	C	C	3.85754e-65
1	200639042	T	G	G	5.08762e-65
17	73585569	G	C	C	6.74177e-65
4	40307564	T	C	C	8.15175e-65
3	156675703	G	A	G	9.20082e-65
3	10050813	C	T	C	1.0407e-64
1	220891416	T	C	C	1.33638e-64
6	32430604	A	C	C	1.77637e-64
17	5638259	A	G	A	3.13252e-64
19	58859066	G	A	A	3.32518e-64
4	102267822	G	A	G	3.70121e-64
1	149225725	C	A	C	4.98997e-64
17	36292767	G	A	G	7.39126e-64
5	109025134	A	C	C	7.67397e-64
11	83295176	C	T	T	7.69696e-64
19	12404812	G	A	A	1.13933e-63
12	10096086	C	G	C	1.28468e-63
5	1801432	G	A	A	1.31736e-63
1	120838722	C	T	T	2.13543e-63
4	187125556	C	T	T	3.67617e-63
1	9970486	A	G	G	5.75045e-63
1	143913441	G	A	A	1.34749e-62
7	31728180	C	T	T	2.96378e-62
10	1082289	C	T	T	2.99638e-62
16	28765986	T	C	C	5.16998e-62
8	144107841	G	A	A	9.16739e-62
6	32441396	A	G	G	9.28806e-62
8	3982275	A	G	A	9.96672e-62
20	25024019	G	A	G	1.41517e-61
10	31040980	G	A	G	1.43555e-61
5	179740827	C	T	T	1.46836e-61
17	21252089	A	C	C	5.99097e-61
16	66556265	C	A	A	6.05091e-61
1	162760554	C	T	C	7.18578e-61
14	106995713	G	A	A	7.41989e-61
16	12707590	G	C	G	1.52025e-60
8	638310	T	C	C	1.78085e-60
7	22122722	T	G	G	2.20271e-60
12	132812257	G	A	G	2.23853e-60
5	1801426	C	G	G	2.57416e-60
4	133045472	A	C	A	3.57046e-60
21	47716389	A	C	A	3.57733e-60
17	73293971	G	C	C	5.17988e-60
14	106986879	G	A	A	5.87252e-60
5	169036931	T	G	G	6.40683e-60
4	81151006	G	C	C	8.49738e-60
2	38060827	G	C	C	9.31959e-60
12	740009	G	C	C	1.06366e-59
17	73293969	A	C	C	2.07741e-59
22	48314463	A	G	A	3.86121e-59
9	139990546	A	G	A	4.13202e-59
17	73293970	G	T	T	4.1587e-59
9	100000731	G	A	A	4.84622e-59
12	131577823	G	A	G	4.91112e-59
19	49342145	G	T	G	5.05573e-59
4	65476361	G	A	G	5.10414e-59
9	126959926	C	T	T	5.32554e-59
2	9550446	C	G	C	8.57278e-59
5	148737412	G	C	C	8.88919e-59
14	106675054	A	G	A	1.0419e-58
4	17063721	A	C	A	1.51731e-58
22	50714750	G	C	G	1.74626e-58
8	21966891	A	C	C	1.8862e-58
4	178187834	C	G	C	2.03259e-58
12	104359647	A	G	A	2.12309e-58
14	107095072	C	G	G	4.70365e-58
1	244517238	G	A	G	4.8761e-58
20	2281970	A	G	A	8.39962e-58
5	56205357	G	A	G	8.54228e-58
9	31211304	T	C	T	9.50789e-58
2	120048632	A	G	G	1.19727e-57
14	50332407	C	A	A	1.53617e-57
3	192616614	T	C	C	1.73402e-57
2	46033907	A	G	A	3.34161e-57
2	208929601	A	G	G	3.98486e-57
16	89574576	A	G	G	6.21048e-57
7	55323334	C	T	T	9.79043e-57
7	65305632	A	C	A	1.3645e-56
22	29351945	G	C	C	1.54648e-56
1	149204414	C	T	C	1.8319e-56
17	33571546	A	G	A	2.51564e-56
6	32572408	A	G	G	3.34261e-56
12	57984923	G	C	C	4.01114e-56
17	79995320	G	A	A	4.1056e-56
4	102267821	C	A	C	4.19911e-56
14	50332403	C	A	A	4.3974e-56
10	1568838	G	A	G	7.78041e-56
14	107095076	C	A	A	7.87933e-56
5	64064590	A	G	G	1.41404e-55
17	73293972	G	A	A	1.58168e-55
22	50312035	T	C	C	2.09102e-55
16	75498253	T	G	G	2.33235e-55
16	11718312	C	T	C	2.59199e-55
11	83295190	C	G	G	2.72511e-55
16	9185114	C	G	C	2.726e-55
15	32680517	G	T	T	3.03783e-55
17	73293973	C	T	T	3.17624e-55
8	47914922	C	A	A	4.00064e-55
7	65274389	C	G	G	6.20176e-55
7	25070837	T	C	C	7.2227e-55
6	32572388	C	T	T	7.90428e-55
8	8426753	T	C	C	9.3277e-55
1	17231760	G	T	T	9.74143e-55
1	76190111	C	T	C	9.80673e-55
8	143407713	C	T	C	1.66154e-54
3	131080505	A	C	C	3.34036e-54
13	114812901	C	T	C	3.37572e-54
4	115148762	C	G	C	3.50172e-54
14	102414829	T	C	C	3.61726e-54
3	129831316	G	A	A	4.20707e-54
6	71378188	G	A	G	8.71975e-54
9	139661042	G	T	T	1.11375e-53
15	74671429	G	A	G	1.38382e-53
4	53578599	C	T	T	1.5844e-53
14	39698466	A	C	A	1.83363e-53
19	888663	C	T	C	2.03787e-53
2	122356589	C	T	T	3.47022e-53
16	1495475	A	G	A	3.63529e-53
3	197354725	T	C	C	4.8052e-53
4	115148673	C	T	C	5.00459e-53
8	74888335	C	A	A	5.83469e-53
12	100552499	T	C	T	9.01834e-53
6	44139869	T	C	T	1.39154e-52
9	116163593	A	G	G	1.48146e-52
4	115148763	A	G	A	1.5133e-52
10	75911342	G	C	G	1.5257e-52
19	56111811	T	G	G	2.07819e-52
6	97243595	T	C	T	2.16976e-52
8	74888339	A	G	G	2.34479e-52
15	26327351	A	T	T	2.56634e-52
1	243417832	T	C	C	3.01373e-52
12	6603510	T	A	A	3.1498e-52
14	24423007	A	G	G	3.16345e-52
2	122356608	T	C	C	3.20532e-52
15	26327350	A	T	T	3.52026e-52
8	74888338	A	C	C	4.69987e-52
15	26327349	A	T	T	5.11033e-52
19	50651485	C	A	A	5.29553e-52
12	2861918	A	C	C	5.6477e-52
3	194304623	G	T	T	7.95008e-52
6	31154262	C	T	C	8.25306e-52
19	10491360	G	T	T	8.75299e-52
3	195438443	C	T	C	1.51115e-51
17	76628161	A	G	G	1.7827e-51
18	76829599	T	C	C	2.86654e-51
16	33445853	T	C	C	3.58363e-51
18	72973647	A	G	G	3.98846e-51
3	13041138	A	G	G	4.35665e-51
13	49106707	A	C	C	4.37354e-51
20	2282049	C	A	C	4.72933e-51
12	6949011	C	A	A	6.00443e-51
7	5013879	T	G	G	8.52287e-51
9	44118807	A	C	C	2.04672e-50
14	50332404	A	C	C	2.95276e-50
1	17231761	G	A	A	4.72146e-50
1	154839799	G	A	G	5.02092e-50
9	44118802	C	G	G	6.1984e-50
1	147071283	C	G	G	6.24418e-50
7	134856264	T	C	C	6.36811e-50
11	33061663	T	C	C	6.3813e-50
19	14788486	A	G	A	6.69684e-50
13	111124466	T	A	A	8.45732e-50
14	106786531	A	G	A	1.07915e-49
1	120837927	C	T	C	1.13072e-49
21	38382197	G	C	C	1.18027e-49
2	676457	C	G	G	1.21791e-49
1	17231762	C	T	T	1.43111e-49
5	754187	C	T	T	1.46356e-49
19	18169445	G	C	C	2.11503e-49
3	10050767	G	A	G	2.37547e-49
3	48282695	G	A	A	2.66134e-49
6	37001212	C	T	C	3.27435e-49
8	33371199	C	T	T	4.28595e-49
2	182655032	A	T	A	4.4537e-49
12	51612086	T	G	G	5.19313e-49
6	30497490	G	A	A	6.31062e-49
1	144520021	G	C	G	6.60661e-49
10	31379846	A	T	A	9.43123e-49
1	245134114	C	A	A	1.34358e-48
1	145454716	G	A	G	1.42104e-48
7	97501640	G	A	A	1.91038e-48
17	21224468	A	G	G	2.07119e-48
2	176033371	T	C	T	2.83486e-48
8	38758002	T	C	T	3.02017e-48
19	43934491	A	G	A	3.42614e-48
1	36867145	A	G	G	4.36291e-48
3	186781506	G	A	A	4.68361e-48
11	67350999	A	C	C	4.90931e-48
1	159791464	C	G	C	6.17398e-48
2	166752686	G	A	A	6.29904e-48
6	11094681	T	G	G	6.43598e-48
6	31465819	T	C	T	6.65071e-48
4	190862042	A	G	G	6.6986e-48
9	33795808	G	A	G	6.75329e-48
6	160211636	A	G	G	6.75584e-48
4	3957353	C	T	T	9.40203e-48
14	106733638	C	G	C	9.44139e-48
6	37001211	G	T	G	1.11509e-47
12	10096010	C	G	C	1.22303e-47
14	106805695	T	A	T	1.67439e-47
9	126959681	G	T	T	1.81756e-47
13	114100565	T	C	T	1.82234e-47
16	50186693	G	T	T	2.2333e-47
4	85224211	A	C	A	2.30366e-47
1	40265078	C	T	T	2.41612e-47
2	132748594	G	A	G	2.49108e-47
5	140105658	T	A	A	2.64477e-47
5	119793943	C	T	T	3.40797e-47
7	7829250	C	T	T	4.03747e-47
11	62334908	C	G	C	6.13758e-47
1	23340451	A	G	A	7.78679e-47
14	107095062	C	T	T	7.842e-47
8	41480509	A	G	G	9.0787e-47
8	95845964	A	G	A	1.18952e-46
2	182655006	A	G	A	1.19846e-46
1	154359411	A	G	G	1.23262e-46
3	14257978	A	C	C	1.37692e-46
8	129839132	G	A	G	1.79532e-46
20	32811386	G	C	G	1.92034e-46
19	49342188	T	C	T	2.18783e-46
9	5304255	A	G	G	2.3861e-46
17	7387357	A	G	G	2.5477e-46
9	69382269	C	A	C	3.60021e-46
14	63850720	A	C	A	3.85915e-46
3	196347309	C	T	C	4.54272e-46
22	18717887	G	A	G	4.78465e-46
3	98331918	A	G	G	5.08761e-46
11	117309283	A	G	G	5.7444e-46
14	88675954	T	C	T	8.25675e-46
10	88731263	G	T	T	1.35685e-45
17	21549482	C	T	C	1.5239e-45
3	2961994	A	G	G	1.72245e-45
1	16918502	G	A	G	1.83334e-45
6	188937	A	G	A	1.93802e-45
19	43934492	G	T	G	2.68685e-45
14	21439975	G	T	T	2.79119e-45
5	14870691	C	G	C	3.1883e-45
6	32441408	T	C	C	3.33034e-45
14	107095060	C	G	G	3.60793e-45
5	1653991	G	C	C	3.74529e-45
11	18433840	T	C	C	3.7492e-45
1	25876169	G	C	C	3.97651e-45
14	67960040	A	G	G	4.0867e-45
2	3155693	T	C	C	4.31551e-45
2	126569920	A	G	A	5.49928e-45
7	1099291	C	G	G	6.51509e-45
14	95971693	C	G	C	7.79252e-45
5	142595971	C	T	C	9.11781e-45
12	131577895	C	T	C	9.69238e-45
19	52408216	A	G	G	1.15072e-44
15	48624096	G	C	C	1.17129e-44
13	111145246	G	A	G	1.20548e-44
22	38805652	T	G	T	1.44281e-44
17	48849868	G	A	G	1.92685e-44
1	36866635	A	G	G	2.14315e-44
1	208777895	G	A	G	2.15265e-44
14	92302919	A	C	C	2.25985e-44
2	225450368	C	G	G	2.47245e-44
10	98346649	G	T	T	2.68282e-44
2	166752641	T	A	A	2.99736e-44
19	52408217	A	C	C	3.04146e-44
1	17231735	T	C	C	3.0527e-44
9	20997090	G	C	G	3.40374e-44
4	11803319	C	T	C	3.56664e-44
6	32657505	C	T	T	3.66698e-44
6	83217056	T	C	T	5.31253e-44
1	15850613	A	G	G	5.39003e-44
19	18111734	G	A	A	6.29871e-44
7	44954816	T	C	C	8.79313e-44
9	32604618	T	C	T	9.68657e-44
19	33667943	C	A	C	9.85324e-44
3	52567968	G	A	A	1.1504e-43
14	106733113	A	G	A	1.15295e-43
18	2656088	G	A	A	1.1664e-43
8	47914962	C	G	G	1.25514e-43
17	76362713	G	A	G	1.30441e-43
7	47709216	C	T	C	1.3253e-43
6	31462600	A	C	C	1.33558e-43
1	182952243	T	A	T	1.53874e-43
22	43165948	T	C	C	1.55659e-43
9	44118806	G	A	A	1.87837e-43
11	65559266	G	A	A	2.2733e-43
18	2628037	T	G	T	2.73612e-43
7	5013886	C	T	T	2.78345e-43
10	87984457	T	C	T	2.85651e-43
12	104899352	T	C	C	3.01297e-43
12	51612021	T	G	G	3.12254e-43
2	242818097	G	T	T	3.49809e-43
1	192609268	C	T	C	3.52908e-43
5	150503377	T	C	C	3.62991e-43
2	25264932	C	G	G	4.344e-43
4	70697677	G	T	T	5.14594e-43
2	112190698	C	G	G	6.42237e-43
6	42192192	A	G	G	6.54533e-43
1	17231763	A	G	G	9.24481e-43
6	31239868	C	G	C	9.257e-43
12	129294905	A	G	G	1.24853e-42
12	21606549	G	A	G	1.26006e-42
2	132127237	G	A	G	1.49731e-42
15	74671412	C	G	C	1.98974e-42
8	143407837	A	G	G	2.02507e-42
1	17231738	G	T	T	2.19932e-42
17	41401199	G	A	A	2.40411e-42
13	113585629	A	G	A	2.49253e-42
9	130470175	A	G	A	2.92096e-42
19	489166	G	A	A	3.39982e-42
14	24768949	C	G	G	3.43825e-42
2	47661535	T	C	C	3.6109e-42
10	105668172	T	C	C	3.96439e-42
8	47914992	C	G	G	5.12978e-42
9	5768609	T	C	T	5.81109e-42
7	24758818	T	G	G	6.29027e-42
2	133026963	T	C	T	7.54889e-42
3	11952816	C	T	T	7.83169e-42
5	1489089	C	T	T	7.96028e-42
2	128588734	G	T	G	1.07593e-41
6	6687523	C	A	C	1.19088e-41
15	49913126	G	T	T	1.44805e-41
1	149204484	G	A	G	1.50452e-41
5	79950403	T	C	C	1.60594e-41
1	192609256	T	A	T	1.84008e-41
6	32441268	A	G	G	2.07616e-41
15	22461806	T	C	C	2.38799e-41
6	139613221	A	G	G	2.40286e-41
1	162760692	C	A	A	2.8366e-41
14	106478024	C	T	T	3.0852e-41
17	58156427	A	G	A	3.29463e-41
15	78609016	T	C	T	3.53966e-41
22	39548764	G	A	A	3.607e-41
8	12294359	C	G	G	3.96282e-41
7	24758852	T	C	C	4.65072e-41
14	106733555	G	A	G	4.73213e-41
9	126959973	A	G	G	4.84849e-41
14	107095058	G	C	C	5.01599e-41
14	24768952	C	A	A	5.26458e-41
16	4211361	C	T	C	5.80067e-41
13	107222900	A	C	C	6.00732e-41
6	149810195	A	G	G	6.27703e-41
2	242818113	A	G	G	6.32335e-41
8	12052274	C	T	T	6.51709e-41
4	84376981	A	C	C	7.21016e-41
2	29412123	G	A	G	7.31346e-41
20	25176517	G	C	C	7.66405e-41
19	4328447	T	C	C	8.03861e-41
2	225450369	T	G	G	9.14286e-41
7	766220	G	A	A	9.35588e-41
13	52378285	T	C	C	1.13145e-40
1	22351947	T	G	G	1.16172e-40
6	32577858	A	G	G	1.19755e-40
21	38905810	C	G	G	1.21608e-40
11	85359072	A	T	T	1.22437e-40
7	86975025	T	G	G	1.36474e-40
11	2323220	A	G	G	1.37519e-40
19	49138655	A	T	T	1.43403e-40
19	44008370	T	C	C	1.46106e-40
9	116163645	C	G	G	1.46741e-40
2	242818026	C	T	T	1.53345e-40
11	18433904	T	C	C	1.59261e-40
7	47189207	C	T	T	2.10133e-40
9	32604634	T	C	T	2.14921e-40
4	76862255	A	G	G	2.17322e-40
8	93978009	A	G	G	2.23601e-40
13	27131688	T	C	C	2.47992e-40
9	140419935	T	C	T	2.58556e-40
6	31154358	T	G	T	2.71687e-40
3	10050803	G	A	A	2.78925e-40
2	166752639	T	A	A	3.05816e-40
2	20876760	T	G	T	3.06789e-40
1	238107223	C	A	A	3.37952e-40
6	37001267	C	T	C	3.50217e-40
12	65029295	A	G	G	3.69403e-40
1	47185082	G	C	G	3.79546e-40
6	32557812	T	C	C	4.06332e-40
16	629006	T	C	C	4.73102e-40
13	21063524	G	A	G	5.10804e-40
9	69663341	T	C	C	5.78766e-40
3	2961973	G	A	A	8.66801e-40
6	32572433	G	A	A	1.04649e-39
6	117002277	T	G	G	1.12217e-39
2	160106248	G	A	G	1.15002e-39
9	44118825	T	C	C	1.18687e-39
12	106696557	C	G	G	1.40413e-39
21	46293692	C	T	C	1.52232e-39
1	6952095	A	C	A	1.99579e-39
2	85645773	G	A	A	2.5314e-39
22	35806238	T	G	G	2.78759e-39
14	106877535	G	C	C	3.29531e-39
5	75902716	A	G	A	3.55022e-39
6	29855856	C	T	T	3.67213e-39
17	33981912	G	A	G	3.98037e-39
13	114634184	G	T	T	4.47472e-39
1	149204488	G	C	G	4.62125e-39
8	103577024	G	C	C	5.1642e-39
19	46390099	G	C	C	5.41855e-39
11	30344883	C	G	G	5.8632e-39
1	228743992	C	G	C	5.94376e-39
17	70385430	G	A	A	6.01613e-39
4	159593199	G	A	A	6.02425e-39
5	171788725	C	T	C	6.9759e-39
4	3957415	C	T	C	7.73638e-39
2	31254374	C	T	T	8.06436e-39
9	100273390	G	A	A	8.78052e-39
6	33662449	G	C	C	9.62563e-39
2	11020809	T	C	T	1.00684e-38
9	136702385	T	C	T	1.14881e-38
4	115519825	A	G	G	1.18642e-38
1	144520156	A	C	C	1.2146e-38
7	38398781	T	G	T	1.4286e-38
19	52693277	C	T	T	1.85064e-38
9	126962448	C	T	C	1.9558e-38
1	948870	G	C	C	1.95621e-38
2	232422661	C	T	T	2.06593e-38
7	157313212	G	A	G	2.08334e-38
18	13579146	G	A	A	2.53235e-38
7	38393390	G	T	G	2.55766e-38
14	22736832	A	G	A	2.88376e-38
19	49138656	A	T	T	2.90146e-38
10	45914744	A	G	G	3.23393e-38
1	31628386	C	T	C	3.31762e-38
16	28651025	C	T	T	3.70006e-38
4	124268253	T	G	T	4.12249e-38
1	3816508	C	T	T	5.10512e-38
7	303675	T	C	C	5.1548e-38
1	247171390	G	C	C	5.59782e-38
1	234451146	G	A	G	5.90138e-38
19	52693298	G	A	A	6.39721e-38
8	73898003	T	C	T	7.18979e-38
2	70373677	G	T	T	7.24426e-38
3	156300822	C	T	T	8.12704e-38
2	31254348	T	C	C	9.65415e-38
7	65235796	G	C	C	9.80175e-38
19	7757515	T	C	C	1.46057e-37
6	32572435	A	C	C	1.68448e-37
6	57086412	G	C	C	1.71335e-37
9	126959784	C	A	A	1.81964e-37
18	30111433	A	G	G	1.96084e-37
7	100933826	T	C	C	2.40349e-37
11	64007976	T	C	C	2.62281e-37
15	52516541	C	T	T	2.96515e-37
12	96429377	A	G	G	2.96934e-37
3	146457263	G	C	C	3.01666e-37
9	130470203	A	G	A	3.10633e-37
8	30515718	C	G	G	3.32641e-37
2	112740561	G	A	G	3.4082e-37
17	34526672	C	G	G	3.4246e-37
1	181399643	A	G	A	3.66421e-37
1	238107183	C	T	C	3.7528e-37
6	25405259	A	G	G	4.0275e-37
15	34816223	G	A	A	4.10809e-37
5	100030035	C	T	C	4.54803e-37
17	39942919	C	T	T	4.56352e-37
9	31211159	C	T	C	4.94752e-37
19	55582701	C	G	C	4.98502e-37
1	16940194	A	G	A	5.15317e-37
3	156308136	C	T	T	5.27908e-37
2	210867368	T	C	C	5.96765e-37
2	87581868	C	A	C	6.62653e-37
12	129282180	C	T	T	6.76071e-37
7	150106048	T	A	A	7.33916e-37
14	90117111	T	C	T	8.06458e-37
14	106477980	A	T	T	8.24177e-37
17	18761508	A	G	G	8.27629e-37
8	20139768	T	C	T	9.10668e-37
12	662838	C	T	C	1.15058e-36
10	104574422	G	A	A	1.17368e-36
22	22712028	G	A	A	1.21128e-36
1	201374653	T	C	C	1.21599e-36
2	38060995	C	T	T	1.5336e-36
2	169068506	C	T	C	1.56622e-36
16	29937620	A	G	G	1.77565e-36
6	32713598	C	T	C	2.1151e-36
7	100933828	C	T	T	2.33487e-36
19	488640	G	A	A	2.51524e-36
16	28651022	G	C	C	2.60743e-36
1	12116502	G	A	A	2.77427e-36
2	9239635	T	C	C	2.819e-36
10	80338908	T	C	T	3.29111e-36
6	43612818	G	A	A	3.42998e-36
5	1489073	A	G	G	3.57802e-36
3	125709366	A	G	G	3.61438e-36
13	49165875	A	G	A	3.86426e-36
4	115519826	G	A	A	4.99896e-36
19	48763222	G	T	T	5.05204e-36
5	1765331	T	C	T	5.76437e-36
3	101395116	G	A	A	5.83546e-36
2	114361333	G	C	G	6.10429e-36
15	48624105	G	T	T	6.34817e-36
17	56736459	C	T	T	6.37437e-36
1	12116495	C	T	T	7.47081e-36
1	207125946	A	G	A	7.61542e-36
5	36701511	C	T	T	7.81387e-36
5	140105622	G	A	A	7.96727e-36
11	63385711	G	A	G	8.5991e-36
22	37496847	T	C	T	8.76906e-36
19	38997896	T	C	C	9.84765e-36
1	183559704	C	A	A	1.01162e-35
7	134331367	A	G	G	1.02357e-35
16	70488586	C	T	T	1.0448e-35
1	67520140	G	T	T	1.21492e-35
21	43498344	C	T	C	1.35643e-35
14	107253731	T	A	A	1.37155e-35
6	29855849	C	A	A	1.39234e-35
15	77312005	G	A	G	1.39361e-35
12	80327800	A	G	G	1.49761e-35
3	4870889	C	T	C	1.5023e-35
12	52615823	T	C	T	1.53867e-35
14	23388871	G	C	C	1.59647e-35
1	26503919	C	T	T	1.63546e-35
19	7757529	A	G	G	1.71768e-35
2	87581867	C	A	C	1.72285e-35
6	42192163	C	G	G	1.73185e-35
2	9983686	T	G	G	1.76185e-35
7	38393424	A	G	A	1.78037e-35
3	194878063	G	A	G	1.97063e-35
13	107222929	G	A	A	2.182e-35
11	70116683	G	T	T	2.23085e-35
6	6331873	C	T	C	2.33421e-35
9	34377123	C	T	T	2.46632e-35
15	68522850	A	G	A	2.56126e-35
16	84228305	G	C	G	2.69122e-35
3	141759948	C	T	C	2.72535e-35
9	140703691	T	G	G	2.73502e-35
7	63566551	C	T	T	2.807e-35
19	43934382	C	T	C	2.94336e-35
9	88897082	G	C	G	3.00955e-35
1	3816604	A	G	G	3.31874e-35
6	126115244	G	C	G	3.87171e-35
21	47604837	A	C	C	4.14221e-35
6	29855940	A	G	G	4.35946e-35
8	143751698	C	T	C	4.37582e-35
17	56736433	A	G	G	4.49638e-35
2	227637763	T	A	A	4.53209e-35
4	37814569	T	C	T	4.85822e-35
2	38060991	T	C	C	5.77536e-35
14	35009071	T	G	G	5.92385e-35
10	134149084	A	G	G	6.35621e-35
7	100608710	C	A	A	6.4524e-35
8	90813872	A	C	C	6.57799e-35
1	143137090	G	A	A	7.28444e-35
16	4675116	T	G	G	7.41027e-35
14	69288216	C	G	G	7.55449e-35
15	90294289	G	T	T	8.30513e-35
12	1909979	A	G	G	8.30962e-35
16	12707523	C	T	C	8.55589e-35
9	126959752	A	G	G	1.03742e-34
5	36689524	G	C	C	1.18338e-34
2	171265142	A	G	G	1.22539e-34
2	184132077	C	A	C	1.23061e-34
4	115519840	G	A	A	1.24009e-34
13	99506188	T	C	C	1.36228e-34
17	21303190	A	G	A	1.60244e-34
2	120971869	T	C	T	1.71146e-34
14	107151330	C	A	C	1.83408e-34
2	133022699	A	G	A	1.89606e-34
21	30671241	G	T	T	1.91668e-34
17	21550436	G	C	G	2.26458e-34
13	111123730	C	T	T	2.32088e-34
2	114361334	A	C	A	2.54066e-34
7	29131435	C	G	G	2.56011e-34
15	55700348	C	G	C	2.61021e-34
6	31240041	T	C	C	2.78983e-34
13	33160705	A	C	C	2.8049e-34
4	122090300	G	T	T	2.83855e-34
6	150259249	C	A	A	3.09877e-34
1	38156343	A	G	G	3.88302e-34
22	31063832	A	G	G	3.9171e-34
19	7756010	G	A	A	4.16826e-34
6	34301974	T	G	G	4.5847e-34
7	134856299	A	C	C	4.63329e-34
13	19646032	T	C	T	4.84391e-34
15	77312041	A	G	A	4.9941e-34
4	100768553	G	A	A	5.24779e-34
2	223885112	C	G	C	5.75648e-34
2	179315726	A	G	G	5.79382e-34
20	62174335	T	C	C	5.83126e-34
6	169825843	T	G	T	6.50877e-34
5	177027110	T	C	C	6.72051e-34
4	159130673	A	G	A	6.90651e-34
17	34625723	T	C	C	7.28361e-34
7	30264395	T	C	C	7.56355e-34
2	232478868	A	G	G	7.70895e-34
17	4065681	G	A	G	8.11465e-34
2	238110759	C	A	A	8.56595e-34
21	10923213	T	C	C	9.41883e-34
15	41234745	T	C	T	9.51122e-34
1	147774871	G	T	T	9.88173e-34
2	129468587	T	G	T	1.09882e-33
3	197354733	G	T	T	1.20505e-33
19	42927712	A	G	G	1.24594e-33
3	13503207	C	G	G	1.2562e-33
1	148000596	G	C	C	1.28361e-33
7	44954786	A	G	G	1.38179e-33
6	32557782	A	G	G	1.47581e-33
9	36009010	A	G	G	1.87427e-33
19	18111724	G	A	A	1.87992e-33
5	14248207	T	G	T	1.88379e-33
13	25592301	G	A	A	1.9129e-33
14	94426369	G	A	A	1.97672e-33
1	200597688	C	T	T	1.98749e-33
13	22523489	C	T	C	2.33552e-33
3	186019285	A	G	A	2.35661e-33
2	87770513	A	G	G	3.30131e-33
5	75903311	G	A	G	3.5108e-33
19	949284	A	G	G	3.63423e-33
6	32862607	A	T	T	4.4875e-33
13	103109995	C	T	T	4.53263e-33
1	150459715	C	T	T	5.59013e-33
3	122388312	G	A	A	6.29786e-33
9	140356374	A	C	C	6.31358e-33
19	17600057	C	T	C	6.5533e-33
2	242817934	C	T	T	6.87442e-33
6	117804146	G	A	A	6.92143e-33
7	32767795	A	G	G	7.02794e-33
13	111123586	T	C	C	7.11433e-33
19	949281	G	A	A	7.40135e-33
17	58156330	G	A	G	8.63875e-33
5	180101436	G	A	G	9.30667e-33
10	114149305	C	T	T	9.93412e-33
2	238795473	G	C	G	1.01989e-32
14	19587032	T	C	C	1.25873e-32
3	195576719	A	G	A	1.27455e-32
9	5510838	T	A	A	1.32553e-32
19	6639661	G	A	A	1.35609e-32
2	110969905	C	A	A	1.48659e-32
1	31255905	C	T	C	1.50731e-32
3	193583362	A	G	G	1.61278e-32
14	21081640	A	G	G	1.63268e-32
7	64498681	T	C	C	1.65792e-32
7	303040	G	C	G	1.6842e-32
5	180101450	C	T	C	1.68515e-32
2	160654790	T	G	G	1.7124e-32
19	22817116	C	A	A	1.93622e-32
1	54204994	A	C	C	2.0778e-32
4	86477672	A	G	A	2.10135e-32
9	100864249	T	C	C	2.12168e-32
2	132452634	A	C	A	2.26165e-32
1	67390481	C	G	G	2.54327e-32
10	31235347	T	G	T	2.63852e-32
4	187125572	A	T	T	2.70998e-32
11	39053974	A	C	A	2.7776e-32
12	64851431	T	A	A	3.23265e-32
3	9290157	A	G	A	3.33454e-32
17	56736435	A	G	G	3.4778e-32
10	1082554	T	C	T	3.48696e-32
6	30080994	C	G	G	3.56917e-32
10	98549577	C	T	C	3.85855e-32
1	161576227	G	C	C	3.87277e-32
14	92588219	A	G	G	4.04365e-32
13	107222913	C	T	T	4.50065e-32
7	38393343	C	T	C	4.7572e-32
21	43870361	G	T	T	5.17365e-32
9	126959804	T	G	G	5.39135e-32
9	130955306	T	C	T	5.65231e-32
11	12209017	A	G	G	5.67153e-32
19	42927716	G	C	C	5.85453e-32
13	25192752	T	C	T	6.14361e-32
12	129324502	T	C	T	6.31142e-32
9	98980562	C	T	C	6.35038e-32
1	17223087	T	C	C	6.74388e-32
9	92037236	T	A	A	7.48543e-32
6	34759884	C	G	C	8.08943e-32
6	32557776	T	C	C	8.1619e-32
5	11144081	T	C	C	8.6083e-32
17	37213252	C	T	T	9.19136e-32
15	90709197	A	G	G	9.381e-32
13	40621796	A	G	G	1.0473e-31
15	90294281	C	A	A	1.05545e-31
4	4291825	T	C	C	1.06328e-31
11	34938115	A	C	C	1.13107e-31
2	9830621	A	G	A	1.14588e-31
19	46974762	G	A	G	1.1945e-31
4	2667572	A	G	G	1.24225e-31
12	48883020	T	G	T	1.26306e-31
9	36008997	G	A	A	1.38731e-31
17	66097830	A	T	T	1.43381e-31
19	55118444	C	T	T	1.44178e-31
1	32110516	C	A	A	1.467e-31
21	34144174	T	A	A	1.64133e-31
7	11393777	T	A	T	1.71123e-31
9	130955289	A	G	A	1.76975e-31
17	78754340	G	A	G	1.88339e-31
18	72979640	A	G	G	1.90554e-31
17	78865999	C	A	A	1.94727e-31
19	43934682	A	T	A	1.9556e-31
9	179260	A	C	C	1.96299e-31
7	24758753	T	C	C	2.066e-31
7	8161201	C	T	C	2.16888e-31
17	56736439	A	C	C	2.17037e-31
13	107222918	C	T	T	2.1727e-31
1	16940357	G	C	C	2.1894e-31
13	19646023	G	A	G	2.24531e-31
21	46975848	T	C	C	2.41947e-31
5	171743082	G	T	T	2.43401e-31
1	25876340	A	G	G	2.47348e-31
2	24150506	C	G	C	2.60659e-31
4	124268232	A	G	A	2.649e-31
12	120729716	T	C	C	2.66929e-31
17	65825656	C	A	A	2.72646e-31
22	20378808	C	T	T	2.80883e-31
18	5254081	T	C	T	3.05906e-31
6	31239279	C	T	T	3.13619e-31
17	10601321	A	C	A	3.85511e-31
1	208332741	T	C	T	3.8689e-31
8	47750205	C	T	C	4.06958e-31
17	21303191	A	G	A	4.45592e-31
8	86158249	T	C	C	4.63143e-31
1	160854620	C	T	C	4.64132e-31
4	116877281	C	G	G	4.82031e-31
3	197479257	C	T	T	6.06901e-31
19	55677523	T	C	T	6.96604e-31
2	242051063	A	G	G	7.09664e-31
10	52420089	G	A	A	7.55512e-31
11	63706085	C	T	T	7.72533e-31
6	32657543	T	G	G	8.5356e-31
3	124867838	A	G	G	9.0764e-31
12	94652441	G	A	G	9.42068e-31
18	11293981	C	T	T	9.56025e-31
15	90792697	C	G	G	9.61693e-31
17	37025454	C	T	T	9.72466e-31
8	30515715	C	T	T	1.08636e-30
16	11589761	C	A	C	1.11203e-30
6	32572405	T	C	C	1.13619e-30
2	3509671	G	A	G	1.24322e-30
19	39048163	A	C	C	1.34099e-30
12	120729714	C	T	T	1.38613e-30
18	43678329	A	C	C	1.53226e-30
14	24610733	C	T	C	1.56779e-30
15	22923742	C	G	C	1.68122e-30
12	64209976	T	C	T	1.86421e-30
15	45748966	C	T	T	1.99708e-30
22	42948028	G	A	A	2.10729e-30
22	22562412	A	C	C	2.15562e-30
2	11020903	A	T	A	2.21149e-30
15	74286882	T	C	C	2.31025e-30
10	28624044	C	T	C	2.44836e-30
7	149417230	A	G	G	2.73455e-30
8	110064864	G	A	A	2.77793e-30
4	159593183	G	A	A	2.87396e-30
15	93226803	G	C	G	2.87593e-30
6	32441422	C	T	T	2.93515e-30
6	32557606	A	G	G	3.12554e-30
12	11700361	G	T	T	3.16801e-30
21	43797022	G	A	G	3.36761e-30
21	43797023	C	G	C	3.36761e-30
14	91839086	C	T	T	3.43054e-30
14	106805141	G	C	C	3.65628e-30
1	200849619	T	G	T	3.83043e-30
9	10613049	T	C	C	4.09869e-30
6	82958246	G	A	A	4.26425e-30
5	67584357	G	A	G	4.3593e-30
17	21207989	A	G	G	4.50106e-30
14	107180037	A	G	A	4.50949e-30
6	57525371	C	A	C	4.54162e-30
7	31851610	G	A	G	4.66539e-30
15	78202946	A	G	G	4.76921e-30
1	10233756	G	A	A	5.41667e-30
17	39065785	A	T	T	5.78564e-30
19	55685658	A	G	G	6.12249e-30
14	21101241	C	A	A	6.25099e-30
6	32576296	G	A	A	6.34456e-30
2	11020902	A	G	A	6.58154e-30
2	217071654	T	C	T	7.19096e-30
6	133119778	A	G	G	7.61878e-30
20	62174251	A	G	G	7.63216e-30
2	233305284	A	G	G	7.83302e-30
7	1099222	A	G	G	7.84009e-30
6	11825444	C	A	A	8.0967e-30
3	195683255	C	A	A	8.32212e-30
6	130591558	G	A	A	9.08751e-30
20	25740161	C	T	T	9.5423e-30
10	72237693	A	G	G	9.96057e-30
3	46773510	T	G	T	1.02347e-29
6	36646788	G	A	A	1.08584e-29
10	115720514	C	G	G	1.11747e-29
6	32572451	G	A	A	1.12006e-29
22	21822725	C	T	T	1.16014e-29
14	106812115	C	G	C	1.18074e-29
17	76362868	A	C	A	1.19897e-29
12	31231861	C	T	C	1.28648e-29
1	117602338	G	C	C	1.30761e-29
3	195914000	T	G	G	1.36635e-29
8	12458925	C	T	T	1.4552e-29
9	44118873	G	A	A	1.45829e-29
17	39065784	A	T	T	1.47377e-29
14	100531484	T	G	G	1.68616e-29
7	38393448	C	G	C	1.82708e-29
3	195913999	C	A	A	1.97188e-29
12	90674600	A	C	C	1.98951e-29
11	122932636	C	T	T	2.03596e-29
7	158154192	C	G	C	2.04185e-29
4	190610930	G	A	G	2.12732e-29
12	13340443	T	A	T	2.50982e-29
17	76239023	C	T	T	2.54921e-29
19	17505933	C	A	C	2.66828e-29
17	20370796	C	T	T	2.69555e-29
3	53196288	C	G	C	2.72738e-29
17	20769968	A	G	G	2.91262e-29
8	54812326	G	A	A	2.91457e-29
10	61795904	A	G	A	2.92206e-29
20	48247128	G	A	A	3.2032e-29
4	142043415	G	C	G	3.28576e-29
4	3957310	A	G	G	3.62388e-29
11	18548183	G	T	T	3.65255e-29
1	11809402	G	T	T	3.80462e-29
19	1136223	G	A	G	4.16804e-29
7	1211247	T	C	C	4.1925e-29
3	16327855	G	T	T	4.67832e-29
19	12895553	A	G	G	4.68408e-29
18	46395379	A	G	G	4.74502e-29
22	18077829	T	G	T	4.74764e-29
15	86033184	G	T	G	5.02276e-29
12	3853196	A	T	A	5.22596e-29
2	114410459	C	T	T	5.76096e-29
3	4468598	T	C	T	6.27284e-29
8	579614	T	C	T	6.40086e-29
22	31503560	T	C	C	6.66484e-29
6	32441392	T	A	A	6.89244e-29
1	17232290	T	G	G	7.41198e-29
2	45517342	T	C	C	7.79649e-29
12	11700317	A	G	G	8.00381e-29
20	43514337	T	G	G	8.09635e-29
4	3957350	T	C	C	8.11013e-29
7	156754975	G	A	G	8.47844e-29
10	11122635	A	C	A	8.51959e-29
19	7757564	G	A	A	8.63497e-29
2	178077285	G	C	C	8.84038e-29
15	78202945	A	G	G	8.87831e-29
18	55297286	T	A	A	9.30844e-29
10	42644773	G	T	G	9.33191e-29
1	210001048	C	A	A	9.82217e-29
4	37748678	T	A	A	9.94399e-29
2	84439928	C	G	C	1.00194e-28
15	22923779	T	C	C	1.01249e-28
2	242050991	A	C	C	1.01449e-28
15	78202948	A	G	G	1.04576e-28
9	140376668	G	A	G	1.06607e-28
2	233305282	C	G	G	1.09699e-28
2	677213	A	G	A	1.11227e-28
7	2606563	G	C	C	1.11962e-28
7	149332845	T	C	T	1.18254e-28
2	38060912	T	C	C	1.19403e-28
19	43934662	A	G	A	1.24894e-28
2	88565319	G	A	A	1.25883e-28
2	99109132	A	G	A	1.26823e-28
3	195438174	G	A	G	1.40622e-28
1	13118	G	A	G	1.48726e-28
20	47158209	C	T	T	1.49168e-28
20	5626124	G	A	A	1.54615e-28
19	38997609	A	T	T	1.63545e-28
15	45749030	C	T	T	1.64351e-28
20	52825202	C	A	A	1.68809e-28
3	104238089	G	A	G	1.69303e-28
8	81046850	C	T	C	1.76964e-28
14	24422795	G	A	A	1.80736e-28
21	16095378	T	C	T	1.84238e-28
5	40401689	G	C	C	1.8796e-28
3	126674133	G	T	T	1.89814e-28
5	178450995	C	T	C	1.99209e-28
6	32590473	C	T	T	2.00241e-28
17	30846624	G	C	G	2.15721e-28
1	15850603	A	G	G	2.19008e-28
6	74290291	G	A	A	2.26042e-28
8	30515713	C	A	A	2.28711e-28
9	21122071	C	T	C	2.28866e-28
2	233305281	C	T	T	2.50851e-28
6	29760373	C	A	A	2.72117e-28
17	40075573	G	A	G	2.7915e-28
17	76238523	C	G	G	2.9074e-28
14	50513165	G	A	G	3.13168e-28
11	111249727	C	G	G	3.1714e-28
19	55685659	G	A	A	3.36251e-28
14	24641159	T	A	A	3.51898e-28
6	32713602	C	T	T	3.58376e-28
8	614111	C	G	G	3.60474e-28
9	5094034	A	G	A	3.69149e-28
2	87655759	C	T	T	3.6982e-28
15	30763578	G	A	A	3.92721e-28
1	162122448	T	C	C	4.13056e-28
14	106733094	C	A	C	4.14386e-28
17	56736442	C	T	T	4.18103e-28
1	51985000	G	C	C	4.19715e-28
1	219967736	G	A	A	4.23015e-28
7	156685395	C	G	G	4.65009e-28
1	148000850	G	A	A	4.73459e-28
15	22923771	C	T	T	4.76347e-28
12	9864975	G	A	A	4.91061e-28
9	139944516	C	T	T	4.98171e-28
17	75843026	A	G	A	5.0539e-28
6	6393103	A	G	G	5.29252e-28
2	38060651	A	C	C	5.579e-28
8	21217516	T	C	C	5.663e-28
3	131080830	G	A	A	5.75418e-28
12	52615694	T	C	T	5.89626e-28
7	100552311	T	C	T	6.02787e-28
17	67220097	C	T	C	6.0372e-28
15	22923757	A	G	G	6.20287e-28
3	134204841	G	C	C	6.39174e-28
1	22345647	T	C	C	6.40295e-28
17	43669931	C	T	T	6.85526e-28
2	160654768	A	G	G	7.64244e-28
2	182655042	G	T	G	7.86081e-28
22	17784977	A	G	G	8.07399e-28
12	48883012	C	T	C	8.33342e-28
10	6309402	A	G	A	9.126e-28
2	122496408	G	C	C	1.01701e-27
17	18761419	C	T	C	1.03586e-27
20	4776298	C	T	T	1.04689e-27
17	76480774	G	A	A	1.05062e-27
9	114839327	G	A	G	1.05741e-27
10	4292908	G	T	T	1.09512e-27
21	32926897	T	C	C	1.1053e-27
1	150848977	A	G	G	1.11551e-27
3	2962104	T	C	C	1.12929e-27
7	149332825	T	C	T	1.18182e-27
9	37529344	G	A	A	1.2205e-27
15	77312063	C	T	C	1.23361e-27
6	29911879	G	T	G	1.26635e-27
14	106873177	A	G	A	1.28164e-27
5	94890365	C	G	G	1.31681e-27
4	83720006	G	A	A	1.48119e-27
19	12551041	A	G	G	1.48803e-27
4	190568742	G	C	C	1.70167e-27
1	145573396	G	A	G	1.7233e-27
14	102459203	T	C	C	1.81492e-27
6	20320377	C	G	G	1.94753e-27
14	64408112	A	G	A	2.03142e-27
7	100933223	C	T	T	2.10866e-27
11	18433720	G	C	G	2.12832e-27
3	52890966	G	A	G	2.14667e-27
13	19646013	T	C	T	2.24385e-27
14	33075706	C	T	C	2.35606e-27
6	32430729	T	C	C	2.46145e-27
14	107151508	G	A	A	2.56982e-27
6	167263394	A	C	A	2.82151e-27
21	9548874	C	T	C	3.05175e-27
17	21198343	T	G	G	3.06858e-27
17	75843059	A	G	A	3.11004e-27
16	84636678	C	T	C	3.1957e-27
5	133463248	T	A	A	3.22203e-27
6	86159224	T	C	C	3.43711e-27
3	125417021	T	C	C	3.45741e-27
3	197354651	C	A	A	3.52387e-27
6	32577811	T	C	T	3.59353e-27
12	124196606	A	T	T	3.91088e-27
7	82344904	G	A	A	4.01364e-27
18	29261340	G	C	G	4.08434e-27
16	1021001	A	C	C	4.21926e-27
10	26758334	A	G	A	4.63588e-27
2	38060893	C	T	T	4.92092e-27
2	50815955	G	A	G	4.99411e-27
14	107239005	T	C	C	5.16814e-27
6	32572322	T	C	C	5.49807e-27
7	64498522	A	G	A	5.51429e-27
17	7233162	G	C	C	5.68641e-27
1	13116	G	T	G	5.88958e-27
8	86557676	C	G	G	6.06587e-27
1	153463451	T	C	C	6.12058e-27
4	190596940	A	G	G	6.14316e-27
12	56111667	A	G	G	6.33793e-27
20	54967565	G	A	G	6.74152e-27
4	48175573	C	T	T	7.53734e-27
11	34373443	T	C	C	7.57736e-27
9	66489423	C	T	C	7.83879e-27
3	129814869	A	G	G	8.07221e-27
2	65144787	A	G	G	8.28956e-27
1	17222748	C	G	G	8.32394e-27
9	135127959	T	C	C	8.35625e-27
12	11700290	A	G	G	8.58535e-27
6	44214693	C	T	C	9.33159e-27
1	235142233	A	G	A	9.34021e-27
18	77723434	T	C	C	9.65519e-27
1	17232280	C	T	T	9.82111e-27
13	71865508	C	T	T	9.82311e-27
7	29131419	C	G	G	1.02214e-26
19	53898366	C	A	A	1.02248e-26
6	167047946	C	T	C	1.0388e-26
7	37389778	C	G	C	1.07595e-26
17	20443938	C	T	T	1.16186e-26
10	42644975	G	T	G	1.16344e-26
2	3509687	A	G	A	1.17341e-26
10	99159963	G	C	G	1.18782e-26
7	38389627	T	G	G	1.19621e-26
9	10208247	A	G	G	1.20049e-26
2	86448408	G	A	G	1.21756e-26
17	41437737	A	C	A	1.25406e-26
4	15151677	T	C	T	1.25439e-26
2	184132034	T	C	T	1.26591e-26
12	124196604	A	T	T	1.26917e-26
6	51670542	C	T	T	1.31452e-26
1	55743232	C	G	G	1.32209e-26
6	32571876	G	A	G	1.33685e-26
1	200849676	G	A	G	1.34091e-26
6	32572326	T	C	C	1.36018e-26
11	85871163	T	G	G	1.40191e-26
12	9514747	A	G	G	1.44264e-26
16	25269322	G	A	A	1.44479e-26
14	105128654	T	C	C	1.5521e-26
1	148241784	T	C	C	1.5922e-26
3	186781487	T	C	C	1.59725e-26
2	242050671	T	C	C	1.63457e-26
19	35632200	G	A	A	1.72687e-26
5	5752290	G	C	G	1.87183e-26
2	127399116	T	C	T	1.89656e-26
1	161349026	C	T	C	1.90966e-26
19	46974781	A	G	G	2.17043e-26
17	74267749	C	T	T	2.4526e-26
2	232379247	T	C	C	2.45276e-26
6	144409135	A	G	A	2.62593e-26
2	160106205	C	T	T	2.74203e-26
2	227740254	G	C	G	2.77365e-26
3	114238458	C	T	T	2.93432e-26
17	80666421	C	T	T	2.96175e-26
7	7860667	G	A	G	3.09729e-26
16	74700743	C	G	C	3.17764e-26
2	227797348	T	C	T	3.27619e-26
5	140018951	C	T	T	3.33464e-26
22	50455595	T	G	G	3.37264e-26
11	107729205	G	C	C	3.52253e-26
19	6802049	G	C	C	3.57257e-26
15	75162593	C	A	A	3.57933e-26
19	50553809	T	C	C	3.60491e-26
10	134494994	T	C	T	3.74025e-26
5	106599519	A	G	G	3.84344e-26
2	38060646	G	A	A	3.85685e-26
8	79635969	A	C	C	4.51719e-26
10	61795908	G	A	G	4.52243e-26
13	21100414	G	T	T	4.71872e-26
6	32552553	T	C	C	4.89523e-26
17	66097990	C	T	T	5.12549e-26
6	31239205	T	C	C	5.50355e-26
18	77723435	C	T	T	5.61339e-26
15	93173072	G	A	A	5.64662e-26
20	32031681	G	C	C	5.75624e-26
17	21339888	T	G	T	5.8464e-26
10	135187820	A	G	A	5.9611e-26
6	167506274	G	A	G	6.02523e-26
6	20901732	C	T	C	6.26453e-26
6	32576275	T	G	G	6.34449e-26
14	90849847	A	C	C	6.36883e-26
4	154266319	A	C	C	6.56957e-26
14	88675371	A	C	A	6.57795e-26
3	194403491	G	T	T	7.16308e-26
22	50319351	C	T	T	7.38457e-26
8	145505126	A	C	C	7.39781e-26
6	51670512	T	G	G	7.67584e-26
4	151247294	A	C	C	7.82609e-26
14	100531416	C	T	T	7.95941e-26
3	186176333	A	C	A	7.99878e-26
19	49465726	G	A	G	8.05833e-26
3	185955898	G	A	G	8.09049e-26
5	6722289	C	T	C	8.2804e-26
15	64175305	G	T	G	8.88088e-26
2	156490894	T	C	C	9.16131e-26
13	71865502	G	A	A	9.30694e-26
1	219967924	A	T	T	9.47416e-26
11	3663422	G	A	A	9.5149e-26
18	54318509	T	A	T	9.74491e-26
15	22514462	G	C	G	1.01438e-25
4	117279080	C	G	C	1.03602e-25
11	124981800	T	G	G	1.05129e-25
10	82204707	G	A	A	1.05256e-25
1	154359179	C	T	C	1.2038e-25
6	7315469	A	G	A	1.242e-25
14	106873188	A	G	A	1.26213e-25
7	154795232	A	G	A	1.2663e-25
5	69696932	A	G	A	1.27133e-25
11	67351004	T	C	C	1.27624e-25
3	197358994	T	C	C	1.31061e-25
5	142783013	G	A	A	1.4001e-25
8	25316227	T	G	G	1.43454e-25
6	13299959	C	T	C	1.46967e-25
19	1490903	T	C	C	1.54042e-25
5	150226292	T	C	C	1.61798e-25
14	107177699	C	G	G	1.65913e-25
11	34373463	T	C	C	1.78126e-25
6	32571873	T	C	T	1.89889e-25
13	111225265	A	G	G	1.93033e-25
8	6264400	T	C	C	2.00053e-25
7	65057512	G	A	G	2.00353e-25
7	74988878	G	T	G	2.05585e-25
12	6555902	C	T	T	2.09018e-25
15	81616910	T	G	G	2.15871e-25
13	74220590	G	A	G	2.2773e-25
10	17248524	A	T	A	2.29901e-25
5	156699129	C	A	A	2.31339e-25
19	48996617	T	C	C	2.34327e-25
13	24044344	T	G	T	2.39701e-25
19	50651527	T	G	G	2.54587e-25
15	74671525	A	G	G	2.57066e-25
5	150460083	T	G	G	2.60801e-25
16	31206525	A	C	A	2.72426e-25
7	150755008	C	A	A	2.7682e-25
4	117279101	A	G	A	2.78732e-25
6	32576341	A	G	G	3.04413e-25
9	140641405	G	C	C	3.05647e-25
5	145356203	T	G	T	3.09328e-25
1	16957122	C	T	C	3.21431e-25
17	7210836	G	T	T	3.26366e-25
1	234451159	T	A	T	3.74958e-25
6	88887810	C	G	G	3.75031e-25
15	91204658	C	T	T	3.77218e-25
7	17972985	C	T	T	3.90465e-25
2	80752502	C	T	T	4.11471e-25
7	303173	G	C	C	4.20416e-25
2	120212855	A	G	A	4.25992e-25
22	41107688	T	C	C	4.38197e-25
4	3957404	C	T	C	4.79333e-25
6	112060799	A	G	G	4.81803e-25
10	113043137	G	A	G	5.06754e-25
1	94313296	T	C	C	5.30455e-25
10	38643549	T	C	T	5.32118e-25
6	37665938	C	T	T	6.39364e-25
10	121030668	G	C	G	6.85958e-25
7	47189260	T	A	A	6.98555e-25
18	71731938	G	A	A	7.28296e-25
7	32868973	A	C	C	7.31728e-25
14	21081642	C	T	T	7.42718e-25
12	69754012	T	C	C	7.43054e-25
1	155197602	C	G	G	7.89282e-25
7	6388581	T	A	A	7.89901e-25
4	164519380	G	C	C	7.97671e-25
10	6317429	T	G	G	8.12714e-25
18	3262379	A	G	G	8.50664e-25
15	86018746	T	C	T	9.0069e-25
1	33586199	G	T	G	9.5474e-25
2	120113520	G	A	A	9.6885e-25
2	217071635	G	T	G	1.00923e-24
17	40912138	G	A	G	1.01859e-24
1	40265149	T	C	C	1.07996e-24
20	4776299	C	G	G	1.0835e-24
1	147993905	C	T	T	1.09727e-24
17	76628283	T	C	T	1.14454e-24
7	100611930	T	G	G	1.17808e-24
6	37001333	G	A	G	1.2178e-24
6	32571890	A	G	A	1.29741e-24
12	59799997	G	A	G	1.30602e-24
2	198076774	A	T	T	1.34386e-24
14	54037507	T	C	C	1.35829e-24
14	106049363	C	G	C	1.40056e-24
19	40388613	C	A	A	1.43527e-24
2	242672027	T	G	T	1.44322e-24
14	40592380	G	T	G	1.47401e-24
1	117602717	C	G	G	1.50675e-24
9	751359	T	C	T	1.65463e-24
17	75328389	A	G	G	1.68446e-24
7	73149302	A	G	A	1.69588e-24
22	36925493	G	A	A	1.77782e-24
18	59619743	T	C	C	1.78195e-24
13	114105398	C	A	A	1.86785e-24
17	38252660	A	G	G	1.86813e-24
9	139944509	C	T	C	1.93935e-24
10	82204700	G	C	C	2.00694e-24
6	29932916	G	T	T	2.03551e-24
3	16553969	A	G	G	2.08304e-24
1	51959572	T	C	T	2.14259e-24
6	31239855	G	C	G	2.16396e-24
15	44091386	A	G	G	2.20722e-24
2	184132174	C	T	C	2.45001e-24
16	53857263	T	C	T	2.45454e-24
9	130533361	C	T	T	2.52282e-24
15	71055860	G	T	G	2.75216e-24
3	197121593	A	G	G	2.86087e-24
17	21243555	C	G	C	3.05941e-24
2	158113316	T	A	T	3.33355e-24
12	121665334	T	C	C	3.35697e-24
1	192777807	C	G	G	3.44195e-24
2	120048613	A	G	G	3.56349e-24
14	21081643	G	A	A	3.58272e-24
4	10001861	A	G	G	3.70734e-24
4	187125394	C	G	G	3.71108e-24
17	3817178	T	C	T	3.75343e-24
6	89326217	T	C	C	3.80331e-24
19	7197880	C	T	T	3.92977e-24
21	16095390	T	C	T	3.93774e-24
9	33719795	C	T	C	3.96577e-24
3	127474030	A	G	A	4.19183e-24
11	18791589	G	C	G	4.56292e-24
10	14740962	C	T	C	4.57195e-24
9	6932013	G	A	A	4.59442e-24
3	122084529	G	A	G	4.6913e-24
14	56808909	G	A	G	4.7487e-24
17	1106931	T	C	C	5.57725e-24
10	101817557	T	C	T	5.60883e-24
7	157071964	T	G	G	5.61445e-24
7	1063460	T	G	T	5.96989e-24
1	234735980	T	C	C	6.18475e-24
9	126962361	C	G	C	6.28748e-24
4	190610958	C	T	C	6.39837e-24
1	46378993	G	A	G	6.42613e-24
17	17088426	T	C	T	6.63859e-24
8	103548538	G	A	A	6.8042e-24
10	61645680	C	G	G	6.92695e-24
4	132535206	C	T	C	7.03036e-24
6	32576347	C	G	G	7.77732e-24
6	29911912	G	A	G	8.02388e-24
1	24151996	A	C	C	8.13223e-24
13	52810537	C	T	T	8.37836e-24
4	65474578	T	C	T	8.70036e-24
8	6264393	G	T	T	8.86614e-24
10	43892947	C	G	G	9.01512e-24
1	149224225	A	C	C	9.35121e-24
14	53684451	T	C	T	9.72335e-24
20	42296644	C	A	A	1.01092e-23
10	101300785	G	A	A	1.08493e-23
7	25070716	T	C	C	1.19397e-23
6	151086488	T	G	G	1.20342e-23
4	6271483	G	A	A	1.22049e-23
20	22213311	A	G	G	1.232e-23
2	197098638	T	C	T	1.2347e-23
12	57040107	A	C	C	1.33694e-23
9	136020693	C	T	C	1.33747e-23
12	131917296	C	A	A	1.39389e-23
1	41328166	C	T	T	1.48137e-23
11	34255733	G	C	C	1.48651e-23
11	3602505	T	C	C	1.49541e-23
4	86476482	C	T	C	1.53482e-23
13	22523388	C	T	C	1.54209e-23
5	5752251	G	A	G	1.57065e-23
6	13299717	A	C	A	1.75058e-23
6	161213047	C	T	C	1.83424e-23
1	59012401	T	C	C	1.85817e-23
2	113023928	T	C	T	1.86525e-23
11	76908838	A	G	A	1.87354e-23
13	111567936	G	C	G	1.9061e-23
14	106805202	C	T	T	2.02206e-23
10	63805335	A	G	G	2.0426e-23
3	6570833	G	C	G	2.07611e-23
11	56472346	A	G	A	2.09414e-23
12	9596018	C	A	A	2.11436e-23
14	107154998	A	G	G	2.13998e-23
10	104192567	A	C	C	2.25105e-23
1	94284008	C	T	C	2.29818e-23
2	113993344	C	A	A	2.31137e-23
8	144302648	G	C	G	2.34668e-23
12	117354785	T	C	C	2.41735e-23
17	79995431	A	G	G	2.46671e-23
4	1858492	G	A	A	2.4683e-23
1	161348992	C	T	C	2.48328e-23
6	151086457	T	C	C	2.50314e-23
1	94182714	C	T	T	2.51135e-23
11	102359151	A	T	A	2.56874e-23
1	59011987	A	C	A	2.72775e-23
6	43851944	C	G	G	2.73646e-23
5	118367797	G	A	A	2.73976e-23
7	303411	G	C	C	2.76563e-23
18	66652846	G	A	G	2.78346e-23
7	118498909	C	T	C	2.7864e-23
2	25140581	A	G	G	2.85712e-23
2	49255431	T	C	C	2.88929e-23
12	132312783	T	C	T	3.00813e-23
12	129055097	G	T	T	3.06589e-23
1	68225966	C	T	T	3.08381e-23
5	153775540	G	C	C	3.14531e-23
6	5176049	C	T	C	3.20765e-23
19	19431423	G	T	G	3.30717e-23
14	96136775	A	C	A	3.37115e-23
2	38060635	C	G	G	3.37272e-23
1	3537858	G	A	A	3.42445e-23
2	106886496	G	C	G	3.47129e-23
19	10491382	C	G	G	3.53801e-23
15	67378208	G	A	A	3.58652e-23
9	126959586	T	C	C	3.62015e-23
3	125709213	T	C	C	3.63172e-23
17	21241774	G	A	G	3.6323e-23
6	27729951	T	C	T	3.71697e-23
7	56435255	T	G	T	3.72627e-23
7	25070714	C	G	G	3.78012e-23
11	18433780	G	A	A	4.02001e-23
14	106815650	C	A	A	4.11976e-23
17	2300139	A	G	G	4.28063e-23
9	133710246	T	A	T	4.29375e-23
7	70294323	C	A	A	4.35903e-23
4	3578583	T	C	C	4.3596e-23
5	5365240	A	G	A	4.40926e-23
6	31325270	C	G	G	4.44446e-23
17	70385567	A	G	G	4.53642e-23
6	32572305	T	G	G	4.54619e-23
5	150677806	A	G	G	4.65558e-23
3	193549408	C	T	T	4.75245e-23
21	15449012	A	G	G	4.79751e-23
19	14700445	C	A	A	4.929e-23
17	66097668	A	C	C	5.12831e-23
1	22489749	T	G	G	5.16996e-23
17	63225319	C	T	T	5.29371e-23
13	47709330	G	A	G	5.72017e-23
22	43515339	G	T	T	5.88272e-23
14	107155055	A	G	G	5.88752e-23
9	126962364	C	A	C	6.33188e-23
6	32497824	A	C	C	6.72688e-23
1	90074011	A	G	G	6.98721e-23
11	115812377	C	T	T	7.03597e-23
13	28712743	C	T	T	7.20609e-23
10	51489224	A	G	G	7.33924e-23
16	33296084	A	G	G	7.36328e-23
4	73832518	G	T	T	7.45254e-23
8	29950479	G	A	A	7.56384e-23
2	3243474	A	T	T	8.0744e-23
16	3564091	G	C	G	8.46296e-23
16	1383716	T	C	C	8.54413e-23
3	161032917	G	T	T	8.79792e-23
19	9731965	A	G	G	9.10556e-23
3	171547861	G	A	A	9.27552e-23
22	23152650	G	A	G	9.44461e-23
7	94287589	G	A	A	9.47136e-23
3	53778621	A	G	G	9.49988e-23
2	238814823	C	A	C	9.80107e-23
16	88847547	A	C	C	9.85735e-23
6	42284605	G	T	T	9.92553e-23
14	42769076	C	T	C	9.9892e-23
12	9596019	A	G	G	1.00336e-22
3	193549449	T	C	C	1.00744e-22
9	2073126	G	C	C	1.01116e-22
9	132031138	C	G	G	1.01766e-22
15	63853052	A	G	G	1.03027e-22
2	65144692	C	A	A	1.03053e-22
1	11046184	A	G	G	1.03947e-22
7	127775902	A	G	G	1.0706e-22
1	154781591	A	G	G	1.08408e-22
6	86159462	C	G	G	1.08862e-22
20	291165	T	G	T	1.11555e-22
3	119078592	A	G	A	1.11709e-22
14	88675844	T	C	C	1.12013e-22
8	28027006	C	A	C	1.1254e-22
3	14236467	G	A	G	1.13641e-22
9	36009015	G	T	T	1.14548e-22
4	37563702	G	A	A	1.16549e-22
3	104238052	G	C	G	1.20038e-22
12	100723623	C	G	G	1.28004e-22
15	22542819	G	A	A	1.28503e-22
2	10953001	T	G	G	1.30964e-22
19	38524310	T	C	C	1.36819e-22
10	51827896	T	C	C	1.39854e-22
1	93141341	G	A	G	1.45289e-22
3	38045036	A	T	T	1.53096e-22
20	42416792	C	G	C	1.57874e-22
6	31325030	C	T	C	1.59486e-22
3	53926017	C	T	C	1.64639e-22
14	106805928	C	G	C	1.65758e-22
1	182577811	G	C	G	1.78833e-22
5	150226263	A	G	G	1.80572e-22
1	956077	T	C	C	1.81845e-22
14	75946814	C	T	T	1.86381e-22
9	103189339	C	A	A	1.86403e-22
15	80189523	G	C	C	1.8939e-22
19	7808709	A	C	C	1.94042e-22
17	21242526	A	G	A	1.9461e-22
4	15738370	A	G	A	1.94935e-22
4	47841437	G	T	T	1.97354e-22
14	50332409	C	A	C	2.02468e-22
19	58912737	T	C	C	2.09437e-22
12	11700172	T	G	G	2.11277e-22
16	79296063	T	C	T	2.26381e-22
7	148199090	G	A	G	2.32553e-22
18	47461041	C	T	T	2.36194e-22
3	75226220	C	T	C	2.42115e-22
17	62915614	T	A	A	2.50226e-22
10	74310206	A	T	A	2.54778e-22
8	144302216	G	A	A	2.58424e-22
3	125461945	C	T	T	2.60807e-22
6	692805	G	C	C	2.63321e-22
12	29935396	A	C	C	2.64496e-22
3	13129665	C	T	T	2.74723e-22
16	67876823	G	A	A	2.74991e-22
22	24384287	G	C	C	2.77388e-22
18	72973762	A	G	G	2.79755e-22
6	134719660	C	T	T	2.85671e-22
8	36136108	C	T	C	2.91126e-22
8	142414326	C	T	C	2.91558e-22
5	73255944	A	G	A	2.92188e-22
17	75843017	C	T	C	2.93171e-22
5	14818038	C	T	T	2.93198e-22
1	204434927	G	T	G	2.93228e-22
19	10764867	G	C	G	3.08659e-22
11	63385680	C	G	G	3.27541e-22
13	114791470	A	G	A	3.32258e-22
4	3986782	C	T	T	3.3286e-22
17	21204804	G	A	A	3.40698e-22
17	20443947	A	G	G	3.42971e-22
17	17041889	G	T	T	3.45453e-22
13	77402584	T	C	C	3.4683e-22
8	33342444	G	C	C	3.50869e-22
6	31325028	G	A	G	3.6391e-22
4	3957279	C	G	G	3.9004e-22
8	6264397	C	G	G	3.92939e-22
1	11046186	A	G	G	4.04475e-22
6	41991061	G	A	A	4.14069e-22
10	80052191	T	C	C	4.16208e-22
7	625890	A	G	A	4.19124e-22
3	107393429	C	T	T	4.20749e-22
16	11179222	G	C	G	4.33688e-22
17	58612185	G	A	G	4.35844e-22
19	2596007	T	C	C	4.41847e-22
1	40265093	A	C	C	4.44102e-22
6	25405358	G	A	A	4.57545e-22
14	24835115	A	G	G	4.6558e-22
17	2300138	G	C	C	4.78493e-22
6	31325341	C	G	G	4.89386e-22
15	51913040	G	A	A	5.1376e-22
12	52615952	C	A	C	5.45072e-22
5	129877758	C	T	T	5.66356e-22
8	143484726	C	T	C	5.74371e-22
19	18111723	G	C	C	5.91732e-22
1	181399683	A	G	A	6.08772e-22
10	51573285	G	A	G	6.08889e-22
22	22652491	C	G	G	6.12498e-22
8	11142316	A	G	G	6.34157e-22
19	40388612	A	G	G	6.47226e-22
15	86043398	G	A	G	6.51554e-22
15	51912971	G	A	A	6.9246e-22
10	99160046	T	C	T	6.95988e-22
19	2951235	G	T	T	6.996e-22
2	242671945	A	G	G	7.06647e-22
7	6065914	C	T	T	7.12073e-22
1	204381238	T	G	G	7.50117e-22
1	53308262	T	G	G	7.52173e-22
14	104158222	C	T	C	7.52427e-22
18	76829377	G	A	A	7.61995e-22
3	194206987	G	C	C	7.66364e-22
5	162932846	T	C	C	7.67241e-22
4	10729362	T	C	T	7.70842e-22
12	83399499	T	G	T	7.71995e-22
9	104982131	C	A	C	7.72375e-22
4	79510458	G	A	A	7.87499e-22
5	162932847	C	G	G	7.91356e-22
6	32430752	T	C	C	7.93926e-22
6	34759954	G	A	A	7.98271e-22
19	46974748	G	C	G	8.12271e-22
4	170541531	C	A	A	8.40504e-22
8	82754816	A	C	C	8.41954e-22
20	2450953	A	G	G	8.53483e-22
22	25844095	T	G	G	8.92227e-22
4	106394380	A	C	C	8.93736e-22
9	98915076	G	A	A	8.95867e-22
11	827955	A	G	A	9.73971e-22
17	46854772	C	T	C	9.83211e-22
1	172612841	G	A	A	9.84889e-22
9	114798294	A	C	C	1.03012e-21
19	35632212	T	C	C	1.03553e-21
3	108107925	A	C	A	1.05389e-21
8	145747628	C	T	C	1.07088e-21
11	111249731	C	A	A	1.12644e-21
16	89707783	T	C	C	1.13376e-21
2	42826919	G	T	T	1.15395e-21
1	11046182	A	G	G	1.16445e-21
10	13330402	C	T	C	1.2348e-21
17	21251743	T	G	G	1.27621e-21
12	48263162	A	G	G	1.29238e-21
20	26072834	C	G	C	1.3124e-21
10	8173666	T	C	C	1.33487e-21
6	34759881	G	A	G	1.36167e-21
6	169825726	G	C	G	1.36434e-21
16	67342590	T	C	C	1.41433e-21
5	180101290	G	C	G	1.42957e-21
8	86557755	T	A	A	1.4362e-21
2	128588774	G	A	G	1.50901e-21
16	10352873	G	A	A	1.53946e-21
4	102184012	C	T	C	1.57373e-21
16	4464617	C	T	T	1.60766e-21
10	101300795	G	C	C	1.61427e-21
15	100045021	G	A	A	1.62135e-21
13	25592277	C	T	T	1.67538e-21
19	40388611	C	T	T	1.67832e-21
12	57512875	G	C	C	1.69704e-21
16	2955577	G	C	C	1.71366e-21
18	77501180	A	G	A	1.83565e-21
17	55740485	A	G	A	1.86895e-21
6	53200118	A	T	T	1.93895e-21
12	58819529	T	C	C	2.13512e-21
11	5361272	A	C	C	2.14677e-21
13	115046845	T	C	C	2.1985e-21
3	126724369	A	C	A	2.21975e-21
8	12052229	A	G	G	2.25285e-21
10	61795872	A	G	A	2.26106e-21
13	40690358	G	A	A	2.27359e-21
2	17452380	C	G	C	2.30732e-21
1	171584648	C	T	T	2.39741e-21
19	53039361	A	T	T	2.46715e-21
2	242672042	T	C	C	2.50769e-21
14	107177716	A	G	G	2.51685e-21
8	2075378	T	C	C	2.56965e-21
21	15992747	T	C	T	2.59581e-21
20	52483792	A	G	G	2.60078e-21
2	68630584	G	T	T	2.61486e-21
2	220041710	A	G	G	2.63307e-21
16	8605034	G	T	G	2.65426e-21
6	8017848	C	G	G	2.65951e-21
10	47641704	C	A	A	2.82296e-21
10	47641709	T	C	C	2.82296e-21
6	167411321	G	A	A	2.8906e-21
20	291166	C	A	C	2.90972e-21
13	114428954	C	T	C	2.96849e-21
6	28188774	A	G	A	2.98559e-21
3	195622041	A	G	G	3.03714e-21
12	70300352	C	G	G	3.07587e-21
8	144302092	T	C	C	3.12329e-21
4	190580132	T	C	T	3.15398e-21
6	38067259	G	C	C	3.26907e-21
10	69532944	A	G	G	3.29339e-21
16	75300010	A	G	G	3.34111e-21
7	2059547	C	T	C	3.36029e-21
17	77673462	G	C	C	3.40281e-21
13	111128084	G	A	A	3.68689e-21
17	21251740	G	C	C	3.70328e-21
10	105560810	G	T	G	4.06173e-21
8	25316231	A	C	C	4.1174e-21
4	190555086	A	G	A	4.15696e-21
19	46974752	C	G	C	4.19401e-21
14	52303348	T	A	T	4.20257e-21
5	1783685	A	G	G	4.37567e-21
22	38595411	A	G	G	4.39761e-21
17	43662028	G	A	A	4.40289e-21
2	233305302	G	A	A	4.51249e-21
10	45875793	C	T	T	4.52693e-21
9	123706816	T	C	C	4.59832e-21
6	167411322	C	T	T	4.60293e-21
2	68630600	C	G	G	4.60397e-21
1	149204495	A	G	A	4.6985e-21
2	98206429	A	G	A	4.79069e-21
4	48175596	C	T	T	4.90974e-21
20	42403473	C	T	C	4.94805e-21
12	132312786	G	T	G	5.00833e-21
14	21101333	T	A	A	5.07756e-21
11	8932733	G	A	A	5.15687e-21
4	9154507	A	G	G	5.2328e-21
2	128588456	G	A	G	5.26388e-21
16	3420386	A	G	A	5.26903e-21
6	139613219	A	G	G	5.34602e-21
3	140824888	G	T	T	5.39155e-21
2	32913757	C	A	A	5.66781e-21
11	68816272	C	T	T	5.74375e-21
17	58677441	G	A	A	5.75778e-21
2	98206293	A	G	G	5.76912e-21
22	50317330	A	G	G	5.81731e-21
13	77390714	A	G	G	5.86748e-21
2	113993385	G	C	C	6.01427e-21
5	178986632	A	C	C	6.07661e-21
8	23076277	C	T	T	6.15865e-21
13	49079917	A	G	G	6.20746e-21
19	7808692	C	T	T	6.21669e-21
9	68408952	C	G	C	6.24328e-21
10	61645673	A	G	G	6.33124e-21
4	86478381	C	T	T	6.38404e-21
13	114791466	A	G	A	6.41691e-21
10	61795868	C	T	C	6.51198e-21
14	21081744	C	A	A	6.56151e-21
4	58447639	C	G	C	6.61468e-21
2	202000395	G	C	C	6.65357e-21
15	100045001	C	G	G	6.72977e-21
3	170074374	A	C	C	6.74024e-21
2	239007232	G	A	G	6.8543e-21
15	93684715	C	T	T	7.04669e-21
15	93684716	C	T	T	7.04669e-21
16	8962907	A	G	G	7.14207e-21
1	181399618	T	G	T	7.28287e-21
14	107150802	T	C	C	7.44378e-21
3	151757905	T	C	C	8.05801e-21
5	53502621	A	T	A	8.18067e-21
6	29855952	C	A	A	8.35347e-21
19	7013885	T	C	T	8.40939e-21
4	190575444	G	A	G	8.66264e-21
19	50554238	A	G	G	8.72714e-21
6	29934131	T	A	A	8.73426e-21
7	158622430	A	G	G	8.83841e-21
18	76829030	C	T	T	8.90593e-21
8	8085515	T	C	C	9.13806e-21
9	107954257	T	A	A	9.26266e-21
17	65031976	T	C	C	9.56381e-21
2	160568604	A	G	G	9.63954e-21
6	149381826	T	G	G	9.81632e-21
14	107095040	C	T	T	1.00077e-20
3	125461946	A	G	G	1.01396e-20
3	129898604	A	G	A	1.01442e-20
8	67026215	C	G	G	1.03009e-20
2	233305277	C	G	G	1.05342e-20
4	10729386	C	T	C	1.07273e-20
3	123680256	C	A	A	1.07658e-20
13	50018842	G	T	T	1.10514e-20
6	169240863	G	C	G	1.11126e-20
16	87705383	G	A	G	1.11245e-20
6	32986822	C	A	C	1.11955e-20
8	1779832	C	T	T	1.13647e-20
8	103548510	G	A	A	1.18878e-20
6	604945	C	G	C	1.19339e-20
21	16095345	C	A	C	1.21481e-20
2	233305296	C	T	T	1.2414e-20
8	143407847	G	A	A	1.31643e-20
11	67573646	T	G	G	1.32138e-20
8	129198290	T	C	C	1.32431e-20
11	72455207	C	G	G	1.32816e-20
8	142412065	T	G	G	1.3527e-20
10	75911415	C	T	C	1.35753e-20
1	221968880	A	G	G	1.3636e-20
18	42741986	T	C	T	1.37857e-20
3	186176304	T	G	T	1.37871e-20
2	221974518	C	T	C	1.38932e-20
17	57976658	C	T	C	1.43067e-20
9	3526374	G	A	G	1.43351e-20
8	12458990	A	C	C	1.44463e-20
3	125417045	G	C	C	1.44476e-20
6	29855401	G	C	C	1.45854e-20
2	132198497	T	C	T	1.48262e-20
14	75409043	A	T	T	1.49161e-20
15	90792684	G	C	C	1.49202e-20
5	54716925	C	T	T	1.5342e-20
1	31628282	A	C	A	1.56004e-20
1	1186502	T	A	A	1.56946e-20
7	102132037	A	G	A	1.60746e-20
6	11423506	A	G	G	1.61566e-20
18	3262431	C	G	G	1.63245e-20
2	188034735	G	A	A	1.69822e-20
20	52483791	C	A	A	1.70074e-20
3	24276888	G	A	A	1.70804e-20
20	18709462	G	T	T	1.76869e-20
7	139575961	G	A	G	1.80655e-20
4	40371612	T	C	T	1.81196e-20
2	61298512	T	C	T	1.84314e-20
1	246383023	G	T	T	1.88559e-20
2	132250093	G	T	T	1.96138e-20
13	28611738	A	G	A	1.97118e-20
15	86043485	A	G	A	1.99008e-20
7	26387973	C	T	T	2.00401e-20
10	51489257	C	T	T	2.0065e-20
9	130955238	G	A	G	2.05885e-20
9	116139260	A	C	C	2.06089e-20
6	167364979	A	G	G	2.07259e-20
6	167165786	T	C	C	2.08601e-20
2	208492143	T	A	A	2.11342e-20
7	101705521	T	C	T	2.1716e-20
6	32686751	C	T	T	2.22401e-20
6	32686754	G	A	A	2.22401e-20
18	47461817	C	A	A	2.26419e-20
11	24535914	C	A	C	2.2824e-20
3	38044951	G	A	A	2.28813e-20
19	38524288	A	G	G	2.3025e-20
13	21635143	A	G	G	2.36799e-20
2	111955485	T	C	C	2.39427e-20
17	18803459	A	G	G	2.45231e-20
10	81918582	A	G	A	2.4795e-20
17	61970210	G	C	C	2.52936e-20
1	200849552	T	C	T	2.54742e-20
2	238799857	A	G	G	2.57635e-20
1	244488580	G	A	G	2.64058e-20
1	143270495	A	G	G	2.65069e-20
8	118991042	G	A	A	2.69448e-20
16	25078191	G	C	C	2.70495e-20
1	39957169	T	C	C	2.75453e-20
15	22461973	C	T	T	2.75623e-20
1	9970471	A	G	G	2.9026e-20
3	100240509	G	A	G	3.07511e-20
8	580281	C	G	G	3.07594e-20
8	55047706	G	C	C	3.14076e-20
6	26987900	T	A	T	3.18514e-20
19	17600140	G	C	G	3.21307e-20
5	53502836	A	G	G	3.28503e-20
17	21220301	C	G	G	3.31708e-20
4	146981324	G	T	G	3.33321e-20
9	6722942	A	G	G	3.40841e-20
20	45834507	G	A	G	3.41648e-20
11	108096141	G	A	G	3.48347e-20
18	15197424	A	G	A	3.60308e-20
11	7541601	T	C	T	3.60343e-20
18	77225888	T	C	C	3.62561e-20
14	107239204	C	G	G	3.64959e-20
6	32571903	C	T	C	3.65216e-20
16	81844645	G	A	A	3.71496e-20
6	139613223	A	G	G	3.85335e-20
3	57678638	C	T	T	4.06424e-20
12	9472302	T	C	C	4.0942e-20
17	21197860	A	G	G	4.09551e-20
10	89264531	G	A	A	4.11299e-20
10	43916027	T	G	G	4.35742e-20
17	73585553	G	A	A	4.38722e-20
1	16940234	T	C	C	4.55007e-20
16	639819	T	C	C	4.57396e-20
1	212830278	T	C	C	4.63573e-20
17	79581598	A	T	T	4.71387e-20
20	52681167	A	G	A	4.78426e-20
1	201374677	C	A	C	4.85793e-20
7	26387903	G	A	A	4.85824e-20
8	135321851	T	G	T	4.86451e-20
22	42935600	G	C	C	4.90032e-20
14	22080627	T	C	T	4.90329e-20
5	6718668	T	C	T	5.00101e-20
14	107117735	T	G	G	5.02238e-20
1	1623845	A	C	C	5.02334e-20
2	48011292	T	G	G	5.11201e-20
16	87705494	G	C	G	5.13635e-20
12	10696297	T	C	C	5.18301e-20
14	106733348	G	A	A	5.19505e-20
16	2736250	A	G	G	5.28603e-20
12	57082245	A	C	C	5.28808e-20
11	833828	A	G	G	5.40473e-20
20	58691666	G	T	G	5.41604e-20
2	133041267	C	A	A	5.43577e-20
9	115982278	G	A	G	5.62123e-20
15	64338582	A	G	G	5.75521e-20
15	65592968	A	C	C	5.7633e-20
17	81039239	A	C	C	5.79559e-20
12	95898999	A	G	A	5.97767e-20
6	258021	A	G	G	5.9817e-20
21	43897276	G	A	A	6.01669e-20
17	75437755	T	C	C	6.03012e-20
6	31239172	T	C	C	6.04562e-20
13	41845674	A	G	A	6.23543e-20
9	69065420	A	G	G	6.64592e-20
6	28129580	C	T	T	6.82479e-20
17	37213317	A	C	C	6.89368e-20
19	33667944	A	G	A	6.92331e-20
1	51985004	G	C	C	6.99881e-20
19	9896572	C	T	T	7.23953e-20
8	74904136	C	T	C	7.25288e-20
4	124225	A	T	T	7.43657e-20
15	28381546	A	C	C	7.47332e-20
11	1093430	A	C	C	7.48311e-20
4	70697745	G	C	C	7.54397e-20
3	192616802	C	G	G	7.57232e-20
11	1258226	T	C	T	7.58152e-20
5	1634070	T	C	C	7.78968e-20
3	38044969	A	G	G	7.88351e-20
4	186317815	A	G	G	7.98101e-20
6	148941922	C	A	A	8.0836e-20
19	58898436	C	T	T	8.13579e-20
8	12294086	A	T	T	8.19258e-20
22	50317296	T	C	C	8.25267e-20
6	92436633	A	T	T	8.36926e-20
8	145008159	G	C	C	8.51363e-20
1	245026722	G	A	G	8.56448e-20
13	28024327	C	G	G	8.56737e-20
21	36060668	G	C	G	8.57167e-20
20	62185011	C	T	T	8.63039e-20
2	169068553	G	A	A	8.79012e-20
9	134298666	A	C	A	8.95885e-20
20	36755932	C	G	C	8.97817e-20
19	50554201	T	C	C	9.00127e-20
17	7036251	C	T	T	9.16454e-20
9	4741387	G	C	C	9.27107e-20
1	211822542	C	G	G	9.41823e-20
7	142457304	T	C	C	9.42923e-20
14	89757367	G	T	T	9.5907e-20
9	136019903	G	A	A	9.60273e-20
2	37899280	A	T	T	9.85361e-20
8	40032181	T	A	A	1.01632e-19
22	45833021	G	T	G	1.03245e-19
[truncated: 27,166 more rows]

## Sheet: FIN
Chr	position	ALTallele	REFallele	higherBindingAllele	pvalue
10	104952499	T	C	C	0
11	189987	A	G	G	0
11	190010	A	G	G	0
3	129830922	C	A	A	7.83297e-307
3	129830726	A	G	G	7.41942e-293
3	134971176	T	A	T	2.3225e-276
14	53684398	G	C	C	4.67565e-241
4	187125524	T	C	C	8.57691e-183
22	50714751	A	G	A	4.25908e-182
4	187125535	A	G	G	5.4917e-176
12	127068865	G	A	A	2.27836e-168
14	106466372	C	T	C	1.07889e-167
2	86422793	C	G	G	1.50869e-165
2	81893745	G	A	G	6.24436e-162
1	150459816	G	C	C	2.42202e-160
1	17222896	C	G	G	6.06398e-160
3	179322632	G	T	T	1.40985e-158
10	127585179	C	G	G	1.8295e-158
7	108166790	G	A	G	6.7687e-154
1	16833152	T	C	T	4.34673e-151
16	75498253	T	G	G	1.27831e-149
1	16833153	G	A	G	5.53611e-144
11	189861	T	A	A	1.46733e-143
9	130955238	G	A	G	1.70816e-142
22	42925131	G	A	A	1.87839e-139
4	187125460	T	C	C	8.14398e-139
11	189863	A	T	T	1.91638e-137
1	149224410	A	C	A	3.01988e-135
5	139340779	T	C	T	3.89692e-135
5	148737409	C	G	G	3.03805e-133
18	45206449	A	G	A	3.17372e-130
1	17231743	T	C	C	1.08392e-129
3	195916604	A	G	A	2.58235e-129
3	57678638	C	T	T	1.70999e-125
3	195916596	C	T	C	1.00865e-122
6	32571828	G	T	G	1.532e-122
9	135906057	T	C	C	5.99831e-122
1	17222748	C	G	G	4.63152e-121
6	32571830	T	A	T	2.92642e-119
1	218458551	C	T	T	5.79613e-119
8	47750205	C	T	C	6.47998e-116
17	33571546	A	G	A	2.16844e-114
3	129830961	C	G	G	3.77539e-114
1	17231755	T	C	C	3.88961e-112
9	130955289	A	G	A	1.84508e-109
1	17074965	A	G	A	2.20925e-108
3	53926110	G	C	C	5.2556e-108
4	120988476	A	G	G	6.38801e-106
2	86422816	G	T	T	8.59177e-106
1	149514065	T	C	T	9.09179e-106
14	107151332	A	G	A	1.56508e-104
4	187125503	A	G	G	2.81462e-104
12	57984923	G	C	C	1.19062e-102
6	13299717	A	C	A	1.27598e-102
9	140499646	C	T	T	5.62855e-102
12	34175301	T	C	C	9.84558e-101
4	187125426	G	C	C	1.92853e-100
9	98980562	C	T	T	4.22043e-100
4	120988466	G	A	A	1.68612e-99
2	133015420	C	G	C	6.26779e-99
9	130955306	T	C	T	1.50353e-98
4	187125428	T	C	C	9.61389e-98
12	9436617	T	G	G	2.34346e-96
3	129159265	G	A	A	2.75663e-95
3	129159271	G	C	C	2.98026e-92
12	120729714	C	T	T	8.07915e-92
10	127585035	G	C	C	2.3652e-91
12	740009	G	C	C	2.50044e-91
11	507447	T	C	C	3.80516e-88
1	16382831	A	T	T	4.13668e-88
6	13299959	C	T	C	4.12211e-87
14	24768949	C	G	G	5.10763e-87
10	127585015	T	G	G	1.84842e-86
1	32110516	C	A	A	1.96642e-86
5	754381	C	T	T	1.70207e-85
3	129159267	G	T	T	6.18887e-85
14	24768952	C	A	A	3.57778e-84
6	133471896	A	G	A	5.45042e-84
9	66553728	T	C	C	1.55339e-83
10	127585307	T	C	C	6.55228e-83
11	94706467	A	G	G	1.40502e-82
4	77069602	C	A	A	2.34338e-82
5	148737412	G	C	C	4.92864e-82
1	16382834	A	T	T	2.95776e-81
7	108166839	C	T	C	5.07089e-81
14	106805439	C	T	C	2.43437e-80
2	126569956	C	T	C	2.98453e-80
2	198363691	C	G	G	1.23771e-79
3	195357607	G	A	A	5.88004e-79
5	1799737	T	C	C	7.29948e-79
11	94706466	A	T	T	8.65251e-79
19	44008355	A	C	C	3.71972e-78
5	109025134	A	C	C	5.96922e-78
20	29653358	A	G	A	2.4467e-77
2	198363688	C	T	T	2.71384e-77
3	53926087	T	G	G	7.02883e-77
7	65235796	G	C	C	7.42351e-77
2	133029641	G	A	G	1.2624e-76
8	81046977	A	T	A	2.34406e-76
1	144520021	G	C	G	4.93366e-76
1	120612265	G	A	G	1.39532e-75
2	133029640	C	G	C	3.00398e-75
16	89574576	A	G	G	1.16893e-74
16	75467021	C	G	G	1.29385e-74
14	101012613	G	A	A	1.45324e-74
7	100608710	C	A	A	2.305e-74
9	99775061	C	T	T	6.81807e-74
13	50018841	G	A	A	8.63814e-74
9	41954461	T	A	A	2.76821e-73
15	91204658	C	T	T	7.63953e-73
13	50018842	G	T	T	8.22148e-73
14	106877519	G	A	A	1.44194e-72
1	235263613	T	C	T	2.77371e-71
3	23958211	T	C	C	5.89448e-71
2	132127237	G	A	G	7.28794e-71
15	78202945	A	G	G	1.49703e-70
19	58912737	T	C	C	1.88976e-70
2	156490894	T	C	T	2.0903e-70
4	76862255	A	G	A	3.33366e-70
15	78202948	A	G	G	5.40958e-70
15	78202946	A	G	G	1.46914e-69
7	100026421	T	G	G	2.4789e-69
7	128171280	G	C	C	2.52632e-69
2	133015576	C	T	C	2.58581e-69
6	90348428	C	G	G	3.04981e-69
14	106805386	C	G	G	3.57848e-69
8	101962897	G	A	A	5.89771e-69
5	34245201	A	G	A	1.42517e-68
14	107150960	C	A	A	5.96055e-68
6	139094638	G	A	A	9.56643e-68
21	46976111	T	C	C	1.26948e-67
6	32577889	C	T	T	1.63503e-67
11	189774	G	A	A	8.11371e-67
17	65720	G	A	G	6.37212e-66
10	99167255	A	G	G	1.59157e-65
20	33296988	C	T	T	6.82737e-65
12	120729716	T	C	C	7.21121e-65
4	190597798	A	G	A	1.44358e-64
9	100273390	G	A	A	1.60955e-64
1	22351947	T	G	G	3.47509e-64
9	44998898	T	C	C	4.48458e-64
10	31040980	G	A	G	4.87597e-64
8	95845964	A	G	A	1.43121e-63
6	31239279	C	T	T	2.42672e-63
6	149810195	A	G	A	4.42989e-63
12	120729718	A	G	G	4.82325e-63
1	31255905	C	T	C	8.14708e-63
4	187125471	G	A	A	9.20736e-63
14	53684451	T	C	T	1.85749e-62
14	106049046	T	C	C	5.68463e-62
8	12458990	A	C	C	1.09732e-61
1	154839799	G	A	G	1.94328e-61
12	9436287	G	C	C	2.32824e-61
12	9436288	G	C	C	2.32824e-61
5	137937318	G	A	G	4.75659e-61
4	187125556	C	T	T	7.63693e-61
21	43498456	G	C	G	7.95189e-61
17	41399932	G	C	G	8.34151e-61
8	21966891	A	C	C	2.07241e-60
12	59799997	G	A	G	2.1223e-60
5	177027110	T	C	C	2.7173e-60
1	179335264	G	A	A	7.4139e-60
5	179740827	C	T	C	8.45542e-60
1	179335265	G	T	T	1.69204e-59
9	31211304	T	C	T	2.74975e-59
17	38115430	C	A	A	3.41341e-59
8	101962901	G	A	A	4.4524e-59
6	13300069	G	A	G	5.04004e-59
22	39468949	C	A	A	1.20597e-58
22	18589613	G	A	A	1.26224e-58
14	30326936	G	C	G	3.404e-58
1	17231749	A	G	G	6.87622e-58
2	87581868	C	A	C	1.8795e-57
16	60842	C	A	C	1.9775e-57
3	195438443	C	T	C	2.21217e-57
19	38997763	A	C	C	2.66503e-57
6	36562021	C	G	G	5.73494e-57
14	88675660	T	C	T	1.23674e-56
6	71378188	G	A	G	2.45921e-56
14	23026213	C	G	G	2.4629e-56
13	114105398	C	A	C	2.6433e-56
15	70174409	T	C	T	3.59434e-56
17	65610	T	G	T	7.56194e-56
4	40307564	T	C	C	7.66386e-56
9	19451951	T	C	C	1.0378e-55
2	239007232	G	A	G	2.22617e-55
9	66456295	G	A	G	2.32345e-55
4	65476125	T	C	T	4.16222e-55
14	102414767	A	G	G	5.36226e-55
5	8519622	T	G	T	6.03788e-55
2	61404514	A	G	G	6.70284e-55
1	243417832	T	C	C	7.22651e-55
7	141504316	T	C	T	1.09671e-54
7	5013879	T	G	G	1.8954e-54
22	50714750	G	C	G	2.00784e-54
22	18589614	T	C	C	4.8242e-54
17	48849868	G	A	G	6.12509e-54
14	36278054	C	A	A	1.01275e-53
1	24165186	G	C	C	1.06378e-53
9	37486005	G	T	T	1.22991e-53
9	31211159	C	T	C	1.78359e-53
5	754501	A	T	T	2.61657e-53
9	470223	G	A	G	2.62163e-53
14	86400886	T	A	A	2.86435e-53
12	32259587	G	A	A	3.58979e-53
9	37486004	G	C	C	3.70489e-53
1	148241777	G	C	C	7.02227e-53
13	74707972	G	A	A	9.01029e-53
22	39496336	T	G	G	1.18606e-52
19	49399676	C	T	T	3.6151e-52
5	14870691	C	G	C	4.37909e-52
4	174089947	G	C	C	6.00636e-52
9	37422520	T	C	T	7.15993e-52
2	87581867	C	A	A	9.19326e-52
14	21439975	G	T	T	1.69714e-51
11	107729126	A	G	G	2.45305e-51
2	223885180	G	A	G	3.3726e-51
1	17231751	C	T	T	3.6877e-51
22	39601575	G	C	G	4.15045e-51
18	2656088	G	A	A	6.05659e-51
3	4870889	C	T	C	6.96121e-51
3	12705164	G	A	A	1.04519e-50
20	2633404	G	C	C	1.10982e-50
10	38383286	C	G	G	1.40114e-50
5	1799743	C	A	C	1.82795e-50
1	21766453	C	A	C	2.76481e-50
10	38383288	A	C	C	2.81113e-50
4	101130251	A	G	G	1.0183e-49
9	66458331	C	G	G	1.42053e-49
2	223885269	A	G	A	2.61226e-49
13	52810537	C	T	T	3.46442e-49
5	79950745	G	C	C	4.08949e-49
6	32557585	C	A	A	4.68701e-49
12	9436515	G	A	A	5.75651e-49
8	143407791	C	T	T	7.92324e-49
5	176798040	G	T	T	8.65919e-49
5	14870606	G	T	G	9.11491e-49
13	114812901	C	T	C	1.11867e-48
6	29855856	C	T	T	1.95908e-48
4	65472258	G	C	G	1.98529e-48
17	73293970	G	T	T	2.7814e-48
22	48314463	A	G	A	4.52535e-48
2	55277956	G	C	C	4.54708e-48
10	5894500	G	A	A	5.00475e-48
19	12551058	T	C	C	5.44177e-48
17	73293969	A	C	C	5.57875e-48
19	58912788	A	C	C	6.86764e-48
22	43361143	G	C	G	7.7896e-48
17	21252089	A	C	C	1.14856e-47
10	88731263	G	T	T	1.20606e-47
19	17530825	G	C	G	1.40882e-47
11	73309393	A	G	G	1.50225e-47
17	21325385	C	T	C	1.55444e-47
6	170686392	C	T	C	2.78217e-47
17	165562	T	C	T	3.06765e-47
3	195576719	A	G	A	3.37441e-47
6	13299601	T	G	T	3.56402e-47
8	77912608	T	A	A	3.70087e-47
17	76239023	C	T	T	4.22195e-47
21	9548874	C	T	C	7.88406e-47
14	39698466	A	C	A	8.42917e-47
11	73309421	G	A	A	8.67178e-47
6	32577907	T	C	C	1.07441e-46
10	42644975	G	T	G	1.18952e-46
10	43134235	A	G	G	1.28765e-46
17	18965302	A	C	C	1.36807e-46
3	14257978	A	C	C	1.65976e-46
17	73258087	G	C	G	2.12687e-46
6	32430604	A	C	C	2.74756e-46
17	34618229	T	C	C	3.20052e-46
6	32571890	A	G	A	4.20348e-46
2	113993344	C	A	A	5.03717e-46
10	42644773	G	T	G	5.26626e-46
19	888663	C	T	C	5.79238e-46
6	167411321	G	A	A	1.17874e-45
19	38997679	T	G	G	1.20122e-45
7	65235831	T	C	T	1.57262e-45
18	3262379	A	G	G	1.66083e-45
8	142414326	C	T	C	1.98978e-45
12	7342343	G	C	C	2.14145e-45
22	50339007	G	C	G	2.35925e-45
17	73293971	G	C	C	2.91328e-45
11	94336431	C	T	C	3.98643e-45
7	102085751	G	T	G	4.18148e-45
2	133017081	A	T	A	4.83687e-45
19	12551028	G	A	A	5.60756e-45
6	57525371	C	A	C	6.08693e-45
16	89707636	T	G	T	6.98731e-45
6	32571929	T	C	T	1.05805e-44
5	54716925	C	T	T	1.29042e-44
7	65305632	A	C	A	1.50172e-44
6	32430508	T	C	C	1.75744e-44
7	105234166	T	C	T	1.79169e-44
6	167411322	C	T	T	2.05044e-44
12	127068892	T	C	C	2.40491e-44
10	74310206	A	T	A	2.64613e-44
2	232379247	T	C	C	3.05825e-44
6	31164763	G	A	A	4.19034e-44
2	71204610	C	G	G	5.32693e-44
13	42903018	G	A	G	6.62236e-44
14	106049363	C	G	C	6.74028e-44
4	119681875	T	G	G	1.00509e-43
17	73293972	G	A	A	1.49068e-43
22	43361079	A	G	A	1.87285e-43
17	79068756	A	G	G	1.98093e-43
10	5894650	T	C	C	2.94814e-43
17	73293973	C	T	T	2.99988e-43
10	28624166	T	G	G	3.13037e-43
13	115000465	C	T	T	3.20673e-43
7	303040	G	C	G	3.27934e-43
11	114997379	G	A	A	4.66714e-43
14	106805381	G	T	G	4.79965e-43
11	207275	G	C	C	4.91375e-43
2	97760357	G	A	A	4.95136e-43
9	116163645	C	G	G	5.21904e-43
3	129831316	G	A	A	7.73114e-43
8	103944047	T	A	A	8.28955e-43
7	303438	G	C	C	8.95465e-43
4	9154426	T	C	T	9.14207e-43
11	57479732	C	G	G	9.16962e-43
22	50339008	T	C	T	1.17898e-42
10	43134242	T	C	C	1.4937e-42
7	156932105	T	C	T	2.1237e-42
13	74708539	C	T	T	2.80139e-42
15	68522850	A	G	A	3.45381e-42
11	114997377	C	A	A	3.51087e-42
6	169825843	T	G	T	4.61867e-42
18	3262193	C	T	T	5.18372e-42
16	74926947	G	A	G	6.08082e-42
10	97592297	G	C	G	6.78116e-42
15	22514462	G	C	G	7.05734e-42
1	15850613	A	G	G	9.39071e-42
2	196398967	T	C	C	9.87812e-42
22	50311973	G	A	A	9.93776e-42
15	30396042	C	T	C	1.34118e-41
10	52420089	G	A	A	1.55248e-41
9	68408952	C	G	C	2.10769e-41
13	107222900	A	C	C	2.88044e-41
5	156475173	G	A	G	3.05031e-41
2	85645773	G	A	A	3.34981e-41
1	212952820	C	A	C	3.52015e-41
4	9370544	C	T	T	4.47361e-41
15	52392888	A	G	G	4.51712e-41
8	11973434	G	C	C	4.95101e-41
3	195681490	G	A	A	5.19625e-41
6	160211636	A	G	G	5.36484e-41
9	44245740	A	G	A	5.54137e-41
6	32571873	T	C	T	5.69345e-41
6	32571876	G	A	G	5.69345e-41
1	244517238	G	A	G	6.41923e-41
2	241833122	T	C	T	6.94036e-41
2	117778885	C	A	C	7.88359e-41
17	62915614	T	A	A	8.58549e-41
9	21122071	C	T	C	1.11928e-40
6	166673157	C	G	C	1.21243e-40
2	233470931	G	C	C	1.50038e-40
5	169206426	C	T	T	1.54312e-40
14	107117735	T	G	G	1.54861e-40
9	4741387	G	C	C	1.72233e-40
17	21222027	C	T	T	1.78157e-40
7	38398781	T	G	G	1.78395e-40
4	190652184	C	T	C	1.96154e-40
1	181391978	A	G	A	2.86529e-40
1	155197602	C	G	G	2.95499e-40
6	32571903	C	T	C	3.10862e-40
12	96429377	A	G	G	3.61508e-40
4	81151011	G	A	A	4.47167e-40
19	12551035	C	A	A	4.49064e-40
7	156685395	C	G	G	5.94459e-40
2	29412123	G	A	G	6.17522e-40
2	242672027	T	G	G	6.62977e-40
12	124196891	G	C	C	7.10325e-40
4	81151006	G	C	C	8.27515e-40
2	74425454	T	G	G	1.03379e-39
1	153590254	A	C	C	1.35178e-39
5	156700461	A	G	G	1.45428e-39
14	92302919	A	C	C	1.87398e-39
19	1253046	G	A	A	2.05428e-39
21	43870361	G	T	T	2.62121e-39
6	4154143	G	A	G	2.67576e-39
9	66458332	T	C	C	2.77732e-39
2	242817934	C	T	T	3.01085e-39
4	81151023	T	C	C	3.06274e-39
6	32577854	A	G	G	3.27058e-39
11	114997326	A	G	G	3.31685e-39
1	40781177	C	A	A	3.71252e-39
6	29855849	C	A	A	4.43273e-39
7	64974010	T	C	C	5.50028e-39
5	754336	C	G	G	7.99386e-39
12	106696557	C	G	G	8.93039e-39
7	5013886	C	T	C	9.29821e-39
10	97592286	A	G	A	9.67281e-39
6	32441396	A	G	G	1.00399e-38
22	18589591	T	C	C	1.03759e-38
1	26438222	A	T	T	1.20239e-38
6	24646504	T	C	C	1.5785e-38
15	78203037	A	G	G	2.01069e-38
2	45517342	T	C	C	2.72548e-38
7	154796307	G	A	G	4.07823e-38
2	160058037	A	G	G	5.34449e-38
1	219240852	C	T	C	5.50988e-38
2	242818113	A	G	G	6.53294e-38
6	6331873	C	T	C	9.77145e-38
2	113993385	G	C	C	1.23409e-37
12	9436399	C	G	G	1.38744e-37
19	12404812	G	A	A	1.49835e-37
5	79950717	T	C	C	1.51142e-37
4	133045472	A	C	A	1.79285e-37
4	187125572	A	T	T	1.82181e-37
6	117804146	G	A	A	1.89273e-37
19	4247476	T	C	C	1.99309e-37
14	53684364	G	A	A	2.16503e-37
18	3262431	C	G	G	2.53868e-37
1	148000717	T	C	C	2.89766e-37
2	242817855	T	A	A	3.61764e-37
9	138853225	C	G	G	4.58339e-37
4	190155185	T	G	T	4.64467e-37
12	8543158	T	C	C	4.6869e-37
2	151219315	T	C	C	5.10784e-37
21	38382197	G	C	C	5.16964e-37
14	107151330	C	A	C	6.17455e-37
1	155715641	A	G	G	7.18951e-37
8	143407713	C	T	T	7.47303e-37
1	33586199	G	T	G	7.81605e-37
22	21822362	A	C	A	8.2639e-37
14	106478024	C	T	T	8.73447e-37
17	77707120	G	A	A	8.80049e-37
6	57566715	A	G	A	8.8749e-37
4	12928313	C	A	C	9.08299e-37
7	303411	G	C	C	9.28471e-37
17	44337524	T	A	A	9.92903e-37
4	190652250	G	A	G	1.12539e-36
8	82042991	A	G	A	1.14524e-36
6	31240060	G	A	G	1.16154e-36
6	57525347	C	G	C	1.35228e-36
10	63806563	A	C	C	1.41631e-36
7	47709216	C	T	T	1.50965e-36
19	44711623	T	C	C	1.79254e-36
6	158452654	A	G	G	1.86292e-36
19	24216171	T	C	C	2.11112e-36
12	8543152	A	C	C	2.30743e-36
17	16901047	G	T	T	2.33105e-36
10	99159963	G	C	G	2.41229e-36
16	32095444	T	A	T	2.45004e-36
12	51612086	T	G	G	2.45123e-36
4	3625851	C	T	C	2.46436e-36
5	180588178	T	C	C	3.36808e-36
22	50338497	G	A	G	3.45167e-36
16	89778219	T	A	A	3.52299e-36
17	20370796	C	T	T	3.80628e-36
15	28835272	G	A	A	4.17463e-36
14	107074701	C	T	T	4.22572e-36
6	97243595	T	C	T	7.07938e-36
7	38389627	T	G	G	7.61915e-36
11	34938079	C	G	G	8.05371e-36
1	116805100	C	T	C	8.22279e-36
4	3632478	G	A	A	8.60503e-36
8	8426753	T	C	C	9.04659e-36
1	31971707	A	G	G	9.31296e-36
2	106886496	G	C	G	1.21407e-35
1	17231790	T	A	A	1.23439e-35
7	32535288	G	T	T	1.27916e-35
11	62334908	C	G	C	1.3879e-35
4	9964880	T	C	T	1.44575e-35
10	109201916	C	A	A	1.54293e-35
17	44302881	T	C	C	1.79341e-35
17	21303254	T	C	T	1.87225e-35
6	30069982	C	G	G	1.91181e-35
17	41401199	G	A	A	2.04295e-35
10	28624179	T	C	C	2.36507e-35
14	33075706	C	T	C	2.41537e-35
14	21101241	C	A	A	2.98617e-35
4	102267822	G	A	G	3.10701e-35
15	78203059	C	T	T	3.70877e-35
19	12876964	C	G	G	3.93194e-35
11	134119096	A	G	G	4.15358e-35
15	78200674	T	C	C	4.67259e-35
15	34816223	G	A	A	5.06191e-35
9	44998848	G	C	G	5.20629e-35
6	88506164	A	G	G	5.4852e-35
17	79093505	C	G	G	9.18533e-35
11	107729205	G	C	C	9.46406e-35
2	242818026	C	T	T	9.84079e-35
1	154359179	C	T	C	1.11943e-34
11	18548183	G	T	T	1.12049e-34
10	134149084	A	G	G	1.1412e-34
2	27852118	C	A	A	1.23457e-34
22	31503560	T	C	C	1.5568e-34
22	31063832	A	G	G	1.56971e-34
17	76165357	G	C	C	1.58058e-34
8	22457107	C	T	T	1.58648e-34
13	107222913	C	T	T	1.70134e-34
8	638337	G	C	C	1.72575e-34
1	10490789	C	G	G	1.99004e-34
4	3633139	C	T	T	2.14423e-34
19	44919097	T	G	T	2.27885e-34
12	120729756	T	A	A	2.53942e-34
7	48031624	C	A	A	2.62934e-34
15	52392863	A	G	G	3.73905e-34
17	21303252	C	G	C	3.90227e-34
15	86043485	A	G	A	4.75181e-34
11	78128047	G	C	C	5.24344e-34
8	27744169	A	G	A	5.32749e-34
18	45206467	T	C	C	5.34938e-34
2	156490877	A	G	G	6.00288e-34
9	66489423	C	T	C	6.14574e-34
4	25314315	G	C	C	6.15224e-34
6	25405358	G	A	A	6.44675e-34
2	96658128	A	C	C	6.59536e-34
9	140577178	G	A	A	7.67915e-34
4	38805942	C	G	G	8.09231e-34
3	196670092	A	C	C	9.36294e-34
1	17231788	T	C	C	1.07123e-33
6	166673149	A	T	A	1.08914e-33
1	154359411	A	G	G	1.30581e-33
7	73149302	A	G	G	1.31065e-33
1	208777895	G	A	G	1.32223e-33
11	83295176	C	T	T	1.49256e-33
13	107222918	C	T	T	1.60774e-33
17	18585468	C	T	C	1.62705e-33
1	21766663	C	G	G	1.65247e-33
7	105162336	G	A	A	1.65613e-33
9	6932013	G	A	A	1.98542e-33
6	31154358	T	G	T	1.99371e-33
12	1058738	G	C	C	2.01873e-33
10	1082289	C	T	T	2.03972e-33
15	100045021	G	A	G	2.17259e-33
13	107222929	G	A	A	2.41317e-33
2	242818097	G	T	T	2.49687e-33
14	106993734	G	C	C	2.74745e-33
11	67350999	A	C	C	2.97991e-33
2	132130568	G	A	G	3.01138e-33
5	150503377	T	C	C	3.14546e-33
5	177433811	C	G	G	4.25826e-33
1	181399643	A	G	A	5.97827e-33
6	130591558	G	A	A	7.4934e-33
12	14720554	T	G	T	8.10354e-33
2	106886471	G	A	G	8.14082e-33
7	38398813	C	T	T	8.29948e-33
6	167165786	T	C	C	9.36539e-33
3	165019652	T	C	T	1.03905e-32
4	160025686	G	C	C	1.04642e-32
4	102267821	C	A	C	1.35453e-32
7	101933629	C	T	T	1.38665e-32
8	144302092	T	C	C	1.5906e-32
2	174763936	A	G	A	2.25674e-32
5	60057526	G	A	G	2.65726e-32
3	125709366	A	G	G	2.82036e-32
11	1017239	T	C	T	2.84163e-32
2	3184437	A	G	G	3.56609e-32
4	154033327	T	G	T	3.63745e-32
20	33104135	C	G	G	3.6813e-32
13	71865508	C	T	T	3.81526e-32
3	194878063	G	A	G	3.81759e-32
6	32441408	T	C	C	4.14846e-32
3	16327855	G	T	T	4.55409e-32
19	35632200	G	A	A	5.18949e-32
6	29716901	T	G	G	5.72069e-32
4	185021627	A	C	C	5.9944e-32
9	140356374	A	C	C	6.40919e-32
15	80189523	G	C	C	6.53438e-32
3	46773510	T	G	T	7.1524e-32
3	192616700	G	T	T	7.35184e-32
6	6331936	C	T	C	7.78222e-32
17	48585554	C	T	T	7.93346e-32
15	63853052	A	G	A	7.98995e-32
12	9436401	T	C	C	8.1519e-32
13	77565655	T	C	C	8.47633e-32
5	754504	A	T	A	9.67466e-32
7	56435255	T	G	T	1.13794e-31
6	30312962	G	T	T	1.33337e-31
12	124863550	C	T	T	1.42524e-31
6	32441268	A	G	G	1.52929e-31
5	171788725	C	T	C	1.61704e-31
17	7233162	G	C	C	1.6624e-31
22	39601697	A	C	A	1.7536e-31
11	65601650	C	G	G	1.94913e-31
5	75903311	G	A	G	2.14163e-31
11	83295190	C	G	G	2.14939e-31
15	65592944	A	G	G	2.21185e-31
2	133014847	G	A	G	2.24401e-31
4	103748797	G	A	A	2.32773e-31
6	32986822	C	A	C	2.33681e-31
17	19091452	T	C	C	2.49229e-31
6	29932916	G	T	T	2.67903e-31
12	109255853	C	G	C	2.89385e-31
2	208492143	T	A	A	2.99727e-31
6	32441392	T	A	A	3.01761e-31
22	23152650	G	A	G	3.05621e-31
19	39522330	A	G	G	3.06395e-31
9	35749014	A	G	G	3.1029e-31
8	30601617	T	C	C	3.27775e-31
1	44686507	C	A	A	3.874e-31
1	17231762	C	T	T	5.69216e-31
8	145164518	A	C	C	6.08866e-31
4	38805983	C	T	T	6.12683e-31
16	11319330	C	A	A	6.36084e-31
6	188969	G	T	T	6.94949e-31
16	11319329	C	T	T	7.51335e-31
15	59225513	G	C	C	7.62453e-31
19	46974762	G	A	G	7.7456e-31
2	28902004	T	C	C	7.86387e-31
19	46974781	A	G	G	1.03165e-30
15	45937625	A	C	A	1.18848e-30
6	31239868	C	G	C	1.26408e-30
13	77919589	T	C	C	1.33281e-30
19	12551065	A	G	G	1.34813e-30
2	106428720	A	G	G	1.46533e-30
6	42947013	C	G	C	1.50511e-30
1	24151996	A	C	C	1.81886e-30
22	50312035	T	C	C	1.96584e-30
19	35838882	T	C	C	2.21114e-30
1	247171390	G	C	C	2.21286e-30
17	44337512	T	A	A	2.32041e-30
8	86557676	C	G	G	2.76526e-30
14	24527672	A	G	G	3.14335e-30
1	209979635	T	C	C	3.79605e-30
10	81789155	G	T	T	3.90423e-30
22	37554839	G	C	G	4.12364e-30
3	130613377	G	C	C	4.31933e-30
8	103548538	G	A	A	4.38814e-30
7	37389778	C	G	C	4.57321e-30
16	82768981	A	T	A	5.33167e-30
1	181399683	A	G	A	5.40566e-30
13	101910617	A	G	G	5.54954e-30
1	17231760	G	T	T	6.27217e-30
2	3155693	T	C	C	6.38267e-30
16	2255807	A	G	G	7.13847e-30
14	102414825	C	T	C	7.33534e-30
10	51827900	G	A	A	8.13155e-30
11	118797227	A	T	T	8.45061e-30
3	195749247	A	G	G	8.50199e-30
14	107183367	T	C	T	9.0179e-30
13	30946126	A	G	G	9.18307e-30
7	766220	G	A	A	9.24708e-30
12	120730846	A	G	G	1.03354e-29
13	114634184	G	T	T	1.24714e-29
5	10260001	A	T	T	1.50051e-29
8	8063557	A	G	A	1.58589e-29
6	4154018	G	A	G	1.59415e-29
4	101130456	C	T	T	1.73133e-29
14	106995713	G	A	A	2.28692e-29
6	44139869	T	C	C	2.48967e-29
11	68731536	T	C	C	2.50682e-29
19	3126191	C	T	T	2.53621e-29
4	183730650	C	T	T	2.76656e-29
14	42769076	C	T	C	2.99877e-29
16	2962038	G	C	C	3.00277e-29
8	614111	C	G	G	3.38371e-29
4	48175573	C	T	T	3.39933e-29
19	38524310	T	C	C	3.46185e-29
15	74286882	T	C	C	3.54223e-29
6	29716931	C	G	G	4.02103e-29
13	71865502	G	A	A	4.8839e-29
2	132250093	G	T	T	4.90031e-29
1	17231761	G	A	A	5.10715e-29
10	24672963	C	T	T	5.46151e-29
15	48624096	G	C	C	5.68703e-29
20	1852626	G	A	G	5.76073e-29
15	75398399	A	T	A	5.76805e-29
14	31159872	A	G	G	5.7945e-29
18	77501180	A	G	A	5.98156e-29
1	3816598	C	A	A	6.19138e-29
9	69382269	C	A	C	6.28213e-29
15	74671569	C	T	T	6.35641e-29
2	31254374	C	T	T	6.41289e-29
13	19918904	A	C	C	6.53879e-29
22	39601860	C	G	C	6.85406e-29
3	22423244	T	C	C	6.86074e-29
4	9154448	G	A	G	7.05529e-29
17	5389454	C	A	A	7.83462e-29
6	32657543	T	G	G	7.8865e-29
14	50102595	C	T	T	8.47807e-29
4	3632357	C	G	G	8.92288e-29
19	18111734	G	A	A	9.12319e-29
9	70646472	A	G	A	9.39844e-29
1	175221934	C	T	T	1.04986e-28
6	170686457	C	T	C	1.05318e-28
1	12891345	C	T	C	1.1898e-28
20	30102177	G	A	A	1.22622e-28
5	110052325	A	G	A	1.23266e-28
20	62643132	T	C	T	1.32054e-28
12	127067885	A	G	A	1.3333e-28
9	751359	T	C	C	1.49907e-28
10	135491083	T	G	T	1.50166e-28
8	143407847	G	A	A	1.68428e-28
7	105162310	C	T	T	1.84684e-28
1	200639047	G	T	G	2.04813e-28
17	33981912	G	A	G	2.09252e-28
1	67390481	C	G	G	2.33103e-28
21	38905810	C	G	G	2.53137e-28
2	241561088	T	G	G	2.63764e-28
1	17231763	A	G	G	2.71057e-28
2	232478868	A	G	G	2.72613e-28
3	48282695	G	A	A	2.74872e-28
10	50115990	A	G	A	2.98687e-28
5	79950724	C	G	G	3.04135e-28
2	20876760	T	G	T	3.05186e-28
1	181399618	T	G	T	3.6235e-28
3	16414198	A	G	A	3.82064e-28
7	157313212	G	A	G	4.41818e-28
6	2765570	T	C	C	4.77838e-28
3	194304623	G	T	T	4.80416e-28
16	18937508	A	G	G	5.40425e-28
15	100045001	C	G	C	5.46336e-28
19	35632212	T	C	C	5.48042e-28
19	49379902	T	C	C	5.49685e-28
19	55677523	T	C	T	5.51027e-28
7	100637213	A	G	A	5.56493e-28
6	139613221	A	G	G	5.76813e-28
19	38997635	C	A	A	6.13241e-28
8	142192542	A	G	G	6.22484e-28
4	47841437	G	T	T	6.34126e-28
17	73567535	G	T	T	6.9695e-28
19	46974748	G	C	G	7.8644e-28
1	17231735	T	C	C	8.15557e-28
5	178942649	T	A	T	9.4409e-28
7	150106048	T	A	A	1.16193e-27
18	74813565	A	G	G	1.20165e-27
4	9964799	T	G	T	1.21453e-27
15	100044981	G	C	G	1.2558e-27
1	85040069	A	G	G	1.42689e-27
17	37213307	T	C	C	1.62338e-27
4	185748286	A	G	G	1.6267e-27
19	46974752	C	G	C	1.92241e-27
7	7829250	C	T	T	1.92798e-27
6	4428223	G	C	G	2.18005e-27
1	55723817	A	G	G	2.27984e-27
11	2323220	A	G	G	2.2895e-27
18	7625618	T	C	T	2.35261e-27
15	78200697	G	A	A	2.41042e-27
8	58127828	G	C	G	2.44906e-27
5	344517	A	G	G	2.47626e-27
6	139613223	A	G	G	2.86093e-27
2	233470843	A	G	G	2.94106e-27
12	125166046	G	A	A	2.94576e-27
2	68589127	G	A	A	3.10382e-27
3	15352477	C	G	G	3.28794e-27
5	344515	G	A	A	3.35139e-27
17	33288655	G	T	T	3.3831e-27
14	106477980	A	T	T	3.41873e-27
15	78287160	C	T	T	3.68514e-27
2	31254348	T	C	C	3.74258e-27
4	186125023	A	G	G	3.90585e-27
9	94873767	G	A	G	4.17966e-27
1	38156343	A	G	G	4.29383e-27
2	223885112	C	G	C	4.34488e-27
2	133033134	T	C	C	4.62987e-27
7	107968675	G	A	G	4.82407e-27
15	26327351	A	T	T	5.27273e-27
10	101817341	G	A	A	5.29363e-27
3	125635356	C	G	G	5.5072e-27
7	129108517	A	G	A	5.66607e-27
17	37213252	C	T	T	6.18526e-27
7	155089344	C	T	T	6.20669e-27
12	121790521	G	T	T	6.22173e-27
3	15352476	C	A	A	6.37742e-27
3	122388312	G	A	A	7.57702e-27
5	415864	G	A	A	8.18753e-27
16	88847547	A	C	C	8.59659e-27
6	32657505	C	T	T	8.62578e-27
5	142540769	A	G	G	9.8158e-27
8	96225548	A	G	A	1.01247e-26
13	111123730	C	T	T	1.08539e-26
14	39583533	G	T	T	1.12648e-26
19	873175	C	G	G	1.14913e-26
17	29648732	G	A	A	1.26412e-26
2	133015103	C	T	C	1.2645e-26
12	107349294	T	C	C	1.32909e-26
8	30488688	A	C	A	1.38485e-26
6	169492764	C	T	T	1.39804e-26
16	75496949	T	G	G	1.41824e-26
19	4370004	C	T	T	1.53205e-26
20	47492604	G	A	G	1.56412e-26
15	52392836	C	G	G	1.59984e-26
18	77443093	C	A	C	1.64208e-26
8	68778176	C	T	T	1.7125e-26
17	48850023	G	A	G	1.78885e-26
6	166576287	T	A	A	1.79973e-26
11	18433720	G	C	G	1.93454e-26
4	53578599	C	T	T	2.10822e-26
15	26327350	A	T	T	2.2269e-26
1	119765192	T	G	T	2.23699e-26
17	10748550	A	G	G	2.42258e-26
17	10748551	C	G	G	2.42258e-26
1	85464843	A	T	A	2.49627e-26
15	86043398	G	A	G	2.52277e-26
3	122084529	G	A	A	2.58758e-26
5	102681381	T	C	T	2.63641e-26
17	16190418	C	G	G	3.12071e-26
6	31325270	C	G	G	3.23227e-26
6	157263617	C	A	C	3.44607e-26
22	39601466	C	T	C	3.52124e-26
5	142962608	A	G	A	3.70513e-26
3	53589468	G	T	T	3.76193e-26
4	187125394	C	G	G	3.76551e-26
5	53502902	A	C	A	3.79105e-26
2	133014131	A	G	A	3.93464e-26
12	9514747	A	G	G	4.30336e-26
16	33445854	G	A	G	4.336e-26
17	18965222	G	A	A	4.47955e-26
5	139682603	C	G	G	4.83714e-26
3	97629199	A	C	A	5.0749e-26
18	55879679	G	A	A	5.16464e-26
19	18111724	G	A	A	5.34964e-26
15	78287161	A	G	G	5.40992e-26
2	20391281	G	C	C	5.77169e-26
4	93623196	G	A	G	5.80395e-26
9	66489862	C	T	C	5.93391e-26
13	28712743	C	T	T	6.2014e-26
6	92437116	C	T	C	6.36468e-26
2	208548768	C	G	C	6.59273e-26
20	25228695	T	C	C	6.80069e-26
11	5395559	T	G	T	7.14432e-26
16	71460564	T	C	T	7.39717e-26
7	154958582	A	G	A	7.95372e-26
16	25078191	G	C	C	8.06495e-26
5	124288028	G	A	G	8.71115e-26
10	98346649	G	T	T	8.72507e-26
2	46033907	A	G	A	9.40836e-26
8	11306615	C	T	C	9.84983e-26
17	10748553	T	G	G	9.86681e-26
1	200639050	C	A	C	1.09529e-25
9	37422522	C	A	A	1.10282e-25
13	96109784	A	G	G	1.14221e-25
8	90741746	T	G	G	1.17922e-25
3	16553933	T	A	A	1.21897e-25
8	6635450	T	C	C	1.29234e-25
15	78200707	A	G	G	1.31084e-25
4	3633185	G	A	A	1.57506e-25
16	53124920	G	C	G	1.59302e-25
19	18111723	G	C	C	1.69736e-25
16	84228305	G	C	G	1.84818e-25
18	60773402	T	G	G	2.15182e-25
1	85040070	A	C	C	2.18283e-25
10	127731012	A	T	T	2.22686e-25
2	114360988	A	G	G	2.27042e-25
7	87731334	G	C	G	2.30949e-25
6	32441422	C	T	T	2.43835e-25
17	70385430	G	A	A	2.53978e-25
19	53289975	G	A	A	2.61992e-25
10	81789182	G	A	A	2.62076e-25
4	101130150	G	C	C	2.71848e-25
12	75136903	A	G	A	2.73841e-25
7	100552867	C	T	C	2.9989e-25
22	39601811	C	T	C	3.04379e-25
2	42324396	C	G	C	3.10494e-25
7	53931578	C	G	C	3.24291e-25
5	110052401	A	G	A	3.51046e-25
18	59619743	T	C	C	3.62881e-25
10	99160046	T	C	T	3.69682e-25
1	15850483	A	G	G	3.79622e-25
2	208548774	T	G	T	3.79807e-25
14	106031332	T	G	G	3.82203e-25
8	107670090	G	T	T	3.92619e-25
9	5768609	T	C	T	4.05546e-25
4	77776205	A	T	A	4.18686e-25
3	16553934	T	A	A	4.95689e-25
6	153930935	G	C	G	4.97607e-25
16	84209049	T	C	C	5.25731e-25
5	1489089	C	T	T	5.64037e-25
1	219967787	C	T	T	5.71014e-25
17	43662731	C	G	G	5.90508e-25
6	57353722	G	A	G	6.03921e-25
11	70049253	C	T	T	6.07341e-25
2	10572562	G	A	A	6.30656e-25
8	119601450	G	C	C	6.66612e-25
13	40621796	A	G	A	7.4358e-25
11	18548195	G	C	C	7.50575e-25
2	132198497	T	C	T	8.41896e-25
9	751167	C	T	T	8.46508e-25
4	4030813	T	C	C	8.90985e-25
15	48624105	G	T	T	9.01064e-25
7	129108676	G	A	G	9.25479e-25
6	7442903	C	G	C	9.50663e-25
18	43036210	A	G	A	1.01319e-24
21	46975848	T	C	C	1.03282e-24
14	106986878	T	C	C	1.08555e-24
15	22828902	T	C	T	1.14068e-24
3	125709213	T	C	C	1.15161e-24
1	6952095	A	C	A	1.23638e-24
17	19934963	C	A	C	1.29001e-24
20	36755932	C	G	C	1.31198e-24
12	51612021	T	G	G	1.35131e-24
7	5570128	A	C	C	1.37145e-24
7	100209747	C	A	A	1.40614e-24
17	76254193	C	T	T	1.4688e-24
12	132413649	C	A	A	1.54381e-24
14	93153412	A	G	G	1.64322e-24
15	26327349	A	T	T	1.67764e-24
15	86018746	T	C	T	1.69364e-24
22	45809624	A	C	C	1.76625e-24
1	90460589	G	A	A	1.88739e-24
2	76672457	T	G	G	1.98325e-24
2	163448112	G	A	A	2.00928e-24
17	18585692	C	A	A	2.10328e-24
22	39747780	A	G	A	2.2734e-24
6	32632783	C	A	A	2.62005e-24
19	58622408	A	G	G	2.65173e-24
9	5097544	T	C	T	2.65545e-24
19	44008370	T	C	C	2.7476e-24
19	49541188	C	T	T	2.85407e-24
14	75409043	A	T	T	3.14486e-24
3	126724369	A	C	A	3.25635e-24
8	82042900	A	C	C	3.34857e-24
6	155832225	T	C	C	3.35346e-24
6	30080994	C	G	G	3.39985e-24
22	39548764	G	A	A	3.40829e-24
15	84915246	G	A	A	3.4554e-24
2	143855293	A	G	G	3.89715e-24
1	17231738	G	T	T	3.9721e-24
10	63805335	A	G	G	4.05657e-24
3	196347253	A	T	T	4.1384e-24
10	42611389	G	A	G	4.54056e-24
17	55123748	T	C	C	4.71796e-24
8	328251	G	A	G	4.83199e-24
9	70992807	C	T	C	4.94438e-24
3	129814869	A	G	G	5.19309e-24
15	78183939	A	G	G	5.75795e-24
16	85137251	C	T	C	5.8508e-24
7	134856299	A	C	C	6.28053e-24
1	16863398	C	A	C	6.35455e-24
1	247289769	C	T	T	6.56917e-24
8	66556187	T	C	C	6.98557e-24
12	132413646	C	T	T	7.09056e-24
5	75902716	A	G	A	7.48571e-24
21	45436745	T	C	C	7.53264e-24
2	111632917	G	A	G	7.54944e-24
17	76628161	A	G	G	7.58429e-24
14	96136775	A	C	A	7.64744e-24
11	33060769	C	T	T	8.49904e-24
5	138730037	C	T	T	8.83511e-24
5	10635947	T	C	C	9.30016e-24
1	241715500	G	A	A	1.08326e-23
4	183730316	A	C	C	1.09296e-23
1	182577811	G	C	G	1.14311e-23
22	49448259	A	G	A	1.36694e-23
22	31106157	T	C	T	1.36701e-23
17	78734576	T	C	C	1.3869e-23
12	52615823	T	C	T	1.46844e-23
7	56435206	A	G	A	1.53404e-23
3	195277104	G	A	A	1.55177e-23
4	10729362	T	C	T	1.67968e-23
7	30485710	C	A	A	1.73966e-23
5	129877758	C	T	T	1.75012e-23
3	52567968	G	A	A	1.82495e-23
2	233305284	A	G	G	1.8334e-23
6	25993114	G	C	C	1.95628e-23
12	9472302	T	C	C	1.99451e-23
17	48943729	G	C	C	2.00599e-23
13	21063524	G	A	G	2.00686e-23
6	37665938	C	T	T	2.03295e-23
1	247171336	T	C	C	2.05043e-23
10	1690938	T	C	T	2.13382e-23
19	38997896	T	C	C	2.25609e-23
18	48405479	T	C	C	2.34045e-23
2	114384863	C	T	T	2.35272e-23
7	39781995	G	T	G	2.49415e-23
12	125166166	G	A	A	2.50711e-23
12	104899352	T	C	C	2.53451e-23
17	21561921	G	T	G	2.62932e-23
4	103748943	A	G	G	2.67482e-23
18	77793985	C	T	T	2.72781e-23
1	38367404	T	C	C	2.81175e-23
17	19015381	A	T	T	3.01068e-23
7	63566551	C	T	T	3.18469e-23
6	31239227	T	C	C	3.19876e-23
17	76480707	C	T	T	3.21402e-23
5	180237662	G	A	A	3.32691e-23
10	114149305	C	T	T	3.36964e-23
1	64667128	C	A	C	3.71108e-23
16	89386934	A	G	A	3.7234e-23
12	50969179	G	T	G	3.86251e-23
2	37603801	A	G	G	3.88866e-23
4	38806019	G	A	A	3.99897e-23
9	36008997	G	A	A	4.07654e-23
15	50946761	G	A	G	4.13384e-23
4	3635248	A	G	G	4.41945e-23
18	3262472	C	G	G	4.60606e-23
1	67520140	G	T	T	5.1332e-23
15	31730035	C	G	G	5.2327e-23
9	35158984	A	G	G	5.3255e-23
6	25405259	A	G	G	5.61594e-23
19	47119910	G	T	T	5.94488e-23
2	242817771	A	G	G	6.2804e-23
17	21303191	A	G	A	6.2941e-23
10	46983813	C	G	G	6.42572e-23
10	45914744	A	G	G	6.62111e-23
5	40437845	A	G	G	7.00885e-23
19	49342145	G	T	G	7.2433e-23
9	139661042	G	T	T	7.25208e-23
3	193549449	T	C	C	7.54343e-23
1	40241946	A	G	G	7.85521e-23
14	88675954	T	C	T	8.0397e-23
19	2394322	G	C	G	8.09146e-23
1	149225725	C	A	C	8.25787e-23
10	70855972	T	A	A	8.54762e-23
20	58691666	G	T	G	9.21206e-23
22	39496412	C	G	G	9.38786e-23
1	143137090	G	A	A	9.44668e-23
1	110230395	G	C	C	1.02941e-22
13	114100668	C	T	T	1.03512e-22
14	106284614	C	T	C	1.06028e-22
8	145013949	T	C	C	1.08366e-22
13	49165875	A	G	A	1.1124e-22
17	159363	C	T	T	1.15022e-22
17	65632	T	C	C	1.15992e-22
16	20733134	A	G	A	1.19445e-22
1	11968395	C	T	T	1.21308e-22
9	6932105	A	G	G	1.28791e-22
15	49913103	A	C	C	1.31255e-22
1	234451159	T	A	T	1.36097e-22
19	46974728	T	C	C	1.38154e-22
10	75911276	A	C	C	1.40595e-22
19	52693298	G	A	A	1.4419e-22
1	1610524	C	T	T	1.45135e-22
5	150677806	A	G	G	1.52864e-22
19	574927	T	C	C	1.54001e-22
16	12707523	C	T	C	1.5726e-22
9	92037236	T	A	A	1.8073e-22
19	58428153	A	G	G	1.91715e-22
3	12705173	G	A	A	1.96897e-22
14	32672481	A	G	G	2.03916e-22
17	21312817	G	A	A	2.19202e-22
8	145747628	C	T	C	2.38291e-22
6	32552144	C	A	A	2.60845e-22
10	87984457	T	C	T	2.72017e-22
12	10696297	T	C	C	2.80375e-22
4	86477672	A	G	A	2.819e-22
9	66458449	A	T	T	2.89655e-22
1	714427	A	G	A	2.97374e-22
3	129830493	C	T	T	2.98563e-22
3	142650291	A	C	C	3.30747e-22
6	30923629	T	C	T	3.44322e-22
18	3262490	C	A	A	3.45394e-22
12	43679188	T	C	T	3.48833e-22
9	751159	A	C	C	3.50113e-22
13	96109807	G	A	A	3.71122e-22
1	234451146	G	A	G	3.73926e-22
10	81789076	G	A	A	3.93588e-22
1	11865804	G	A	A	3.97206e-22
19	54668545	G	C	G	3.97754e-22
6	149381826	T	G	G	4.07091e-22
3	14258107	C	T	T	4.08761e-22
1	200849676	G	A	A	4.20908e-22
7	55955281	G	T	T	4.27725e-22
14	73393878	A	G	A	4.27764e-22
5	79950403	T	C	C	4.43459e-22
7	141437940	A	C	A	4.68796e-22
8	90741734	A	T	T	4.83845e-22
14	106805278	G	A	A	5.01404e-22
12	53268217	A	C	C	5.18779e-22
2	231081405	C	T	C	5.35249e-22
6	31239205	T	C	C	5.89411e-22
5	5752276	C	G	C	6.33845e-22
11	48387540	T	G	T	6.53342e-22
6	32552143	T	C	C	6.66226e-22
11	30344883	C	G	G	6.99447e-22
15	74671510	A	G	G	7.46163e-22
22	47135205	C	A	A	7.93832e-22
2	86422660	T	C	C	8.23622e-22
3	118938119	C	T	T	8.35167e-22
16	74700743	C	G	G	8.363e-22
8	27744264	T	C	T	8.36872e-22
6	32557812	T	C	C	8.38081e-22
3	197354725	T	C	C	8.54629e-22
12	9436619	G	C	G	8.64496e-22
4	187112629	C	G	G	8.86434e-22
8	82042901	G	T	T	9.01735e-22
12	9436415	G	A	A	9.33478e-22
2	132130624	C	G	C	9.72457e-22
16	420302	G	A	G	9.89434e-22
22	48314390	T	C	T	1.06258e-21
17	21548767	C	T	T	1.10949e-21
6	57086412	G	C	C	1.13293e-21
7	48074957	C	G	C	1.14162e-21
22	37535328	G	C	G	1.14577e-21
10	51489224	A	G	G	1.16885e-21
1	39991588	T	G	G	1.16958e-21
2	233305281	C	T	T	1.22357e-21
8	23315166	T	C	C	1.22573e-21
5	5752275	A	G	A	1.23422e-21
19	10491322	T	C	C	1.23839e-21
17	21325300	C	A	C	1.31233e-21
22	39468915	A	G	G	1.36011e-21
6	169825924	G	C	C	1.36439e-21
1	155197462	T	C	C	1.36757e-21
10	26673717	C	G	C	1.45215e-21
9	751144	G	A	A	1.47887e-21
14	69288216	C	G	G	1.51571e-21
2	3509687	A	G	A	1.57365e-21
12	9436472	G	A	A	1.57817e-21
7	55323334	C	T	T	1.73931e-21
2	128588601	G	A	A	1.79455e-21
18	51915281	C	A	A	1.79934e-21
6	32605043	T	C	C	1.86068e-21
3	156300724	T	C	C	1.86352e-21
14	107151244	C	T	C	1.87289e-21
17	48585508	G	C	C	1.93043e-21
13	73991873	T	C	C	2.09015e-21
20	42416792	C	G	C	2.10067e-21
7	64255019	G	T	T	2.14724e-21
10	43892947	C	G	G	2.29196e-21
22	36635756	A	G	G	2.44329e-21
17	61912436	A	G	G	2.45007e-21
3	98053033	C	T	C	2.46739e-21
17	78734493	A	G	A	2.49708e-21
5	14248207	T	G	T	2.57445e-21
2	74425439	C	G	G	2.62694e-21
15	90792805	T	G	G	2.773e-21
1	241803658	G	A	G	2.85635e-21
15	75109815	T	C	C	2.95141e-21
8	57264456	T	G	T	2.98813e-21
20	43312360	G	C	C	3.02093e-21
8	95694225	A	G	G	3.05597e-21
9	68484006	C	G	G	3.15444e-21
10	52420020	A	G	G	3.29135e-21
2	232478974	A	G	A	3.46863e-21
16	3507949	T	G	G	3.48511e-21
17	21561881	C	T	C	3.55507e-21
2	137139689	C	T	T	3.70734e-21
4	48175596	C	T	T	3.75497e-21
1	200849619	T	G	G	3.94923e-21
6	2861984	C	G	G	3.97475e-21
13	19648515	G	C	G	4.01822e-21
10	13330402	C	T	T	4.26788e-21
2	114361333	G	C	C	4.45929e-21
3	107150451	C	G	C	4.5088e-21
14	95811544	T	C	T	4.66763e-21
3	34289975	G	A	A	4.72902e-21
17	21303190	A	G	A	4.73305e-21
3	186424136	C	A	A	4.73905e-21
12	104888056	G	C	G	4.75576e-21
6	31240041	T	C	C	4.82542e-21
18	77720332	A	T	T	5.09652e-21
17	19014831	C	G	G	5.2417e-21
9	6932111	C	G	G	5.26414e-21
6	53200118	A	T	T	5.34654e-21
13	79968211	G	T	T	5.45886e-21
4	190756986	C	T	C	5.6357e-21
5	754187	C	T	T	5.65951e-21
3	193549408	C	T	T	5.72244e-21
4	65476555	A	G	G	5.84475e-21
16	31171174	T	C	C	6.22531e-21
2	87625880	A	C	C	6.33128e-21
1	160825313	T	C	T	6.37697e-21
2	233305277	C	G	G	6.79782e-21
10	125866024	G	A	A	6.82412e-21
9	6932042	T	C	C	6.8755e-21
4	66931170	A	G	A	6.99086e-21
1	209979613	G	C	C	7.26243e-21
12	562420	T	C	C	7.33102e-21
7	32767795	A	G	G	7.37098e-21
12	9436446	G	A	A	7.42179e-21
5	5752251	G	A	G	7.45289e-21
4	4346849	T	C	T	8.03354e-21
19	38524288	A	G	G	8.11592e-21
16	1021001	A	C	C	8.41807e-21
2	61060607	C	G	C	8.64853e-21
14	90117111	T	C	T	8.71504e-21
9	4559775	T	C	T	8.95485e-21
15	85520329	G	C	C	9.32707e-21
10	115720674	A	G	G	9.50656e-21
13	71865457	A	G	G	1.00302e-20
9	45727818	T	C	C	1.04209e-20
9	66458087	G	C	C	1.05284e-20
15	77118743	G	A	G	1.0601e-20
15	50946815	G	A	G	1.07018e-20
6	32557776	T	C	C	1.11022e-20
15	100273733	C	G	G	1.13769e-20
4	3612822	A	G	A	1.17329e-20
5	10636254	A	G	G	1.21755e-20
7	142469638	T	C	T	1.2274e-20
1	16382791	C	G	G	1.28583e-20
2	99109132	A	G	A	1.34208e-20
6	57311792	G	A	A	1.41235e-20
2	213856072	C	A	A	1.41739e-20
1	192777807	C	G	G	1.45e-20
17	18967372	T	G	G	1.48581e-20
22	37496847	T	C	T	1.52709e-20
11	67351004	T	C	C	1.57227e-20
6	32557782	A	G	G	1.5776e-20
3	107150450	G	C	G	1.60539e-20
16	29350998	T	G	G	1.61525e-20
10	134823816	A	G	G	1.62339e-20
1	41284509	G	C	G	1.6458e-20
11	67382226	C	T	T	1.69494e-20
15	90792697	C	G	G	1.71892e-20
9	66553313	C	G	G	1.7894e-20
7	1099644	A	G	G	1.90064e-20
22	43410235	C	T	C	1.94205e-20
4	87056406	A	C	A	2.13264e-20
16	12707613	T	C	C	2.1575e-20
16	88803934	C	A	A	2.16684e-20
18	43678329	A	C	C	2.17813e-20
1	31971684	G	C	G	2.50019e-20
14	106284624	C	T	C	2.50284e-20
5	156699129	C	A	A	2.52368e-20
21	11071883	T	C	C	2.54178e-20
8	2481172	C	T	C	2.70381e-20
7	66767611	G	T	T	2.80282e-20
11	104778689	T	C	T	2.89571e-20
6	2861960	A	C	C	2.98169e-20
12	104359647	A	G	A	3.11025e-20
6	5261575	C	T	T	3.11767e-20
17	79849646	T	G	G	3.13366e-20
19	50603775	A	G	G	3.14339e-20
4	185021580	T	C	C	3.14556e-20
1	956077	T	C	C	3.19807e-20
14	96136794	G	A	G	3.27995e-20
1	16162471	A	C	C	3.3472e-20
6	31325341	C	G	G	3.49206e-20
2	231813012	T	C	C	3.54726e-20
11	83295311	C	T	T	3.66094e-20
22	37535471	T	C	T	3.67726e-20
9	31146951	T	C	T	3.86203e-20
9	31146953	T	G	T	3.86203e-20
6	31239296	C	G	G	3.87675e-20
1	119682228	A	T	T	3.92464e-20
3	197325940	A	C	C	3.94054e-20
12	107380973	C	G	G	3.9955e-20
2	242761666	G	A	G	4.04012e-20
2	160106248	G	A	G	4.52231e-20
18	55711345	A	G	G	4.60863e-20
2	3184441	T	C	C	4.69979e-20
20	55030081	A	C	C	4.7472e-20
4	18023845	A	G	G	4.7518e-20
17	73585686	C	T	T	4.76929e-20
12	28014970	T	G	G	4.83234e-20
6	34759881	G	A	A	4.83807e-20
13	99223571	A	C	C	4.94708e-20
10	11122635	A	C	A	5.01614e-20
2	225450368	C	G	G	5.0326e-20
7	24758818	T	G	G	5.0987e-20
6	34759884	C	G	G	5.11413e-20
14	106986879	G	A	A	5.19227e-20
13	19918954	C	G	G	5.24942e-20
2	36585272	A	G	G	5.36878e-20
14	106995720	C	T	T	5.5557e-20
19	54711981	A	G	G	5.83814e-20
3	140730647	C	T	C	5.91549e-20
9	33795808	G	A	G	5.95607e-20
17	21561709	G	A	G	6.07205e-20
6	25405074	T	C	C	6.09045e-20
6	29934131	T	A	A	6.28537e-20
6	7442896	T	C	C	6.63556e-20
13	50194394	A	G	G	6.76531e-20
1	67390468	G	C	C	6.78453e-20
8	103548562	A	G	G	6.9475e-20
7	1199506	G	C	C	7.24133e-20
2	242672042	T	C	C	7.4194e-20
10	75911342	G	C	C	7.58344e-20
15	90294289	G	T	T	7.6023e-20
17	3814826	A	C	C	8.0165e-20
8	59447578	G	T	G	8.03084e-20
16	1383716	T	C	C	8.05353e-20
12	50969159	G	T	G	8.39382e-20
6	134288098	G	T	T	8.76879e-20
20	2854123	A	G	G	8.88455e-20
15	65592947	A	T	T	8.92898e-20
14	106805341	A	G	G	8.9992e-20
7	24758753	T	C	C	9.38753e-20
1	110230138	A	G	G	9.58195e-20
9	5510838	T	A	A	9.78678e-20
6	32632744	T	C	T	9.91458e-20
4	76822748	G	T	G	9.97149e-20
18	48405481	G	C	C	1.06104e-19
3	3080452	A	G	A	1.1066e-19
19	862355	C	G	G	1.12403e-19
22	30784537	G	A	A	1.13267e-19
22	22555768	C	T	C	1.15187e-19
13	30945921	C	T	T	1.17234e-19
2	133040354	G	A	G	1.21957e-19
17	6917798	C	T	C	1.27301e-19
2	29276300	T	C	T	1.27442e-19
16	69797192	A	T	T	1.30884e-19
2	157049149	A	C	A	1.34449e-19
2	224689223	G	A	A	1.36111e-19
14	54037507	T	C	C	1.37334e-19
22	43045643	G	C	C	1.42223e-19
11	118560857	A	G	G	1.43613e-19
6	56623148	A	G	A	1.45481e-19
15	67378208	G	A	A	1.47351e-19
16	53124925	A	C	A	1.52442e-19
17	3848175	C	T	T	1.52677e-19
19	53700203	T	C	C	1.56311e-19
5	178012591	A	G	G	1.5724e-19
14	24457990	C	G	G	1.57821e-19
9	35079913	C	T	T	1.61722e-19
19	41900813	T	C	C	1.6258e-19
8	86557694	T	C	C	1.67093e-19
2	137139548	T	C	C	1.70089e-19
7	44808091	G	T	T	1.74051e-19
22	44725343	G	A	A	1.76525e-19
16	88717957	A	G	G	1.9237e-19
2	197107205	A	G	G	2.00209e-19
10	81789191	T	G	G	2.05724e-19
17	73585678	C	T	T	2.06891e-19
6	2861915	T	C	C	2.09539e-19
20	26072834	C	G	C	2.25263e-19
17	18764077	A	G	G	2.25882e-19
9	36009010	A	G	G	2.28225e-19
10	14029639	A	G	A	2.38879e-19
15	74671460	A	C	C	2.52559e-19
8	70927769	T	G	G	2.54385e-19
17	21561683	G	C	G	2.57913e-19
20	52681083	G	A	A	2.60301e-19
19	41769104	C	A	A	2.62989e-19
6	115814411	T	G	T	2.65558e-19
16	75519390	C	G	C	2.75762e-19
2	225450369	T	G	G	2.81339e-19
17	44302752	A	G	G	2.91211e-19
13	30945932	T	C	C	2.98257e-19
2	64371615	G	C	G	3.02862e-19
19	3125408	C	T	T	3.1664e-19
3	72737482	T	C	C	3.1714e-19
17	21549919	C	T	C	3.21227e-19
2	127225153	A	G	A	3.30978e-19
10	46951454	A	G	G	3.36011e-19
6	32552067	T	C	C	3.47163e-19
21	16095390	T	C	T	3.54815e-19
5	158880396	T	C	C	3.67157e-19
2	135540546	G	A	G	3.81016e-19
14	53619463	A	G	G	3.86532e-19
13	109819367	A	G	G	3.92937e-19
8	9106638	A	G	G	3.98709e-19
1	149711815	A	G	G	3.99793e-19
17	57976658	C	T	C	4.00768e-19
18	5254081	T	C	T	4.31386e-19
10	38692042	G	C	C	4.46719e-19
12	52615952	C	A	C	4.57223e-19
7	155069489	C	T	C	4.66284e-19
20	61641848	A	G	G	4.74863e-19
2	128588611	C	G	G	4.75215e-19
10	14029682	A	G	A	4.90658e-19
20	42545777	C	T	C	5.14079e-19
4	86528940	C	G	G	5.14413e-19
4	65477532	C	T	T	5.25876e-19
16	87836404	A	G	G	5.3116e-19
12	11700172	T	G	G	5.68706e-19
6	166673178	T	C	T	6.20836e-19
6	7442904	C	T	T	6.26666e-19
2	227770727	C	G	G	6.30626e-19
2	239007236	A	C	C	6.39328e-19
15	78203066	A	G	A	6.49584e-19
8	142414338	A	G	G	6.69085e-19
20	17884872	A	G	A	6.69634e-19
13	19319582	G	A	G	6.8228e-19
6	117002277	T	G	G	7.0525e-19
6	31325159	A	G	G	7.3954e-19
13	27131688	T	C	C	7.63892e-19
8	41480509	A	G	G	7.65727e-19
8	20139768	T	C	C	8.13458e-19
2	242672130	T	A	A	8.14702e-19
8	101484612	C	G	C	8.31933e-19
7	76116200	T	G	G	8.46722e-19
17	67220097	C	T	T	8.75118e-19
7	24758852	T	C	C	8.86444e-19
1	222661493	C	T	C	8.91459e-19
2	208929601	A	G	G	9.10553e-19
4	190606631	T	C	T	9.31303e-19
8	103548510	G	A	A	9.84673e-19
2	110271723	A	G	G	1.00126e-18
19	18169445	G	C	C	1.02798e-18
15	65597138	A	G	G	1.04643e-18
2	65144692	C	A	A	1.05213e-18
2	169068506	C	T	C	1.0746e-18
4	190153996	G	A	G	1.1333e-18
4	92280342	A	T	T	1.13528e-18
10	4292908	G	T	T	1.20961e-18
20	23098952	C	A	A	1.24045e-18
7	46169621	A	G	A	1.33164e-18
19	55118444	C	T	T	1.36104e-18
2	231729448	T	C	T	1.38364e-18
1	221997604	A	G	G	1.3921e-18
19	24216217	A	G	G	1.4238e-18
1	15850603	A	G	G	1.43536e-18
2	232469447	T	G	T	1.50435e-18
7	25070837	T	C	C	1.58406e-18
3	107820063	T	C	C	1.64284e-18
4	48199814	C	T	C	1.64536e-18
16	8229406	T	C	C	1.67002e-18
18	76829075	T	G	G	1.69444e-18
19	53869405	T	A	A	1.69742e-18
15	64151059	C	G	G	1.70253e-18
7	48074984	T	C	T	1.7499e-18
7	124637106	T	A	A	1.75181e-18
3	13503207	C	G	G	1.78841e-18
8	70927807	C	T	T	1.85043e-18
3	13374244	C	T	T	1.85258e-18
8	145180624	C	T	C	1.86554e-18
22	41107688	T	C	C	1.90946e-18
18	55879778	T	C	C	1.98545e-18
4	84143399	T	C	C	1.9891e-18
16	70148042	C	G	G	2.00356e-18
2	96500857	G	A	G	2.04819e-18
17	41401244	T	A	A	2.14683e-18
17	41401251	A	T	T	2.14683e-18
6	2898596	G	A	G	2.15493e-18
5	64357583	G	A	G	2.28687e-18
2	242711574	C	T	T	2.32001e-18
3	186176304	T	G	T	2.33023e-18
5	1653991	G	C	C	2.34123e-18
4	3632520	T	C	T	2.4117e-18
3	182762437	A	G	G	2.47994e-18
8	82754816	A	C	C	2.51021e-18
17	81039239	A	C	C	2.52128e-18
6	10534811	C	G	G	2.74628e-18
1	159791464	C	G	C	2.93459e-18
18	77720299	G	A	A	3.17305e-18
4	132535206	C	T	C	3.20893e-18
3	120069736	G	A	G	3.23677e-18
12	9555175	T	C	T	3.26732e-18
10	114149479	A	C	C	3.39967e-18
7	36431570	T	C	C	3.42496e-18
16	25269322	G	A	A	3.46247e-18
2	3184435	T	C	C	3.47698e-18
20	25848597	A	T	T	3.52582e-18
12	57522257	G	C	C	3.58656e-18
15	22923757	A	G	G	3.62127e-18
2	2649530	C	T	T	3.6601e-18
9	95502987	C	T	C	3.73035e-18
6	112060799	A	G	G	3.82221e-18
2	42324419	A	T	A	3.8919e-18
19	36545375	C	A	A	3.89731e-18
9	21122023	T	C	T	3.94799e-18
11	118567115	T	C	C	3.96416e-18
17	78865999	C	A	A	3.97758e-18
17	37213317	A	C	C	3.98849e-18
6	169825726	G	C	G	4.09807e-18
8	141609060	G	C	G	4.55468e-18
5	175908862	C	T	C	4.62413e-18
2	242674313	C	A	A	4.62445e-18
5	1765331	T	C	C	4.74345e-18
10	102291761	C	T	T	4.77201e-18
13	111123586	T	C	C	4.77445e-18
6	31165012	T	G	G	4.79639e-18
8	11422289	C	G	G	4.84191e-18
2	64957988	A	G	G	4.86202e-18
2	12644736	T	C	C	4.88634e-18
17	73513749	C	A	A	4.90888e-18
2	118813357	G	C	G	5.0613e-18
3	12829036	T	C	T	5.0686e-18
2	208031315	T	G	G	5.09171e-18
7	65235876	T	C	T	5.13275e-18
9	134648412	C	T	T	5.317e-18
16	33445853	T	C	C	5.32763e-18
7	76116201	T	C	C	5.66535e-18
6	166673235	C	T	C	5.66915e-18
7	303680	G	A	A	5.68838e-18
6	92436633	A	T	T	5.70371e-18
3	139396462	G	T	T	5.70827e-18
2	38894728	G	A	A	5.7268e-18
12	9596018	C	A	A	5.82905e-18
6	7442906	T	C	C	5.91827e-18
6	39693271	G	C	C	6.11746e-18
5	102560370	C	G	G	6.27261e-18
6	7442922	T	C	C	6.41413e-18
14	24758929	C	T	C	6.4923e-18
1	15782128	T	C	C	6.56761e-18
2	114410459	C	T	T	6.61908e-18
10	91413368	T	C	T	6.65957e-18
19	23299760	C	T	C	6.93276e-18
20	34644985	G	A	G	7.01015e-18
2	137139707	T	C	C	7.0562e-18
6	134609291	C	A	C	7.30536e-18
2	10930903	C	T	T	7.44626e-18
7	151222602	G	A	A	7.47592e-18
9	69663341	T	C	T	7.57217e-18
1	246383179	T	G	G	7.98106e-18
4	187071282	C	G	G	8.01885e-18
6	30923527	T	C	T	8.09308e-18
14	32672516	A	G	G	8.28928e-18
4	154266319	A	C	C	8.45374e-18
14	106812727	T	C	T	8.47984e-18
10	73137229	C	T	T	8.52321e-18
2	120048632	A	G	G	8.69581e-18
1	204733046	G	C	C	9.0648e-18
2	242711560	T	G	G	9.11793e-18
8	95694269	T	C	C	9.17312e-18
10	72416644	A	G	A	9.29182e-18
11	81265047	T	C	T	9.51048e-18
2	242640727	G	T	T	1.00056e-17
13	19918857	T	C	C	1.01603e-17
2	224689239	G	A	A	1.03273e-17
1	11968406	C	T	T	1.04006e-17
5	180611737	C	A	A	1.04178e-17
2	132494182	C	G	C	1.05374e-17
4	3583872	T	C	C	1.05767e-17
2	85645771	G	A	A	1.07513e-17
5	6722289	C	T	C	1.09354e-17
6	32571864	G	T	T	1.10932e-17
2	101705989	A	G	G	1.16134e-17
18	9708081	C	T	T	1.17534e-17
5	102596720	T	C	C	1.17925e-17
6	166673181	C	T	C	1.19152e-17
11	7613461	A	G	A	1.23086e-17
19	14800922	C	T	C	1.23455e-17
6	31462600	A	C	C	1.236e-17
22	38576826	A	G	A	1.26061e-17
21	46976236	C	T	T	1.26393e-17
2	122893844	A	C	A	1.27364e-17
3	100240509	G	A	A	1.31335e-17
11	268430	G	C	C	1.33103e-17
12	9596019	A	G	G	1.34753e-17
2	225803555	A	G	G	1.35347e-17
8	42010602	A	G	G	1.39721e-17
3	105541246	G	C	G	1.4045e-17
3	150371022	A	G	G	1.43129e-17
9	5094034	A	G	A	1.4778e-17
20	52825202	C	A	A	1.54332e-17
18	77793965	T	C	C	1.54952e-17
14	52845243	T	C	T	1.56152e-17
20	52681167	A	G	G	1.57102e-17
14	107239049	C	T	T	1.57434e-17
5	53502621	A	T	A	1.63696e-17
2	231852213	T	C	C	1.68042e-17
19	59117874	G	T	G	1.7965e-17
2	37458813	C	G	G	1.83917e-17
1	199243228	A	G	A	1.84755e-17
5	180237653	C	T	T	1.84917e-17
8	142358865	G	A	A	1.85126e-17
12	104888494	A	G	A	1.93698e-17
10	67330226	G	A	A	1.94426e-17
2	184132034	T	C	T	1.96906e-17
1	152853467	G	C	C	2.00038e-17
2	20251392	C	A	A	2.08523e-17
7	8161201	C	T	C	2.1922e-17
15	22923771	C	T	T	2.21727e-17
22	37679671	T	C	T	2.32022e-17
10	54725754	G	A	A	2.41774e-17
5	392340	A	G	A	2.42426e-17
2	233305296	C	T	T	2.43185e-17
7	2878707	A	G	A	2.51608e-17
1	85410544	T	C	C	2.52616e-17
17	77707018	T	C	C	2.60773e-17
3	72397279	G	A	A	2.6184e-17
11	57413943	G	C	G	2.64943e-17
5	1489073	A	G	G	2.65768e-17
19	41415087	A	G	A	2.68986e-17
3	101954722	A	T	A	2.72307e-17
3	186648117	G	A	A	2.74338e-17
2	231812815	A	G	G	2.74482e-17
6	7442918	G	A	A	2.77914e-17
6	166673231	G	A	G	2.77965e-17
2	175113136	C	A	A	2.84102e-17
8	95694300	A	T	T	2.94471e-17
20	17884884	C	T	C	2.99147e-17
13	47709330	G	A	G	2.99327e-17
6	7442856	A	G	G	3.01019e-17
4	10729386	C	T	C	3.06396e-17
10	12455196	C	T	C	3.07018e-17
6	32636120	C	T	T	3.13215e-17
10	1082554	T	C	T	3.15482e-17
10	72416495	A	G	G	3.28011e-17
7	44185805	G	C	C	3.33991e-17
6	36646788	G	A	A	3.37278e-17
1	11809402	G	T	T	3.38762e-17
19	4969053	G	A	A	3.45254e-17
3	157299917	T	C	C	3.50659e-17
17	74267749	C	T	T	3.52833e-17
17	41401242	G	A	A	3.55053e-17
10	62749393	C	T	T	3.58198e-17
10	28592192	T	C	C	3.60937e-17
19	11146338	C	T	C	3.61454e-17
9	126959926	C	T	T	3.62481e-17
5	5365240	A	G	A	3.6773e-17
2	106886684	G	A	G	3.70544e-17
7	36319007	A	G	G	3.71451e-17
10	81804924	G	T	G	3.78104e-17
10	14029701	A	G	A	3.90745e-17
2	9241449	A	C	A	3.95572e-17
4	3626553	A	G	A	4.04547e-17
4	10001656	C	T	T	4.20208e-17
14	50102673	C	T	T	4.20334e-17
19	40388613	C	A	A	4.30943e-17
6	32576296	G	A	A	4.35693e-17
20	4776298	C	T	T	4.4126e-17
10	71168653	G	T	G	4.44163e-17
9	6631099	G	A	G	4.48644e-17
1	7844063	T	C	C	4.54362e-17
11	64007976	T	C	C	4.57218e-17
3	186648045	A	G	G	4.57229e-17
3	8620933	A	G	G	4.63003e-17
22	43319320	C	T	C	4.63879e-17
6	131520994	A	C	C	4.8545e-17
20	25064491	A	C	A	4.86332e-17
5	102596816	T	G	G	4.90824e-17
12	121665334	T	C	C	4.92571e-17
6	88876541	A	G	G	4.95006e-17
19	41116001	A	G	G	4.97852e-17
9	111882365	G	A	A	5.0763e-17
6	159125889	T	C	C	5.10262e-17
11	120039924	G	T	T	5.18537e-17
15	22923779	T	C	C	5.2483e-17
7	100552550	C	T	T	5.34432e-17
17	17585146	C	T	T	5.35855e-17
6	42897074	C	T	T	5.36946e-17
1	39492462	T	C	C	5.42279e-17
7	141685827	A	G	A	5.42465e-17
17	21252091	G	C	C	5.53303e-17
14	102414829	T	C	C	5.61672e-17
6	144409135	A	G	A	5.88203e-17
4	9964913	A	G	A	5.99249e-17
22	39544970	G	C	C	6.04352e-17
1	31904623	G	A	G	6.05623e-17
15	74671429	G	A	A	6.29511e-17
10	354301	T	C	T	6.34398e-17
10	24672829	A	G	G	6.48469e-17
20	25024019	G	A	A	6.67463e-17
10	11779269	A	G	G	7.17437e-17
5	110572883	G	T	G	7.19433e-17
8	8559401	G	C	C	7.31493e-17
6	32595874	T	C	C	7.63361e-17
11	18433780	G	A	A	7.65118e-17
6	31239855	G	C	G	8.07806e-17
6	31036783	G	A	A	8.1019e-17
18	77723434	T	C	C	8.27512e-17
10	125686488	T	C	T	8.28594e-17
10	47640757	C	T	T	8.46872e-17
17	75842792	C	T	T	8.49572e-17
13	20745288	G	A	G	8.60411e-17
2	127839474	A	G	A	8.80336e-17
8	145008560	G	A	G	8.83326e-17
16	12707590	G	C	C	9.04503e-17
6	149461349	G	C	G	9.11057e-17
16	18939081	A	C	C	9.25856e-17
3	14236467	G	A	G	9.27775e-17
17	38252660	A	G	G	9.34954e-17
2	231852212	A	G	G	9.35311e-17
1	9335745	T	C	C	9.42116e-17
4	190610952	G	C	G	9.44685e-17
12	9436586	A	C	A	9.49199e-17
13	23889435	C	T	C	9.7076e-17
18	9708100	T	C	C	9.82837e-17
1	219967736	G	A	A	9.83924e-17
3	133199480	C	T	T	1.00158e-16
14	56669212	A	G	G	1.01254e-16
8	33424689	C	T	T	1.01918e-16
21	43981941	T	C	C	1.02962e-16
17	76480774	G	A	A	1.05225e-16
8	86557755	T	A	A	1.06323e-16
9	102336403	A	T	A	1.07364e-16
16	11707795	A	G	G	1.07517e-16
14	24610733	C	T	T	1.14089e-16
2	48665599	C	G	C	1.16761e-16
12	6292461	A	G	G	1.1686e-16
13	40229891	A	G	G	1.20438e-16
8	104426910	C	T	T	1.22882e-16
2	242672133	C	T	T	1.28865e-16
5	59227662	G	A	G	1.29207e-16
7	31851610	G	A	A	1.32724e-16
10	70149557	C	A	C	1.33669e-16
21	32926897	T	C	C	1.33839e-16
13	95204558	G	T	G	1.36884e-16
19	10138698	A	T	T	1.37416e-16
12	6580314	G	A	A	1.40504e-16
7	100643594	A	T	T	1.43106e-16
10	65632274	A	G	G	1.43817e-16
20	17885007	A	G	A	1.47159e-16
22	38595411	A	G	G	1.4791e-16
6	13712291	G	C	C	1.52711e-16
6	166673172	C	T	C	1.5363e-16
19	50411395	G	C	G	1.54238e-16
22	37680998	A	G	G	1.5976e-16
16	88847523	C	T	T	1.62523e-16
22	37976239	T	A	T	1.62935e-16
20	4776299	C	G	G	1.66652e-16
7	31728180	C	T	T	1.6827e-16
7	100769538	G	A	G	1.7951e-16
2	213855999	C	A	A	1.83595e-16
6	32572408	A	G	G	1.83771e-16
6	154762980	C	A	C	1.86035e-16
18	77723435	C	T	T	1.86783e-16
19	53360861	G	A	A	1.88456e-16
8	82024400	T	G	G	1.89827e-16
6	166672560	T	C	T	1.93395e-16
2	114361334	A	C	C	1.97061e-16
17	21521902	G	T	G	2.00168e-16
6	32571932	G	A	G	2.00698e-16
19	949284	A	G	G	2.05159e-16
2	233305302	G	A	A	2.06392e-16
20	62272373	C	T	T	2.10934e-16
2	242641864	T	C	C	2.12841e-16
13	114100565	T	C	C	2.15893e-16
7	139431350	T	A	T	2.18658e-16
8	19659499	G	C	G	2.20013e-16
1	192578390	A	G	G	2.22161e-16
12	53268216	A	G	G	2.24826e-16
11	66362997	G	A	G	2.29035e-16
1	234611187	G	C	G	2.29801e-16
10	22905189	A	G	G	2.33312e-16
11	58414996	G	T	G	2.44019e-16
8	144700092	C	G	G	2.44875e-16
15	90294281	C	A	A	2.44921e-16
2	68632212	G	C	G	2.53831e-16
2	232379234	T	G	G	2.54874e-16
3	156884634	G	A	A	2.56805e-16
2	180990552	A	G	G	2.62428e-16
1	248595681	G	A	A	2.64676e-16
19	53869408	C	T	T	2.78372e-16
2	233305282	C	G	G	2.79551e-16
5	5752290	G	C	G	2.81785e-16
13	42967012	A	T	T	2.86642e-16
17	79581598	A	T	T	2.92852e-16
17	10601321	A	C	A	2.9716e-16
6	163834578	A	G	G	2.99658e-16
10	135103311	T	C	C	3.10801e-16
9	126959752	A	G	G	3.12687e-16
3	196647724	T	C	T	3.15327e-16
12	32455355	C	T	T	3.15687e-16
17	73900941	G	A	A	3.2479e-16
17	6917850	A	C	C	3.29226e-16
22	22555796	T	C	T	3.31253e-16
15	66764768	T	C	C	3.3161e-16
12	8543088	T	C	C	3.36715e-16
5	171605471	C	T	C	3.36791e-16
14	107170410	C	G	G	3.40012e-16
1	3816604	A	G	G	3.50271e-16
14	21439968	A	G	G	3.55698e-16
3	53778621	A	G	G	3.58109e-16
3	32408343	G	A	A	3.6041e-16
2	109207749	G	T	T	3.61308e-16
6	37519400	A	G	G	3.62254e-16
1	21766776	C	G	G	3.65163e-16
17	882993	C	T	T	3.66757e-16
5	71074689	C	A	C	3.68986e-16
16	53857263	T	C	T	3.72657e-16
6	160335055	C	T	C	3.78985e-16
6	36355483	T	C	T	3.82629e-16
15	102515241	C	T	C	3.94749e-16
11	104778640	A	G	G	3.97344e-16
7	100552536	C	T	T	4.03929e-16
2	216780388	A	C	C	4.06806e-16
4	190608874	C	G	C	4.12267e-16
3	47822877	C	G	G	4.17146e-16
17	75328389	A	G	G	4.24481e-16
12	83399433	G	C	C	4.32761e-16
10	82796320	A	G	G	4.40668e-16
16	89984370	C	T	C	4.62644e-16
6	7442936	A	G	G	4.66315e-16
2	20306629	C	G	C	4.66508e-16
5	64779708	A	G	G	4.76655e-16
18	8987427	A	G	G	4.76724e-16
22	45833021	G	T	G	4.81686e-16
10	25305468	C	A	A	4.94581e-16
17	4813566	A	C	A	5.05468e-16
12	15724215	T	C	C	5.12962e-16
17	41401261	C	A	A	5.23382e-16
19	10138701	C	T	T	5.31518e-16
6	32576347	C	G	G	5.46091e-16
12	96017437	T	C	T	5.55545e-16
20	17919570	G	A	G	5.60294e-16
6	32576275	T	G	G	5.75532e-16
17	5202839	T	G	G	5.82605e-16
10	120091893	T	C	C	5.92716e-16
16	88847516	A	G	G	6.01197e-16
19	46274171	C	A	A	6.05637e-16
5	98109381	A	G	A	6.0807e-16
1	149211625	C	T	C	6.09056e-16
1	149211630	G	A	G	6.09056e-16
10	51489215	T	C	T	6.1163e-16
8	70927843	A	G	G	6.15034e-16
1	17074966	T	C	T	6.19623e-16
12	6580249	C	T	T	6.32528e-16
13	40621695	C	T	C	6.3309e-16
3	194403578	G	A	A	6.39407e-16
2	65216445	G	C	C	6.59369e-16
20	1306531	G	C	C	6.64086e-16
3	46249929	T	A	A	6.67119e-16
6	22357993	C	A	A	6.6959e-16
19	53869430	G	A	A	6.72269e-16
19	40388611	C	T	T	6.73255e-16
19	40388612	A	G	G	6.73255e-16
10	28957854	C	T	T	6.75007e-16
1	165811486	A	C	A	6.78672e-16
2	37194037	T	C	C	6.88484e-16
19	7616474	G	C	C	6.88718e-16
7	38389495	A	C	C	6.9704e-16
19	17516628	A	G	G	6.98317e-16
2	232379233	C	G	G	7.18969e-16
22	44280501	G	A	A	7.3164e-16
19	49342188	T	C	C	7.33927e-16
1	245026722	G	A	A	7.3473e-16
7	100616758	T	C	T	7.41046e-16
17	25673638	T	C	T	7.45129e-16
8	13512766	T	C	T	7.5277e-16
16	10965126	A	G	G	7.69296e-16
7	139431351	C	A	C	7.71845e-16
2	140979600	A	G	A	7.84095e-16
19	949281	G	A	A	7.86602e-16
21	36238327	C	A	A	8.09148e-16
7	149298154	T	C	T	8.12079e-16
6	31325160	A	C	C	8.18072e-16
12	113671189	G	A	A	8.22218e-16
6	32430729	T	C	C	8.22719e-16
6	17704405	C	T	T	8.46534e-16
19	633532	G	C	C	8.47086e-16
14	21101333	T	A	A	8.52435e-16
1	178512331	G	T	T	8.53707e-16
1	244488580	G	A	G	8.87983e-16
12	124196604	A	T	T	8.97305e-16
9	140356422	C	G	C	9.0451e-16
6	32455787	A	G	A	9.14733e-16
1	168378408	A	G	G	9.58293e-16
1	205308914	C	G	G	9.59554e-16
7	66352142	A	T	T	9.85321e-16
15	33615994	A	C	C	9.93002e-16
21	43981961	A	G	G	1.02299e-15
17	70385567	A	G	G	1.02534e-15
3	53783697	A	G	G	1.04301e-15
22	43116277	T	C	C	1.05471e-15
9	4559892	T	C	T	1.07321e-15
19	4868127	T	C	C	1.08071e-15
8	129076451	T	C	C	1.08368e-15
13	79968133	A	G	A	1.09773e-15
18	10953914	G	A	G	1.1073e-15
7	150736382	A	G	G	1.10754e-15
18	46395379	A	G	G	1.12143e-15
3	122410208	A	G	G	1.13077e-15
6	166672572	T	C	T	1.1759e-15
9	106940114	A	T	T	1.18303e-15
16	11403963	T	G	G	1.19505e-15
19	53898366	C	A	A	1.19889e-15
15	90792684	G	C	C	1.24777e-15
12	7014076	G	C	C	1.27231e-15
4	3627600	G	C	C	1.29694e-15
3	111431352	T	C	C	1.3093e-15
7	32299703	A	G	G	1.33042e-15
6	32636137	G	A	A	1.34039e-15
12	121454308	C	A	A	1.35957e-15
5	179395175	G	C	G	1.37011e-15
10	6177374	T	G	T	1.38615e-15
8	144302179	T	C	C	1.40466e-15
3	125485626	G	A	G	1.40582e-15
17	44271512	C	G	G	1.41495e-15
3	2962155	A	C	C	1.4222e-15
3	195437510	T	C	T	1.455e-15
3	197354733	G	T	T	1.45743e-15
7	48019357	C	G	G	1.4706e-15
11	67761529	A	G	G	1.47328e-15
22	37976238	T	C	T	1.50399e-15
21	16095378	T	C	T	1.52054e-15
6	115319017	G	C	C	1.5525e-15
11	107729106	T	C	T	1.55473e-15
6	31325151	A	T	T	1.56314e-15
2	207629846	T	A	A	1.56584e-15
14	102459203	T	C	C	1.56889e-15
2	182655006	A	G	A	1.58703e-15
10	52408779	C	A	A	1.62082e-15
16	3126699	A	G	G	1.63761e-15
2	127886233	T	C	C	1.67872e-15
7	94287589	G	A	A	1.73938e-15
4	7069752	C	G	G	1.80877e-15
17	44302904	C	T	T	1.82026e-15
9	33523482	G	C	G	1.83462e-15
17	53654467	A	G	G	1.83725e-15
10	61795868	C	T	C	1.84046e-15
19	879649	C	G	C	1.85762e-15
4	38069312	A	G	G	1.86736e-15
6	166672568	C	T	C	1.87745e-15
2	12317953	C	A	C	1.87912e-15
10	105880907	G	A	A	1.88482e-15
5	179967509	C	A	A	1.89534e-15
5	77071703	T	G	G	1.91701e-15
2	171036970	C	T	T	1.94731e-15
22	37680999	T	C	C	1.98645e-15
7	100401433	G	A	G	1.98779e-15
13	48749487	C	T	C	1.99253e-15
5	169255646	T	C	T	2.01771e-15
17	78851303	G	A	A	2.02725e-15
8	7882894	A	G	A	2.03883e-15
20	25064525	C	A	C	2.05718e-15
1	75842065	A	G	G	2.06109e-15
8	55047706	G	C	C	2.06726e-15
2	85619725	T	C	C	2.08578e-15
19	39034771	C	T	T	2.09478e-15
15	90578542	A	G	G	2.11522e-15
11	71936933	C	A	A	2.15373e-15
13	48869013	G	A	A	2.18942e-15
1	11968380	T	C	C	2.19754e-15
6	29911912	G	A	G	2.21333e-15
10	26190267	T	C	C	2.24892e-15
5	64779711	T	G	G	2.32197e-15
8	143407837	A	G	G	2.32705e-15
17	41587045	G	T	G	2.35587e-15
17	34617982	G	A	A	2.35952e-15
4	154645926	A	T	A	2.37371e-15
13	25192752	T	C	T	2.42492e-15
1	16957122	C	T	C	2.44976e-15
6	32571789	A	C	A	2.51305e-15
16	69999300	A	C	C	2.6017e-15
17	74500384	C	G	C	2.65443e-15
3	14693660	C	G	C	2.70941e-15
7	64541681	T	G	G	2.71255e-15
4	124320322	G	A	A	2.73841e-15
14	63850720	A	C	C	2.79826e-15
3	178978994	C	G	G	2.80663e-15
2	132494171	A	G	G	2.84051e-15
1	196743964	A	C	A	2.85022e-15
21	9548875	A	G	G	2.94457e-15
19	1021237	G	A	A	2.95106e-15
6	41929647	T	C	T	2.96367e-15
6	32571933	A	C	A	2.97738e-15
6	29911879	G	T	G	2.97867e-15
12	69753830	A	G	G	3.01936e-15
10	13330291	T	G	G	3.05764e-15
15	86033184	G	T	G	3.05806e-15
11	44883862	G	A	A	3.14601e-15
19	873258	G	C	C	3.15481e-15
14	107253731	T	A	A	3.19199e-15
12	124196606	A	T	T	3.23224e-15
9	139944548	C	T	C	3.25826e-15
10	72117588	C	T	C	3.27346e-15
14	64971159	C	T	T	3.29427e-15
2	241832941	C	T	T	3.37316e-15
11	8406049	C	T	T	3.37582e-15
7	157071964	T	G	G	3.38598e-15
22	22562412	A	C	C	3.40251e-15
3	156300822	C	T	T	3.40635e-15
14	21101349	A	G	G	3.41555e-15
7	29131435	C	G	G	3.51054e-15
1	109584819	C	G	G	3.53082e-15
1	28572317	C	G	G	3.60635e-15
8	101484638	G	C	G	3.63695e-15
5	168279140	G	A	G	3.64701e-15
19	48832874	G	C	C	3.69162e-15
5	153882523	A	G	G	3.74652e-15
14	21101381	T	C	C	3.82364e-15
3	185955898	G	A	A	3.92084e-15
1	75197283	T	G	G	3.93901e-15
7	155075753	G	A	G	3.95802e-15
17	78851206	C	T	T	3.9614e-15
16	84633754	C	G	G	3.97967e-15
10	34828564	T	C	C	4.00657e-15
15	59980193	T	C	C	4.05747e-15
7	303255	A	T	T	4.08963e-15
11	123010887	G	C	G	4.11754e-15
14	69857745	T	G	T	4.15083e-15
4	8429943	G	T	G	4.29968e-15
8	142216476	C	G	G	4.30691e-15
5	7895213	A	G	G	4.31036e-15
7	124636995	C	T	T	4.3177e-15
3	171547861	G	A	A	4.3968e-15
1	12116502	G	A	A	4.44987e-15
17	18266567	A	G	G	4.46883e-15
18	42741986	T	C	T	4.46948e-15
1	228744092	C	T	T	4.47712e-15
11	118889378	A	G	G	4.48966e-15
22	38658633	T	C	C	4.54398e-15
9	36009015	G	T	T	4.58769e-15
6	147524824	A	C	C	4.63239e-15
19	50603747	A	G	G	4.63381e-15
3	15440556	T	C	C	4.64795e-15
13	111124255	A	G	G	4.66005e-15
11	66079787	A	G	G	4.73474e-15
15	102515387	C	T	T	4.7374e-15
8	58116775	A	G	A	4.80404e-15
4	53578618	T	C	C	4.80998e-15
6	158684053	A	G	G	4.88378e-15
12	12704231	C	T	T	4.93748e-15
9	27378301	G	A	A	4.99623e-15
14	30326968	T	C	C	5.1086e-15
3	185869440	C	T	T	5.12459e-15
7	48075030	G	C	G	5.13293e-15
14	106878217	G	A	G	5.22265e-15
10	11779270	G	A	A	5.23092e-15
2	69390369	T	C	C	5.27344e-15
10	61645680	C	G	G	5.2819e-15
19	53869433	G	A	A	5.48632e-15
6	32713598	C	T	C	5.5e-15
6	32713602	C	T	C	5.5e-15
22	43259541	C	A	C	5.50572e-15
1	17199366	C	G	G	5.50672e-15
22	17784977	A	G	G	5.56197e-15
1	149605928	A	G	A	5.58091e-15
5	71542203	C	T	C	5.74839e-15
20	29594482	G	A	G	5.82142e-15
3	146187258	T	C	C	5.82229e-15
6	32571891	A	G	G	5.8619e-15
10	45875793	C	T	C	5.86927e-15
3	50374688	T	G	G	5.92391e-15
3	186176333	A	C	A	6.04898e-15
5	153622821	A	G	G	6.05713e-15
8	145008342	A	C	C	6.11817e-15
6	32636146	C	T	T	6.188e-15
4	190634100	A	G	G	6.2131e-15
1	85461256	T	C	C	6.21596e-15
17	20370767	C	G	G	6.27542e-15
3	196255734	C	G	G	6.39974e-15
6	149451156	C	T	C	6.4119e-15
4	15151677	T	C	C	6.41486e-15
2	121024987	G	A	A	6.43541e-15
17	41401265	G	A	A	6.46148e-15
17	41401269	C	G	G	6.46148e-15
17	41401272	C	A	A	6.46148e-15
20	23099017	T	C	C	6.68601e-15
12	96017390	C	G	C	6.8422e-15
4	3374898	C	T	T	6.93891e-15
[truncated: 16,738 more rows]

## Sheet: GWD
Chr	position	ALTallele	REFallele	higherBindingAllele	pvalue
11	189987	A	G	G	0
11	190010	A	G	G	0
11	34938079	C	G	G	0
2	133029569	A	T	A	3.28848e-277
4	190861991	T	C	C	4.9059e-271
7	108166790	G	A	G	2.92025e-263
17	39626464	G	A	A	1.58824e-242
2	131029958	G	A	G	9.04046e-219
1	100731820	A	G	G	2.62495e-218
5	73980960	T	C	C	2.94509e-208
1	17231743	T	C	C	7.72863e-198
22	50311973	G	A	A	4.00672e-193
1	31971545	A	C	C	9.23028e-191
19	4328447	T	C	C	1.28872e-189
10	127585179	C	G	G	6.1734e-188
22	50714751	A	G	A	3.58023e-187
1	31971546	A	T	T	1.68924e-183
4	9154426	T	C	T	3.97182e-182
4	187125535	A	G	G	1.44006e-181
3	23958211	T	C	C	8.32852e-181
9	66458449	A	T	T	1.31184e-180
6	32571830	T	A	T	2.18393e-178
6	32571828	G	T	G	9.35946e-176
17	16901047	G	T	G	1.94929e-175
3	129830726	A	G	G	2.75248e-174
4	187125524	T	C	C	1.39907e-171
14	107151332	A	G	A	6.15837e-169
14	70233845	A	G	G	2.24294e-168
10	127585015	T	G	G	4.78313e-168
19	44008355	A	C	C	2.22778e-167
10	127585035	G	C	C	7.43242e-167
3	53926110	G	C	C	2.13546e-166
3	129830922	C	A	A	2.5634e-165
3	179322632	G	T	T	1.63283e-164
12	9436446	G	A	A	1.59061e-162
12	9436415	G	A	A	1.51536e-159
8	104426910	C	T	T	2.89622e-156
2	676457	C	G	G	2.00109e-155
10	127585307	T	C	C	5.96066e-152
9	139661042	G	T	T	1.45542e-151
10	135202333	A	G	A	1.53914e-150
22	42925131	G	A	A	4.71023e-149
12	9436401	T	C	C	1.27026e-148
11	189863	A	T	T	1.13854e-146
3	134971176	T	A	T	3.70544e-146
1	17222896	C	G	G	4.9446e-146
11	189861	T	A	A	1.38941e-145
12	9436399	C	G	G	1.56132e-145
7	108166839	C	T	C	5.37965e-145
3	195916604	A	G	A	1.91036e-144
1	149224410	A	C	A	1.23967e-143
22	42948028	G	A	A	7.82061e-143
21	46976111	T	C	C	8.44616e-143
12	9436472	G	A	A	1.45561e-142
10	73137229	C	T	T	5.37658e-142
14	106466372	C	T	C	1.03024e-139
11	1016928	G	C	G	1.10345e-139
6	158452654	A	G	G	2.06618e-135
3	195916596	C	T	C	3.05458e-134
11	189774	G	A	A	6.93202e-133
4	120988476	A	G	G	6.40761e-131
11	507447	T	C	C	2.72346e-129
4	190861875	G	C	C	6.5982e-129
4	120550144	G	A	A	2.85758e-128
5	693815	T	G	T	4.80981e-128
19	18633130	G	A	A	5.52264e-126
19	8552167	T	C	C	6.94972e-126
17	18585613	C	T	T	9.92705e-125
6	30069982	C	G	G	2.43944e-124
19	48763236	G	A	A	3.01899e-124
1	179335265	G	T	T	4.11319e-124
19	48763240	T	C	C	7.59414e-124
12	9436515	G	A	A	1.0583e-123
1	179335264	G	A	A	1.28737e-123
2	239007236	A	C	C	1.8834e-123
10	38383286	C	G	G	2.42604e-121
4	187125460	T	C	C	2.43728e-121
9	66458087	G	C	C	4.19717e-121
10	38383288	A	C	C	1.53534e-120
2	128588601	G	A	G	4.53154e-120
11	207698	T	C	C	2.43203e-119
2	10184288	C	T	T	5.05419e-118
1	200639050	C	A	A	1.02777e-117
2	10184287	C	T	T	7.52689e-117
4	120988466	G	A	A	6.69578e-114
1	234746922	A	G	A	3.55671e-113
1	200639047	G	T	T	2.90096e-112
4	9154448	G	A	G	1.25046e-111
1	3816598	C	A	A	9.95486e-111
1	149223651	C	G	C	1.79591e-110
17	58156301	G	T	T	1.95659e-110
8	103944047	T	A	A	5.31283e-110
2	223885269	A	G	A	1.33443e-105
8	8085118	T	C	C	2.34775e-105
3	11952870	A	G	A	2.08196e-104
3	195357607	G	A	A	2.31906e-104
8	21966891	A	C	C	2.68806e-104
10	99167255	A	G	G	5.18422e-104
9	31211304	T	C	T	1.93511e-103
1	41981844	T	C	C	3.91876e-103
14	53684398	G	C	C	1.0997e-102
9	111882365	G	A	A	2.40478e-102
6	32571929	T	C	T	4.63711e-102
11	62609112	G	A	A	4.74367e-102
1	149294658	A	G	A	7.07554e-102
9	751167	C	T	T	5.32947e-101
2	38060784	A	G	G	5.53294e-101
9	751159	A	C	C	1.14191e-100
8	3982275	A	G	A	7.37778e-99
2	242672130	T	A	A	6.20518e-98
22	50312035	T	C	C	6.88149e-97
2	179315726	A	G	G	6.10363e-96
8	81046977	A	T	A	1.22981e-95
12	104359647	A	G	A	1.97487e-95
13	115000465	C	T	T	8.21171e-95
12	2861939	C	T	T	2.41231e-94
15	49913094	A	C	C	5.57227e-94
3	98332224	T	G	T	5.67617e-94
17	41399932	G	C	G	6.12369e-92
2	223885180	G	A	G	7.28906e-92
12	107380973	C	G	G	8.79591e-92
22	39548764	G	A	A	1.40702e-90
12	9436617	T	G	G	4.58465e-90
11	33060769	C	T	T	4.75706e-90
2	242672133	C	T	T	5.59649e-90
3	129159265	G	A	A	8.50481e-90
16	1495475	A	G	A	9.43752e-90
20	2281970	A	G	A	1.32247e-89
12	124196891	G	C	C	3.22783e-89
19	58991874	A	G	A	4.01159e-89
14	21081642	C	T	T	5.25569e-89
3	131080641	A	G	G	1.00632e-88
6	32557585	C	A	A	7.1577e-88
6	29855386	T	C	C	2.24901e-87
1	149514065	T	C	C	2.57442e-87
3	129159269	G	C	C	2.79446e-87
3	52567968	G	A	A	2.92143e-87
5	79950745	G	C	C	5.62203e-87
2	241561088	T	G	G	5.99689e-87
1	17231755	T	C	C	6.09695e-87
11	94706467	A	G	G	6.13298e-87
1	144520021	G	C	G	1.08354e-86
3	129159271	G	C	C	1.21596e-86
9	751144	G	A	A	1.39387e-86
17	73585678	C	T	C	1.75173e-86
17	73585686	C	T	C	4.7505e-86
4	53578599	C	T	T	1.87191e-85
1	40781177	C	A	A	5.28586e-85
6	32441396	A	G	G	7.47705e-85
14	88675660	T	C	T	1.09013e-84
5	109025134	A	C	C	1.98873e-83
2	85975479	G	T	T	2.7933e-83
15	101374035	A	C	A	3.12985e-83
13	99506229	C	A	C	3.20217e-83
4	187125426	G	C	C	6.85692e-83
11	94706466	A	T	T	1.10935e-82
16	89574576	A	G	G	1.92841e-82
4	187125428	T	C	C	2.92384e-82
2	128588481	G	A	G	7.97144e-82
4	17063721	A	C	A	8.37533e-82
17	38115430	C	A	A	1.30175e-81
5	8519622	T	G	T	1.54762e-81
6	31240060	G	A	A	2.94118e-81
8	101962897	G	A	A	3.6274e-81
3	131080674	A	C	C	1.50532e-80
5	100030035	C	T	C	1.69894e-80
15	78609016	T	C	T	1.71273e-80
4	187125556	C	T	T	1.989e-80
3	146457223	A	G	A	5.76961e-80
1	162760554	C	T	C	8.49832e-80
1	36866635	A	G	G	2.41888e-79
5	79950717	T	C	C	3.70107e-79
9	31211159	C	T	C	4.28468e-79
19	56111811	T	G	G	6.23617e-79
22	31063832	A	G	G	2.09271e-78
19	20162928	A	G	G	1.09094e-77
1	9970486	A	G	G	1.436e-77
4	81151023	T	C	C	3.28837e-77
15	26327350	A	T	T	3.90193e-77
11	83295176	C	T	T	4.17743e-77
8	8426753	T	C	C	7.53116e-77
12	9436288	G	C	C	7.87074e-77
12	106696557	C	G	G	2.34274e-76
6	29855409	G	A	A	3.13558e-76
7	75988731	T	G	G	3.63007e-76
22	48314463	A	G	A	4.24743e-76
17	41150471	C	G	G	9.29807e-76
11	65559266	G	A	A	1.43736e-75
19	888663	C	T	C	2.19264e-75
1	67390481	C	G	G	2.85111e-75
8	144107841	G	A	A	3.84941e-75
12	9436287	G	C	C	5.74117e-75
6	4154143	G	A	G	9.10047e-75
15	74671569	C	T	C	1.21949e-74
2	133026963	T	C	T	1.81612e-74
15	26327349	A	T	T	2.03251e-74
1	238107183	C	T	C	4.25786e-74
11	18433780	G	A	A	7.17911e-74
4	190862035	G	C	C	8.12867e-74
17	19015578	T	A	A	8.1422e-74
17	62915614	T	A	A	2.61329e-73
22	29351945	G	C	G	6.47154e-73
3	129830961	C	G	G	9.41474e-73
12	51612086	T	G	G	1.92579e-72
19	12551058	T	C	C	2.76691e-72
1	147071290	C	G	G	6.51582e-72
4	85224211	A	C	A	1.66779e-71
3	146457233	A	T	A	1.83232e-71
16	629006	T	C	C	3.58811e-71
11	1016834	A	G	G	4.02294e-71
2	166752686	G	A	A	4.30054e-71
13	49106707	A	C	C	8.00171e-71
17	76470983	A	G	G	1.51895e-70
9	33795808	G	A	G	2.867e-70
1	110230395	G	C	C	3.00222e-70
17	58156297	G	T	T	3.99082e-70
5	218356	C	T	T	1.26047e-69
17	76470982	A	G	G	1.27988e-69
17	5638259	A	G	A	1.69342e-69
1	17074965	A	G	A	2.04961e-69
5	137937318	G	A	G	2.81596e-69
5	171788725	C	T	C	5.05105e-69
1	234746917	C	G	C	5.2913e-69
2	242672153	A	G	G	6.0816e-69
2	166752641	T	A	A	1.80142e-68
5	1801432	G	A	A	3.56083e-68
15	74671510	A	G	A	4.05429e-68
2	128588734	G	T	G	4.70997e-68
7	139168560	C	A	C	5.95529e-68
6	32441392	T	A	A	9.69737e-68
2	71204610	C	G	G	9.81518e-68
7	154958565	C	T	T	1.91466e-67
9	41954461	T	A	T	1.99246e-67
10	98346649	G	T	T	2.75398e-67
7	22122722	T	G	G	3.0018e-67
6	30069957	A	G	G	3.17855e-67
2	120048632	A	G	G	3.72057e-67
14	94426322	C	T	T	4.30113e-67
15	78236929	G	A	G	5.34032e-67
7	766220	G	A	A	9.02772e-67
2	196398967	T	C	T	1.16983e-66
12	740009	G	C	C	1.94682e-66
11	83295190	C	G	G	2.14103e-66
8	119601450	G	C	C	4.94662e-66
1	245134114	C	A	A	7.93895e-66
6	25405259	A	G	G	1.05207e-65
5	150827304	T	G	G	1.12849e-65
17	71189182	G	A	A	2.36517e-65
7	134856264	T	C	C	2.76373e-65
3	197798938	G	A	G	3.20206e-65
17	33571546	A	G	A	3.7271e-65
19	58991781	T	C	T	7.65746e-65
2	38060827	G	C	C	9.68529e-65
2	198363691	C	G	G	1.13918e-64
22	39468949	C	A	A	1.33689e-64
2	27852118	C	A	A	1.45309e-64
5	1801426	C	G	G	2.18993e-64
18	45206449	A	G	A	2.19118e-64
10	28624166	T	G	G	2.50143e-64
1	228743992	C	G	C	3.07601e-64
5	150827301	A	G	G	5.2218e-64
2	198363688	C	T	T	6.44411e-64
6	71378188	G	A	G	1.67752e-63
3	195438480	C	A	C	1.76038e-63
2	174763936	A	G	A	1.76137e-63
1	1677924	G	C	C	2.42589e-63
9	66553728	T	C	C	2.89339e-63
9	44118802	C	G	G	4.84418e-63
2	166752639	T	A	A	5.08526e-63
1	76190111	C	T	C	5.23349e-63
4	81151011	G	A	A	5.58712e-63
18	76829075	T	G	G	6.32912e-63
2	238600307	G	A	A	6.65783e-63
16	66556265	C	A	A	7.16983e-63
21	47716389	A	C	A	2.0322e-62
15	101792525	G	T	T	3.75742e-62
19	21203491	T	C	C	4.46253e-62
11	1016869	T	A	T	4.46584e-62
19	12404812	G	A	A	4.5365e-62
4	81151006	G	C	C	6.11481e-62
15	70174409	T	C	T	1.03807e-61
12	57984923	G	C	C	1.32666e-61
20	2282049	C	A	C	1.50427e-61
7	48031624	C	A	A	1.70353e-61
16	33445853	T	C	C	1.90075e-61
6	32430604	A	C	C	1.90505e-61
19	18169445	G	C	C	1.92694e-61
4	40307564	T	C	C	2.65672e-61
6	32441408	T	C	C	3.67453e-61
16	11319329	C	T	T	3.783e-61
14	88675844	T	C	C	3.90953e-61
1	23340451	A	G	A	3.97333e-61
1	89458673	A	G	G	4.13342e-61
2	46033907	A	G	A	6.68645e-61
17	48849868	G	A	G	7.9298e-61
16	11319330	C	A	A	9.93313e-61
14	21081658	C	A	A	1.01394e-60
12	129324502	T	C	T	1.19462e-60
7	65305632	A	C	A	1.21804e-60
3	13041138	A	G	G	1.60835e-60
14	104155945	G	A	G	1.8127e-60
14	106986878	T	C	C	2.06115e-60
11	110747785	A	G	G	2.27012e-60
8	141607563	C	T	T	2.59823e-60
1	147071283	C	G	G	2.62511e-60
3	146457263	G	C	G	5.09448e-60
9	126959681	G	T	T	7.37172e-60
1	36867145	A	G	G	1.21104e-59
5	1653991	G	C	C	1.39625e-59
19	489166	G	A	A	2.06888e-59
3	131080505	A	C	C	2.19206e-59
14	39698466	A	C	A	3.01569e-59
14	102414767	A	G	G	3.31681e-59
11	114997377	C	A	A	3.39407e-59
3	53926087	T	G	T	4.04935e-59
14	88675954	T	C	T	4.98808e-59
2	87770513	A	G	G	5.29507e-59
9	126959926	C	T	T	8.64159e-59
3	124867838	A	G	G	8.76709e-59
9	139944516	C	T	T	1.00162e-58
10	28624179	T	C	C	1.14421e-58
15	49913126	G	T	T	2.03479e-58
4	76862255	A	G	G	2.48902e-58
6	6331873	C	T	C	3.34958e-58
6	188937	A	G	A	5.00201e-58
11	62334908	C	G	C	7.52179e-58
1	120838722	C	T	T	1.24738e-57
11	114997379	G	A	A	2.22063e-57
19	12551065	A	G	G	2.36639e-57
8	103577024	G	C	G	3.11569e-57
4	101130251	A	G	G	4.8601e-57
6	31239868	C	G	C	5.24187e-57
7	29131435	C	G	C	7.70435e-57
12	6949011	C	A	A	8.69687e-57
22	29351997	T	C	C	1.05218e-56
2	120971869	T	C	T	1.56639e-56
14	106877535	G	C	C	1.56719e-56
3	194304623	G	T	T	2.57393e-56
15	74671460	A	C	C	4.69347e-56
6	117804146	G	A	A	5.19562e-56
3	192616700	G	T	T	5.49213e-56
4	142043415	G	C	G	6.37244e-56
11	107729126	A	G	G	1.1746e-55
3	120441337	C	T	C	1.55845e-55
10	52420089	G	A	A	2.77953e-55
1	149204414	C	T	C	3.12799e-55
17	77707120	G	A	A	4.11599e-55
6	169825843	T	G	T	6.61394e-55
14	107095072	C	G	G	7.65189e-55
3	156675703	G	A	G	8.14125e-55
7	44954816	T	C	C	9.48771e-55
7	31728180	C	T	T	1.91765e-54
3	16553933	T	A	A	2.49825e-54
12	10096010	C	G	C	2.76862e-54
20	33296988	C	T	T	2.80809e-54
5	754187	C	T	T	2.81205e-54
12	129294881	C	A	A	3.06377e-54
5	177501798	T	C	C	5.85656e-54
6	154278725	A	C	A	6.28155e-54
6	139613221	A	G	G	7.32759e-54
19	12551035	C	A	A	7.74073e-54
4	133045472	A	C	A	9.68104e-54
19	49342188	T	C	T	1.50838e-53
12	51612021	T	G	G	1.75691e-53
16	12707590	G	C	G	2.22267e-53
1	148241777	G	C	C	3.98271e-53
13	113585660	T	C	T	4.43577e-53
2	242672161	T	C	C	7.24978e-53
6	32430508	T	C	C	8.49284e-53
12	64062456	G	C	C	9.4034e-53
19	10491322	T	C	C	9.95001e-53
1	148000596	G	C	C	2.08847e-52
10	87984457	T	C	T	2.33877e-52
19	44711586	T	G	G	3.1307e-52
3	16553934	T	A	A	4.2763e-52
8	38758002	T	C	T	4.4915e-52
8	12458990	A	C	C	7.84535e-52
6	32441422	C	T	T	9.34905e-52
17	58156427	A	G	A	9.56897e-52
2	86422793	C	G	G	1.07725e-51
17	21303190	A	G	A	2.35548e-51
19	43934382	C	T	C	2.42319e-51
10	28624136	C	A	A	2.42378e-51
9	751359	T	C	C	2.52776e-51
5	77590422	G	T	T	3.05305e-51
1	162122448	T	C	C	3.3304e-51
1	159791464	C	G	C	3.57362e-51
6	92436633	A	T	T	4.74687e-51
13	99506188	T	C	C	5.36745e-51
12	10096086	C	G	C	6.92951e-51
14	107095076	C	A	A	8.77281e-51
9	36008997	G	A	A	1.29713e-50
5	1489089	C	T	T	2.46235e-50
17	66097830	A	T	T	2.48695e-50
13	111123586	T	C	C	2.5377e-50
5	56205357	G	A	G	2.58412e-50
2	182655006	A	G	A	2.60785e-50
8	143407791	C	T	C	2.62694e-50
7	65274389	C	G	G	2.67307e-50
14	21101241	C	A	A	3.39395e-50
3	129831316	G	A	A	4.04088e-50
17	21252089	A	C	C	4.2929e-50
21	43498344	C	T	C	5.86427e-50
20	25024019	G	A	G	5.90718e-50
7	150106048	T	A	A	7.57533e-50
19	49342145	G	T	G	1.14199e-49
11	18433720	G	C	G	1.15956e-49
10	31040980	G	A	G	1.27132e-49
9	44118825	T	C	C	1.4836e-49
5	119793880	T	A	A	1.49021e-49
14	106986879	G	A	A	1.67233e-49
17	41401199	G	A	A	1.81428e-49
22	42935600	G	C	C	1.90964e-49
1	38156343	A	G	G	2.35936e-49
21	43498656	A	G	G	2.40465e-49
1	145454716	G	A	G	2.51088e-49
17	21549482	C	T	C	2.6799e-49
6	6687523	C	A	C	3.78751e-49
13	107222900	A	C	C	5.91328e-49
1	3816604	A	G	G	5.98101e-49
1	205600399	A	T	T	6.22344e-49
12	2861918	A	C	C	6.28164e-49
6	31240041	T	C	C	6.53954e-49
8	12294359	C	G	G	8.5347e-49
1	24165186	G	C	C	8.87435e-49
7	44954786	A	G	G	1.10351e-48
17	36292767	G	A	G	1.15793e-48
17	21303191	A	G	A	1.32464e-48
14	107095062	C	T	T	1.50998e-48
22	18589613	G	A	A	1.79723e-48
1	143270495	A	G	A	1.92717e-48
12	104899352	T	C	C	2.43599e-48
3	186176333	A	C	A	2.58831e-48
19	22817116	C	A	A	2.95887e-48
5	64064590	A	G	G	3.41993e-48
9	130955306	T	C	T	3.54369e-48
2	25264932	C	G	G	3.59985e-48
1	244517238	G	A	A	3.63967e-48
9	36009010	A	G	G	4.11436e-48
21	30671241	G	T	T	4.51978e-48
5	79950403	T	C	C	4.56577e-48
3	4870889	C	T	C	5.77277e-48
14	21439975	G	T	T	5.83155e-48
10	31379846	A	T	A	7.21839e-48
15	74671429	G	A	A	7.55714e-48
17	81039239	A	C	C	8.2595e-48
6	160211636	A	G	G	1.14012e-47
2	208031315	T	G	G	1.15476e-47
19	19431423	G	T	G	1.2842e-47
10	97592286	A	G	A	1.38341e-47
10	97592297	G	C	G	1.39541e-47
2	106886496	G	C	G	1.56785e-47
4	190610930	G	A	G	1.62672e-47
11	34938115	A	C	C	3.13988e-47
9	130955289	A	G	A	3.15392e-47
20	25176517	G	C	C	3.32903e-47
14	107095060	C	G	G	3.76753e-47
6	32595874	T	C	C	4.20622e-47
14	107095058	G	C	C	6.64447e-47
12	64062466	A	C	C	7.03863e-47
6	32657505	C	T	T	1.06797e-46
3	186781506	G	A	A	1.25552e-46
19	12551028	G	A	A	2.0185e-46
9	5510838	T	A	A	2.11875e-46
1	149204484	G	A	G	2.91412e-46
2	132127237	G	A	G	3.14696e-46
1	25876169	G	C	C	3.88531e-46
17	21323001	T	C	T	3.97365e-46
2	9550446	C	G	C	3.9751e-46
19	38997763	A	C	C	4.10911e-46
14	24422936	G	C	C	4.48149e-46
7	29131419	C	G	G	4.48642e-46
3	16327855	G	T	T	5.65058e-46
12	57040107	A	C	C	5.68391e-46
22	37554839	G	C	G	7.02509e-46
9	44118807	A	C	C	1.00797e-45
1	147774871	G	T	T	1.01236e-45
4	86477672	A	G	A	1.0811e-45
16	28765986	T	C	C	1.14482e-45
1	154839799	G	A	G	1.15611e-45
4	48175573	C	T	T	1.21266e-45
4	75023709	T	C	C	1.30086e-45
2	232422661	C	T	T	1.32578e-45
1	208777895	G	A	G	1.3801e-45
8	20139768	T	C	C	1.40484e-45
9	66489423	C	T	C	1.60336e-45
4	76024700	C	A	A	1.79542e-45
3	2962104	T	C	C	2.04595e-45
7	100608710	C	A	A	2.13352e-45
11	18433840	T	C	C	2.24257e-45
19	14788486	A	G	A	2.31459e-45
16	75498253	T	G	G	3.30935e-45
9	100273390	G	A	A	4.56829e-45
9	46112995	A	C	C	6.16654e-45
10	75911342	G	C	G	8.57706e-45
17	18761508	A	G	G	1.20362e-44
10	45914744	A	G	G	1.39449e-44
4	115148762	C	G	C	1.60045e-44
13	111124466	T	A	A	1.72557e-44
15	93684716	C	T	C	2.16434e-44
17	21551281	T	C	T	2.57561e-44
1	148000717	T	C	C	2.63999e-44
3	195576719	A	G	A	2.91098e-44
14	106691189	T	C	T	3.33572e-44
9	139944509	C	T	C	4.50741e-44
22	42935682	T	C	C	4.61901e-44
2	208929601	A	G	G	4.96471e-44
14	106995713	G	A	A	5.49781e-44
12	129294905	A	G	G	5.77142e-44
3	186176304	T	G	T	6.05614e-44
2	182655032	A	T	A	7.33349e-44
22	22712028	G	A	A	7.98224e-44
6	169825726	G	C	G	1.06338e-43
1	21766663	C	G	G	1.64633e-43
14	106733113	A	G	A	2.14946e-43
18	3262379	A	G	G	2.2883e-43
5	36701511	C	T	T	2.73095e-43
19	42927712	A	G	G	2.76218e-43
11	30344883	C	G	G	2.90732e-43
3	197354725	T	C	C	2.94615e-43
1	149204488	G	C	G	3.44363e-43
4	3635592	T	C	T	3.56223e-43
17	79581598	A	T	T	4.38759e-43
17	21224468	A	G	G	4.45164e-43
5	179740827	C	T	T	4.82451e-43
6	31239279	C	T	T	4.99629e-43
17	56736433	A	G	G	5.72568e-43
14	63850720	A	C	A	6.74233e-43
16	89707783	T	C	C	7.08843e-43
17	79995320	G	A	A	7.54319e-43
14	24423007	A	G	G	8.80331e-43
5	1489073	A	G	G	8.95014e-43
1	243417832	T	C	C	9.10063e-43
3	125709366	A	G	G	9.57554e-43
14	94426369	G	A	A	1.17844e-42
9	44118806	G	A	A	1.21554e-42
6	52841479	G	C	C	1.32181e-42
17	56736459	C	T	T	1.32194e-42
2	242818097	G	T	T	1.35969e-42
8	12052274	C	T	T	1.47875e-42
6	34301974	T	G	G	1.56604e-42
15	93684715	C	T	C	1.67594e-42
7	128171280	G	C	C	1.73035e-42
22	20378808	C	T	T	1.73875e-42
7	303040	G	C	G	2.45826e-42
15	32680517	G	T	T	2.49921e-42
6	167263394	A	C	A	2.62091e-42
4	47841437	G	T	T	2.65771e-42
4	190601878	G	A	G	3.10244e-42
6	83217056	T	C	T	3.56897e-42
12	129282180	C	T	T	4.03691e-42
14	95971693	C	G	C	4.1734e-42
19	55685659	G	A	A	5.65642e-42
22	42935683	G	A	A	6.02465e-42
18	2628037	T	G	T	6.13476e-42
4	115148763	A	G	A	7.23276e-42
4	101130456	C	T	T	7.56794e-42
15	90294289	G	T	T	7.66337e-42
14	23388871	G	C	C	9.41273e-42
3	48282695	G	A	A	1.03986e-41
19	44008370	T	C	C	1.1896e-41
3	192616614	T	C	C	1.32372e-41
3	196347309	C	T	C	1.3447e-41
1	220891416	T	C	C	1.3872e-41
6	29855856	C	T	T	1.92749e-41
17	1644437	G	C	G	2.01183e-41
17	79068756	A	G	G	2.18867e-41
2	86422816	G	T	T	2.26624e-41
14	35009071	T	G	G	2.85331e-41
19	52693277	C	T	T	2.9983e-41
10	28624044	C	T	T	3.4988e-41
18	72973647	A	G	G	5.2025e-41
4	103748797	G	A	G	6.15643e-41
14	100531416	C	T	T	6.1901e-41
12	11700317	A	G	G	6.48113e-41
2	178077285	G	C	C	6.62603e-41
8	143751698	C	T	C	6.89921e-41
14	106049363	C	G	C	7.15241e-41
6	57086412	G	C	C	7.34199e-41
19	55685658	A	G	G	9.10924e-41
1	17231735	T	C	C	9.16215e-41
1	183559704	C	A	A	9.63179e-41
15	26327375	T	C	C	1.00048e-40
1	17231788	T	C	C	1.0669e-40
8	143407837	A	G	G	1.24225e-40
14	92302919	A	C	C	1.30978e-40
14	106477980	A	T	T	1.61839e-40
4	186125023	A	G	G	1.83725e-40
6	97243595	T	C	T	1.96358e-40
16	10815407	G	C	G	2.48667e-40
5	14870691	C	G	C	2.48812e-40
14	88675907	A	G	G	2.52692e-40
11	117309283	A	G	G	2.91199e-40
2	156490894	T	C	T	3.31574e-40
2	38060991	T	C	C	3.41425e-40
2	135441426	A	T	T	3.55183e-40
1	15850613	A	G	G	3.65704e-40
18	72979640	A	G	G	3.83705e-40
12	90674600	A	C	C	3.84479e-40
9	126959784	C	A	A	5.18004e-40
22	22562412	A	C	C	5.41678e-40
17	56736435	A	G	G	5.79507e-40
14	24422995	G	T	T	7.22437e-40
2	242818113	A	G	G	7.28521e-40
14	107168977	C	A	C	7.47725e-40
3	197121593	A	G	G	7.60283e-40
15	93684662	T	C	T	8.21049e-40
13	74707972	G	A	A	9.91053e-40
13	107222929	G	A	A	1.02224e-39
9	140703691	T	G	G	1.02713e-39
17	41150521	T	C	C	1.0986e-39
21	38905810	C	G	G	1.12371e-39
4	190557579	A	G	A	1.14999e-39
2	160654790	T	G	G	1.18335e-39
18	76829599	T	C	C	1.2046e-39
6	32595813	C	G	G	1.27889e-39
7	37389778	C	G	C	1.50996e-39
3	124487849	G	A	A	1.61426e-39
6	154278654	G	A	A	1.64021e-39
2	238795473	G	C	G	1.67187e-39
11	12209191	A	G	A	1.67657e-39
17	4065681	G	A	G	1.69327e-39
1	28573642	G	A	A	1.76839e-39
9	126959752	A	G	G	1.85408e-39
9	21122071	C	T	C	1.86589e-39
15	63853052	A	G	A	2.72099e-39
1	17231790	T	A	A	3.05037e-39
4	190557583	G	A	G	3.24262e-39
17	56736439	A	C	C	3.2958e-39
8	93978009	A	G	G	3.44243e-39
17	56736442	C	T	T	3.47671e-39
9	116163645	C	G	G	4.36538e-39
19	58859066	G	A	A	4.40959e-39
7	32767795	A	G	G	4.7017e-39
9	36009015	G	T	T	4.78816e-39
6	31239855	G	C	G	5.08666e-39
5	171541951	G	C	G	5.50563e-39
18	2656088	G	A	A	5.81598e-39
17	73293969	A	C	C	6.12525e-39
11	67350999	A	C	C	6.26381e-39
1	17231738	G	T	T	7.16435e-39
2	11020902	A	G	A	7.99632e-39
3	156308136	C	T	T	8.61274e-39
20	18709462	G	T	T	8.87567e-39
4	187112850	G	A	A	1.04035e-38
8	141519356	C	A	A	1.18658e-38
8	95845964	A	G	A	1.30137e-38
14	106786531	A	G	A	1.31779e-38
4	115148673	C	T	C	1.47155e-38
19	10491360	G	T	T	1.60272e-38
4	190583912	T	C	T	1.72632e-38
4	190862042	A	G	G	1.88682e-38
7	1211247	T	C	C	1.8965e-38
1	16940357	G	C	C	1.94579e-38
17	73293971	G	C	C	2.48157e-38
6	138725677	A	G	G	2.86194e-38
11	64808647	C	A	C	3.10035e-38
19	44711623	T	C	C	3.18969e-38
2	242672042	T	C	C	3.22634e-38
9	139990546	A	G	A	3.36924e-38
1	117048903	A	G	G	3.48173e-38
14	107151330	C	A	C	3.55265e-38
2	99109132	A	G	A	3.66787e-38
13	107222913	C	T	T	5.48417e-38
3	53196288	C	G	C	5.5052e-38
7	38398781	T	G	T	5.85288e-38
2	38060995	C	T	T	6.27763e-38
7	154958582	A	G	A	6.54588e-38
2	238814823	C	A	C	7.7065e-38
17	73293970	G	T	T	1.00389e-37
5	94890365	C	G	G	1.3672e-37
2	11020903	A	T	A	1.4598e-37
4	190612800	A	G	A	1.60764e-37
6	139613219	A	G	G	1.65394e-37
10	104574422	G	A	A	1.67282e-37
10	82204707	G	A	A	1.67805e-37
19	52693298	G	A	A	2.04986e-37
1	234735980	T	C	C	2.12373e-37
12	11700361	G	T	T	2.20539e-37
9	3526374	G	A	G	2.3435e-37
9	140620881	T	C	T	2.46913e-37
6	32577889	C	T	C	2.83851e-37
12	64062465	A	G	G	3.00617e-37
19	38997896	T	C	C	3.4753e-37
1	25876233	A	G	G	3.94716e-37
3	16553969	A	G	G	3.95406e-37
5	150503377	T	C	C	4.29234e-37
2	160106248	G	A	G	4.3992e-37
13	28024327	C	G	G	5.08567e-37
8	74888339	A	G	G	5.856e-37
8	74888338	A	C	C	6.66039e-37
2	242818026	C	T	C	7.3352e-37
1	201374653	T	C	C	7.46726e-37
9	139661102	G	T	T	7.59487e-37
13	107222918	C	T	T	7.76351e-37
14	33075706	C	T	C	7.94169e-37
12	113531338	G	C	C	8.0984e-37
16	4211361	C	T	C	8.11453e-37
8	74888335	C	A	A	8.60458e-37
1	143137090	G	A	A	9.00676e-37
2	95566355	G	A	G	9.05284e-37
1	17222748	C	G	G	9.47219e-37
19	43934682	A	T	A	9.62222e-37
3	88199179	C	T	T	1.01845e-36
15	28381546	A	C	C	1.06273e-36
1	144520156	A	C	C	1.16132e-36
6	6393103	A	G	A	1.17904e-36
4	3633139	C	T	T	1.35055e-36
5	177027110	T	C	C	1.54026e-36
2	127399116	T	C	T	1.60016e-36
11	44087715	G	T	T	1.90147e-36
12	132812327	C	T	C	1.94726e-36
18	76829437	T	G	G	1.96337e-36
2	227637763	T	A	T	2.20339e-36
15	89440745	C	T	T	2.47543e-36
7	86975025	T	G	G	2.48649e-36
19	54539909	G	A	G	2.5687e-36
19	2267848	G	T	T	2.57902e-36
5	50602913	A	C	A	2.63348e-36
20	54967612	G	A	A	2.71631e-36
6	29760373	C	A	A	2.92037e-36
9	36479359	A	G	A	3.23654e-36
11	63385711	G	A	G	4.1005e-36
5	75902716	A	G	A	4.77525e-36
10	14029682	A	G	A	4.88321e-36
3	194878063	G	A	G	5.19888e-36
1	200639045	A	C	C	5.24136e-36
19	17600057	C	T	C	6.49405e-36
11	85359072	A	T	T	7.46375e-36
12	21606549	G	A	G	7.9825e-36
7	1063460	T	G	T	8.09449e-36
15	65597138	A	G	G	8.12801e-36
6	150259249	C	A	A	8.2445e-36
14	21081744	C	A	A	8.44993e-36
19	24216171	T	C	C	8.79398e-36
8	47750205	C	T	C	9.23531e-36
6	32657543	T	G	G	1.03217e-35
10	80197361	T	G	T	1.05248e-35
7	11393777	T	A	T	1.06681e-35
15	74671412	C	G	G	1.15598e-35
19	42927716	G	C	C	1.18799e-35
19	43934491	A	G	A	1.24241e-35
12	1909979	A	G	G	1.25755e-35
2	242672027	T	G	T	1.26745e-35
10	26190267	T	C	T	1.27571e-35
3	114238458	C	T	T	1.2851e-35
13	78090575	G	A	G	1.52144e-35
4	101130150	G	C	C	1.65244e-35
4	94918233	T	G	T	1.75159e-35
2	61404514	A	G	G	1.85848e-35
19	50651485	C	A	A	1.86085e-35
1	182952243	T	A	T	1.90546e-35
10	82204700	G	C	C	1.93819e-35
20	25753703	A	G	A	2.00088e-35
10	1568838	G	A	G	2.05069e-35
17	34618229	T	C	C	2.17461e-35
7	70270720	G	T	T	2.31169e-35
17	73293973	C	T	T	2.45284e-35
17	66097990	C	T	T	2.53067e-35
19	46974748	G	C	G	2.54887e-35
4	100768553	G	A	A	2.85229e-35
4	3633140	A	G	G	2.89145e-35
3	129031116	A	G	A	3.12256e-35
17	21239458	T	C	T	3.27175e-35
4	154266319	A	C	A	3.3182e-35
1	247171390	G	C	C	3.39011e-35
6	149810195	A	G	G	3.52826e-35
2	31254374	C	T	T	4.04031e-35
3	195438443	C	T	C	4.23513e-35
20	36755932	C	G	C	4.9701e-35
1	31628386	C	T	C	5.0264e-35
3	149104946	C	G	G	5.14459e-35
2	160106205	C	T	C	5.93265e-35
13	24044344	T	G	T	6.79299e-35
15	22923757	A	G	G	7.11418e-35
7	64498522	A	G	A	7.39046e-35
3	111805120	T	G	G	7.97803e-35
17	76239023	C	T	T	8.18528e-35
3	118938119	C	T	T	8.80871e-35
22	39660829	C	T	C	9.32711e-35
13	114100565	T	C	T	9.84675e-35
7	5570128	A	C	C	1.08105e-34
1	161576227	G	C	C	1.09654e-34
11	57479732	C	G	G	1.12035e-34
19	46974752	C	G	C	1.18653e-34
16	1383716	T	C	C	1.26316e-34
9	134298666	A	C	A	1.33863e-34
6	29855849	C	A	A	1.38068e-34
9	136702385	T	C	T	1.39764e-34
7	47709216	C	T	C	1.51118e-34
18	46395379	A	G	G	1.51593e-34
9	126959804	T	G	G	1.57419e-34
17	73293972	G	A	A	2.12659e-34
1	192609268	C	T	C	2.23668e-34
13	114812901	C	T	T	2.39511e-34
1	147994268	C	T	C	2.40481e-34
9	116163593	A	G	G	2.58587e-34
10	29795477	A	G	A	2.67972e-34
16	2957317	A	G	G	2.69604e-34
1	11714920	T	C	C	2.74725e-34
6	29911879	G	T	G	2.83246e-34
19	48763222	G	T	T	3.05493e-34
14	100531484	T	G	G	3.08549e-34
14	24768952	C	A	A	3.13986e-34
12	124196606	A	T	T	3.2637e-34
1	16918502	G	A	G	3.40891e-34
21	34144174	T	A	A	3.45215e-34
14	54037507	T	C	C	3.49117e-34
14	102459203	T	C	C	3.4999e-34
12	124196604	A	T	T	3.50783e-34
19	9896572	C	T	T	3.57778e-34
15	65592944	A	G	G	3.60843e-34
2	88565319	G	A	A	3.99092e-34
7	127775902	A	G	G	4.14463e-34
1	192609256	T	A	T	4.17894e-34
3	126674133	G	T	T	4.3457e-34
9	37529344	G	A	A	4.46831e-34
19	46974762	G	A	G	4.51591e-34
8	86557676	C	G	G	4.77307e-34
12	6603060	C	G	G	4.78e-34
10	135187820	A	G	A	4.96479e-34
18	10953914	G	A	A	5.13084e-34
7	134871775	T	C	T	5.47492e-34
16	88847547	A	C	C	5.56745e-34
16	75497340	A	G	G	6.46452e-34
19	43934492	G	T	G	6.88924e-34
2	242671945	A	G	A	7.05221e-34
11	114424019	A	G	A	8.25501e-34
7	55323334	C	T	T	8.88315e-34
2	238110759	C	A	A	1.11783e-33
3	46773510	T	G	T	1.15426e-33
1	150459715	C	T	T	1.36865e-33
17	21550436	G	C	C	1.37405e-33
15	22923779	T	C	C	1.37416e-33
9	133710246	T	A	T	1.37613e-33
7	5013879	T	G	G	1.49263e-33
3	122388312	G	A	A	1.55333e-33
6	126115244	G	C	G	1.62418e-33
7	75719611	A	G	A	1.67516e-33
16	74700743	C	G	C	1.93642e-33
17	20370796	C	T	T	2.13527e-33
10	14029639	A	G	A	2.3241e-33
18	30111433	A	G	G	2.53616e-33
7	303411	G	C	G	2.57552e-33
3	134204841	G	C	C	2.69947e-33
12	48883020	T	G	T	2.87789e-33
2	106886471	G	A	G	3.41276e-33
6	151086457	T	C	C	3.58111e-33
18	77723434	T	C	C	3.6079e-33
5	142783013	G	A	A	3.71711e-33
2	31254348	T	C	C	4.22246e-33
14	21101333	T	A	A	4.22713e-33
3	185955898	G	A	G	4.32824e-33
3	119078592	A	G	A	4.46724e-33
14	105128654	T	C	T	4.75665e-33
7	65235796	G	C	C	5.08163e-33
10	1082289	C	T	T	5.23697e-33
1	155058816	C	T	T	5.24356e-33
9	6932013	G	A	A	5.26837e-33
1	11046184	A	G	G	5.37658e-33
15	90294281	C	A	A	5.40059e-33
9	130955238	G	A	G	5.55383e-33
3	125417021	T	C	C	5.8867e-33
7	47189207	C	T	T	6.61536e-33
18	66652846	G	A	G	6.94466e-33
17	43306345	C	G	G	7.38239e-33
6	44139869	T	C	C	7.66746e-33
22	30234218	T	A	A	7.96719e-33
15	52516541	C	T	C	9.34837e-33
1	40265149	T	C	C	9.35914e-33
13	111145246	G	A	G	1.02106e-32
4	132897443	C	T	C	1.04575e-32
1	238107223	C	A	A	1.05947e-32
4	187125471	G	A	A	1.10947e-32
5	36689524	G	C	C	1.26329e-32
2	47661535	T	C	C	1.29124e-32
15	80189523	G	C	C	1.29158e-32
1	11046186	A	G	G	1.46751e-32
7	133197489	G	A	A	1.47897e-32
15	45748966	C	T	T	1.60042e-32
13	111123730	C	T	T	1.67573e-32
11	12209017	A	G	A	1.75084e-32
22	38805652	T	G	T	1.79094e-32
18	5254081	T	C	T	1.98804e-32
7	303623	G	C	C	2.02674e-32
11	132228702	A	G	G	2.07365e-32
2	138130392	T	A	T	2.17732e-32
2	128588774	G	A	G	2.26955e-32
17	76362713	G	A	G	2.32982e-32
2	211039733	C	T	C	2.46822e-32
6	29855952	C	A	A	2.61627e-32
3	10050813	C	T	C	2.7121e-32
10	115720514	C	G	G	2.88251e-32
5	150677806	A	G	G	2.94298e-32
16	82675374	C	G	G	2.98104e-32
4	139219155	T	A	T	3.08044e-32
6	29855401	G	C	C	3.09732e-32
7	108237224	G	T	G	3.47218e-32
5	119793943	C	T	T	3.52627e-32
19	52408217	A	C	C	3.96619e-32
6	144409135	A	G	A	4.17001e-32
22	50714750	G	C	G	4.53028e-32
10	43892947	C	G	G	4.60504e-32
6	32862607	A	T	T	4.67909e-32
1	149711815	A	G	G	4.85383e-32
11	13361005	C	T	T	5.18097e-32
8	70927807	C	T	T	5.46762e-32
19	18111734	G	A	A	5.91336e-32
18	77723435	C	T	T	5.91808e-32
2	29412123	G	A	G	6.14167e-32
4	132535206	C	T	C	6.16525e-32
15	78202945	A	G	G	6.65105e-32
7	156685395	C	G	G	7.18642e-32
19	20162941	G	A	A	7.29087e-32
16	70488586	C	T	T	7.4729e-32
6	34759954	G	A	A	7.69157e-32
8	143407713	C	T	C	7.86911e-32
14	42769076	C	T	C	8.54779e-32
2	232478868	A	G	G	8.63608e-32
2	55845109	C	T	T	9.13317e-32
9	32604634	T	C	C	1.09215e-31
10	72237693	A	G	G	1.1179e-31
1	944857	T	C	C	1.13074e-31
12	11700290	A	G	G	1.31065e-31
4	3957353	C	T	C	1.49719e-31
19	40950809	G	C	C	1.59463e-31
1	234451146	G	A	G	1.67283e-31
17	18761419	C	T	C	1.68758e-31
2	70373677	G	T	T	1.74736e-31
4	4027574	C	T	T	1.83324e-31
16	31206525	A	C	A	1.85187e-31
10	61639375	C	A	A	1.87069e-31
11	32418113	T	C	C	1.99146e-31
9	126959586	T	C	C	2.01873e-31
11	12209174	C	T	C	2.12925e-31
22	18589614	T	C	C	2.14059e-31
11	70116683	G	T	T	2.29748e-31
12	83399499	T	G	T	2.32744e-31
21	38382197	G	C	C	2.35753e-31
12	11700172	T	G	G	2.36659e-31
4	190600744	T	C	C	2.46401e-31
12	95898999	A	G	A	2.49927e-31
7	5013886	C	T	T	2.62002e-31
17	21207989	A	G	G	2.62571e-31
7	38389627	T	G	G	2.64258e-31
15	78202946	A	G	G	2.75358e-31
1	160854620	C	T	C	2.8012e-31
2	134710166	G	A	G	3.15141e-31
1	235142233	A	G	A	3.25327e-31
1	11046182	A	G	G	3.31954e-31
13	54603549	C	T	T	3.51886e-31
3	10050767	G	A	G	3.81879e-31
4	132897442	G	A	G	3.88966e-31
2	20876760	T	G	G	4.14103e-31
1	43814733	T	G	G	4.16382e-31
4	4027575	T	G	G	4.32009e-31
1	51959572	T	C	T	4.44273e-31
7	74988878	G	T	G	4.86176e-31
1	55743232	C	G	G	4.9702e-31
19	1490903	T	C	C	4.98466e-31
14	24768949	C	G	G	5.30712e-31
5	40835627	T	C	C	5.49158e-31
1	192777807	C	G	G	5.64752e-31
12	131795933	G	A	G	5.93374e-31
19	49138655	A	T	T	6.23325e-31
14	102414829	T	C	C	6.28546e-31
1	17232290	T	G	G	6.38595e-31
6	161213047	C	T	C	6.41533e-31
21	43870361	G	T	T	6.45679e-31
17	3848175	C	T	T	7.2183e-31
19	52408216	A	G	G	7.30749e-31
10	63805335	A	G	G	7.38182e-31
8	11352436	T	C	C	7.83851e-31
2	50815955	G	A	G	8.30232e-31
12	13340443	T	A	T	8.42631e-31
14	56808909	G	A	G	8.72394e-31
1	33586199	G	T	G	9.03425e-31
1	9970471	A	G	G	9.13796e-31
4	37814569	T	C	T	9.90719e-31
22	17639918	G	T	T	1.05259e-30
15	22923771	C	T	T	1.08954e-30
6	139613223	A	G	G	1.10208e-30
19	12895553	A	G	G	1.1182e-30
1	247242280	T	C	C	1.13189e-30
1	16940194	A	G	A	1.13583e-30
12	8549376	C	T	T	1.16338e-30
8	28027006	C	A	C	1.19127e-30
12	131363916	G	C	C	1.23327e-30
9	126959973	A	G	G	1.2349e-30
5	171541929	G	C	C	1.30456e-30
7	6711546	G	A	G	1.31932e-30
8	41480509	A	G	G	1.32821e-30
10	42644975	G	T	G	1.33266e-30
15	48624096	G	C	C	1.33522e-30
4	190671388	A	G	A	1.35522e-30
7	158497567	C	G	G	1.3939e-30
11	122932636	C	T	T	1.39605e-30
4	117279101	A	G	A	1.41767e-30
9	103189339	C	A	A	1.45261e-30
6	29932916	G	T	T	1.56747e-30
19	49138656	A	T	T	1.77089e-30
11	18290055	G	C	C	1.81153e-30
16	11589761	C	A	A	1.81492e-30
15	78202948	A	G	G	1.84615e-30
17	73585569	G	C	C	1.90285e-30
17	21206385	T	C	C	1.91883e-30
5	110052325	A	G	G	1.94577e-30
14	93170901	C	A	C	1.97665e-30
2	38060912	T	C	C	2.23849e-30
18	66652800	G	A	G	2.25687e-30
4	190582259	A	G	A	2.27202e-30
11	2323220	A	G	G	2.41208e-30
14	73603082	G	C	C	3.03538e-30
15	55700348	C	G	C	3.10487e-30
15	22461806	T	C	C	3.38626e-30
8	28521861	G	A	G	3.40989e-30
9	88897082	G	C	G	3.57506e-30
22	37590098	A	C	C	3.6011e-30
7	36431570	T	C	C	3.7147e-30
2	12553287	A	T	T	3.81712e-30
19	39048163	A	C	C	3.83125e-30
15	22514462	G	C	G	3.85843e-30
17	38252660	A	G	G	3.86558e-30
20	29653358	A	G	A	3.93509e-30
10	88731263	G	T	T	4.11848e-30
11	7712081	A	G	A	4.19061e-30
4	84376981	A	C	C	4.25591e-30
12	9864975	G	A	A	4.44187e-30
12	131577895	C	T	C	4.53595e-30
12	56111667	A	G	G	5.14126e-30
8	79577726	C	A	C	5.42332e-30
6	31239205	T	C	T	5.70266e-30
7	22590051	G	A	G	5.78377e-30
13	79968211	G	T	T	5.85228e-30
8	36136108	C	T	C	6.3494e-30
6	160784855	G	T	G	6.60092e-30
17	40075573	G	A	G	6.92221e-30
17	18585468	C	T	T	6.97737e-30
1	39492462	T	C	C	7.06364e-30
4	178187834	C	G	C	7.63158e-30
6	160784851	T	G	T	7.81908e-30
1	246383023	G	T	T	8.03281e-30
4	48175596	C	T	T	8.16433e-30
10	38383332	G	A	A	8.42117e-30
7	134331367	A	G	G	8.59415e-30
17	65031976	T	C	C	8.92928e-30
3	75226220	C	T	C	9.16566e-30
11	18290067	T	G	G	9.34235e-30
7	38389561	A	T	T	9.82011e-30
16	11718312	C	T	C	1.02041e-29
7	127744506	C	A	A	1.11894e-29
17	4280576	T	G	G	1.14212e-29
3	156300822	C	T	T	1.22268e-29
7	25070837	T	C	C	1.24418e-29
22	31503560	T	C	C	1.35708e-29
11	207275	G	C	C	1.36934e-29
10	13330402	C	T	C	1.49282e-29
2	225450368	C	G	G	1.71636e-29
16	2962038	G	C	C	1.77946e-29
13	52378285	T	C	C	1.78881e-29
8	144302092	T	C	C	1.86791e-29
12	13329315	T	G	T	1.91269e-29
9	32604618	T	C	C	2.33367e-29
6	11094681	T	G	G	2.35103e-29
14	107177289	T	C	C	2.36161e-29
2	87581867	C	A	A	2.44324e-29
2	87581868	C	A	A	2.44324e-29
1	200639042	T	G	G	2.5291e-29
8	118991042	G	A	A	2.56068e-29
22	17784977	A	G	G	2.57063e-29
6	32595779	A	C	C	2.66115e-29
16	9185114	C	G	C	2.95303e-29
16	2714087	G	A	G	3.00118e-29
2	233305282	C	G	G	3.02936e-29
9	140356374	A	C	C	3.05788e-29
3	125709213	T	C	C	3.08617e-29
17	16873775	A	G	G	3.10671e-29
19	49465726	G	A	G	3.15783e-29
14	21101349	A	G	G	3.19234e-29
10	101666401	A	G	A	3.28983e-29
2	3155693	T	C	C	3.49363e-29
2	45517342	T	C	C	3.73313e-29
15	86033184	G	T	G	3.7676e-29
12	10696297	T	C	C	3.82728e-29
18	3262431	C	G	G	4.08911e-29
4	187125572	A	T	T	4.17876e-29
14	106033157	G	C	C	4.70074e-29
11	71274728	T	C	C	4.78803e-29
7	149332845	T	C	T	4.79865e-29
8	90914948	T	G	G	6.1464e-29
10	134746096	G	A	G	6.37556e-29
1	26560962	T	C	C	6.60176e-29
12	52615694	T	C	T	7.84028e-29
15	64175305	G	T	G	8.18479e-29
11	1258226	T	C	C	8.18813e-29
2	225450369	T	G	G	8.47127e-29
2	232379247	T	C	C	8.57843e-29
1	17231751	C	T	C	8.7422e-29
1	3816508	C	T	T	9.1057e-29
18	29261340	G	C	G	9.20865e-29
5	5752251	G	A	G	9.22904e-29
6	32430729	T	C	C	9.50748e-29
2	233305281	C	T	T	1.15006e-28
2	9239635	T	C	C	1.19151e-28
8	17658751	A	G	G	1.23367e-28
2	11020809	T	C	T	1.29808e-28
8	33342444	G	C	C	1.3992e-28
10	61639377	C	T	T	1.42152e-28
4	190610958	C	T	C	1.47343e-28
1	22351947	T	G	G	1.71727e-28
6	32577869	C	T	T	1.75395e-28
17	76238523	C	G	G	1.81923e-28
11	57479736	C	T	T	1.84478e-28
2	29276300	T	C	T	1.85799e-28
1	40265078	C	T	T	1.91017e-28
17	66097989	A	G	G	1.93353e-28
1	155197602	C	G	G	2.09479e-28
9	140376668	G	A	G	2.09999e-28
6	25405358	G	A	A	2.14589e-28
8	638310	T	C	C	2.22873e-28
21	10923213	T	C	C	2.2507e-28
17	7387357	A	G	G	2.28289e-28
3	14258006	C	A	A	2.34091e-28
19	20162951	C	G	C	2.41357e-28
11	33061663	T	C	C	2.4244e-28
13	111567936	G	C	C	2.47635e-28
14	106478024	C	T	T	2.50521e-28
1	149224565	C	T	C	2.52986e-28
16	67204690	G	A	A	2.55282e-28
2	217071654	T	C	T	2.63963e-28
19	20162962	A	G	A	2.69365e-28
6	29911912	G	A	G	2.77787e-28
21	47604837	A	C	C	3.32508e-28
3	129814869	A	G	G	3.66675e-28
10	104192567	A	C	C	3.7776e-28
1	47185082	G	C	G	3.92711e-28
6	31154358	T	G	T	3.97728e-28
21	15992747	T	C	T	4.90669e-28
12	131917296	C	A	A	4.90863e-28
19	48996616	T	C	C	5.1056e-28
5	176543960	A	C	C	5.29156e-28
12	108297646	G	A	A	5.55845e-28
22	25844095	T	G	G	5.67428e-28
17	21247203	C	T	T	5.77831e-28
21	43797022	G	A	G	6.03664e-28
14	21081410	A	G	G	6.06878e-28
8	73898003	T	C	T	6.328e-28
19	48996617	T	C	C	6.44902e-28
11	115812303	T	C	T	6.62416e-28
16	75519390	C	G	C	6.71605e-28
1	200597650	T	C	C	7.0404e-28
20	4776298	C	T	T	7.13054e-28
5	54716925	C	T	T	7.13952e-28
1	143153813	A	T	A	7.14905e-28
9	130470203	A	G	G	7.32731e-28
1	17232280	C	T	T	7.40232e-28
15	52392836	C	G	G	7.45223e-28
7	155089344	C	T	T	7.46587e-28
14	67960040	A	G	G	8.851e-28
1	6952095	A	C	A	9.44148e-28
21	43797023	C	G	C	1.01944e-27
14	23026213	C	G	G	1.10164e-27
4	80927241	C	G	G	1.15048e-27
12	9436619	G	C	C	1.2415e-27
1	234451159	T	A	T	1.30134e-27
1	172612841	G	A	A	1.30914e-27
1	16861562	C	A	A	1.31667e-27
4	132663194	A	G	A	1.33315e-27
6	155832225	T	C	C	1.38481e-27
1	154359411	A	G	G	1.55648e-27
15	75162593	C	A	A	1.58515e-27
10	80338908	T	C	T	1.67609e-27
2	178499809	T	C	T	1.81369e-27
3	149934888	A	C	A	1.93298e-27
20	42296644	C	A	A	1.96528e-27
8	86408662	C	T	C	2.007e-27
2	38060893	C	T	T	2.05506e-27
8	82754816	A	C	C	2.11098e-27
19	35632200	G	A	A	2.14776e-27
20	25740161	C	T	T	2.26978e-27
7	31851610	G	A	G	2.41787e-27
10	48359379	A	G	G	2.50925e-27
12	94652441	G	A	G	2.58843e-27
6	88624887	A	C	A	2.79168e-27
2	120212855	A	G	A	2.81507e-27
3	197354733	G	T	T	2.9271e-27
6	32605043	T	C	C	3.10537e-27
19	7808692	C	T	T	3.26457e-27
7	38397930	G	A	A	3.26597e-27
19	6802049	G	C	C	3.36039e-27
3	104238089	G	A	G	3.47022e-27
15	86043485	A	G	A	3.5032e-27
19	20162968	A	C	A	3.58956e-27
6	32595783	T	G	G	3.7786e-27
8	30575060	C	T	T	3.8109e-27
20	4776299	C	G	G	3.81735e-27
12	662838	C	T	C	4.49902e-27
9	69663341	T	C	C	4.5456e-27
6	31325424	T	G	G	4.58888e-27
9	100000731	G	A	A	4.89807e-27
11	68731536	T	C	C	5.08694e-27
11	18433904	T	C	C	5.28546e-27
15	89974372	A	G	G	5.31879e-27
18	47715767	C	T	T	5.34738e-27
2	37194037	T	C	C	5.70801e-27
5	14248207	T	G	T	5.7107e-27
20	33104135	C	G	G	5.72796e-27
4	15738370	A	G	A	5.891e-27
19	20844477	T	C	C	6.15447e-27
17	78226869	T	C	C	6.36035e-27
19	6639661	G	A	A	6.70433e-27
6	32572433	G	A	A	7.08424e-27
19	4969053	G	A	A	7.28297e-27
5	131792402	A	G	G	7.33317e-27
8	145505126	A	C	C	7.48859e-27
6	28367683	G	T	T	7.49678e-27
12	70300352	C	G	G	7.61287e-27
10	45875793	C	T	C	7.6947e-27
11	62237414	C	T	C	8.46013e-27
1	200849619	T	G	T	8.72589e-27
2	233305284	A	G	G	9.01383e-27
12	80327800	A	G	G	9.33835e-27
8	144361029	A	G	G	9.52984e-27
19	33667943	C	A	C	9.5661e-27
6	37665938	C	T	T	1.08185e-26
1	149204495	A	G	A	1.1247e-26
21	47716552	A	G	A	1.15853e-26
3	195622041	A	G	G	1.16761e-26
1	17231749	A	G	G	1.24522e-26
1	24151996	A	C	C	1.33784e-26
1	60164328	T	C	T	1.38144e-26
8	6264400	T	C	C	1.4199e-26
3	194206987	G	C	C	1.43502e-26
3	98331918	A	G	G	1.43956e-26
3	131080830	G	A	A	1.49905e-26
19	58912737	T	C	C	1.50305e-26
19	43934662	A	G	A	1.51244e-26
1	226967459	T	G	T	1.57345e-26
18	59619743	T	C	C	1.58296e-26
9	100864249	T	C	C	1.65189e-26
2	62568221	G	A	G	1.66167e-26
2	231081405	C	T	C	1.66274e-26
1	46378993	G	A	G	1.72065e-26
13	54603479	T	C	C	1.88822e-26
8	614111	C	G	G	1.89965e-26
3	125352075	G	A	G	1.95902e-26
2	64957988	A	G	G	1.97895e-26
6	32577854	A	G	A	2.19456e-26
17	19015897	G	A	G	2.27287e-26
6	28129580	C	T	T	2.31197e-26
17	3817178	T	C	T	2.3809e-26
9	100955067	C	G	G	2.52642e-26
5	1765331	T	C	T	2.54929e-26
3	186019285	A	G	A	2.62961e-26
15	81616910	T	G	G	2.80047e-26
7	6433179	C	G	G	2.84796e-26
6	31325159	A	G	G	2.86106e-26
16	25269322	G	A	A	2.96369e-26
17	1106931	T	C	T	3.15343e-26
3	119063605	C	A	C	3.35329e-26
9	33719795	C	T	C	3.38867e-26
6	32653536	A	C	C	3.39267e-26
1	155715641	A	G	G	3.5896e-26
22	20378593	G	A	A	3.5977e-26
3	104238081	G	A	G	3.66519e-26
2	152912394	G	C	C	3.70424e-26
1	3816683	G	A	A	3.74176e-26
3	122084529	G	A	G	3.80207e-26
2	132494171	A	G	G	3.96432e-26
7	157071964	T	G	G	4.1656e-26
6	167411321	G	A	A	4.31654e-26
5	5752275	A	G	A	4.48223e-26
5	5752276	C	G	C	4.48223e-26
9	66489862	C	T	C	4.51101e-26
16	84150378	G	A	A	4.56e-26
15	66649263	C	T	T	4.79994e-26
6	167047946	C	T	C	5.02555e-26
8	70927769	T	G	G	5.25589e-26
2	110969905	C	A	A	5.3671e-26
12	132408430	A	G	G	5.38339e-26
11	62473533	G	C	C	5.58701e-26
14	24422915	G	T	T	5.59035e-26
17	43669931	C	T	T	6.15003e-26
17	34617982	G	A	A	6.2749e-26
3	2961994	A	G	G	6.53344e-26
2	3509671	G	A	G	6.63358e-26
22	43112475	T	C	C	6.73947e-26
22	17652646	T	C	C	7.13134e-26
17	67220097	C	T	C	7.29022e-26
2	184132034	T	C	T	7.56789e-26
8	143484744	T	C	C	7.73786e-26
4	86478381	C	T	T	8.02591e-26
17	76238534	T	C	C	8.38227e-26
1	143913441	G	A	A	8.53168e-26
13	19642309	T	C	T	8.94634e-26
6	167411322	C	T	T	9.65964e-26
13	52810537	C	T	T	9.90608e-26
6	32572435	A	C	C	1.01756e-25
10	1082554	T	C	C	1.02102e-25
19	1319119	C	G	C	1.07413e-25
10	101300785	G	A	A	1.08121e-25
17	21241774	G	A	G	1.08737e-25
4	3957415	C	T	C	1.0997e-25
6	32686751	C	T	T	1.15038e-25
14	50332403	C	A	A	1.18215e-25
9	5094034	A	G	A	1.1939e-25
10	98460669	A	G	G	1.2243e-25
15	41234745	T	C	T	1.2478e-25
16	68198008	G	A	G	1.27291e-25
11	9760920	C	T	C	1.34731e-25
7	57927791	G	C	G	1.44539e-25
16	31484256	A	G	G	1.53072e-25
13	21356448	T	C	C	1.55493e-25
15	49764132	C	A	C	1.59696e-25
6	149568138	C	T	T	1.62415e-25
19	1253046	G	A	A	1.65598e-25
13	21063524	G	A	G	1.65796e-25
2	223885112	C	G	C	1.68422e-25
16	67876823	G	A	A	1.75047e-25
9	44118873	G	A	A	1.80638e-25
1	9686383	C	T	T	1.87887e-25
20	17884872	A	G	A	1.958e-25
9	114798294	A	C	A	1.9638e-25
17	75437755	T	C	C	1.9769e-25
3	129898604	A	G	A	1.9846e-25
11	74479490	A	G	G	2.0003e-25
14	21081640	A	G	G	2.01919e-25
11	1480499	C	T	T	2.02619e-25
19	18111724	G	A	A	2.03488e-25
12	791805	A	G	G	2.21018e-25
11	34938001	G	A	A	2.37823e-25
15	45749030	C	T	T	2.41305e-25
2	81893745	G	A	G	2.49632e-25
17	79581573	T	C	C	2.75921e-25
9	68408952	C	G	C	2.82503e-25
16	1021001	A	C	C	2.83492e-25
4	53578618	T	C	C	2.85329e-25
8	86557755	T	A	A	2.91749e-25
2	128453417	T	C	C	3.10836e-25
13	115046845	T	C	C	3.14213e-25
14	91784068	G	A	A	3.34663e-25
14	104182109	T	G	G	3.54371e-25
2	241976005	T	C	C	3.55321e-25
17	72475064	C	T	C	3.63173e-25
6	11825444	C	A	A	3.66074e-25
8	21217516	T	C	C	3.94273e-25
19	996665	G	A	A	3.97906e-25
15	22923742	C	G	C	4.2153e-25
15	22461973	C	T	T	4.38334e-25
15	90792697	C	G	G	4.50107e-25
12	108297659	A	C	C	4.56462e-25
15	44091386	A	G	G	4.64733e-25
6	32674329	A	G	G	4.68567e-25
10	14029701	A	G	A	4.68646e-25
19	7757515	T	C	C	4.74559e-25
7	139575961	G	A	G	4.79159e-25
20	52825202	C	A	A	4.79666e-25
5	14744551	G	C	C	4.84823e-25
2	9983686	T	G	G	4.91857e-25
15	59592528	T	C	C	4.99976e-25
21	46975848	T	C	C	5.04796e-25
2	242671913	G	C	G	5.23353e-25
4	70697677	G	T	T	5.26084e-25
10	76995570	G	C	C	5.46795e-25
5	114937759	A	C	A	5.47264e-25
20	14931893	A	C	A	5.47991e-25
18	73455	G	A	G	5.57231e-25
5	138730037	C	T	T	5.62894e-25
7	149332825	T	C	T	5.67182e-25
3	104238052	G	C	G	5.71186e-25
14	81951894	T	C	T	5.81182e-25
3	100240509	G	A	G	5.93201e-25
3	4468598	T	C	T	5.96787e-25
1	161349026	C	T	C	6.2117e-25
10	134149084	A	G	G	6.36004e-25
17	21245413	G	C	C	6.36012e-25
17	78865999	C	A	A	6.43124e-25
17	16901201	A	G	A	6.65847e-25
11	69029210	C	A	C	6.78052e-25
22	24384287	G	C	C	6.84833e-25
10	14740962	C	T	C	6.95767e-25
2	158113316	T	A	T	7.03228e-25
5	150226230	G	A	A	7.15268e-25
5	150226263	A	G	G	7.15268e-25
17	21207500	C	T	T	7.16186e-25
18	71731938	G	A	A	7.38968e-25
7	94287589	G	A	A	7.47696e-25
22	50317330	A	G	G	7.95487e-25
7	101933629	C	T	T	8.16939e-25
1	41262131	C	G	C	8.17708e-25
11	1480496	C	A	A	8.18896e-25
6	32497824	A	C	C	8.21255e-25
22	17639837	G	A	A	8.29085e-25
5	39256708	A	G	A	9.69409e-25
19	2598257	C	A	A	1.05774e-24
6	57266858	A	C	C	1.07303e-24
19	54695042	C	G	G	1.08335e-24
15	68522850	A	G	A	1.1123e-24
13	25592301	G	A	A	1.12681e-24
8	27219854	A	C	C	1.15453e-24
4	190817566	T	C	C	1.21354e-24
8	145008152	T	C	C	1.25132e-24
8	182807	G	A	G	1.26116e-24
19	50553809	T	C	C	1.2741e-24
1	182577811	G	C	G	1.28841e-24
2	3243474	A	T	T	1.29291e-24
17	58156330	G	A	G	1.30753e-24
17	30846624	G	C	G	1.32243e-24
8	133787465	A	G	G	1.32581e-24
5	150226292	T	C	C	1.33043e-24
2	114361333	G	C	G	1.35669e-24
7	101981303	A	G	G	1.36443e-24
3	19018014	A	G	A	1.45164e-24
17	76471069	C	G	G	1.46397e-24
15	34816223	G	A	A	1.56022e-24
10	22905189	A	G	G	1.58055e-24
12	9436586	A	C	C	1.60171e-24
11	9650750	G	C	G	1.6087e-24
19	488640	G	A	A	1.64099e-24
11	1480502	C	A	A	1.645e-24
8	79635969	A	C	C	1.69005e-24
7	104585516	C	G	G	1.69906e-24
17	18761659	A	C	C	1.7039e-24
9	139660988	G	C	C	1.7065e-24
4	3957350	T	C	C	1.80097e-24
13	45284897	C	T	T	1.84122e-24
4	186801104	A	G	A	1.9408e-24
3	10050803	G	A	A	2.03682e-24
8	579614	T	C	T	2.05331e-24
19	7757529	A	G	G	2.07199e-24
8	103548538	G	A	A	2.1144e-24
17	66308836	C	G	G	2.11574e-24
14	105553392	A	G	A	2.14854e-24
1	11809402	G	T	T	2.2314e-24
3	195906665	G	T	T	2.31408e-24
2	171265142	A	G	G	2.31732e-24
10	11905880	G	T	T	2.37989e-24
8	6635450	T	C	T	2.43727e-24
6	34759881	G	A	A	2.59371e-24
17	8150495	C	G	G	2.63614e-24
3	126422902	G	C	C	2.68468e-24
16	11552464	C	G	C	2.737e-24
14	75409043	A	T	T	2.74477e-24
20	32031681	G	C	C	2.81816e-24
19	53898366	C	A	A	2.89237e-24
7	158154192	C	G	C	2.90242e-24
5	79950708	C	T	T	3.04194e-24
9	35749014	A	G	G	3.06816e-24
1	12116495	C	T	T	3.07517e-24
11	131963936	A	T	T	3.09332e-24
12	11729296	A	T	T	3.10569e-24
15	93226803	G	C	G	3.14021e-24
9	5768609	T	C	T	3.17809e-24
2	132250093	G	T	T	3.20787e-24
13	103109995	C	T	T	3.38446e-24
6	42947013	C	G	C	3.42463e-24
2	232469461	T	G	T	3.44727e-24
16	87942971	A	G	G	3.48998e-24
22	37535328	G	C	G	3.65834e-24
6	32686754	G	A	A	3.78927e-24
3	156009614	G	A	G	3.83352e-24
6	29716901	T	G	G	3.83935e-24
11	19141934	G	C	C	3.86841e-24
12	6535544	G	C	C	4.00011e-24
12	77612255	C	T	C	4.15396e-24
13	45284920	G	C	C	4.2296e-24
2	9830621	A	G	A	4.36434e-24
3	2962155	A	C	C	4.45191e-24
17	40912138	G	A	G	4.52349e-24
3	193682140	A	G	G	4.54e-24
2	13333457	T	A	T	4.63376e-24
6	29670512	T	G	G	4.6365e-24
6	135543927	G	T	G	4.72317e-24
14	23120536	A	C	A	4.73858e-24
11	123010841	A	G	A	4.85179e-24
2	64068788	T	G	T	4.89615e-24
4	186123797	G	C	C	4.92063e-24
8	101506963	A	G	A	4.93354e-24
16	89077	A	G	G	5.02022e-24
19	7808709	A	C	C	5.06745e-24
12	100723623	C	G	G	5.09913e-24
12	59799997	G	A	G	5.11693e-24
2	38060635	C	G	G	5.30135e-24
1	16940234	T	C	C	5.34046e-24
2	65144787	A	G	G	5.51744e-24
20	13757942	A	G	G	5.94433e-24
3	193549449	T	C	C	6.22383e-24
22	44845528	T	C	C	6.23606e-24
13	28712743	C	T	T	6.23945e-24
3	100428286	T	G	G	6.24102e-24
15	91204658	C	T	T	6.60555e-24
7	142466388	C	T	C	6.75651e-24
14	70193613	G	A	A	6.82044e-24
12	3853196	A	T	A	7.01159e-24
14	107253731	T	A	A	7.24003e-24
3	58038342	T	C	T	7.36769e-24
3	23203491	T	C	T	7.62791e-24
8	29950479	G	A	A	7.75031e-24
8	145008158	T	C	C	7.76129e-24
1	94182714	C	T	T	7.89505e-24
19	1136223	G	A	G	8.11647e-24
6	32577907	T	C	T	8.61647e-24
21	9548874	C	T	C	8.78269e-24
2	178499240	G	C	G	8.78539e-24
2	227770727	C	G	G	8.98503e-24
11	60266509	T	G	G	9.3326e-24
5	180101436	G	A	G	9.49783e-24
8	6264397	C	G	G	9.65799e-24
8	42150362	T	C	T	9.77203e-24
19	39522337	C	A	A	1.05779e-23
1	200597688	C	T	T	1.096e-23
2	113993385	G	C	C	1.15424e-23
14	50332407	C	A	A	1.16643e-23
1	158789612	G	T	T	1.1732e-23
8	61950478	T	G	T	1.28701e-23
6	32572408	A	G	G	1.3266e-23
16	10352873	G	A	A	1.35186e-23
2	113993344	C	A	A	1.36228e-23
16	3224130	G	A	A	1.3967e-23
5	148737412	G	C	C	1.41309e-23
14	88675371	A	C	A	1.43699e-23
10	75911276	A	C	C	1.46875e-23
10	133972133	G	A	A	1.58001e-23
2	169068506	C	T	C	1.67579e-23
2	128588456	G	A	G	1.69495e-23
15	28381565	T	C	C	1.74802e-23
1	39957169	T	C	C	1.76574e-23
15	78203037	A	G	G	1.7687e-23
21	36060668	G	C	G	1.79823e-23
3	100428298	A	G	G	1.82728e-23
17	9903385	G	A	A	1.87227e-23
2	114361334	A	C	A	1.87424e-23
13	21100414	G	T	T	1.93753e-23
14	90849847	A	C	C	1.99339e-23
17	78226826	G	A	G	2.05411e-23
6	53200118	A	T	T	2.09897e-23
2	208492143	T	A	A	2.1127e-23
10	105668172	T	C	C	2.11401e-23
5	14870606	G	T	G	2.11586e-23
9	106940114	A	T	T	2.12319e-23
5	10636254	A	G	G	2.12424e-23
12	108297669	G	C	C	2.197e-23
4	3957404	C	T	C	2.26012e-23
2	109069008	C	T	T	2.26114e-23
6	31239827	T	C	T	2.32809e-23
10	135210355	G	A	G	2.398e-23
16	84636678	C	T	T	2.40511e-23
8	58127828	G	C	G	2.55932e-23
20	22456489	A	G	G	2.65029e-23
10	102291761	C	T	T	2.65622e-23
17	76480774	G	A	A	2.66511e-23
4	58447639	C	G	C	2.6948e-23
1	148000850	G	A	A	2.7293e-23
1	152853467	G	C	C	2.76778e-23
6	27729951	T	C	T	2.82592e-23
17	43306305	G	C	C	2.8285e-23
11	18434016	C	G	G	2.90572e-23
3	98053033	C	T	C	2.95863e-23
12	57512875	G	C	C	3.01627e-23
5	110052401	A	G	A	3.02623e-23
20	62174335	T	C	C	3.09392e-23
10	101300795	G	C	C	3.23011e-23
3	88434394	A	G	A	3.23369e-23
14	69055365	A	G	A	3.24658e-23
19	1063303	T	C	C	3.30566e-23
8	103577137	G	T	T	3.30678e-23
5	271843	G	C	C	3.39545e-23
14	107151508	G	A	A	3.40936e-23
12	117354785	T	C	C	3.43209e-23
19	41304984	G	C	C	3.47211e-23
14	106733638	C	G	C	3.56435e-23
8	36136132	A	G	A	3.56901e-23
1	210001048	C	A	A	3.57153e-23
1	31255905	C	T	C	3.58782e-23
17	46714071	C	G	C	3.61933e-23
4	115519825	A	G	G	3.62776e-23
2	227740254	G	C	G	3.68298e-23
18	77378685	T	C	T	3.69636e-23
4	190575444	G	A	G	3.96427e-23
17	62770696	A	C	C	4.04212e-23
22	42933315	T	C	C	4.15047e-23
2	106886684	G	A	G	4.17064e-23
2	3509687	A	G	A	4.22307e-23
6	32557812	T	C	C	4.25066e-23
6	4901921	G	A	G	4.35169e-23
14	21101381	T	C	C	4.40417e-23
6	5137257	A	G	A	4.44808e-23
6	86159224	T	C	C	4.46953e-23
7	66101178	A	G	G	4.48178e-23
19	34883736	A	G	G	4.56919e-23
17	21206616	A	G	G	4.6057e-23
19	8373023	G	C	C	4.62527e-23
2	114410459	C	T	T	4.62907e-23
6	32572451	G	A	A	4.70664e-23
6	37001267	C	T	C	4.73287e-23
6	31325164	T	C	C	4.84277e-23
4	187125394	C	G	G	5.12222e-23
7	158622430	A	G	G	5.28465e-23
19	58912788	A	C	C	5.29001e-23
6	31465819	T	C	C	5.3873e-23
3	196254442	A	G	G	5.42094e-23
4	3586267	T	C	T	5.61685e-23
14	92588219	A	G	G	5.93253e-23
14	106154687	G	A	A	6.37803e-23
1	17240540	A	G	G	6.67149e-23
22	42935699	A	G	G	6.69396e-23
16	12707523	C	T	C	6.78343e-23
1	1976558	C	T	C	6.89674e-23
8	70927843	A	G	G	6.96911e-23
11	111287345	A	G	G	7.12244e-23
2	114384879	C	G	G	7.16939e-23
3	101568312	T	G	G	7.19866e-23
14	88464887	G	C	G	7.39317e-23
14	22736832	A	G	A	7.51445e-23
16	10846969	G	C	C	7.51838e-23
20	48247128	G	A	A	7.79936e-23
5	1828228	A	T	T	8.03265e-23
5	180101450	C	T	C	8.36132e-23
10	64684455	T	C	T	8.65895e-23
6	31036783	G	A	A	8.71093e-23
9	3604878	G	C	G	9.4948e-23
14	106733094	C	A	C	9.5116e-23
4	65474578	T	C	T	9.53085e-23
7	12595716	C	T	T	9.61756e-23
3	53778621	A	G	G	9.65812e-23
13	21900525	C	A	A	1.03956e-22
9	140419935	T	C	T	1.04096e-22
20	22456505	C	A	A	1.09541e-22
17	7210836	G	T	T	1.14892e-22
14	50332404	A	C	C	1.15865e-22
6	32430752	T	C	C	1.18695e-22
18	68051696	T	A	A	1.1886e-22
16	67876826	A	G	G	1.21966e-22
19	24216217	A	G	G	1.22565e-22
1	154359179	C	T	C	1.26849e-22
14	31159872	A	G	G	1.27071e-22
7	1099291	C	G	G	1.28245e-22
19	51412839	T	G	G	1.30522e-22
5	10635947	T	C	C	1.31288e-22
7	149417230	A	G	G	1.35203e-22
15	86043398	G	A	G	1.36082e-22
5	106599519	A	G	G	1.39474e-22
6	43612818	G	A	A	1.42461e-22
10	113043137	G	A	G	1.45054e-22
13	78103062	C	G	G	1.45219e-22
18	72973762	A	G	G	1.45864e-22
17	59572496	G	A	A	1.49644e-22
3	139396450	T	C	C	1.51328e-22
17	42085147	C	T	T	1.5196e-22
4	967339	G	C	C	1.55508e-22
5	124341259	A	T	A	1.59356e-22
4	184425899	A	G	G	1.60361e-22
6	167506274	G	A	A	1.62077e-22
6	37001212	C	T	C	1.68208e-22
16	3564091	G	C	G	1.71072e-22
2	126569920	A	G	A	1.83319e-22
8	143484726	C	T	C	1.85584e-22
10	114149305	C	T	T	1.86573e-22
15	78237027	A	G	A	1.88926e-22
13	47709330	G	A	G	1.89555e-22
17	14338044	A	C	C	2.02856e-22
6	133119778	A	G	G	2.0704e-22
1	41328166	C	T	T	2.08413e-22
2	38060651	A	C	C	2.15053e-22
6	692805	G	C	C	2.17249e-22
10	129893913	C	T	T	2.17767e-22
8	16884896	A	G	G	2.18756e-22
5	145356347	G	A	G	2.30597e-22
17	43129105	G	C	G	2.35259e-22
16	2157248	C	G	G	2.35959e-22
7	158863489	T	C	T	2.42692e-22
17	27038532	A	C	C	2.50497e-22
11	107729205	G	C	C	2.50947e-22
5	176432899	T	C	C	2.61021e-22
13	25192752	T	C	T	2.62221e-22
7	102119627	G	A	A	2.65039e-22
15	90747341	T	G	T	2.69504e-22
2	24150506	C	G	C	2.71137e-22
1	10233756	G	A	A	2.84956e-22
6	28367663	C	T	T	2.89513e-22
4	76822748	G	T	G	2.99943e-22
4	105438165	G	A	G	3.04917e-22
11	7541601	T	C	T	3.05224e-22
12	129055097	G	T	T	3.08823e-22
3	186781487	T	C	C	3.1703e-22
16	84636747	A	G	G	3.23174e-22
8	74904136	C	T	C	3.30508e-22
14	106130190	C	T	T	3.32883e-22
16	90061735	T	C	C	3.34114e-22
8	6635519	G	A	G	3.40321e-22
1	85039828	A	G	G	3.5705e-22
11	85871163	T	G	G	3.61978e-22
17	21339888	T	G	T	3.71226e-22
11	1093274	T	C	C	3.74078e-22
2	238799857	A	G	G	3.78553e-22
18	47715721	G	T	G	3.79653e-22
8	11306615	C	T	C	3.80441e-22
20	17884884	C	T	C	3.86528e-22
3	13503207	C	G	G	3.96771e-22
10	43916027	T	G	G	4.01174e-22
7	148199090	G	A	G	4.0938e-22
11	118566746	G	C	C	4.20474e-22
12	106849036	A	G	G	4.23206e-22
12	52615823	T	C	T	4.24543e-22
6	42284605	G	T	T	4.2482e-22
17	7233162	G	C	C	4.25653e-22
4	15151677	T	C	T	4.42895e-22
10	98549577	C	T	T	4.51896e-22
9	19451951	T	C	C	4.57093e-22
7	24758753	T	C	C	4.67575e-22
17	48850023	G	A	G	4.76945e-22
7	142462196	G	A	A	4.78e-22
2	206550137	T	C	C	4.7988e-22
5	111755690	T	C	T	4.84285e-22
1	44997790	G	A	G	4.86031e-22
8	99058136	A	G	G	4.87058e-22
19	46974781	A	G	G	4.8918e-22
1	156326895	A	T	T	5.03075e-22
1	201374677	C	A	C	5.04947e-22
1	16839836	G	T	G	5.06859e-22
5	5752290	G	C	G	5.24776e-22
1	911595	G	A	A	5.42442e-22
13	27131688	T	C	C	5.4262e-22
5	69696932	A	G	A	5.47485e-22
15	67378239	C	T	T	5.50559e-22
4	47841412	T	G	G	5.75749e-22
1	17046613	T	C	C	5.76355e-22
10	31074308	C	A	A	5.80094e-22
19	48972740	C	T	T	6.1084e-22
1	51985000	G	C	C	6.14956e-22
1	31628282	A	C	A	6.17937e-22
20	34652987	T	C	C	6.18783e-22
11	41328138	T	C	C	6.19848e-22
18	11293981	C	T	T	6.31173e-22
14	106877519	G	A	G	6.32366e-22
19	7756010	G	A	A	6.33567e-22
7	134856299	A	C	C	6.39504e-22
19	2872320	T	G	G	6.44779e-22
10	23013952	G	C	G	6.80418e-22
12	42538487	G	C	C	6.8141e-22
17	21220301	C	G	G	6.87114e-22
12	95581439	A	C	C	7.31597e-22
6	145141626	A	T	T	7.66619e-22
6	31325430	A	G	G	7.68824e-22
5	167718512	C	T	C	7.69706e-22
5	130503517	A	G	G	7.78406e-22
8	145747628	C	T	C	7.86463e-22
2	113023928	T	C	T	8.05746e-22
6	156983289	A	G	A	8.11462e-22
16	87705494	G	C	G	8.1518e-22
16	2713867	T	G	T	8.18423e-22
15	77312005	G	A	G	8.27738e-22
19	703699	A	G	G	8.32592e-22
21	10184126	C	T	C	8.36646e-22
2	37899280	A	T	T	8.44787e-22
6	31275931	T	C	C	8.56126e-22
20	50030727	T	G	G	8.63697e-22
12	100552499	T	C	C	8.68178e-22
6	13299717	A	C	A	9.1339e-22
12	69754012	T	C	C	9.25321e-22
16	12707613	T	C	C	9.40863e-22
18	46608271	G	A	G	9.47649e-22
20	23331021	G	T	T	9.49679e-22
4	185748286	A	G	G	9.80785e-22
1	150848977	A	G	G	1.00825e-21
16	84228305	G	C	G	1.02593e-21
7	56435255	T	G	T	1.09136e-21
2	61298512	T	C	T	1.12219e-21
5	14155419	C	T	C	1.13182e-21
2	198076774	A	T	T	1.13658e-21
4	187112629	C	G	G	1.14023e-21
14	65672352	T	C	C	1.1473e-21
5	34008100	T	C	C	1.17346e-21
2	87568912	G	C	C	1.18728e-21
21	32926897	T	C	C	1.21139e-21
6	13299959	C	T	C	1.22052e-21
5	118367185	A	G	G	1.24046e-21
22	23152650	G	A	G	1.25761e-21
15	55700427	A	G	A	1.27276e-21
15	29978822	C	G	C	1.30439e-21
21	47716547	G	C	G	1.37701e-21
6	20901732	C	T	C	1.37818e-21
15	65592968	A	C	C	1.40385e-21
9	132031138	C	G	G	1.41903e-21
15	55700248	A	G	A	1.43286e-21
11	128212939	T	C	C	1.47948e-21
4	106394380	A	C	C	1.51925e-21
1	25876340	A	G	G	1.53936e-21
12	57082245	A	C	C	1.62969e-21
6	15897464	C	T	T	1.64464e-21
9	3604771	C	A	C	1.67036e-21
3	57678638	C	T	T	1.71826e-21
17	4066119	C	T	C	1.72159e-21
3	125461945	C	T	T	1.7343e-21
9	140577178	G	A	A	1.75881e-21
13	114791470	A	G	A	1.81082e-21
7	303675	T	C	C	1.84557e-21
7	128696465	G	A	A	1.85578e-21
19	703702	G	C	C	1.87195e-21
4	141348257	C	A	A	1.95825e-21
5	95309796	T	C	C	1.98798e-21
20	25371433	A	G	G	2.03977e-21
15	77312041	A	G	A	2.08155e-21
11	35052489	C	T	T	2.13726e-21
1	94284008	C	T	C	2.16655e-21
19	2598899	C	T	T	2.21567e-21
6	36303065	T	C	C	2.23454e-21
6	63688993	T	G	T	2.26937e-21
10	43916029	G	C	C	2.30372e-21
4	86476486	C	G	C	2.31219e-21
2	158113350	G	A	G	2.3526e-21
6	25316199	A	G	A	2.36924e-21
7	887240	G	A	G	2.39888e-21
4	169737867	G	A	G	2.40529e-21
16	84636781	G	A	A	2.45141e-21
2	129468587	T	G	T	2.50071e-21
7	32868973	A	C	C	2.51482e-21
19	7013885	T	C	T	2.54616e-21
19	50651527	T	G	G	2.54772e-21
16	2157244	G	A	A	2.58953e-21
10	82204664	T	C	C	2.61803e-21
2	38060646	G	A	A	2.6243e-21
10	125686488	T	C	T	2.71659e-21
22	43500355	A	G	A	2.73708e-21
7	156755052	A	G	G	2.78113e-21
12	132312786	G	T	G	2.81833e-21
17	21325385	C	T	C	2.85033e-21
7	100552788	T	C	C	2.89778e-21
4	15780729	A	G	G	2.932e-21
1	147993905	C	T	T	2.98637e-21
17	20769845	T	C	C	3.00519e-21
5	102201590	G	C	G	3.06173e-21
5	150460083	T	G	G	3.11185e-21
10	12466797	A	G	G	3.13608e-21
4	190549684	G	A	G	3.17546e-21
4	187071282	C	G	G	3.19699e-21
6	130591558	G	A	A	3.21666e-21
4	190555086	A	G	A	3.2632e-21
6	37001211	G	T	G	3.303e-21
2	65144692	C	A	A	3.36799e-21
22	22652491	C	G	G	3.40103e-21
11	71581219	G	A	A	3.42121e-21
19	53898334	T	C	C	3.43875e-21
3	2961973	G	A	A	3.4459e-21
19	6926304	T	C	C	3.49057e-21
16	4675116	T	G	G	3.56486e-21
1	119502888	C	G	G	3.58496e-21
1	235805388	C	T	T	3.65101e-21
14	20909253	C	G	G	3.68324e-21
1	246979340	A	G	A	3.71522e-21
7	12596159	T	C	T	3.71975e-21
1	40265093	A	C	C	3.75153e-21
19	38524288	A	G	G	3.79394e-21
4	190155185	T	G	T	3.94781e-21
14	91784187	C	T	T	3.96898e-21
8	96086786	T	G	G	4.04245e-21
1	142565449	C	A	C	4.19106e-21
2	224689223	G	A	A	4.38101e-21
2	86422945	A	G	G	4.41653e-21
9	130746349	A	G	G	4.46437e-21
17	43662028	G	A	A	4.51387e-21
6	32557606	A	G	G	4.62339e-21
2	85619725	T	C	C	4.66932e-21
12	132312783	T	C	T	4.80628e-21
17	31297486	C	A	C	4.84331e-21
3	125461946	A	G	G	4.97838e-21
9	37061958	G	A	A	4.9988e-21
20	46486221	T	C	C	5.03979e-21
15	74286882	T	C	C	5.07252e-21
21	42441091	T	C	C	5.27499e-21
21	34801908	C	T	C	5.33427e-21
5	5365290	C	T	C	5.35437e-21
19	10764867	G	C	G	5.3818e-21
1	150039678	A	G	G	5.38686e-21
6	86159462	C	G	G	5.53431e-21
14	104156108	G	C	C	5.55019e-21
1	116805100	C	T	C	5.56979e-21
9	37529413	G	A	A	5.59188e-21
7	1099222	A	G	G	5.63188e-21
6	32632864	A	G	G	5.80042e-21
9	131683822	C	G	C	5.81727e-21
8	82754767	G	A	A	5.82802e-21
11	118889378	A	G	A	5.92802e-21
5	128005720	G	T	G	6.02057e-21
2	122893844	A	C	A	6.04116e-21
4	15780730	C	G	G	6.09837e-21
6	64130335	G	A	G	6.23974e-21
8	101733263	A	G	A	6.26791e-21
11	67573646	T	G	T	6.36747e-21
7	148001727	A	G	A	6.52445e-21
12	9596018	C	A	A	6.5317e-21
4	190580132	T	C	T	6.56844e-21
10	127584593	T	C	C	6.65428e-21
19	55582701	C	G	C	6.75163e-21
4	86477723	A	G	A	6.86037e-21
19	50037422	T	C	C	7.11158e-21
8	142412065	T	G	G	7.13351e-21
8	11314492	A	T	T	7.14444e-21
18	13567188	A	C	C	7.21871e-21
10	42644773	G	T	G	7.30191e-21
7	8161201	C	T	C	7.87533e-21
1	85464843	A	T	T	7.92953e-21
4	190583589	T	C	T	8.05495e-21
1	219967924	A	T	T	8.07011e-21
9	136020693	C	T	C	8.19542e-21
18	43678329	A	C	C	8.61909e-21
5	156926882	G	T	T	8.7413e-21
5	125264523	G	A	G	8.84516e-21
4	2047364	C	G	C	8.86721e-21
6	31325160	A	C	C	8.97638e-21
10	4292908	G	T	T	9.4127e-21
15	31507680	G	C	G	9.41591e-21
7	23719790	A	T	T	9.49121e-21
4	40230204	G	A	A	9.76489e-21
11	115812377	C	T	T	1e-20
1	160996971	G	C	C	1.00224e-20
18	72979664	G	A	A	1.0133e-20
1	108742892	G	T	T	1.02195e-20
17	20443938	C	T	T	1.05349e-20
5	171541970	A	T	T	1.05944e-20
3	127474030	A	G	A	1.06525e-20
19	2951235	G	T	T	1.09531e-20
9	130533361	C	T	T	1.10346e-20
4	154033327	T	G	T	1.1124e-20
4	115519826	G	A	A	1.1147e-20
7	155091753	T	A	T	1.12665e-20
2	242050591	C	T	T	1.13053e-20
14	21081632	A	G	G	1.13852e-20
14	20909255	G	A	A	1.14961e-20
22	42935705	T	C	C	1.15473e-20
7	38402389	T	C	C	1.17227e-20
4	186801064	T	C	T	1.17542e-20
4	99983312	C	T	C	1.20206e-20
12	131577823	G	A	G	1.2048e-20
15	28381536	C	T	C	1.21938e-20
22	37535471	T	C	T	1.25869e-20
11	7541552	C	T	C	1.27932e-20
17	21204804	G	A	A	1.28435e-20
12	9514747	A	G	G	1.2879e-20
13	19919284	A	G	G	1.35326e-20
16	4706331	C	A	C	1.35602e-20
4	57687851	A	T	A	1.36115e-20
5	10761390	T	C	C	1.40752e-20
11	76777816	G	T	T	1.43677e-20
12	66629069	A	G	G	1.45505e-20
7	24267358	C	T	T	1.46641e-20
8	6264401	C	T	T	1.48455e-20
8	98811655	A	G	G	1.50607e-20
1	99127080	T	G	G	1.53222e-20
11	69920134	A	T	T	1.55091e-20
13	33385580	G	A	A	1.57581e-20
20	34652982	G	A	A	1.57775e-20
2	131147517	T	G	G	1.6037e-20
16	68816260	C	G	G	1.6117e-20
4	187071290	G	C	C	1.61787e-20
15	90792684	G	C	C	1.70668e-20
11	102791258	G	T	T	1.72332e-20
3	183735286	G	C	G	1.72706e-20
14	66104820	G	T	T	1.75219e-20
15	28381537	A	G	A	1.75294e-20
2	11766120	C	T	C	1.80516e-20
7	303173	G	C	G	1.9248e-20
6	151646631	A	G	G	1.98926e-20
3	123328980	C	T	C	1.99945e-20
17	57976658	C	T	C	2.00297e-20
12	48883012	C	T	C	2.05205e-20
13	30946126	A	G	G	2.13431e-20
17	63225319	C	T	T	2.1423e-20
10	31074344	C	G	G	2.25746e-20
1	143157666	G	T	G	2.2606e-20
2	231852212	A	G	G	2.28546e-20
19	703701	A	T	T	2.30044e-20
12	120427075	A	T	T	2.40624e-20
19	30327503	T	C	T	2.41541e-20
12	9596019	A	G	G	2.45606e-20
9	470223	G	A	G	2.50596e-20
4	86477533	G	C	G	2.55317e-20
6	5176049	C	T	C	2.57101e-20
2	182655042	G	T	G	2.58013e-20
9	34377123	C	T	T	2.6088e-20
2	227797348	T	C	T	2.63972e-20
8	6081582	G	C	C	2.79049e-20
5	53502902	A	C	A	2.86781e-20
16	88847537	C	T	C	2.87048e-20
5	129877758	C	T	T	2.90984e-20
5	57763016	T	C	C	3.01376e-20
4	48175902	C	T	T	3.02355e-20
13	114791466	A	G	A	3.07603e-20
17	6558255	G	A	A	3.12047e-20
11	81265047	T	C	T	3.13804e-20
17	21337575	C	T	T	3.13999e-20
10	70989270	A	G	G	3.27312e-20
3	141759948	C	T	C	3.33596e-20
7	118499002	G	C	C	3.37806e-20
13	41845674	A	G	A	3.47891e-20
20	25064491	A	C	A	3.63565e-20
4	76024766	C	T	T	3.70052e-20
4	124225	A	T	T	3.72328e-20
4	48175876	G	C	C	3.73175e-20
[truncated: 28,287 more rows]

## Sheet: IBS
Chr	position	ALTallele	REFallele	higherBindingAllele	pvalue
10	104952499	T	C	C	0
11	189987	A	G	G	0
11	190010	A	G	G	0
3	129830726	A	G	G	0
3	129830922	C	A	A	0
3	179322632	G	T	T	4.51407e-298
14	53684398	G	C	C	1.17659e-279
9	140620985	T	C	C	4.04278e-278
7	108166790	G	A	G	1.38947e-255
1	17231743	T	C	C	1.97197e-235
4	187125535	A	G	G	1.68904e-219
1	238107183	C	T	C	1.51019e-214
4	187125524	T	C	C	1.38499e-211
1	17222896	C	G	G	1.61933e-207
16	75498253	T	G	G	6.40536e-204
1	149224410	A	C	A	1.00507e-202
3	53926110	G	C	C	9.44819e-197
10	127585179	C	G	G	1.02956e-194
22	42925131	G	A	A	4.58567e-194
1	149514065	T	C	T	8.20074e-194
2	81893745	G	A	G	1.09295e-188
3	129830961	C	G	G	1.20804e-187
9	98980562	C	T	C	3.33745e-186
22	50714751	A	G	A	3.97069e-185
18	45206449	A	G	A	5.45656e-185
5	148737409	C	G	G	1.02101e-182
7	303173	G	C	G	1.57299e-178
3	134971176	T	A	T	2.96033e-169
4	187125460	T	C	C	9.74855e-167
7	108166839	C	T	C	3.61825e-162
14	24768949	C	G	G	2.4918e-161
14	106466372	C	T	C	7.12868e-161
5	34245201	A	G	A	1.87822e-158
11	189863	A	T	T	4.71363e-157
21	43498456	G	C	G	2.14292e-155
1	17231755	T	C	C	1.20497e-153
17	33571546	A	G	A	9.16702e-153
14	24768952	C	A	A	6.72627e-150
12	127068865	G	A	A	8.31842e-147
11	189861	T	A	A	4.71217e-146
4	120988476	A	G	G	1.0267e-145
3	57678638	C	T	T	7.86028e-143
9	130955238	G	A	G	8.00597e-143
3	53926087	T	G	G	4.27432e-141
10	127585015	T	G	G	2.84524e-140
5	139340779	T	C	T	5.11255e-140
11	507447	T	C	C	2.58313e-139
19	44008355	A	C	C	2.32114e-135
4	120988466	G	A	A	6.08618e-132
5	179740827	C	T	C	2.70022e-131
3	14257978	A	C	A	2.06556e-130
12	34175301	T	C	C	1.62708e-127
11	189774	G	A	A	4.5332e-127
9	130955289	A	G	A	2.66484e-126
19	58912737	T	C	C	4.05785e-125
3	195916604	A	G	A	6.89596e-124
11	57479732	C	G	G	9.96029e-124
7	128171280	G	C	C	2.31183e-121
12	120729714	C	T	T	5.42051e-121
4	187125471	G	A	G	5.63543e-121
4	187125426	G	C	C	1.50428e-120
13	52810537	C	T	T	5.27582e-120
4	187125428	T	C	C	1.72192e-118
3	195916596	C	T	C	6.6494e-118
12	120729716	T	C	C	2.0402e-117
9	135906057	T	C	C	1.52601e-116
4	40307564	T	C	C	7.59532e-116
4	187125503	A	G	G	5.69052e-115
5	79950745	G	C	C	3.87514e-114
7	5013879	T	G	G	4.59346e-114
6	32571830	T	A	T	6.52227e-114
6	32571828	G	T	G	3.22614e-113
8	104426910	C	T	T	1.00405e-112
15	22514462	G	C	G	1.06927e-112
12	740009	G	C	C	1.87972e-112
9	130955306	T	C	T	1.95496e-112
6	13299717	A	C	A	1.61099e-111
12	120729718	A	G	G	6.17759e-109
5	109025134	A	C	C	7.79333e-109
20	33296988	C	T	T	1.69868e-108
5	1799737	T	C	C	2.28712e-108
2	156490894	T	C	T	8.53804e-108
3	195357607	G	A	A	9.30056e-108
6	133471896	A	G	A	2.09984e-107
2	132127237	G	A	G	1.88603e-102
6	139094638	G	A	A	5.40857e-102
1	16382831	A	T	T	1.4406e-101
12	32259587	G	A	A	9.76844e-100
2	133015420	C	G	C	3.84451e-99
6	30069982	C	G	G	1.55384e-97
12	124196891	G	C	C	5.25305e-97
10	127585307	T	C	C	1.71943e-96
1	16382834	A	T	T	1.72323e-95
17	19015381	A	T	T	2.82077e-95
5	79950717	T	C	C	1.84539e-93
7	5013886	C	T	C	5.41401e-93
1	31255905	C	T	C	8.72459e-92
19	888663	C	T	C	9.28472e-92
1	120612265	G	A	G	1.98638e-91
9	31211304	T	C	T	3.37748e-90
4	103748797	G	A	A	3.85787e-90
6	13299959	C	T	C	7.50265e-90
17	79068756	A	G	A	6.67993e-89
9	66458449	A	T	T	8.70232e-89
10	31379846	A	T	A	2.04625e-88
5	754381	C	T	T	3.02234e-88
16	75467021	C	G	G	2.38092e-87
6	32441396	A	G	G	3.01938e-87
17	65720	G	A	G	2.15836e-86
6	32577889	C	T	T	3.55658e-86
11	1017239	T	C	T	5.44364e-86
11	94706467	A	G	G	6.13896e-85
1	17222748	C	G	G	7.10214e-85
14	107151332	A	G	A	7.40039e-85
9	66456295	G	A	G	7.75344e-85
16	74926947	G	A	G	2.61162e-84
6	149810195	A	G	A	6.37048e-84
8	47750205	C	T	C	3.78041e-83
8	145164518	A	C	A	5.21497e-83
3	2961994	A	G	G	5.2961e-83
8	81046977	A	T	A	8.21708e-83
19	58912788	A	C	C	1.90141e-82
2	113932940	C	G	G	3.77422e-82
2	242672027	T	G	G	3.96936e-82
2	179315726	A	G	G	4.74967e-82
11	73309393	A	G	G	5.83567e-82
12	57984923	G	C	C	1.88647e-81
22	48314463	A	G	A	2.59682e-81
11	94706466	A	T	T	5.94918e-81
10	38383288	A	C	C	8.17648e-81
5	137937318	G	A	G	8.41657e-81
19	12551058	T	C	C	1.6782e-80
7	102119627	G	A	A	2.6272e-80
1	182952243	T	A	T	3.01246e-80
17	16901047	G	T	G	3.85005e-80
3	129159265	G	A	A	9.94581e-80
5	148737412	G	C	C	1.56892e-79
3	195438443	C	T	C	2.90249e-79
11	33060769	C	T	T	4.65687e-79
9	470223	G	A	G	3.62036e-77
3	129159271	G	C	C	4.43105e-77
9	41954461	T	A	T	4.73984e-77
3	195681490	G	A	A	5.193e-77
11	207275	G	C	C	6.79198e-77
17	62915614	T	A	A	7.84594e-77
9	100273390	G	A	A	2.54214e-76
9	31211159	C	T	C	3.02092e-76
7	65305632	A	C	A	1.47973e-74
9	44245740	A	G	A	1.89586e-74
14	86400886	T	A	A	4.76392e-74
1	17231749	A	G	G	5.87533e-74
1	144520021	G	C	G	1.36648e-73
21	46976111	T	C	C	1.59544e-73
6	31240060	G	A	A	2.07343e-73
14	88675660	T	C	T	4.98539e-73
1	243417832	T	C	C	7.17859e-73
15	70174409	T	C	T	8.73188e-73
6	160211636	A	G	G	1.05116e-72
6	167411321	G	A	A	2.86e-72
8	103944047	T	A	A	4.04586e-72
15	78202945	A	G	G	5.32359e-72
16	89778219	T	A	A	5.43274e-72
15	78202946	A	G	G	1.32975e-71
7	100026421	T	G	G	3.47492e-71
9	66553728	T	C	C	3.91096e-71
13	50018842	G	T	T	7.38636e-71
10	43134235	A	G	G	7.95362e-71
4	101130251	A	G	G	8.68597e-71
10	88731263	G	T	T	1.02259e-70
7	30838361	A	G	A	1.15525e-70
6	4154143	G	A	G	1.99553e-70
2	223885180	G	A	G	2.97668e-70
22	18589614	T	C	C	3.02161e-70
3	138510383	G	A	A	6.54035e-70
17	18965302	A	C	C	7.21372e-70
22	20378905	T	C	C	9.92952e-70
6	167411322	C	T	T	1.02259e-69
18	3262379	A	G	G	1.0663e-69
17	73258087	G	C	G	1.13056e-69
13	115000465	C	T	T	1.40884e-69
10	99167255	A	G	G	1.53339e-69
22	18589613	G	A	A	2.94818e-69
3	129159267	G	T	T	3.45283e-69
11	62334908	C	G	C	3.50803e-69
1	238107223	C	A	A	9.16839e-69
1	10490789	C	G	G	1.32988e-68
10	63806563	A	C	C	1.50566e-68
15	78202948	A	G	G	1.89998e-68
8	101962897	G	A	A	3.11509e-68
2	198363691	C	G	G	3.60436e-68
8	142414326	C	T	C	4.14537e-68
5	8519622	T	G	T	4.88455e-68
1	32110516	C	A	A	1.00317e-67
19	12551035	C	A	A	1.10734e-67
14	23388871	G	C	C	2.64267e-67
2	198363688	C	T	T	3.17659e-67
14	106786531	A	G	A	5.45538e-67
8	21966891	A	C	C	5.66453e-67
1	154839799	G	A	G	1.54637e-66
6	32441408	T	C	C	2.14534e-66
19	12551028	G	A	A	2.70524e-66
14	21101241	C	A	A	4.06833e-66
10	5894500	G	A	A	5.64613e-66
13	50018841	G	A	A	7.47922e-66
3	2961973	G	A	A	8.42399e-66
2	223885269	A	G	A	8.87147e-66
12	120729756	T	A	A	1.02716e-65
11	73309421	G	A	A	1.72157e-65
2	46033907	A	G	A	3.65242e-65
6	32557585	C	A	A	3.69127e-65
1	149225725	C	A	C	3.88004e-65
7	303040	G	C	G	6.66207e-65
1	9335745	T	C	C	6.97473e-65
15	65592944	A	G	G	1.11217e-64
6	32441392	T	A	A	2.01358e-64
8	143751698	C	T	C	2.12779e-64
6	36562021	C	G	G	3.65463e-64
10	43134242	T	C	C	3.97388e-64
10	5894650	T	C	C	4.05915e-64
2	233470843	A	G	G	8.18002e-64
19	38997763	A	C	C	9.34692e-64
2	242818097	G	T	T	9.50074e-64
14	107150960	C	A	A	1.03651e-63
1	153590254	A	C	C	1.79768e-63
6	88506164	A	G	A	2.14283e-63
1	218458551	C	T	T	2.3187e-63
6	158452654	A	G	G	3.05772e-63
7	44954816	T	C	C	4.39875e-63
14	21439975	G	T	T	8.97546e-63
7	107968675	G	A	G	1.00292e-62
1	148000717	T	C	C	1.33568e-62
1	21766453	C	A	C	1.72833e-62
9	21122071	C	T	C	2.27968e-62
6	31240041	T	C	C	2.36745e-62
9	66489423	C	T	C	3.92781e-62
1	179335265	G	T	T	6.36782e-62
19	4247476	T	C	C	7.14914e-62
19	12551065	A	G	G	1.21346e-61
5	1801432	G	A	A	1.46835e-61
2	133015576	C	T	C	1.56942e-61
19	17530825	G	C	G	1.59432e-61
13	114812901	C	T	C	1.83697e-61
17	65610	T	G	T	1.93767e-61
12	11700290	A	G	G	2.71296e-61
1	244517238	G	A	G	2.74609e-61
17	21252089	A	C	C	7.63067e-61
6	32577907	T	C	C	7.9633e-61
8	90741734	A	T	T	8.39176e-61
16	18937508	A	G	G	9.01898e-61
8	82042900	A	C	A	9.16099e-61
8	90741746	T	G	G	1.56554e-60
1	17074965	A	G	A	1.80069e-60
6	13299601	T	G	T	3.23783e-60
14	106877519	G	A	A	5.49492e-60
1	179335264	G	A	A	5.6612e-60
4	76862255	A	G	A	7.37204e-60
4	38805983	C	T	C	7.52306e-60
9	751359	T	C	C	1.09084e-59
17	73585686	C	T	T	1.314e-59
19	12876964	C	G	G	1.45567e-59
8	82042991	A	G	A	3.70266e-59
2	156490877	A	G	G	4.62091e-59
1	22351947	T	G	G	5.18045e-59
3	12705164	G	A	A	7.37871e-59
2	242817855	T	A	A	7.71082e-59
10	134149084	A	G	G	7.91855e-59
7	105234166	T	C	T	8.47792e-59
4	38807364	A	G	G	9.88616e-59
8	638337	G	C	C	1.87733e-58
3	125709366	A	G	G	2.17006e-58
6	32571929	T	C	T	2.49061e-58
12	106696557	C	G	G	2.68674e-58
14	92302919	A	C	C	3.08772e-58
11	107729126	A	G	G	3.19703e-58
2	132130568	G	A	G	3.76074e-58
12	125166046	G	A	A	4.0611e-58
14	107117735	T	G	G	4.54459e-58
6	29855856	C	T	T	5.04732e-58
1	181399643	A	G	A	6.15834e-58
19	49399676	C	T	C	1.3764e-57
8	144302092	T	C	C	1.44614e-57
6	29716901	T	G	G	1.46869e-57
5	150827304	T	G	G	1.4743e-57
14	39698466	A	C	A	1.89343e-57
6	32577854	A	G	G	2.64257e-57
18	3262193	C	T	T	2.73772e-57
8	82042901	G	T	G	3.10267e-57
11	1017240	A	G	A	3.7289e-57
11	114997377	C	A	A	4.21644e-57
11	114997379	G	A	A	4.21644e-57
2	38060784	A	G	G	6.77282e-57
3	195576719	A	G	A	6.85856e-57
11	67350999	A	C	C	1.06588e-56
2	29412123	G	A	G	1.38114e-56
17	73585678	C	T	T	1.72231e-56
21	38382197	G	C	C	1.87475e-56
2	242818113	A	G	G	2.13152e-56
7	766220	G	A	A	3.237e-56
1	175221934	C	T	T	3.44677e-56
14	42769076	C	T	C	1.05085e-55
16	89707636	T	G	T	1.18128e-55
12	11700317	A	G	G	1.53493e-55
8	145747628	C	T	C	2.05114e-55
3	48282695	G	A	A	2.26469e-55
7	100608710	C	A	C	3.37632e-55
14	30326936	G	C	G	4.50722e-55
16	58743454	C	A	A	4.55509e-55
10	109201916	C	A	A	4.97146e-55
2	87581868	C	A	C	7.11751e-55
9	138853225	C	G	G	7.59684e-55
5	150827301	A	G	G	9.77246e-55
6	29855849	C	A	A	1.45123e-54
9	109515712	T	C	C	1.80957e-54
10	101817341	G	A	A	2.44943e-54
14	23026213	C	G	G	2.62077e-54
15	74671569	C	T	T	2.90066e-54
2	99109132	A	G	A	3.33123e-54
1	181399618	T	G	T	4.55569e-54
6	37001212	C	T	C	4.68108e-54
1	24165186	G	C	C	5.66061e-54
6	166673157	C	G	C	6.44573e-54
2	233470931	G	C	C	1.17852e-53
2	87581867	C	A	C	1.62195e-53
15	65592947	A	T	T	3.82859e-53
10	47639890	C	A	A	4.33941e-53
9	69663341	T	C	C	1.06487e-52
3	4870889	C	T	C	1.50603e-52
2	55277956	G	C	C	1.57326e-52
4	187125572	A	T	T	1.85881e-52
6	37001211	G	T	G	2.032e-52
17	44271512	C	G	G	2.77621e-52
6	13300069	G	A	G	5.44224e-52
7	65235796	G	C	C	5.67279e-52
19	50651275	A	G	G	6.55426e-52
7	44954786	A	G	G	1.28167e-51
4	38805942	C	G	C	1.32114e-51
3	196347253	A	T	T	1.46457e-51
12	125166166	G	A	A	1.83353e-51
6	32657543	T	G	G	1.88219e-51
1	245133662	C	G	G	1.88713e-51
18	45206467	T	C	C	2.28876e-51
5	754501	A	T	A	2.7163e-51
10	64684455	T	C	C	2.91576e-51
17	76239023	C	T	T	3.01376e-51
3	16327855	G	T	T	3.5596e-51
3	194304623	G	T	T	3.86071e-51
1	181399683	A	G	A	4.99399e-51
6	32441422	C	T	T	6.22257e-51
4	38806019	G	A	G	6.56612e-51
12	123131651	T	C	C	6.83144e-51
1	148241777	G	C	C	1.17906e-50
6	32430604	A	C	C	1.8517e-50
19	38997679	T	G	G	1.88602e-50
9	92037236	T	A	T	2.50138e-50
2	50815955	G	A	G	3.9459e-50
3	192616700	G	T	T	5.69453e-50
4	187125556	C	T	T	6.59493e-50
10	105668172	T	C	C	7.94635e-50
16	88847547	A	C	A	7.95339e-50
2	174763936	A	G	A	8.0458e-50
11	34938079	C	G	G	1.07212e-49
1	201374677	C	A	A	1.25664e-49
6	32657505	C	T	T	1.29464e-49
6	32430508	T	C	C	1.33859e-49
8	144107841	G	A	G	1.46946e-49
18	3262431	C	G	G	1.55234e-49
10	28624166	T	G	G	1.58019e-49
22	39468949	C	A	A	2.10667e-49
17	73293969	A	C	C	2.37982e-49
7	150106048	T	A	A	2.75575e-49
2	232478868	A	G	G	3.2244e-49
6	57086412	G	C	C	7.08486e-49
16	75496949	T	G	G	8.55796e-49
14	88675954	T	C	T	1.03251e-48
5	79950403	T	C	C	1.05237e-48
12	51612021	T	G	G	1.08779e-48
2	38060893	C	T	T	1.16755e-48
7	2149947	A	G	A	1.18061e-48
3	192616614	T	C	C	1.39737e-48
7	55955281	G	T	T	1.83997e-48
17	73293970	G	T	T	1.91833e-48
19	1253046	G	A	A	2.01763e-48
6	31239279	C	T	T	2.49694e-48
2	137139689	C	T	T	2.59605e-48
22	50311973	G	A	A	2.60771e-48
1	21766663	C	G	G	2.68252e-48
2	9550446	C	G	C	3.12557e-48
19	12404812	G	A	A	3.9804e-48
12	104899352	T	C	C	4.09762e-48
5	34008100	T	C	C	4.73973e-48
12	127068892	T	C	C	5.6273e-48
22	21822362	A	C	A	5.76979e-48
17	41399932	G	C	G	6.82077e-48
17	73293971	G	C	C	1.04847e-47
4	81151011	G	A	A	1.11823e-47
19	18111734	G	A	A	1.12253e-47
17	44337524	T	A	A	1.12819e-47
5	14870691	C	G	C	1.13644e-47
14	101012613	G	A	A	1.13975e-47
19	4969053	G	A	A	1.16045e-47
2	242817934	C	T	T	1.45922e-47
17	34618229	T	C	C	2.19939e-47
6	6331873	C	T	C	2.77316e-47
5	60057526	G	A	G	3.04852e-47
22	37554839	G	C	G	3.05813e-47
4	185748286	A	G	G	3.24763e-47
1	201374653	T	C	C	3.47551e-47
22	50714750	G	C	G	5.11311e-47
9	751167	C	T	T	5.15117e-47
6	37001267	C	T	C	5.63692e-47
12	123131578	C	A	A	5.80669e-47
7	156932105	T	C	T	6.9986e-47
1	235263613	T	C	C	7.87664e-47
1	150459816	G	C	C	1.03634e-46
1	150459817	G	T	T	1.11314e-46
2	239007232	G	A	G	1.13848e-46
6	170686392	C	T	C	1.38047e-46
4	81151006	G	C	C	1.61558e-46
4	77069602	C	A	A	1.72095e-46
12	51612086	T	G	G	1.78411e-46
11	83295176	C	T	T	1.85419e-46
22	45833021	G	T	G	1.90321e-46
17	18585468	C	T	C	2.23545e-46
13	30946126	A	G	G	2.69329e-46
10	24672963	C	T	C	4.13837e-46
1	33586199	G	T	G	7.08435e-46
15	75398399	A	T	A	1.05619e-45
17	48849868	G	A	G	1.20959e-45
12	59799997	G	A	G	1.45978e-45
9	66458087	G	C	C	1.54448e-45
10	28624179	T	C	C	1.55728e-45
4	81151023	T	C	C	2.0342e-45
3	2962104	T	C	C	3.21241e-45
6	32572408	A	G	G	5.49962e-45
17	76238523	C	G	G	6.40073e-45
19	38524310	T	C	C	8.29136e-45
18	48405479	T	C	C	1.04739e-44
5	142540769	A	G	G	1.12192e-44
8	28027006	C	A	C	1.14825e-44
17	44302881	T	C	C	1.14883e-44
7	303438	G	C	C	1.16714e-44
15	22423407	C	T	C	1.20796e-44
7	31851610	G	A	G	2.27896e-44
8	8426753	T	C	C	2.7106e-44
16	1383716	T	C	C	2.78657e-44
22	50338497	G	A	G	2.98442e-44
17	73293972	G	A	A	3.02079e-44
10	98346649	G	T	T	3.39459e-44
18	47715721	G	T	G	4.14193e-44
2	128588611	C	G	G	7.11894e-44
17	73293973	C	T	T	8.20847e-44
6	31239868	C	G	C	9.85092e-44
14	107151330	C	A	C	9.90296e-44
2	151219315	T	C	C	1.07371e-43
2	86422793	C	G	G	1.29215e-43
3	129830493	C	T	T	2.1287e-43
7	24267358	C	T	C	2.15949e-43
1	159791464	C	G	C	2.23712e-43
6	4154018	G	A	G	2.54032e-43
11	94336431	C	T	C	2.76407e-43
13	30945921	C	T	T	2.97402e-43
14	35009071	T	G	G	4.27718e-43
2	223885112	C	G	C	4.43827e-43
9	751159	A	C	C	4.4403e-43
16	32095444	T	A	T	4.80961e-43
6	32441268	A	G	G	5.94618e-43
2	208492143	T	A	A	6.13928e-43
4	94918233	T	G	T	7.25383e-43
9	66489862	C	T	C	7.67775e-43
1	210001048	C	A	A	8.14077e-43
6	166673149	A	T	A	9.73818e-43
4	116877281	C	G	G	1.06364e-42
10	47639862	C	T	T	1.10804e-42
7	37389778	C	G	C	1.24262e-42
2	113993344	C	A	A	1.25703e-42
20	34644985	G	A	G	1.66992e-42
2	3509687	A	G	A	1.71049e-42
2	242817771	A	G	G	1.86639e-42
8	30601617	T	C	C	1.91583e-42
2	38060827	G	C	C	2.97534e-42
17	1644437	G	C	G	3.08215e-42
5	30426955	C	A	C	3.52791e-42
3	108107925	A	C	A	3.66885e-42
4	9002422	C	T	T	5.25401e-42
2	128588601	G	A	A	5.35917e-42
2	241833122	T	C	T	5.56314e-42
13	40621796	A	G	A	8.07502e-42
3	125709213	T	C	C	8.26511e-42
9	70646472	A	G	A	1.02085e-41
16	88847523	C	T	C	1.02939e-41
2	85645773	G	A	A	1.11443e-41
17	16190418	C	G	G	1.26588e-41
19	52693298	G	A	A	1.26644e-41
5	79950708	C	T	T	1.36861e-41
14	102414767	A	G	G	1.91222e-41
9	140356374	A	C	C	2.58054e-41
1	219240852	C	T	C	2.58874e-41
7	154958582	A	G	A	2.71518e-41
2	128588481	G	A	G	3.11244e-41
8	614111	C	G	G	4.05903e-41
5	1801426	C	G	G	5.31165e-41
4	80927241	C	G	C	5.72575e-41
20	29653358	A	G	A	5.81157e-41
17	44337512	T	A	A	6.41819e-41
15	63853052	A	G	A	6.54595e-41
22	20378593	G	A	A	6.57055e-41
6	4428223	G	C	G	7.7677e-41
6	32572433	G	A	A	7.98645e-41
22	50339007	G	C	C	1.00329e-40
17	21207989	A	G	G	1.06589e-40
1	15850613	A	G	G	1.10115e-40
10	115720674	A	G	G	1.10876e-40
13	21063524	G	A	G	1.23774e-40
2	160058037	A	G	G	1.29525e-40
12	124196606	A	T	T	1.35981e-40
19	55677523	T	C	T	1.71378e-40
10	75911342	G	C	C	1.71792e-40
12	133485404	G	A	G	1.91024e-40
2	137139707	T	C	C	2.15678e-40
2	106886496	G	C	G	2.38929e-40
6	32572435	A	C	C	2.64913e-40
12	124196604	A	T	T	2.7303e-40
19	3126191	C	T	T	2.95019e-40
7	53931578	C	G	C	2.95358e-40
8	143407372	C	G	G	3.54787e-40
5	344517	A	G	G	3.58418e-40
10	24672829	A	G	A	3.62081e-40
3	185955898	G	A	A	5.03358e-40
3	15352477	C	G	G	5.70635e-40
11	83295190	C	G	G	5.95355e-40
9	751144	G	A	A	5.98458e-40
1	247289769	C	T	T	6.00482e-40
6	154278608	T	C	C	6.45784e-40
16	84209049	T	C	C	6.66466e-40
7	73149302	A	G	G	7.56113e-40
2	86422816	G	T	T	7.58208e-40
5	69696932	A	G	G	8.3258e-40
11	114997326	A	G	G	8.86424e-40
2	65216445	G	C	C	9.03392e-40
2	68632212	G	C	G	9.39972e-40
1	143137090	G	A	A	1.81196e-39
19	44711623	T	C	C	1.99275e-39
4	9154426	T	C	T	2.00619e-39
8	143407791	C	T	T	2.05157e-39
13	48869013	G	A	A	2.05934e-39
3	118938119	C	T	T	2.4842e-39
22	39496336	T	G	G	2.54056e-39
3	13503207	C	G	G	2.76688e-39
5	1765331	T	C	T	2.87172e-39
12	133485415	C	G	G	2.91164e-39
13	71865508	C	T	T	2.95603e-39
7	30838237	T	C	T	3.17207e-39
14	106049046	T	C	C	3.45973e-39
6	166673235	C	T	C	3.6287e-39
2	117778885	C	A	C	4.22324e-39
16	2962038	G	C	C	5.40515e-39
6	166673231	G	A	G	5.7515e-39
12	127067885	A	G	A	5.75879e-39
19	873175	C	G	G	5.77628e-39
17	77707120	G	A	A	7.20447e-39
3	15352476	C	A	A	8.51233e-39
8	143407713	C	T	T	9.73979e-39
4	132663194	A	G	A	9.95187e-39
10	97592286	A	G	A	1.12942e-38
17	76254193	C	T	T	1.15362e-38
17	65632	T	C	C	1.18245e-38
19	52693277	C	T	T	1.31452e-38
2	132250093	G	T	T	1.43438e-38
8	103577024	G	C	G	1.49826e-38
7	102085751	G	T	T	1.68805e-38
19	24216171	T	C	C	1.68888e-38
10	72416644	A	G	A	1.6965e-38
4	119681875	T	G	G	1.87644e-38
7	30485710	C	A	A	2.15751e-38
2	242818026	C	T	T	2.4492e-38
15	65592968	A	C	C	2.51667e-38
6	56623148	A	G	A	3.10048e-38
4	186125023	A	G	G	3.14103e-38
2	3509671	G	A	G	3.38436e-38
22	50339008	T	C	C	3.65574e-38
17	74267749	C	T	T	3.79664e-38
17	29648732	G	A	A	3.83936e-38
3	126724369	A	C	A	4.05177e-38
2	232379247	T	C	C	4.49752e-38
19	38524288	A	G	G	4.6464e-38
22	38658633	T	C	T	4.97101e-38
5	150677806	A	G	G	5.02466e-38
14	33075706	C	T	C	5.53304e-38
6	166673178	T	C	T	5.60261e-38
12	8543152	A	C	C	5.70831e-38
14	50102595	C	T	T	6.0343e-38
2	2649530	C	T	C	9.39368e-38
2	133015103	C	T	C	9.76504e-38
12	133485407	T	A	T	1.02436e-37
18	48405481	G	C	C	1.0685e-37
5	150503377	T	C	C	1.11603e-37
16	88847516	A	G	A	1.23374e-37
17	70385430	G	A	A	1.45807e-37
13	42903018	G	A	G	1.49374e-37
11	118560857	A	G	G	1.62001e-37
2	45517342	T	C	C	1.69125e-37
17	73585569	G	C	C	1.7163e-37
5	158880396	T	C	T	1.77226e-37
8	2243162	A	G	A	2.04815e-37
22	38595411	A	G	G	2.17301e-37
19	18111724	G	A	A	2.17817e-37
1	245133489	G	T	T	2.23474e-37
15	78203037	A	G	G	2.38904e-37
21	9548874	C	T	C	2.46856e-37
13	28194314	T	G	G	2.68124e-37
8	12458990	A	C	C	2.70929e-37
13	101910617	A	G	G	2.72023e-37
19	49342145	G	T	G	2.76599e-37
15	30396042	C	T	C	2.79971e-37
6	167165786	T	C	C	3.1193e-37
1	67520140	G	T	T	3.37216e-37
20	62549297	A	G	G	3.61947e-37
9	4741387	G	C	C	3.88926e-37
1	85040069	A	G	G	3.8953e-37
7	36431570	T	C	C	4.34958e-37
6	37526220	A	G	A	4.80523e-37
1	200639050	C	A	C	5.10716e-37
1	31971707	A	G	G	5.12981e-37
2	3704794	C	G	C	5.25396e-37
7	128114468	G	T	T	6.32312e-37
13	33160705	A	C	C	7.43262e-37
11	2323220	A	G	G	7.58948e-37
19	50651485	C	A	A	7.69321e-37
11	81265047	T	C	T	7.91909e-37
4	83660687	T	C	C	1.04193e-36
12	9436617	T	G	G	1.05331e-36
2	3155693	T	C	C	1.09216e-36
6	34759884	C	G	G	1.13162e-36
4	187125394	C	G	G	1.53617e-36
21	38905810	C	G	G	1.55161e-36
13	71865502	G	A	A	1.55774e-36
6	130591558	G	A	A	1.6882e-36
17	41587045	G	T	G	1.77824e-36
8	8085524	C	A	A	1.88684e-36
18	74813565	A	G	G	2.79486e-36
8	103548538	G	A	A	3.15201e-36
6	166673181	C	T	C	3.17668e-36
14	107120077	G	A	A	3.52339e-36
2	208031315	T	G	G	3.6421e-36
2	106428720	A	G	G	3.95631e-36
10	51489279	G	A	A	4.47383e-36
6	32572451	G	A	A	4.75695e-36
5	124288028	G	A	G	5.05493e-36
9	139123752	T	C	T	5.29394e-36
4	9370544	C	T	T	5.34827e-36
14	107074701	C	T	T	5.79218e-36
10	42644975	G	T	G	5.7975e-36
6	24646504	T	C	C	7.03902e-36
14	107253731	T	A	A	7.09791e-36
13	25592301	G	A	A	7.44313e-36
17	43662020	G	A	A	8.91546e-36
15	68522850	A	G	A	9.3065e-36
16	85137251	C	T	C	9.64243e-36
18	43036210	A	G	A	9.71478e-36
18	76829075	T	G	G	1.15094e-35
17	55123748	T	C	C	1.19043e-35
8	103548510	G	A	A	1.20835e-35
15	78287161	A	G	G	1.43035e-35
2	113993385	G	C	C	1.50382e-35
11	5395559	T	G	T	1.54548e-35
22	18589591	T	C	T	1.62854e-35
14	107239049	C	T	T	1.6895e-35
6	46344460	C	A	C	1.88523e-35
15	51912971	G	A	A	1.98634e-35
17	81039239	A	C	C	2.01967e-35
6	117002277	T	G	G	2.28979e-35
17	3461157	T	C	C	2.64487e-35
2	54801856	A	G	G	2.65758e-35
6	37001333	G	A	G	3.03455e-35
5	1489089	C	T	T	3.46715e-35
6	46344456	C	A	C	3.65969e-35
10	97592297	G	C	G	3.9034e-35
4	133045472	A	C	A	4.13531e-35
3	156009614	G	A	G	4.20571e-35
9	109088848	G	A	G	4.65494e-35
17	21222015	G	A	A	5.49987e-35
19	50603775	A	G	G	5.50172e-35
5	178450995	C	T	C	5.50301e-35
6	97243595	T	C	T	5.62881e-35
17	44271430	G	A	A	5.64136e-35
13	114634184	G	T	T	5.76059e-35
19	44008370	T	C	C	6.70931e-35
6	29670512	T	G	G	7.51719e-35
2	111632917	G	A	G	8.18198e-35
1	39991588	T	G	G	8.29541e-35
11	18548183	G	T	T	8.50405e-35
8	143407847	G	A	A	9.14575e-35
12	132674265	C	T	C	1.04018e-34
1	17231735	T	C	C	1.09713e-34
14	53684440	A	G	G	1.16962e-34
15	80189523	G	C	C	1.21934e-34
13	107222900	A	C	C	1.31847e-34
1	53192082	G	T	G	1.5185e-34
9	38672523	T	C	T	1.63508e-34
17	43129105	G	C	G	1.77782e-34
13	40621695	C	T	C	1.79552e-34
1	200639047	G	T	G	1.96078e-34
5	171788725	C	T	C	2.27048e-34
9	5768609	T	C	T	2.37096e-34
14	31159872	A	G	G	2.6329e-34
14	88675371	A	C	A	2.65044e-34
15	51913040	G	A	A	2.70903e-34
22	31063832	A	G	G	3.23535e-34
12	8543158	T	C	C	3.49254e-34
1	212952820	C	A	C	4.728e-34
13	53174463	A	C	C	5.01142e-34
7	47709216	C	T	T	5.35097e-34
19	2394322	G	C	G	5.62682e-34
4	154033327	T	G	T	5.83735e-34
5	138730037	C	T	T	5.98326e-34
2	74425454	T	G	G	6.29376e-34
6	6687523	C	A	C	6.8871e-34
8	8086107	T	G	G	7.255e-34
6	37665938	C	T	T	7.85282e-34
19	35632200	G	A	A	7.94301e-34
15	74671510	A	G	G	7.98858e-34
5	177501798	T	C	C	8.11447e-34
3	187491794	A	T	A	8.72012e-34
8	101962901	G	A	A	1.1218e-33
19	18111723	G	C	C	1.14137e-33
7	56435255	T	G	T	1.14711e-33
16	2255807	A	G	A	1.20383e-33
16	75496963	C	G	C	1.2358e-33
9	116163645	C	G	G	1.25854e-33
12	31226699	C	A	A	1.33008e-33
20	25064491	A	C	A	1.33827e-33
1	17231738	G	T	T	1.3405e-33
2	238110759	C	A	C	1.3572e-33
7	157082607	A	G	A	1.36907e-33
6	34759881	G	A	A	1.54001e-33
1	247171390	G	C	C	1.82863e-33
7	36319007	A	G	G	1.84009e-33
15	48624096	G	C	C	1.85534e-33
16	50299282	A	T	T	1.86817e-33
3	14258107	C	T	C	2.04798e-33
9	33719795	C	T	T	2.17378e-33
19	53868816	T	A	A	2.23438e-33
20	3767511	A	C	C	2.29801e-33
5	176798040	G	T	T	2.55934e-33
5	14870606	G	T	G	2.64247e-33
7	129108676	G	A	G	2.68188e-33
7	5570128	A	C	C	2.98702e-33
1	200597688	C	T	T	3.15011e-33
16	629006	T	C	C	3.78527e-33
8	27744169	A	G	A	4.0328e-33
22	45809624	A	C	C	4.06401e-33
7	157082623	G	A	A	4.09216e-33
21	38580151	G	C	C	4.16643e-33
3	165019652	T	C	T	4.72047e-33
6	166673172	C	T	C	5.02145e-33
7	303411	G	C	C	5.41114e-33
22	31106157	T	C	T	6.39298e-33
17	21222014	A	G	G	6.47234e-33
10	50115990	A	G	A	6.49532e-33
14	21101349	A	G	G	6.74429e-33
6	32986822	C	A	C	7.88162e-33
9	42251318	G	C	C	8.70553e-33
15	67835066	A	T	T	9.55751e-33
5	75903311	G	A	G	9.9155e-33
7	134856299	A	C	C	1.00287e-32
3	196347142	C	T	T	1.05238e-32
1	53192112	C	T	C	1.07584e-32
6	12011687	G	C	G	1.09487e-32
12	31226701	T	A	A	1.10244e-32
19	58428153	A	G	G	1.16956e-32
22	39548764	G	A	A	1.27743e-32
3	129814869	A	G	G	1.29059e-32
10	99159963	G	C	G	1.30113e-32
14	95811544	T	C	T	1.31505e-32
12	75136903	A	G	A	1.32189e-32
3	197354725	T	C	C	1.65719e-32
6	92437116	C	T	C	1.7956e-32
14	67117500	T	G	G	1.81933e-32
19	39522330	A	G	G	1.87449e-32
19	46974781	A	G	G	1.98059e-32
6	25405259	A	G	G	2.07516e-32
1	3816598	C	A	A	2.16636e-32
22	39747780	A	G	A	2.2745e-32
2	61404514	A	G	G	2.38763e-32
12	31226702	G	T	T	2.76632e-32
12	120730846	A	G	G	2.80258e-32
19	38997635	C	A	A	2.95249e-32
7	141437940	A	C	A	2.99752e-32
17	76165357	G	C	C	3.58871e-32
6	31036783	G	A	A	3.69255e-32
21	43430554	A	G	A	3.79472e-32
3	156884634	G	A	A	3.9241e-32
14	75409043	A	T	T	4.25859e-32
2	86422660	T	C	C	4.50324e-32
2	27852118	C	A	A	4.66881e-32
4	10956589	A	G	G	5.60952e-32
6	30080994	C	G	G	6.02803e-32
14	53619463	A	G	G	8.56611e-32
9	6631099	G	A	G	8.57977e-32
13	77565655	T	C	C	9.13664e-32
14	107183367	T	C	T	9.49633e-32
18	46395379	A	G	G	9.55321e-32
17	43129104	C	G	C	1.00908e-31
5	754336	C	G	G	1.04204e-31
17	21220301	C	G	G	1.09173e-31
1	85040070	A	C	C	1.10055e-31
9	5097544	T	C	T	1.43167e-31
15	78287160	C	T	T	1.43543e-31
14	21101333	T	A	A	1.62798e-31
4	48175573	C	T	T	1.63479e-31
13	114100565	T	C	C	1.6597e-31
9	35749014	A	G	G	1.66788e-31
1	1609165	T	A	T	1.75004e-31
13	71865457	A	G	G	1.87348e-31
2	232582085	G	A	A	2.04727e-31
3	108125614	T	C	C	2.33283e-31
11	65601650	C	G	G	2.46036e-31
3	132441639	C	G	C	2.78545e-31
11	64007976	T	C	C	2.82013e-31
1	208777895	G	A	G	2.90574e-31
5	40437845	A	G	G	3.07636e-31
2	42324396	C	G	C	3.0834e-31
8	96225548	A	G	A	3.08526e-31
11	33061663	T	C	C	3.18693e-31
15	67378208	G	A	A	3.99363e-31
10	47639855	C	T	T	4.03509e-31
19	1021637	C	T	C	4.23643e-31
13	107222929	G	A	A	4.30189e-31
1	192777807	C	G	G	4.86372e-31
9	20997090	G	C	G	5.12623e-31
3	52567968	G	A	A	5.54147e-31
3	194403578	G	A	A	6.19681e-31
5	59227662	G	A	G	6.22362e-31
6	117804146	G	A	A	6.83091e-31
16	12707590	G	C	C	6.95115e-31
6	32605043	T	C	C	7.17353e-31
1	149605913	G	A	A	7.20715e-31
8	11306615	C	T	C	7.24054e-31
4	53578599	C	T	T	7.47118e-31
9	140577178	G	A	A	7.47606e-31
17	73567535	G	T	T	7.5995e-31
17	18965222	G	A	A	7.87643e-31
1	40781177	C	A	A	7.91766e-31
4	3957353	C	T	T	8.29591e-31
12	10696297	T	C	C	8.29686e-31
7	48019357	C	G	G	8.42694e-31
4	65477532	C	T	T	8.5335e-31
1	234451146	G	A	G	9.4452e-31
4	101130456	C	T	T	9.44942e-31
7	48092601	T	C	C	9.97439e-31
15	65592902	C	T	C	1.07221e-30
21	15356666	T	G	G	1.07866e-30
10	1690938	T	C	T	1.10413e-30
3	2961854	A	T	T	1.11977e-30
3	2962155	A	C	C	1.11977e-30
7	105162336	G	A	A	1.18496e-30
1	149224565	C	T	C	1.23127e-30
17	159363	C	T	T	1.24736e-30
11	67351004	T	C	C	1.31192e-30
3	193549408	C	T	T	1.43374e-30
2	3715071	A	G	A	1.52625e-30
1	119765192	T	G	T	1.53478e-30
7	155089344	C	T	T	1.69694e-30
7	98679022	T	C	T	1.71503e-30
1	3816604	A	G	G	1.73445e-30
1	209979635	T	C	C	1.74421e-30
9	111882365	G	A	A	1.75362e-30
7	157276510	T	C	C	1.78673e-30
15	90578542	A	G	G	1.95345e-30
13	48749487	C	T	C	1.97341e-30
2	163448112	G	A	A	2.07557e-30
6	42947013	C	G	C	2.16771e-30
10	47639817	A	G	G	2.22376e-30
21	43897026	T	A	A	2.68599e-30
12	9514747	A	G	G	2.70076e-30
22	37614738	A	C	C	2.72007e-30
11	70049253	C	T	T	2.85359e-30
15	100045001	C	G	G	3.02272e-30
14	106478024	C	T	T	3.22429e-30
12	32259652	T	G	G	3.34748e-30
1	41962029	G	C	C	3.50646e-30
17	48585554	C	T	T	3.66207e-30
6	37001227	C	T	C	3.87883e-30
1	109505835	T	G	G	4.26279e-30
10	4292908	G	T	T	4.30676e-30
17	43129103	A	G	A	4.32445e-30
21	43498344	C	T	C	4.83599e-30
12	52615823	T	C	C	5.20975e-30
3	194878063	G	A	G	6.04225e-30
8	82024400	T	G	G	7.23977e-30
2	676457	C	G	G	7.23979e-30
8	20139768	T	C	T	8.23842e-30
6	82958246	G	A	A	8.41224e-30
6	41929647	T	C	T	9.33109e-30
1	24743783	T	C	T	9.79417e-30
7	30503187	A	C	C	9.94432e-30
20	25228695	T	C	C	1.0408e-29
16	75496943	C	T	C	1.05601e-29
3	133199480	C	T	T	1.0604e-29
6	83217056	T	C	T	1.11364e-29
7	38389627	T	G	G	1.15369e-29
22	50312035	T	C	C	1.16609e-29
20	58691666	G	T	G	1.17838e-29
5	50602913	A	C	A	1.18836e-29
19	46974762	G	A	G	1.20341e-29
1	110282972	T	G	T	1.26054e-29
12	132413649	C	A	A	1.35589e-29
8	128707295	C	G	G	1.3673e-29
8	28259596	T	G	G	1.39431e-29
6	71378188	G	A	G	1.39591e-29
17	5202839	T	G	G	1.41807e-29
19	3125408	C	T	T	1.46712e-29
9	100798217	A	G	A	1.49747e-29
3	193549449	T	C	C	1.51056e-29
17	21561881	C	T	C	1.54641e-29
12	96514632	C	T	T	1.60434e-29
15	101792525	G	T	T	1.72077e-29
3	10328782	A	G	G	1.99997e-29
17	41401199	G	A	A	2.02902e-29
5	178012591	A	G	G	2.04109e-29
15	85520329	G	C	C	2.05789e-29
9	139661042	G	T	T	2.10475e-29
16	85720955	A	G	A	2.11958e-29
7	64974010	T	C	C	2.26192e-29
7	105162310	C	T	T	2.27877e-29
17	3848175	C	T	T	2.39113e-29
14	21101381	T	C	C	2.50831e-29
10	11122635	A	C	A	2.74364e-29
6	31154358	T	G	T	2.92909e-29
5	75902716	A	G	A	2.93716e-29
18	77443093	C	A	C	3.05004e-29
18	48405489	A	T	T	3.08273e-29
21	45579901	G	A	A	3.20848e-29
4	9154448	G	A	G	3.30052e-29
5	175964420	T	G	G	3.35487e-29
19	46390099	G	C	C	3.37978e-29
1	234451159	T	A	T	3.66257e-29
6	154278654	G	A	A	3.9229e-29
17	159374	G	A	A	3.96263e-29
19	14800922	C	T	T	4.26464e-29
15	28835272	G	A	A	4.41252e-29
4	187112629	C	G	G	4.65545e-29
8	2075378	T	C	C	4.76399e-29
9	37422520	T	C	T	5.34161e-29
19	38997896	T	C	C	5.8652e-29
4	38807328	G	A	A	6.59262e-29
7	129592542	T	C	C	6.75212e-29
7	154796307	G	A	A	7.05588e-29
13	114428954	C	T	C	7.73177e-29
11	18548195	G	C	C	8.17354e-29
9	6932013	G	A	A	8.34636e-29
13	30945932	T	C	C	9.36156e-29
7	101933629	C	T	T	1.0024e-28
14	106995720	C	T	T	1.05678e-28
8	142414338	A	G	G	1.08964e-28
4	105640872	A	G	G	1.09469e-28
5	177027110	T	C	C	1.12397e-28
15	34816223	G	A	A	1.15516e-28
16	84636678	C	T	C	1.20547e-28
20	47492604	G	A	A	1.23161e-28
5	77590422	G	T	T	1.25586e-28
3	134650449	C	T	C	1.26282e-28
20	25064525	C	A	C	1.27314e-28
1	116805100	C	T	C	1.31646e-28
10	43892947	C	G	G	1.39609e-28
7	63566551	C	T	T	1.45268e-28
15	90792697	C	G	G	1.51005e-28
2	133014847	G	A	G	1.62703e-28
3	12705173	G	A	A	1.81706e-28
8	120645635	G	A	G	1.83924e-28
18	55879679	G	A	A	1.96192e-28
1	90460589	G	A	A	2.07706e-28
6	31239205	T	C	C	2.14114e-28
3	197798938	G	A	G	2.14777e-28
3	195277104	G	A	A	2.19479e-28
8	27168914	A	G	A	2.32364e-28
14	107201036	C	T	C	2.49315e-28
17	43661959	C	T	T	2.60803e-28
6	31462600	A	C	C	2.61087e-28
6	155832225	T	C	C	2.69745e-28
19	18699489	C	T	T	2.83519e-28
1	17223087	T	C	C	2.84208e-28
5	102898203	A	G	G	3.01359e-28
15	22923771	C	T	T	3.05948e-28
19	53869430	G	A	A	3.09119e-28
14	24505537	G	C	C	3.34244e-28
13	111123586	T	C	C	3.74651e-28
2	242672042	T	C	C	3.99142e-28
1	16162471	A	C	C	4.41206e-28
6	32595874	T	C	C	4.62109e-28
10	98460669	A	G	G	5.0967e-28
11	117309283	A	G	G	5.21424e-28
3	98053033	C	T	C	5.41896e-28
10	11905880	G	T	T	6.59598e-28
17	79581573	T	C	C	6.89591e-28
20	52681083	G	A	A	7.28995e-28
19	46974728	T	C	C	7.38938e-28
12	42538487	G	C	C	7.50031e-28
7	156685395	C	G	G	7.57322e-28
20	25024019	G	A	A	7.58731e-28
1	201540382	A	G	A	7.6882e-28
7	100552867	C	T	C	8.28112e-28
20	30102177	G	A	A	8.3249e-28
2	120048632	A	G	G	8.40678e-28
2	232478974	A	G	A	8.67327e-28
4	37563634	C	T	T	9.15465e-28
7	55322656	C	A	A	9.16877e-28
13	27131688	T	C	C	9.26415e-28
17	21222027	C	T	T	9.68696e-28
8	74904136	C	T	T	1.00671e-27
19	18169445	G	C	C	1.01259e-27
19	53869408	C	T	T	1.05065e-27
18	9708100	T	C	C	1.06868e-27
2	114413955	C	T	T	1.10267e-27
16	878919	G	C	G	1.21927e-27
3	22423244	T	C	C	1.30475e-27
10	115439569	T	C	T	1.3399e-27
5	6722289	C	T	C	1.34682e-27
20	42545777	C	T	C	1.39352e-27
6	7442903	C	G	C	1.58092e-27
13	96109784	A	G	G	1.7491e-27
10	75911276	A	C	C	1.79482e-27
7	100769538	G	A	G	1.90136e-27
2	242672130	T	A	A	1.91938e-27
11	30344883	C	G	G	1.95922e-27
8	56923290	C	A	A	1.99767e-27
17	76628161	A	G	G	2.02674e-27
6	6331936	C	T	C	2.02945e-27
16	30773605	T	G	G	2.15169e-27
2	76672457	T	G	G	2.23304e-27
17	78851303	G	A	A	2.35933e-27
2	10930903	C	T	T	2.43994e-27
15	22923779	T	C	C	2.50067e-27
18	2656088	G	A	A	2.59363e-27
10	72117588	C	T	C	2.69919e-27
3	156300724	T	C	C	2.91786e-27
17	79581598	A	T	T	2.95505e-27
15	22923757	A	G	G	2.96556e-27
12	132413646	C	T	T	2.98245e-27
13	107222918	C	T	T	3.01384e-27
12	90674744	G	A	A	3.0399e-27
12	56111667	A	G	G	3.31346e-27
19	46974752	C	G	C	3.3316e-27
12	7014076	G	C	C	3.39463e-27
6	32572388	C	T	T	3.46331e-27
1	221997604	A	G	G	3.75246e-27
1	39492462	T	C	C	3.77748e-27
1	222165909	G	T	T	3.78789e-27
16	12707613	T	C	C	3.82064e-27
14	107151244	C	T	C	3.99356e-27
17	78851206	C	T	T	4.37247e-27
20	17884872	A	G	A	4.55566e-27
3	186424136	C	A	A	4.68961e-27
4	101130150	G	C	C	4.84044e-27
1	241803658	G	A	G	4.99869e-27
16	82768981	A	T	A	5.08879e-27
16	53857263	T	C	T	5.35803e-27
4	190571731	A	C	A	5.79523e-27
14	53684364	G	A	A	5.84308e-27
20	44539492	C	G	C	5.95191e-27
2	11020809	T	C	T	5.97672e-27
14	106993734	G	C	C	6.03425e-27
4	9964799	T	G	T	6.20631e-27
1	175221874	G	T	T	6.47703e-27
3	140824888	G	T	G	6.61241e-27
4	38069312	A	G	G	6.87312e-27
2	9983686	T	G	G	7.28033e-27
8	27743771	A	G	A	7.2824e-27
7	129108517	A	G	A	8.85455e-27
19	54668545	G	C	G	8.98552e-27
8	27744264	T	C	T	9.12016e-27
1	149711815	A	G	G	9.14692e-27
2	208929601	A	G	G	9.20578e-27
1	182577811	G	C	G	9.21601e-27
22	37496847	T	C	T	1.03414e-26
19	53869450	C	A	A	1.0888e-26
19	55118444	C	T	T	1.16335e-26
10	87984457	T	C	T	1.22848e-26
7	99815491	C	A	A	1.25237e-26
6	169492764	C	T	T	1.30407e-26
11	58414996	G	T	G	1.35851e-26
8	101452490	T	G	T	1.38929e-26
13	107222913	C	T	T	1.42799e-26
22	39601697	A	C	A	1.47336e-26
4	37563702	G	A	A	1.48649e-26
3	146187160	A	C	C	1.58942e-26
13	40229891	A	G	G	1.67119e-26
7	158123116	C	A	C	1.78006e-26
10	28624136	C	A	C	1.79771e-26
9	106940114	A	T	T	1.87007e-26
18	3262472	C	G	G	1.91122e-26
8	11403769	G	C	C	1.92676e-26
5	14251404	C	T	C	1.92964e-26
22	20378965	C	T	T	1.99596e-26
19	46974748	G	C	G	2.20428e-26
15	80189805	T	G	G	2.22042e-26
3	134650463	T	C	T	2.43894e-26
3	53926017	C	T	T	2.56544e-26
10	27226407	T	C	C	2.65717e-26
7	139168560	C	A	A	3.02809e-26
5	5752251	G	A	G	3.04105e-26
2	37194037	T	C	C	3.18864e-26
10	103124605	A	G	G	3.39965e-26
16	89984370	C	T	C	3.56928e-26
11	8405881	G	A	A	3.71082e-26
7	65337976	C	A	A	3.97869e-26
16	12707523	C	T	C	4.15568e-26
7	87731334	G	C	G	4.51284e-26
1	1609159	G	T	G	4.8676e-26
7	32767795	A	G	G	4.97745e-26
19	53869433	G	A	A	4.99585e-26
20	52681167	A	G	G	5.19548e-26
21	38581522	A	T	T	5.23678e-26
18	77501180	A	G	A	5.28532e-26
6	32591686	G	A	A	5.37949e-26
9	68472570	G	A	G	5.47281e-26
10	1082289	C	T	T	5.50089e-26
13	24153453	G	T	T	5.64001e-26
10	51489224	A	G	G	5.71219e-26
19	17218970	A	C	C	5.7265e-26
8	33424689	C	T	T	5.81805e-26
1	209979613	G	C	C	5.99043e-26
14	32672481	A	G	G	6.29299e-26
3	146187121	G	C	C	6.44902e-26
15	65597138	A	G	G	7.31432e-26
1	16940194	A	G	A	7.40848e-26
3	53252338	A	G	G	7.818e-26
19	47119910	G	T	T	8.38913e-26
5	173249506	T	G	G	8.59226e-26
16	4588394	C	G	G	1.00095e-25
7	100401433	G	A	A	1.01974e-25
2	3509709	G	C	G	1.03034e-25
9	27378301	G	A	A	1.08728e-25
4	48175596	C	T	T	1.12373e-25
4	76822748	G	T	G	1.23328e-25
8	66556187	T	C	C	1.2351e-25
2	39754500	T	C	C	1.30173e-25
8	6264400	T	C	C	1.33238e-25
21	16095390	T	C	T	1.4021e-25
13	96137382	T	C	C	1.40554e-25
15	77118743	G	A	G	1.47717e-25
6	32571890	A	G	A	1.51268e-25
6	134609291	C	A	C	1.5413e-25
10	31379963	T	A	A	1.56366e-25
15	100045021	G	A	A	1.56683e-25
8	95845964	A	G	A	1.58564e-25
1	245134114	C	A	A	1.61814e-25
6	30923629	T	C	T	1.62186e-25
4	37563697	T	A	A	1.81504e-25
9	21122080	C	T	T	1.86049e-25
2	38060912	T	C	C	1.87198e-25
21	43846729	G	A	G	1.95148e-25
22	45631393	C	A	A	1.9574e-25
15	90294289	G	T	T	2.02874e-25
17	21561921	G	T	G	2.07905e-25
22	36635756	A	G	G	2.14977e-25
1	67520083	T	C	C	2.16974e-25
16	69091823	T	C	C	2.17876e-25
20	18709462	G	T	T	2.23337e-25
4	48199814	C	T	C	2.33973e-25
15	90792805	T	G	G	2.41326e-25
9	139123761	T	C	T	2.45987e-25
16	78132246	T	C	C	2.54896e-25
7	56435206	A	G	A	2.61815e-25
5	5752275	A	G	A	2.66885e-25
5	5752276	C	G	C	2.66885e-25
9	68408911	C	T	C	2.69608e-25
5	218356	C	T	T	2.84184e-25
4	16207102	C	G	C	3.03913e-25
21	46293692	C	T	T	3.09726e-25
19	53898366	C	A	A	3.26526e-25
1	24151996	A	C	C	3.27266e-25
3	146187258	T	C	C	3.39755e-25
12	132816097	C	G	C	3.60639e-25
20	61641848	A	G	G	3.72007e-25
1	38461821	T	C	C	3.82252e-25
1	154359179	C	T	C	3.89089e-25
12	9596018	C	A	A	3.97058e-25
14	102414825	C	T	C	4.15736e-25
4	14858341	T	C	C	4.42982e-25
17	42085147	C	T	T	4.48333e-25
14	106477980	A	T	T	4.80056e-25
12	107349294	T	C	C	5.42237e-25
15	84661307	C	T	C	5.50998e-25
16	67927124	T	C	C	5.59786e-25
1	245133992	G	C	C	5.86894e-25
6	153930935	G	C	G	5.89997e-25
3	53915930	T	C	C	6.55626e-25
11	9650750	G	C	G	6.68159e-25
8	2591463	C	G	G	7.03826e-25
15	90294281	C	A	A	7.38193e-25
6	31239855	G	C	G	7.42305e-25
19	1490903	T	C	C	7.5654e-25
7	65235831	T	C	T	7.80991e-25
10	28592192	T	C	C	8.16923e-25
2	85619725	T	C	C	9.68362e-25
4	10729362	T	C	T	9.78042e-25
9	115875312	T	C	C	1.00168e-24
4	187071321	C	T	T	1.01028e-24
19	53869405	T	A	A	1.01108e-24
3	186176333	A	C	A	1.02371e-24
2	109207749	G	T	T	1.05717e-24
4	1716601	C	A	A	1.122e-24
19	53693093	G	C	G	1.20817e-24
12	124139597	G	A	G	1.20852e-24
1	248100548	C	G	C	1.21714e-24
2	87623932	C	G	G	1.23491e-24
10	50382571	A	T	T	1.24035e-24
8	8063557	A	G	A	1.26217e-24
18	2628037	T	G	G	1.28349e-24
14	73393878	A	G	A	1.28704e-24
21	43870361	G	T	T	1.30496e-24
6	32571876	G	A	G	1.31104e-24
17	44344300	T	G	T	1.31137e-24
8	27168902	A	G	A	1.35716e-24
6	32571873	T	C	T	1.39965e-24
18	54751727	G	A	A	1.41978e-24
6	5261575	C	T	T	1.42214e-24
7	151424970	A	G	G	1.43511e-24
7	1099222	A	G	G	1.46077e-24
9	37422522	C	A	A	1.60086e-24
12	9596019	A	G	G	1.61594e-24
1	31904623	G	A	G	1.62288e-24
1	211822542	C	G	G	1.6573e-24
1	12538204	A	C	C	1.66504e-24
22	39601575	G	C	G	1.68856e-24
11	107729205	G	C	C	1.7562e-24
5	1653991	G	C	C	1.76407e-24
22	17784977	A	G	G	1.79497e-24
12	109255853	C	G	C	1.80297e-24
17	61912436	A	G	G	1.83316e-24
6	32571903	C	T	C	1.89007e-24
2	31254348	T	C	C	1.9029e-24
15	40835667	G	T	T	1.91234e-24
12	96017390	C	G	C	2.02496e-24
6	29855386	T	C	T	2.15055e-24
13	25192752	T	C	T	2.22732e-24
15	45937625	A	C	A	2.228e-24
9	94873767	G	A	G	2.23839e-24
5	118603817	G	A	G	2.33165e-24
7	47976985	T	C	T	2.50571e-24
14	21439968	A	G	G	2.55991e-24
8	90813872	A	C	C	2.65886e-24
8	27744050	G	A	G	2.82331e-24
19	50603747	A	G	G	2.84826e-24
8	21217516	T	C	C	2.89723e-24
11	13361005	C	T	T	2.96577e-24
5	180237662	G	A	A	2.9749e-24
4	10729386	C	T	C	3.00592e-24
4	164519380	G	C	C	3.16543e-24
6	29932916	G	T	T	3.32171e-24
7	36326053	A	C	C	3.3985e-24
6	32862607	A	T	T	3.64043e-24
19	4370004	C	T	T	3.68465e-24
21	43797023	C	G	C	3.70048e-24
13	25592277	C	T	T	3.82351e-24
6	169825843	T	G	T	3.90352e-24
6	31540313	G	A	A	4.13026e-24
10	14227576	A	G	G	4.23494e-24
2	211039733	C	T	C	4.37563e-24
2	225450368	C	G	G	4.44909e-24
3	150371022	A	G	G	4.49124e-24
18	9067190	T	C	C	4.66426e-24
2	153574266	A	G	G	4.69349e-24
3	122365670	G	C	G	4.81748e-24
18	47715767	C	T	T	4.8957e-24
10	51489257	C	T	T	5.1169e-24
2	127399116	T	C	T	5.33651e-24
15	28381546	A	C	A	5.5918e-24
18	712356	T	G	G	5.69432e-24
3	97629199	A	C	A	5.74682e-24
17	48850023	G	A	G	6.27865e-24
7	55322637	G	C	C	6.30271e-24
21	16095378	T	C	T	6.363e-24
2	101705989	A	G	G	6.51443e-24
1	146556025	A	G	G	6.68679e-24
2	106404363	T	C	T	6.71256e-24
2	242672133	C	T	T	7.03016e-24
13	78103062	C	G	G	8.00994e-24
5	60627842	T	C	C	8.1821e-24
2	31254374	C	T	T	8.21375e-24
4	53578618	T	C	C	8.77988e-24
19	41769104	C	A	A	9.40112e-24
1	89551669	C	G	G	9.8676e-24
19	53869448	C	T	T	1.10449e-23
15	89954966	C	T	T	1.14351e-23
12	15724215	T	C	C	1.16124e-23
12	10096010	C	G	G	1.16415e-23
7	17206756	C	T	T	1.18788e-23
3	122084529	G	A	A	1.2005e-23
7	48092644	T	C	C	1.20242e-23
11	8406036	A	G	G	1.20896e-23
19	46274171	C	A	A	1.23043e-23
1	246383179	T	G	G	1.26731e-23
11	58414794	G	A	G	1.28255e-23
6	188969	G	T	T	1.5681e-23
2	105953909	C	G	G	1.82856e-23
10	11289236	T	A	T	1.87318e-23
9	138393128	G	T	T	1.90048e-23
8	119601450	G	C	C	1.91201e-23
2	242671945	A	G	G	1.91686e-23
15	89954972	T	G	G	1.99209e-23
17	21201934	C	T	T	2.09347e-23
3	12672550	G	A	G	2.11309e-23
1	67390481	C	G	G	2.1875e-23
17	45569815	G	A	A	2.20678e-23
3	23312187	A	G	G	2.22177e-23
3	197354733	G	T	T	2.27211e-23
13	113052661	A	T	A	2.30543e-23
2	101010860	A	G	A	2.33337e-23
10	6177376	G	A	A	2.45948e-23
20	17884884	C	T	C	2.55954e-23
6	57566715	A	G	A	2.56837e-23
15	52781233	T	C	T	2.61974e-23
19	53700203	T	C	C	2.63016e-23
8	21771731	T	A	T	2.64303e-23
18	59619743	T	C	C	2.77157e-23
2	80752502	C	T	T	2.82915e-23
8	6264393	G	T	T	2.86216e-23
18	55879778	T	C	C	3.01667e-23
8	10192466	T	C	C	3.07461e-23
17	79581519	A	C	C	3.11476e-23
6	32713598	C	T	C	3.16197e-23
19	10358639	T	C	C	3.25363e-23
11	995722	C	G	G	3.27888e-23
2	106886471	G	A	G	3.38389e-23
21	43528072	A	G	G	3.41793e-23
16	81844645	G	A	A	3.45242e-23
12	6862259	C	G	G	3.65658e-23
11	11111525	C	T	C	3.66421e-23
6	31239827	T	C	C	3.84808e-23
8	74888335	C	A	A	3.84815e-23
8	74888339	A	G	G	3.84815e-23
6	170686457	C	T	C	3.93606e-23
15	100054737	C	A	C	3.96885e-23
16	84636781	G	A	G	3.99931e-23
1	160825313	T	C	T	4.27792e-23
12	50969179	G	T	G	4.29075e-23
19	49342188	T	C	T	4.3699e-23
11	47421965	T	G	G	4.45576e-23
3	156300822	C	T	T	4.58842e-23
6	32634485	C	A	C	4.63684e-23
5	98109381	A	G	G	4.6744e-23
18	70653097	A	G	G	4.6874e-23
9	36008997	G	A	A	5.05756e-23
10	125686488	T	C	T	5.12991e-23
12	50969159	G	T	G	5.23093e-23
6	139613221	A	G	G	5.24217e-23
14	93153412	A	G	G	5.3318e-23
6	32713602	C	T	T	5.42793e-23
19	531157	C	G	G	5.5603e-23
8	86557676	C	G	G	5.56886e-23
8	74888338	A	C	C	5.64569e-23
14	106786459	A	G	G	5.88432e-23
2	85928814	A	T	T	6.06068e-23
8	95694269	T	C	C	6.2528e-23
7	38398781	T	G	G	6.34332e-23
7	7829250	C	T	T	6.46126e-23
2	9795757	C	T	T	6.47998e-23
11	995721	C	A	A	6.59282e-23
6	32557812	T	C	C	6.71217e-23
5	75902725	T	C	C	6.74014e-23
16	84150378	G	A	A	6.78891e-23
5	106853005	C	T	T	6.84999e-23
18	51915281	C	A	A	6.94009e-23
2	208031167	A	G	A	7.72501e-23
8	70927769	T	G	G	8.20251e-23
2	152118275	G	A	A	8.56739e-23
16	11718312	C	T	T	8.63889e-23
5	14155419	C	T	C	9.03094e-23
2	133014131	A	G	A	9.13493e-23
6	32578917	T	A	T	9.13884e-23
2	3715015	T	C	T	9.5597e-23
11	11111535	C	T	C	9.76941e-23
3	126674224	A	C	C	1.01722e-22
9	5510838	T	A	A	1.05315e-22
3	72397279	G	A	A	1.06018e-22
9	2697549	G	A	G	1.06634e-22
5	71389751	A	G	G	1.14971e-22
3	16553933	T	A	A	1.18027e-22
2	242817694	T	C	C	1.18487e-22
2	242641864	T	C	C	1.19403e-22
3	53589468	G	T	T	1.21315e-22
13	113623512	T	C	C	1.24423e-22
9	35158984	A	G	G	1.32714e-22
8	70927807	C	T	T	1.33519e-22
8	145013949	T	C	C	1.34442e-22
20	58691715	G	A	G	1.3461e-22
13	50194394	A	G	G	1.37058e-22
13	96109807	G	A	A	1.41083e-22
6	32686751	C	T	T	1.41315e-22
6	32686754	G	A	A	1.41315e-22
9	70992807	C	T	C	1.4516e-22
2	152118271	A	G	G	1.46319e-22
13	23889435	C	T	C	1.51527e-22
1	34996037	C	A	A	1.56445e-22
5	1828228	A	T	T	1.56459e-22
8	77912608	T	A	A	1.59201e-22
1	85461256	T	C	C	1.67223e-22
[truncated: 19,960 more rows]

## Sheet: LWK
Chr	position	ALTallele	REFallele	higherBindingAllele	pvalue
[truncated: 34,803 more rows]

[truncated: 2 more sheets: TSI, YRI]
