# Supplementary material for: Fine-mapping cis-regulatory variants in diverse human populations
Source: eLife. 2019 Jan 16;8:e39595. doi: 10.7554/eLife.39595 (PMC6335058; doi:10.7554/eLife.39595)
Supplement: Supplementary file 2. [file elife-39595-supp2.txt]

chr	position	rsid	chromatin state	pops with p<0.05	number of pops with p<0.05	pops with p<0.005	number of pops with p<0.005	consensus open allele	consensus closed allele	fishers_pval
1	13116	rs62635286	Quiescent/Low	"ASW,CEU,ESN,FIN,GWD,IBS,LWK,TSI,YRI"	9	"ASW,CEU,ESN,FIN,GWD,IBS,LWK,TSI,YRI"	9	G	T	0
1	13118	rs62028691	Quiescent/Low	"ASW,CEU,ESN,FIN,IBS,LWK,TSI,YRI"	8	"ASW,CEU,ESN,FIN,IBS,LWK,TSI,YRI"	8	G	A	0
1	16949	rs199745162	Weak Transcription	"ASW,CEU,ESN,GWD,IBS,YRI"	6	"ASW,CEU,GWD,IBS,YRI"	5	C	A	0
1	521578	rs368130516	CTCF Only	"ESN,GWD,LWK,YRI"	4	"GWD,LWK,YRI"	3	A	G	0
1	762485	rs12095200	Active TSS	"ASW,CEU,CHB,ESN,FIN,GWD,IBS,LWK,TSI,YRI"	10	"ASW,CEU,CHB,ESN,FIN,GWD,IBS,LWK,TSI,YRI"	10	C	A	0
1	762601	rs3131949	Active TSS	"ASW,ESN,GWD,LWK,YRI"	5	"GWD,LWK,YRI"	3	C	T	1.59E-07
1	762632	rs3131948	Active TSS	"ASW,CHB,GWD,LWK,YRI"	5	"ASW,GWD,LWK,YRI"	4	A	T	2.97E-10
1	762947	rs185223373	Active TSS	"ASW,ESN,GWD,LWK,YRI"	5	"ASW,ESN,GWD,LWK"	4	G	T	1.29E-07
1	842362	rs28540380	Bivalent Enhancer	"ASW,CEU,ESN,FIN,GWD,IBS,LWK,TSI,YRI"	9	"ASW,CEU,ESN,FIN,GWD,IBS,LWK,YRI"	8	C	T	0
1	875770	rs4970379	Bivalent TSS	"ASW,CEU,CHB,ESN,IBS"	5	"CEU,CHB,ESN,IBS"	4	A	G	2.05E-09
1	919489	rs61606412	CTCF Only	"ASW,GWD,LWK,YRI"	4	"ASW,GWD,LWK"	3	C	T	1.30E-06
1	935398	rs146254088	Bivalent TSS	"ASW,CEU,IBS,LWK,TSI"	5	"CEU,IBS"	2	A	G	4.14E-06
1	936111	rs1936360	Bivalent TSS	"ASW,CEU,LWK,TSI,YRI"	5	ASW	1	C	T	4.45E-06
1	937250	rs28615823	Bivalent TSS	"ASW,FIN,IBS"	3	"ASW,FIN,IBS"	3	G	C	4.40E-06
1	944857	rs141222777	Weak Enhancer	"ASW,ESN,GWD,LWK,YRI"	5	"ASW,ESN,GWD,LWK,YRI"	5	T	C	0
1	948869	rs189179306	Active TSS	"ASW,GWD,LWK,YRI"	4	"ASW,GWD"	2	T	C	3.10E-06
1	948870	rs4615788	Active TSS	"ASW,ESN,GWD,LWK,YRI"	5	"ASW,ESN,GWD,LWK,YRI"	5	C	G	0
1	948921	rs15842	Active TSS	"ASW,ESN,GWD,LWK,TSI,YRI"	6	"ASW,ESN,GWD,LWK,YRI"	5	T	C	0
1	955078	rs529538851	Active TSS	"ESN,GWD,LWK,YRI"	4	"GWD,LWK,YRI"	3	G	C	1.70E-13
1	956077	rs116130865	Bivalent TSS	"ASW,CEU,CHB,ESN,FIN,GWD,IBS,LWK,TSI,YRI"	10	"ASW,CEU,CHB,ESN,FIN,GWD,IBS,LWK,TSI,YRI"	10	C	T	0
1	974180	rs3121577	Active Enhancer	"ESN,LWK,YRI"	3	"ESN,LWK,YRI"	3	T	G	3.86E-06
1	974199	rs2465131	Active Enhancer	"ASW,ESN,GWD,LWK,YRI"	5	"ASW,ESN,GWD,LWK,YRI"	5	T	C	8.88E-16
1	974225	rs2488995	Weak Enhancer	"ASW,ESN,GWD,LWK,YRI"	5	"ASW,ESN,GWD,LWK,YRI"	5	G	A	0
1	974296	rs2488996	Weak Enhancer	"ASW,ESN,GWD,LWK,YRI"	5	"ASW,ESN,GWD,LWK,YRI"	5	G	A	0
1	974355	rs2488997	Weak Enhancer	"ASW,ESN,GWD,LWK,YRI"	5	"ASW,ESN,GWD,LWK,YRI"	5	A	G	0
1	974356	rs2465132	Weak Enhancer	"ASW,ESN,GWD,LWK,YRI"	5	"ASW,ESN,GWD,LWK,YRI"	5	C	T	0
1	986286	rs55707163	Weak Enhancer	"ASW,ESN,GWD,LWK,YRI"	5	"ASW,ESN,GWD,LWK,YRI"	5	C	T	1.89E-15
1	994717	rs9697751	Bivalent TSS	"ESN,GWD,LWK,YRI"	4	"ESN,LWK"	2	A	G	1.70E-10
1	995311	rs115307538	Bivalent TSS	"ASW,ESN,GWD,LWK,YRI"	5	"ASW,ESN,GWD,LWK,YRI"	5	C	T	0
1	999569	rs142645102	Acetylated Active Enhancer	"ASW,ESN,GWD,LWK,YRI"	5	"ASW,ESN,GWD,LWK,YRI"	5	G	A	2.35E-12
1	999596	rs146036838	Acetylated Active Enhancer	"ASW,ESN,GWD,YRI"	4	"ASW,ESN,GWD,YRI"	4	G	A	9.79E-10
1	999648	rs148655322	Acetylated Active Enhancer	"ASW,ESN,GWD,LWK,YRI"	5	"ASW,ESN,GWD,YRI"	4	C	T	2.14E-13
1	999649	rs6683745	Acetylated Active Enhancer	"ASW,GWD,LWK"	3	"ASW,LWK"	2	G	A	5.11E-07
1	999668	rs180824545	Acetylated Active Enhancer	"ASW,ESN,GWD,LWK,YRI"	5	"ASW,ESN,GWD,LWK,YRI"	5	A	G	4.00E-15
1	1107303	rs117266927	Bivalent Enhancer	"ASW,CEU,CHB,ESN,FIN,GWD,LWK,TSI,YRI"	9	"ASW,CEU,CHB,ESN,FIN,GWD"	6	A	G	7.89E-14
1	1107305	rs118112965	Bivalent Enhancer	"ASW,CEU,CHB,ESN,FIN,GWD,LWK,TSI,YRI"	9	"ASW,CEU,CHB,ESN,FIN,GWD"	6	A	C	5.09E-13
1	1107307	rs117052210	Bivalent Enhancer	"ASW,CEU,CHB,ESN,FIN,GWD,LWK,TSI,YRI"	9	"ASW,CEU,ESN,GWD"	4	A	G	1.37E-12
1	1109104	rs74045197	Bivalent Enhancer	"ASW,ESN,GWD,IBS,LWK,YRI"	6	"ASW,ESN,GWD,YRI"	4	G	T	2.53E-10
1	1109154	rs12041521	Bivalent Enhancer	"CEU,CHB,FIN,IBS,TSI"	5	"CEU,FIN,IBS,TSI"	4	G	A	1.55E-11
1	1109195	rs5010608	Bivalent Enhancer	"CEU,CHB,ESN,FIN,GWD,IBS,LWK,TSI,YRI"	9	"CHB,ESN,GWD,LWK"	4	A	G	1.57E-13
1	1109252	rs5010607	Bivalent Enhancer	"ASW,CEU,CHB,ESN,FIN,GWD,IBS,LWK,TSI,YRI"	10	"ASW,CEU,CHB,ESN,FIN,GWD,IBS,LWK,TSI,YRI"	10	A	G	0
1	1109311	rs5010606	Bivalent Enhancer	"ASW,CEU,CHB,ESN,FIN,GWD,IBS,LWK,TSI,YRI"	10	"ASW,CHB,ESN,FIN,GWD,LWK,TSI,YRI"	8	G	A	0
1	1109315	rs5010605	Bivalent Enhancer	"ASW,CEU,CHB,ESN,FIN,GWD,IBS,LWK,TSI,YRI"	10	"ASW,CHB,ESN,FIN,GWD,LWK,TSI,YRI"	8	C	G	0
1	1109376	rs5010604	Bivalent Enhancer	"ASW,CEU,CHB,ESN,FIN,GWD,IBS,LWK,TSI,YRI"	10	"ASW,CHB,ESN,FIN,GWD,LWK,YRI"	7	G	A	0
1	1110991	rs370813494	Repressed Polycomb	"ASW,CHB,ESN,FIN,GWD,LWK"	6	"ASW,ESN,GWD,LWK"	4	G	C	4.54E-09
1	1138043	rs536274149	Quiescent/Low	CEU	1	CEU	1	G	T	3.27E-08
1	1143451	rs3753347	Bivalent Enhancer	"ASW,CHB,FIN,IBS,LWK,TSI"	6	"ASW,FIN,IBS"	3	A	G	3.33E-07
1	1173611	rs6697886	Repressed Polycomb	"ASW,CEU,CHB,ESN,LWK,YRI"	6	"CHB,ESN,LWK"	3	G	A	5.40E-14
1	1186502	rs6603785	Active Enhancer	"ASW,CEU,CHB,ESN,FIN,GWD,IBS,LWK,TSI,YRI"	10	"ASW,CEU,CHB,ESN,FIN,GWD,IBS,LWK,TSI,YRI"	10	A	T	0
1	1227412	rs112571439	CTCF Only	"ASW,ESN,GWD,LWK,YRI"	5	"ASW,GWD,LWK,YRI"	4	G	A	0
1	1230408	rs1749953	Quiescent/Low	"ASW,GWD,IBS"	3	"ASW,IBS"	2	C	A	3.20E-06
1	1241746	rs77293210	Acetylated Active Enhancer	"ASW,ESN,GWD,YRI"	4	"ASW,GWD,YRI"	3	T	C	7.42E-08
1	1259514	rs573449235	Flanking Active TSS	"ESN,LWK,YRI"	3	"ESN,LWK,YRI"	3	A	G	4.33E-11
1	1287127	rs307380	Quiescent/Low	"ASW,FIN,GWD,LWK,YRI"	5	GWD	1	G	A	3.95E-06
1	1310975	rs2649594	Active TSS	"ASW,ESN,GWD,IBS"	4	"ASW,ESN,GWD"	3	C	T	2.42E-07
1	1342269	rs536111712	Active TSS	"ASW,CEU,CHB,FIN,IBS,LWK,TSI,YRI"	8	"ASW,CEU,CHB,FIN,IBS,LWK,TSI,YRI"	8	T	G	0
1	1353380	rs11488462	Acetylated Active Enhancer	"ASW,CEU,CHB,FIN,IBS,LWK"	6	"CEU,CHB,FIN,IBS,LWK"	5	T	C	4.07E-14
1	1394653	rs34719940	Quiescent/Low	"ASW,GWD,LWK,YRI"	4	"ASW,GWD,LWK,YRI"	4	T	C	3.78E-08
1	1541797	rs376637914	Quiescent/Low	"CEU,FIN"	2	"CEU,FIN"	2	G	A	3.26E-06
1	1550702	rs4648611	Flanking Active TSS	"ASW,CHB,ESN,LWK,TSI,YRI"	6	"ESN,LWK,YRI"	3	A	G	1.21E-09
1	1570039	rs2235535	Weak Transcription	"GWD,YRI"	2	"GWD,YRI"	2	C	G	2.99E-06
1	1573078	rs201088964	Strong Transcription	"ESN,LWK,YRI"	3	"ESN,LWK,YRI"	3	G	A	8.67E-07
1	1590521	rs79113395	Active TSS	"ASW,ESN,IBS,LWK"	4	"ASW,IBS"	2	A	G	5.01E-09
1	1590526	rs6604980	Active TSS	"CHB,ESN,FIN,GWD,LWK,TSI,YRI"	7	"CHB,ESN,GWD,YRI"	4	G	C	1.11E-15
1	1606571	rs61776787	Active Enhancer (Genic)	"CHB,GWD,IBS,TSI,YRI"	5	"GWD,TSI"	2	A	G	1.11E-07
1	1609159	rs12724172	Acetylated Active Enhancer	"ASW,CEU,CHB,FIN,GWD,IBS,LWK,TSI"	8	"ASW,CEU,CHB,FIN,GWD,IBS,TSI"	7	G	T	0
1	1609165	rs12757736	Acetylated Active Enhancer	"ASW,CEU,CHB,FIN,GWD,IBS,LWK,TSI"	8	"ASW,CEU,CHB,FIN,GWD,IBS,TSI"	7	T	A	0
1	1610524	rs7544851	Active Enhancer	"ASW,CEU,CHB,ESN,FIN,GWD,IBS,LWK,TSI,YRI"	10	"ASW,CEU,CHB,ESN,FIN,GWD,IBS,LWK,TSI,YRI"	10	T	C	0
1	1623845	rs371517	Active TSS	"ESN,GWD,YRI"	3	"ESN,GWD,YRI"	3	A	C	0
1	1623974	rs115302719	Active TSS	"CHB,ESN,GWD,LWK"	4	"CHB,ESN,GWD,LWK"	4	G	T	1.21E-13
1	1623975	rs116242670	Active TSS	"CHB,ESN,GWD,LWK"	4	"CHB,ESN,GWD,LWK"	4	A	T	7.05E-10
1	1624342	rs552259471	Active TSS	"ESN,GWD,YRI"	3	"ESN,GWD,YRI"	3	G	T	0
1	1624396	rs368915	Active TSS	"ASW,GWD,LWK,YRI"	4	"GWD,LWK,YRI"	3	T	G	1.01E-10
1	1655474	rs11486024	Active TSS	"CEU,CHB,FIN,LWK,TSI"	5	"CHB,FIN,TSI"	3	G	A	7.14E-13
1	1655928	rs28649027	Active TSS	"ASW,CHB,ESN,LWK,TSI,YRI"	6	"ASW,CHB,ESN"	3	C	G	1.54E-11
1	1655982	rs58292287	Active TSS	"ESN,GWD,LWK,YRI"	4	"GWD,YRI"	2	G	C	2.64E-10
1	1669748	rs748145342	Active Enhancer (Genic)	"CEU,FIN,IBS"	3	"CEU,IBS"	2	A	G	7.77E-16
1	1669964	rs369037660	Weak Transcription	"CEU,CHB,FIN,IBS,TSI"	5	"CEU,CHB,FIN,IBS,TSI"	5	G	A	1.36E-11
1	1677924	rs146561796	Active TSS	"ASW,ESN,GWD,LWK,YRI"	5	"ASW,ESN,GWD,LWK,YRI"	5	G	C	0
1	1681867	rs36072825	Quiescent/Low	"ASW,CEU,CHB,ESN,FIN,GWD,LWK,TSI,YRI"	9	"ASW,CHB,ESN,FIN,GWD,LWK,TSI,YRI"	8	G	C	0
1	1681879	rs34464301	Quiescent/Low	"ASW,CEU,CHB,ESN,FIN,GWD,IBS,LWK,YRI"	9	"ASW,CEU,CHB,ESN,FIN,GWD,IBS,LWK,YRI"	9	G	A	0
1	1707740	rs12041925	Acetylated Active Enhancer	"CEU,CHB,GWD,IBS,LWK,YRI"	6	"CEU,IBS,LWK,YRI"	4	G	T	1.14E-10
1	1710035	rs12058658	Active TSS	"ASW,CEU,GWD,TSI"	4	"ASW,GWD,TSI"	3	C	T	4.72E-10
1	1788689	rs376768824	Weak Enhancer (Genic)	"ASW,CEU,CHB,ESN,FIN,GWD,IBS,LWK,TSI,YRI"	10	"CEU,CHB,ESN,FIN,GWD,IBS,TSI"	7	C	G	0
1	1822814	rs114158894	Active TSS	"CEU,FIN,IBS,TSI"	4	"CEU,FIN,IBS,TSI"	4	A	G	5.82E-09
1	1829424	rs6603807	Quiescent/Low	"ESN,IBS,LWK,TSI,YRI"	5	"IBS,LWK,TSI,YRI"	4	G	C	9.44E-14
1	1829482	rs745910	Quiescent/Low	"ASW,ESN,FIN,IBS,LWK,TSI,YRI"	7	"ASW,ESN,IBS,TSI,YRI"	5	C	T	1.40E-11
1	1839059	rs59673273	Active Enhancer	"ASW,ESN,GWD,YRI"	4	"ASW,GWD,YRI"	3	A	G	1.69E-06
1	1851185	rs113425481	Flanking Active TSS	"ESN,FIN,GWD,TSI,YRI"	5	"ESN,FIN,YRI"	3	G	T	8.88E-16
1	1851188	rs113934974	Flanking Active TSS	"ESN,FIN,GWD,TSI,YRI"	5	"ESN,FIN,GWD,YRI"	4	A	G	9.21E-15
1	1851212	rs28706999	Flanking Active TSS	"FIN,GWD,LWK,YRI"	4	"GWD,YRI"	2	C	T	7.35E-09
1	1976558	rs4648794	CTCF Only	"ASW,ESN,GWD,LWK,YRI"	5	"ASW,ESN,GWD,LWK,YRI"	5	C	T	0
1	2038256	rs61775411	Quiescent/Low	"CEU,FIN,GWD,IBS,TSI"	5	"CEU,FIN"	2	C	T	9.70E-13
1	2043984	rs3107141	Acetylated Active Enhancer	"ASW,GWD,IBS,LWK,TSI"	5	"ASW,GWD,IBS"	3	C	T	7.34E-08
1	2044037	rs925905	Active Enhancer	"ASW,CHB,ESN,IBS,TSI,YRI"	6	"CHB,IBS,TSI,YRI"	4	T	C	6.10E-13
1	2121118	rs2503701	Active TSS	"ESN,LWK,YRI"	3	"ESN,LWK,YRI"	3	C	T	3.33E-16
1	2222076	rs903921	Acetylated Active Enhancer	"ASW,CEU,CHB,FIN,GWD,IBS,TSI"	7	"CEU,CHB,FIN,IBS,TSI"	5	A	G	0
1	2222177	rs72643474	Acetylated Active Enhancer	"ASW,CEU,CHB,IBS,TSI"	5	"CEU,CHB"	2	G	A	5.41E-07
1	2231966	rs55710545	Acetylated Active Enhancer	"CHB,IBS,LWK,YRI"	4	"CHB,YRI"	2	C	G	3.21E-06
1	2304200	rs77724849	Quiescent/Low	"FIN,IBS,LWK,TSI"	4	"FIN,IBS,TSI"	3	C	T	4.54E-06
1	2344925	rs9424320	Active TSS	"ESN,YRI"	2	"ESN,YRI"	2	C	T	3.71E-06
1	2427793	rs2477704	Active Enhancer	"ASW,ESN,GWD,LWK"	4	"ASW,ESN,LWK"	3	G	A	3.72E-06
1	2454254	rs74047704	Weak Transcription	"CHB,ESN,FIN,GWD,IBS,LWK"	6	"FIN,GWD,IBS,LWK"	4	C	T	3.92E-11
1	2454256	rs149627754	Weak Transcription	"ESN,FIN,IBS,LWK"	4	"ESN,FIN,IBS,LWK"	4	T	G	1.15E-06
1	2470675	rs555092675	CTCF Only	"ASW,CEU,CHB,ESN,IBS,LWK,TSI,YRI"	8	"ASW,CEU,CHB,ESN,IBS,LWK,TSI,YRI"	8	T	C	0
1	2470680	rs572740622	CTCF Only	"ASW,ESN,IBS,TSI,YRI"	5	"ASW,ESN,IBS,TSI,YRI"	5	T	C	0
1	2480246	rs748312019	Acetylated Active Enhancer	"CEU,CHB,FIN,GWD,IBS,TSI"	6	"CEU,CHB,IBS,TSI"	4	C	A	1.48E-12
1	2484449	rs138402263	Active Enhancer	"ASW,CEU,FIN,GWD,TSI"	5	"ASW,FIN,GWD"	3	C	T	0
1	2484748	rs146090614	Active Enhancer	"ASW,CHB,FIN,IBS,TSI"	5	"ASW,FIN,TSI"	3	C	T	3.24E-06
1	2485099	rs10910088	Weak Enhancer	"ASW,GWD,YRI"	3	"ASW,GWD,YRI"	3	G	A	1.11E-09
1	2487663	rs2227312	Active TSS	"CHB,FIN,IBS,LWK"	4	"CHB,FIN,IBS"	3	A	C	3.69E-09
1	2487766	rs2227313	Active TSS	"CHB,FIN,IBS,LWK,TSI"	5	"CHB,FIN,IBS,TSI"	4	C	T	1.42E-09
1	2493530	rs7554260	Strong Transcription	"ASW,ESN,GWD,LWK,YRI"	5	"ASW,ESN,GWD,LWK,YRI"	5	C	G	3.33E-16
1	2499459	rs138680782	Quiescent/Low	"CEU,CHB,GWD,IBS,TSI,YRI"	6	"TSI,YRI"	2	T	C	6.15E-07
1	2508343	rs6675676	Acetylated Active Enhancer	"CEU,CHB,FIN,IBS,TSI"	5	"CEU,CHB,FIN,IBS,TSI"	5	C	G	0
1	2516781	rs60733400	Acetylated Active Enhancer	"ASW,CEU,CHB,FIN,IBS,LWK,TSI,YRI"	8	"ASW,CEU,CHB,FIN,IBS,LWK,TSI,YRI"	8	G	A	0
1	2838706	rs12022036	CTCF Only	"CEU,CHB,FIN,IBS,TSI"	5	"CEU,CHB,FIN,IBS"	4	T	G	1.13E-09
1	3369820	rs56164540	CTCF Only	"CHB,GWD,LWK,YRI"	4	"CHB,GWD,LWK"	3	C	T	2.13E-08
1	3369847	rs55665824	CTCF Only	"CEU,CHB,GWD,LWK,YRI"	5	"CHB,GWD,LWK,YRI"	4	A	G	6.34E-08
1	3421959	rs770291728	Quiescent/Low	"CHB,ESN,FIN,GWD,YRI"	5	GWD	1	G	C	1.30E-06
1	3495377	rs2794344	Quiescent/Low	"CEU,CHB,IBS,LWK,TSI"	5	"IBS,TSI"	2	G	A	1.62E-06
1	3555470	rs57595901	Weak Enhancer (Genic)	"ESN,GWD,LWK,YRI"	4	"ESN,GWD,LWK,YRI"	4	C	T	1.10E-06
1	3566632	rs546989541	Active TSS	"CEU,FIN,IBS,LWK,TSI"	5	"CEU,IBS,LWK,TSI"	4	T	C	3.19E-09
1	3566706	rs2251098	Active TSS	"CEU,FIN,IBS,TSI"	4	"CEU,FIN,IBS,TSI"	4	G	A	0
1	3572688	rs6663736	Acetylated Active Enhancer	"ASW,CHB,ESN,IBS,LWK,YRI"	6	"ASW,IBS,LWK,YRI"	4	T	C	6.11E-11
1	3589981	rs115997737	Acetylated Active Enhancer	"ASW,LWK,YRI"	3	"ASW,LWK,YRI"	3	C	T	2.55E-11
1	3590425	rs6671482	Acetylated Active Enhancer	"ASW,CEU,CHB,GWD,YRI"	5	YRI	1	A	G	2.26E-09
1	3594414	rs1122639	Acetylated Active Enhancer	"ESN,FIN,GWD,TSI,YRI"	5	"GWD,TSI,YRI"	3	C	T	4.94E-08
1	3595768	rs10910008	Active Enhancer	"ASW,FIN,GWD,IBS,LWK,YRI"	6	"ASW,FIN,IBS,LWK"	4	G	C	1.11E-16
1	3599470	rs543693711	Strong Transcription	"CEU,CHB,FIN,IBS,TSI,YRI"	6	"CHB,FIN,IBS"	3	T	G	9.71E-10
1	3599473	rs200152559	Strong Transcription	"CEU,CHB,FIN,IBS,TSI,YRI"	6	"CHB,FIN,IBS"	3	A	G	9.19E-10
1	3605097	rs1885872	Weak Enhancer (Genic)	"ASW,CHB,ESN,GWD,LWK,YRI"	6	"ASW,CHB,ESN,GWD,LWK,YRI"	6	G	A	0
1	3641123	rs6701784	CTCF Only	"CEU,CHB,FIN,GWD,TSI"	5	"FIN,GWD"	2	A	C	5.65E-07
1	3663986	rs550145597	Flanking Active TSS	"ESN,GWD,LWK,YRI"	4	"ESN,GWD,LWK,YRI"	4	C	G	1.34E-12
1	3688849	rs115228421	Flanking Active TSS	"ASW,CEU,ESN,FIN,IBS,LWK,TSI,YRI"	8	"ASW,ESN,IBS,LWK,TSI,YRI"	6	A	G	0
1	3689075	rs189577189	Flanking Active TSS	"ASW,CHB,FIN"	3	"ASW,CHB,FIN"	3	G	A	5.68E-07
1	3694438	rs71634368	Quiescent/Low	"CEU,ESN,FIN,GWD,IBS,LWK,YRI"	7	"GWD,LWK"	2	C	A	1.78E-08
1	3704041	rs7527973	Weak Enhancer (Genic)	"ASW,CEU,ESN,FIN,GWD,IBS,LWK,TSI,YRI"	9	"ASW,CEU,ESN,FIN,GWD,IBS,LWK,TSI,YRI"	9	C	T	0
1	3710179	rs9424285	Flanking Active TSS	"ASW,ESN,FIN,TSI"	4	"ESN,FIN"	2	A	G	2.59E-07
1	3717943	rs58013669	CTCF Only	"ASW,CEU,CHB,FIN,TSI"	5	"ASW,CEU,CHB,FIN,TSI"	5	T	C	0
1	3718070	rs60744170	CTCF Only	"CHB,FIN,TSI"	3	"CHB,FIN,TSI"	3	G	A	7.06E-07
1	3718244	rs12120684	CTCF Only	"ASW,CEU,FIN,IBS,LWK,TSI"	6	"FIN,IBS,LWK,TSI"	4	A	G	6.45E-10
1	3723203	rs4366262	Quiescent/Low	"CEU,GWD,LWK,YRI"	4	"GWD,YRI"	2	T	C	5.90E-10
1	3728061	rs12135894	Weak Enhancer	"ASW,IBS,LWK,TSI,YRI"	5	"IBS,TSI"	2	C	T	6.43E-08
1	3773733	rs13374773	Active TSS	"CEU,ESN,GWD,IBS,LWK"	5	"CEU,ESN,GWD"	3	C	A	6.10E-09
1	3807749	rs74530517	Active Enhancer (Genic)	"CHB,ESN,FIN,GWD"	4	"ESN,FIN,GWD"	3	C	T	2.52E-06
1	3816508	rs35131135	Active TSS	"ASW,CEU,ESN,FIN,GWD,IBS,LWK,TSI,YRI"	9	"ASW,CEU,ESN,FIN,GWD,IBS,LWK,TSI,YRI"	9	T	C	0
1	3816598	rs112821673	Active TSS	"ASW,CEU,CHB,ESN,FIN,GWD,IBS,LWK,TSI,YRI"	10	"ASW,CEU,CHB,ESN,FIN,GWD,IBS,LWK,TSI,YRI"	10	A	C	0
1	3816604	rs112886428	Active TSS	"ASW,CEU,ESN,FIN,GWD,IBS,LWK,TSI,YRI"	9	"ASW,CEU,ESN,FIN,GWD,IBS,LWK,TSI,YRI"	9	G	A	0
1	3816683	rs113529609	Active TSS	"ASW,CHB,ESN,FIN,GWD,IBS,LWK,TSI,YRI"	9	"ASW,ESN,FIN,GWD,LWK,TSI,YRI"	7	A	G	0
1	3817252	rs12741752	Active TSS	"ASW,CEU,CHB,IBS,TSI"	5	"IBS,TSI"	2	T	C	1.81E-08
1	3817260	rs10909825	Active TSS	"ASW,ESN,GWD,IBS,LWK,YRI"	6	"ASW,ESN,GWD,IBS,LWK,YRI"	6	C	T	0
1	3817605	rs12097125	Active TSS	"CEU,ESN,FIN,IBS,TSI,YRI"	6	"CEU,ESN,FIN,IBS"	4	T	C	0
1	3817632	rs3935779	Active TSS	"CEU,ESN,FIN,GWD,IBS,TSI,YRI"	7	"CEU,ESN,GWD,IBS"	4	T	G	0
1	3817661	rs3935778	Active TSS	"CEU,GWD,IBS,YRI"	4	"CEU,IBS"	2	T	C	7.75E-11
1	3817971	rs11811801	Active TSS	"ASW,CEU,ESN,GWD,IBS,LWK"	6	"ASW,CEU,ESN,GWD,IBS,LWK"	6	C	T	0
1	3820005	rs10909828	Quiescent/Low	"ASW,CHB,ESN,FIN,TSI,YRI"	6	"ESN,FIN,TSI,YRI"	4	G	A	2.49E-12
1	3839080	rs36197555	Weak Enhancer	"ASW,CEU,ESN,GWD,IBS,LWK,TSI,YRI"	8	"ASW,ESN,GWD,IBS,LWK,YRI"	6	A	G	2.50E-14
1	4087708	rs57920188	Weak Enhancer	"ASW,FIN,GWD,IBS,YRI"	5	"ASW,GWD,IBS,YRI"	4	T	G	2.87E-12
1	4087765	rs72852539	Weak Enhancer	"ASW,CEU,CHB,ESN,FIN,GWD,IBS,LWK,TSI,YRI"	10	"ASW,ESN,GWD,IBS,LWK,TSI,YRI"	7	G	C	0
1	4138409	rs371722938	Quiescent/Low	"CEU,FIN,GWD,IBS,TSI"	5	"CEU,FIN,GWD,IBS,TSI"	5	C	A	0
1	4323102	rs10799220	Quiescent/Low	"ASW,ESN,LWK,TSI,YRI"	5	"LWK,YRI"	2	T	C	4.34E-06
1	4327635	rs2101576	Weak Enhancer	"ASW,CEU,CHB,ESN,FIN,GWD,IBS,LWK,TSI,YRI"	10	"ASW,CEU,CHB,ESN,FIN,GWD,IBS,LWK,TSI,YRI"	10	C	T	0
1	4404344	rs16838750	Weak Enhancer	"ASW,CEU,CHB,ESN,FIN,GWD,IBS,LWK,YRI"	9	"ASW,CHB,FIN,GWD,IBS,LWK,YRI"	7	C	T	0
1	4852907	rs2411894	Weak Enhancer	"ASW,CHB,ESN,FIN,GWD,IBS,LWK,TSI,YRI"	9	"ASW,ESN,GWD,IBS,LWK,TSI,YRI"	7	C	T	0
1	4854325	rs7524648	Quiescent/Low	"ASW,CHB,FIN,GWD,IBS,TSI"	6	"ASW,CHB,FIN,GWD,IBS,TSI"	6	T	A	0
1	5790169	rs2649055	Repressed Polycomb	"CHB,IBS,TSI"	3	"IBS,TSI"	2	T	C	1.51E-06
1	6011183	rs6658969	Weak Transcription	"FIN,IBS,LWK,TSI"	4	"FIN,IBS"	2	G	A	6.71E-09
1	6279118	rs2092412	Weak Transcription	"CEU,ESN,LWK,YRI"	4	"CEU,ESN,LWK,YRI"	4	C	T	4.53E-09
1	6309319	rs1883608	Bivalent Enhancer	"ASW,GWD,LWK,YRI"	4	"ASW,GWD,LWK,YRI"	4	C	G	1.74E-12
1	6320649	rs61760840	Bivalent TSS	"ASW,GWD,LWK,YRI"	4	"GWD,LWK,YRI"	3	G	C	2.46E-07
1	6453639	rs11542479	Active TSS	"CHB,LWK,YRI"	3	"LWK,YRI"	2	G	A	2.26E-06
1	6474718	rs187081867	Active Enhancer	"GWD,LWK"	2	"GWD,LWK"	2	C	T	0
1	6500145	rs55787716	Bivalent Enhancer	"ASW,FIN,GWD,IBS,LWK,YRI"	6	"ASW,GWD,IBS,LWK,YRI"	5	T	G	4.44E-16
1	6505159	rs1056177950	CTCF Only	"CEU,ESN,FIN,GWD,IBS,LWK,YRI"	7	"CEU,IBS"	2	G	A	6.65E-08
1	6550505	rs11806429	Active TSS	"ASW,CEU,CHB,ESN,FIN,GWD,IBS,LWK,TSI,YRI"	10	"ASW,CEU,CHB,ESN,FIN,GWD,IBS,LWK,TSI,YRI"	10	C	T	0
1	6613858	rs4908921	Flanking Active TSS	"ASW,ESN,GWD,LWK,YRI"	5	"ASW,ESN,GWD,LWK,YRI"	5	T	C	3.22E-15
1	6613888	rs4908922	Flanking Active TSS	"ASW,ESN,GWD,LWK,YRI"	5	"ASW,ESN,GWD,LWK,YRI"	5	T	A	4.44E-16
1	6659505	rs2232460	Weak Enhancer (Genic)	"ASW,ESN,IBS,LWK"	4	"ASW,ESN,LWK"	3	A	G	3.03E-07
1	6662913	rs6674407	Active TSS	"ASW,CEU,CHB,FIN,LWK,TSI,YRI"	7	"FIN,YRI"	2	G	A	2.73E-10
1	6673780	rs12402498	Active TSS	"ASW,CEU,IBS,TSI,YRI"	5	"CEU,TSI,YRI"	3	C	G	1.27E-06
1	6685774	rs12127191	Active TSS	"ASW,CHB,ESN,FIN,GWD,LWK"	6	"ASW,ESN,GWD,LWK"	4	C	T	1.64E-14
1	6685851	rs12127219	Active TSS	"ASW,CEU,CHB,ESN,FIN,GWD,IBS,LWK,TSI,YRI"	10	"ASW,CEU,CHB,ESN,FIN,GWD,IBS,LWK,TSI,YRI"	10	C	A	0
1	6837155	rs74050914	Acetylated Active Enhancer	"ASW,CHB,ESN,FIN,GWD,IBS,LWK,TSI,YRI"	9	"ASW,CHB,ESN,FIN,GWD,IBS,LWK,TSI,YRI"	9	T	C	0
1	6837217	rs78278017	Acetylated Active Enhancer	"ASW,CEU,CHB,ESN,FIN,GWD,IBS,TSI,YRI"	9	"CHB,GWD"	2	T	C	3.32E-12
1	6952095	rs7513917	Quiescent/Low	"ASW,CEU,CHB,ESN,FIN,GWD,IBS,LWK,TSI,YRI"	10	"ASW,CEU,CHB,ESN,FIN,GWD,IBS,LWK,TSI,YRI"	10	A	C	0
1	7539174	rs75651384	Weak Enhancer	"ASW,CEU,CHB,ESN,FIN,GWD,IBS,LWK,YRI"	9	"ASW,CEU,CHB,ESN,FIN,GWD,IBS,LWK,YRI"	9	G	A	0
1	7609504	rs1193158	Active Enhancer	"CEU,FIN,GWD,LWK"	4	"GWD,LWK"	2	C	A	6.32E-13
1	7613850	rs7417202	Repressed Polycomb	"ASW,GWD,LWK"	3	"ASW,GWD,LWK"	3	G	A	7.99E-09
1	7613853	rs765514	Repressed Polycomb	"ASW,GWD,LWK"	3	"ASW,GWD,LWK"	3	G	A	9.96E-09
1	7843709	rs571578	Active TSS	"ASW,FIN,GWD,IBS,LWK,TSI,YRI"	7	"ASW,LWK,YRI"	3	A	T	6.27E-11
1	7843710	rs571577	Active TSS	"ASW,ESN,FIN,GWD,IBS,LWK,TSI,YRI"	8	"ASW,GWD,IBS,LWK,TSI,YRI"	6	A	C	1.11E-16
1	7844063	rs61772144	Active TSS	FIN	1	FIN	1	T	C	1.53E-08
1	7844443	rs2797687	Flanking Active TSS	"ESN,FIN,GWD,LWK,TSI,YRI"	6	"FIN,LWK,TSI,YRI"	4	G	T	4.86E-09
1	7887579	rs228697	Quiescent/Low	"CHB,FIN,IBS,LWK,TSI"	5	"CHB,FIN,IBS,LWK,TSI"	5	G	C	0
1	8014448	rs225115	Active TSS	"ASW,CEU,FIN,LWK,TSI"	5	"CEU,TSI"	2	C	T	4.52E-09
1	8021740	rs17523802	Active TSS	"CEU,CHB,FIN,GWD,IBS,LWK"	6	FIN	1	G	A	5.20E-07
1	8021973	rs35675666	Active TSS	"CEU,CHB,FIN,IBS,LWK,TSI"	6	"CEU,CHB,FIN,IBS,TSI"	5	G	T	0
1	8054293	rs11585541	Acetylated Active Enhancer	"CEU,ESN,FIN,IBS,TSI,YRI"	6	"CEU,FIN,IBS,TSI"	4	G	T	4.63E-10
1	8086515	rs554779389	Bivalent TSS	"ASW,ESN,GWD"	3	"ASW,ESN"	2	T	C	4.96E-07
1	8086999	rs225124	Bivalent TSS	"ASW,CHB,FIN,GWD,IBS"	5	"ASW,IBS"	2	C	T	4.30E-07
1	8164456	rs10864328	Active Enhancer	"ASW,ESN,GWD,IBS,YRI"	5	"ASW,YRI"	2	G	C	4.68E-08
1	8164460	rs10864329	Active Enhancer	"ASW,ESN,GWD,IBS,YRI"	5	"ASW,IBS,YRI"	3	G	A	2.13E-09
1	8229544	rs74053809	Active Enhancer	"ASW,ESN,LWK,YRI"	4	"ASW,ESN,LWK,YRI"	4	T	C	1.08E-13
1	8484823	rs301807	Acetylated Active Enhancer	"ASW,GWD,IBS,LWK,TSI,YRI"	6	"ASW,GWD,IBS,LWK,TSI,YRI"	6	G	A	0
1	8495519	rs17032575	Weak Enhancer	"ASW,ESN,GWD,LWK,YRI"	5	"ASW,ESN,GWD,YRI"	4	G	A	6.13E-13
1	8537289	rs1884352	Acetylated Active Enhancer	"ESN,GWD,LWK,TSI,YRI"	5	"ESN,GWD,LWK,TSI"	4	G	A	3.00E-08
1	8689768	rs76054905	Acetylated Active Enhancer	"ESN,LWK,YRI"	3	"ESN,LWK,YRI"	3	C	T	1.66E-06
1	8712743	rs6577514	Acetylated Active Enhancer	"ASW,ESN,GWD,IBS,LWK,YRI"	6	"ASW,ESN,GWD,IBS,LWK,YRI"	6	T	G	0
1	8761383	rs7551227	Active TSS	ASW	1	ASW	1	G	A	8.17E-07
1	8875902	rs780581651	Acetylated Active Enhancer	"CEU,CHB,FIN,IBS,TSI"	5	"CEU,FIN,IBS,TSI"	4	A	G	3.06E-08
1	8937773	rs201853842	Acetylated Active Enhancer (Genic)	"CEU,ESN"	2	"CEU,ESN"	2	A	C	0
1	8939310	rs1359591	Active TSS	"ESN,GWD,LWK,TSI,YRI"	5	"ESN,GWD,LWK,YRI"	4	G	A	4.07E-12
1	8960153	rs12034719	Active Enhancer	"ASW,CEU,ESN,FIN,GWD,IBS,TSI,YRI"	8	"ASW,CEU,ESN,FIN,GWD,IBS,YRI"	7	G	A	0
1	8960174	rs113890976	Active Enhancer	"ASW,ESN,GWD,LWK,YRI"	5	"ASW,ESN,GWD,LWK,YRI"	5	G	A	1.31E-14
1	9070831	rs56193987	Active Enhancer	"ASW,ESN,GWD,LWK,YRI"	5	"ASW,ESN,GWD,LWK,YRI"	5	A	G	0
1	9070997	rs61785783	Active Enhancer	"ASW,ESN,GWD,LWK,YRI"	5	"ASW,ESN,GWD,LWK,YRI"	5	T	C	0
1	9071098	rs61785784	Active Enhancer	"ASW,ESN,GWD,LWK,YRI"	5	"ASW,ESN,GWD,LWK,YRI"	5	C	T	0
1	9071125	rs11121294	Active Enhancer	"ASW,GWD,LWK,YRI"	4	"ASW,GWD,LWK,YRI"	4	T	C	1.27E-12
1	9071142	rs61785785	Active Enhancer	"ASW,ESN,GWD,LWK,YRI"	5	"ASW,ESN,GWD,LWK,YRI"	5	C	T	0
1	9071311	rs61785786	Active Enhancer	"ASW,CHB,ESN,GWD,LWK,YRI"	6	"ASW,LWK,YRI"	3	C	T	1.83E-08
1	9127458	rs3765962	Acetylated Active Enhancer (Genic)	"ASW,CEU,CHB,FIN,IBS,LWK,TSI,YRI"	8	"ASW,CEU,CHB,FIN,IBS,LWK,TSI,YRI"	8	T	A	0
1	9129867	rs3820034	Acetylated Active Enhancer	"ASW,CEU,CHB,FIN,IBS,TSI"	6	"ASW,CEU,CHB,FIN,IBS,TSI"	6	G	A	0
1	9136405	rs201624538	Active Enhancer	"ASW,CHB,GWD,LWK,YRI"	5	"ASW,GWD,YRI"	3	G	A	6.51E-12
1	9137939	rs34626390	Active Enhancer	"FIN,IBS"	2	"FIN,IBS"	2	C	T	4.71E-07
1	9205673	rs4243826	Active Enhancer	"ESN,FIN,IBS,LWK,YRI"	5	IBS	1	G	A	2.98E-06
1	9223160	rs797252	Active Enhancer	"ASW,CEU,CHB,ESN,FIN,TSI,YRI"	7	"ASW,CEU,CHB,ESN,FIN,TSI,YRI"	7	C	A	0
1	9291036	rs2157479	Active Enhancer	"CHB,FIN,TSI"	3	"CHB,TSI"	2	A	G	3.35E-06
1	9327387	rs1294015	CTCF Only	"ASW,FIN,IBS,TSI"	4	"FIN,IBS"	2	G	T	5.38E-11
1	9335745	rs6688233	Weak Enhancer	"ASW,CEU,CHB,ESN,FIN,GWD,IBS,LWK,TSI,YRI"	10	"ASW,CEU,CHB,ESN,FIN,GWD,IBS,LWK,TSI,YRI"	10	C	T	0
1	9336116	rs72641832	Flanking Active TSS	"CEU,ESN,FIN,IBS,LWK,TSI"	6	"CEU,ESN,FIN,IBS,LWK,TSI"	6	C	A	0
1	9352704	rs114709597	Bivalent TSS	"ASW,CEU,FIN,LWK,TSI"	5	"CEU,FIN,TSI"	3	C	G	2.11E-07
1	9352808	rs189842794	Bivalent TSS	"ASW,CEU,FIN,IBS,TSI"	5	"ASW,CEU,FIN,IBS,TSI"	5	G	T	5.78E-14
1	9355268	rs61783473	CTCF Only	"ASW,CEU,FIN,IBS,TSI,YRI"	6	"CEU,FIN,IBS"	3	A	T	6.27E-09
1	9355278	rs4080311	CTCF Only	"CHB,IBS,YRI"	3	"CHB,IBS,YRI"	3	T	A	4.11E-14
1	9355282	rs4989532	CTCF Only	"CHB,IBS,YRI"	3	"CHB,IBS,YRI"	3	T	A	0
1	9422875	rs552230	Weak Enhancer	"GWD,YRI"	2	"GWD,YRI"	2	A	C	3.06E-13
1	9483388	rs12145857	Bivalent Enhancer	"CEU,FIN,GWD,IBS,LWK,TSI,YRI"	7	"LWK,TSI"	2	G	A	1.50E-09
1	9486608	rs9442581	Acetylated Active Enhancer	"CEU,CHB,IBS,TSI"	4	"CEU,CHB,IBS"	3	C	T	4.93E-12
1	9486622	rs67798200	Acetylated Active Enhancer	"CEU,CHB,TSI"	3	"CEU,CHB"	2	A	C	6.91E-09
1	9634838	rs12123479	Strong Transcription	"CHB,YRI"	2	CHB	1	A	G	3.49E-10
1	9648918	rs7554503	Active TSS	"ASW,ESN,GWD,YRI"	4	"ESN,GWD,YRI"	3	G	A	7.66E-15
1	9652741	rs115849843	Weak Enhancer	"ASW,CHB,ESN,GWD,LWK,YRI"	6	"ASW,ESN,GWD,LWK,YRI"	5	G	A	4.91E-11
1	9652744	rs370964952	Weak Enhancer	"ASW,CHB,ESN,GWD,LWK,YRI"	6	"ASW,ESN,GWD,YRI"	4	C	T	1.53E-10
1	9686383	rs116601365	Acetylated Active Enhancer	"ASW,ESN,GWD,LWK,YRI"	5	"ASW,GWD,LWK,YRI"	4	C	T	0
1	9690797	rs150157031	Active TSS	"ASW,CHB,ESN,GWD,LWK,YRI"	6	"ASW,ESN,GWD,YRI"	4	T	C	1.89E-09
1	9704084	rs12038208	Active Enhancer	"ASW,CHB,ESN,GWD,LWK,YRI"	6	"ASW,CHB,ESN,GWD,YRI"	5	A	C	9.88E-15
1	9712006	rs78800005	Active TSS	"ASW,CEU,ESN,GWD,LWK,TSI"	6	"ASW,ESN,GWD,LWK"	4	C	T	1.07E-11
1	9715409	rs57834427	Acetylated Active Enhancer	"ASW,ESN,GWD,IBS,TSI"	5	"ASW,ESN,GWD,IBS"	4	G	A	3.37E-07
1	9771789	rs7516129	Strong Transcription	"ESN,GWD,LWK,YRI"	4	"GWD,YRI"	2	C	A	7.18E-08
1	9771798	rs76143306	Strong Transcription	"ESN,LWK,YRI"	3	"LWK,YRI"	2	G	A	3.25E-11
1	9924410	rs1220407	Active Enhancer	"ASW,GWD,LWK,YRI"	4	"ASW,GWD,LWK,YRI"	4	T	C	2.81E-07
1	9924520	rs1220409	Active Enhancer	"CEU,CHB,GWD,IBS,YRI"	5	"CEU,CHB"	2	G	A	1.94E-07
1	9924677	rs1220411	Active Enhancer	"ASW,CEU,CHB,ESN,FIN,GWD,IBS,LWK,TSI,YRI"	10	"ASW,CEU,CHB,ESN,FIN,GWD,IBS,LWK,TSI,YRI"	10	C	T	0
1	9964153	rs72858064	Active Enhancer	"ASW,ESN,GWD,LWK,YRI"	5	"ASW,ESN,GWD,LWK,YRI"	5	G	A	7.08E-09
1	9970110	rs186980222	Active TSS	"ASW,ESN,GWD,LWK,YRI"	5	"ASW,ESN,GWD,LWK,YRI"	5	G	T	2.74E-11
1	9970236	rs190756141	Flanking Active TSS	"ESN,LWK,YRI"	3	"LWK,YRI"	2	A	C	2.29E-13
1	9970471	rs112860082	Flanking Active TSS	"ASW,CEU,CHB,ESN,FIN,GWD,IBS,LWK,TSI,YRI"	10	"ASW,CEU,CHB,ESN,FIN,GWD,IBS,LWK,TSI,YRI"	10	A	G	0
1	9970486	rs193174306	Flanking Active TSS	"ASW,ESN,GWD,LWK,YRI"	5	"ASW,ESN,GWD,LWK,YRI"	5	G	A	0
1	10020894	rs6673580	Active Enhancer	"ASW,ESN,LWK,YRI"	4	"ASW,ESN,LWK,YRI"	4	G	T	8.64E-08
1	10092771	rs182978540	Active TSS	"FIN,LWK,YRI"	3	"FIN,LWK,YRI"	3	T	G	2.17E-07
1	10230506	rs17034563	Active Enhancer	"ASW,CEU,ESN,IBS,TSI,YRI"	6	"ASW,CEU,ESN,YRI"	4	G	T	1.38E-14
1	10233756	rs9783053	Acetylated Active Enhancer (Genic)	"ASW,CEU,CHB,ESN,FIN,GWD,IBS,LWK,TSI"	9	"ASW,CEU,ESN,FIN,GWD,IBS,LWK,TSI"	8	A	G	0
1	10233943	rs12078482	Active Enhancer (Genic)	"ASW,CEU,ESN,IBS,LWK,YRI"	6	"ASW,ESN,IBS,LWK,YRI"	5	G	C	0
1	10233947	rs12078483	Active Enhancer (Genic)	"ASW,CEU,ESN,IBS,LWK,YRI"	6	"ASW,ESN,LWK,YRI"	4	G	A	0
1	10234035	rs12074936	Active Enhancer (Genic)	"ASW,CEU,ESN,FIN,GWD,IBS,LWK,TSI,YRI"	9	"ASW,CEU,ESN,GWD,LWK,TSI,YRI"	7	T	C	0
1	10311983	rs12407992	Weak Enhancer	"ASW,CHB,FIN,GWD,TSI,YRI"	6	"ASW,CHB,FIN,GWD,TSI,YRI"	6	A	C	7.10E-12
1	10313872	rs78350209	Weak Enhancer	"ASW,ESN,GWD,LWK,YRI"	5	"ASW,ESN,LWK,YRI"	4	A	C	1.71E-06
1	10448260	rs11121557	Active Enhancer	"CHB,FIN"	2	"CHB,FIN"	2	G	T	3.77E-07
1	10458480	rs6674949	Flanking Active TSS	"CEU,CHB,FIN,IBS,TSI"	5	"CEU,CHB,FIN,IBS,TSI"	5	G	A	4.88E-15
1	10486123	rs111704721	Quiescent/Low	"ASW,CEU,TSI"	3	"ASW,TSI"	2	T	C	6.52E-08
1	10490385	rs556332764	Flanking Active TSS	"ASW,ESN,LWK,YRI"	4	"ASW,ESN,LWK,YRI"	4	G	A	0
1	10490522	rs116395144	Active TSS	"CHB,ESN,FIN,IBS,LWK"	5	"CHB,ESN,FIN"	3	C	T	1.64E-08
1	10490757	rs551547115	Active TSS	"ESN,YRI"	2	YRI	1	A	C	1.97E-06
1	10490789	rs6662684	Active TSS	"ASW,CEU,CHB,ESN,FIN,GWD,IBS,LWK,TSI"	9	"ASW,CEU,CHB,FIN,GWD,IBS,LWK,TSI"	8	G	C	0
1	10490799	rs144221737	Active TSS	"CEU,CHB,ESN,FIN,GWD,IBS,LWK,TSI"	8	"CHB,FIN,LWK"	3	G	A	2.22E-16
1	10752529	rs59467891	Active Enhancer	"ASW,ESN,GWD"	3	"ASW,ESN,GWD"	3	A	G	9.10E-10
1	10755035	rs549652541	Bivalent TSS	"CHB,GWD,LWK"	3	"CHB,GWD,LWK"	3	T	G	3.34E-08
1	10816193	rs77674854	Repressed Polycomb	"ESN,GWD,LWK"	3	"ESN,GWD,LWK"	3	C	T	3.86E-06
1	10970184	rs4845847	CTCF Only	"FIN,LWK,TSI"	3	"FIN,TSI"	2	G	T	3.80E-06
1	10978316	rs1280971	Repressed Polycomb	"ASW,ESN,FIN,GWD,YRI"	5	"ASW,ESN,FIN,GWD"	4	A	G	5.95E-11
1	11000276	rs12755921	Acetylated Active Enhancer	"CHB,ESN,FIN,GWD,IBS"	5	"GWD,IBS"	2	G	A	3.75E-06
1	11028623	rs74052097	Acetylated Active Enhancer	"CEU,CHB,IBS,LWK"	4	"CEU,CHB,LWK"	3	T	C	1.98E-07
1	11028631	rs74052098	Acetylated Active Enhancer	"CEU,CHB,IBS,LWK"	4	LWK	1	T	G	7.20E-08
1	11029552	rs74052099	Active Enhancer	"ASW,CEU,CHB,ESN,GWD,IBS,LWK,TSI"	8	"ASW,CEU,CHB,ESN,GWD,LWK,TSI"	7	T	C	0
1	11046182	rs747364338	Acetylated Active Enhancer	"ASW,CEU,CHB,ESN,FIN,GWD,IBS,LWK,TSI,YRI"	10	"ASW,CEU,CHB,ESN,FIN,GWD,IBS,LWK,TSI,YRI"	10	G	A	0
1	11046184	rs116001217	Acetylated Active Enhancer	"ASW,CEU,CHB,ESN,FIN,GWD,IBS,LWK,TSI,YRI"	10	"ASW,CEU,CHB,ESN,FIN,GWD,IBS,LWK,TSI,YRI"	10	G	A	0
1	11046186	rs149150033	Acetylated Active Enhancer	"ASW,CEU,CHB,ESN,FIN,GWD,IBS,LWK,TSI,YRI"	10	"ASW,CEU,CHB,ESN,FIN,GWD,IBS,LWK,TSI,YRI"	10	G	A	0
1	11046200	rs553234534	Acetylated Active Enhancer	"ASW,CEU,CHB,ESN,FIN,GWD,IBS,LWK,TSI,YRI"	10	"ASW,CEU,ESN,FIN,GWD,IBS,LWK,TSI,YRI"	9	G	A	0
1	11046538	rs60216355	Acetylated Active Enhancer	"CEU,FIN,GWD,IBS,LWK"	5	"CEU,FIN,IBS,LWK"	4	C	T	1.76E-13
1	11046560	rs58092391	Acetylated Active Enhancer	"CEU,FIN,GWD,IBS,LWK"	5	"CEU,IBS,LWK"	3	G	A	5.43E-10
1	11046565	rs113663169	Acetylated Active Enhancer	"CEU,FIN,GWD,IBS,LWK"	5	"CEU,FIN,GWD,IBS,LWK"	5	C	T	3.47E-11
1	11046598	rs145469852	Acetylated Active Enhancer	"CEU,FIN,GWD,IBS,LWK"	5	"CEU,FIN,GWD,IBS"	4	C	T	3.61E-11
1	11046719	rs115503051	Acetylated Active Enhancer	"ESN,GWD,LWK,YRI"	4	"ESN,LWK,YRI"	3	T	C	3.68E-06
1	11046909	rs56158081	Acetylated Active Enhancer	"ASW,ESN,GWD,LWK,TSI,YRI"	6	"ASW,GWD,LWK,YRI"	4	A	T	7.77E-16
1	11073323	rs61775597	Active TSS	"ASW,CEU,ESN,FIN,GWD,TSI"	6	"ASW,CEU,TSI"	3	C	A	3.59E-10
1	11113047	rs12117813	Weak Enhancer	"CHB,ESN,GWD,LWK,YRI"	5	"CHB,LWK"	2	C	G	4.84E-06
1	11120256	rs78102922	Active TSS	"ASW,ESN,GWD,IBS,YRI"	5	ASW	1	C	T	6.08E-08
1	11211395	rs17036414	Weak Transcription	"ASW,CHB,ESN,GWD,LWK,YRI"	6	"ASW,CHB,ESN,LWK,YRI"	5	A	G	0
1	11393007	rs2982378	Quiescent/Low	"ASW,CEU,CHB,LWK,YRI"	5	"ASW,CHB,LWK,YRI"	4	A	G	0
1	11395581	rs74052976	Active Enhancer	"ASW,ESN,GWD,LWK,YRI"	5	"ASW,ESN,GWD"	3	G	A	3.23E-08
1	11395586	rs2744836	Active Enhancer	"ASW,CHB,ESN,GWD,IBS,LWK,TSI,YRI"	8	"ASW,CHB,ESN,GWD,IBS,LWK,TSI,YRI"	8	G	A	0
1	11395771	rs2993664	Active Enhancer	"ASW,ESN,GWD,LWK,YRI"	5	"ASW,ESN,GWD,LWK"	4	T	C	9.88E-11
1	11538533	rs12121419	Repressed Polycomb	"CEU,FIN,IBS,TSI"	4	"CEU,FIN,IBS,TSI"	4	T	C	3.82E-11
1	11539096	rs373446795	Bivalent TSS	"ASW,ESN,GWD,LWK,YRI"	5	"ASW,ESN,GWD,LWK,YRI"	5	C	T	1.33E-10
1	11582640	rs61773863	Quiescent/Low	"ASW,CEU,ESN,FIN,GWD,IBS,LWK,TSI,YRI"	9	"ASW,CEU,ESN,FIN,GWD,IBS,LWK,TSI,YRI"	9	G	A	0
1	11714920	rs574654112	Flanking Active TSS	"ASW,ESN,GWD,LWK,YRI"	5	"ASW,ESN,GWD,LWK,YRI"	5	T	C	0
1	11727678	rs9430591	Active Enhancer (Genic)	"ASW,GWD,YRI"	3	"ASW,GWD,YRI"	3	T	C	1.05E-12
1	11797024	rs12116971	Acetylated Active Enhancer	"ESN,GWD,LWK,TSI,YRI"	5	"ESN,GWD,TSI,YRI"	4	G	T	0
1	11809402	rs11121820	CTCF Only	"ASW,CEU,CHB,ESN,FIN,GWD,IBS,LWK,TSI,YRI"	10	"ASW,CEU,CHB,ESN,FIN,GWD,IBS,LWK,TSI,YRI"	10	T	G	0
1	11843919	rs6703535	Weak Enhancer	"LWK,TSI,YRI"	3	"TSI,YRI"	2	G	A	2.38E-06
1	11865236	rs17367629	Active TSS	"ASW,CEU,CHB,ESN,FIN,GWD,IBS,LWK,YRI"	9	"ASW,CEU,CHB,ESN,FIN,LWK"	6	C	T	0
1	11865804	rs13306561	Active TSS	"ASW,CEU,CHB,ESN,FIN,GWD,IBS,LWK,TSI,YRI"	10	"ASW,CEU,CHB,ESN,FIN,GWD,IBS,LWK,TSI,YRI"	10	A	G	0
1	11866082	rs562529887	Active TSS	GWD	1	GWD	1	T	C	3.94E-07
1	11874855	rs149393118	Acetylated Active Enhancer	"CEU,CHB,ESN,FIN,LWK,TSI,YRI"	7	"CEU,CHB,FIN,LWK,TSI"	5	C	T	8.04E-14
1	11874872	rs144795462	Acetylated Active Enhancer	"CEU,CHB,ESN,FIN,LWK,TSI,YRI"	7	"CEU,CHB,TSI"	3	A	G	5.76E-13
1	11874993	rs143553702	Acetylated Active Enhancer	"CEU,CHB,FIN,IBS"	4	"CEU,CHB,IBS"	3	C	G	4.29E-06
1	11925781	rs1318408	CTCF Only	"ESN,LWK,TSI,YRI"	4	"LWK,YRI"	2	A	G	6.79E-08
1	11967905	rs6662295	Flanking Active TSS	"CHB,GWD,IBS,TSI,YRI"	5	"CHB,IBS,TSI,YRI"	4	G	C	5.33E-11
1	11968273	rs6684539	Active TSS	"ESN,FIN,GWD,LWK,YRI"	5	"ESN,GWD,LWK,YRI"	4	A	G	2.22E-16
1	11968356	rs11121840	Active TSS	"ESN,GWD,LWK,YRI"	4	"ESN,GWD,LWK,YRI"	4	G	A	0
1	11968360	rs12754681	Active TSS	"ESN,LWK,YRI"	3	"LWK,YRI"	2	T	C	5.17E-08
1	11968380	rs12065911	Active TSS	"ESN,FIN,GWD,LWK,YRI"	5	"ESN,FIN,GWD,LWK,YRI"	5	C	T	0
1	11968382	rs75451252	Active TSS	"ESN,FIN,GWD,LWK,YRI"	5	"ESN,FIN,GWD,LWK,YRI"	5	A	G	0
1	11968395	rs12092731	Active TSS	"CEU,CHB,ESN,FIN,GWD,LWK,YRI"	7	"CEU,ESN,FIN,GWD,LWK,YRI"	6	T	C	0
1	11968406	rs12092734	Active TSS	"CEU,CHB,ESN,FIN,GWD,IBS,LWK,TSI,YRI"	9	"CEU,ESN,FIN,GWD,LWK,TSI,YRI"	7	T	C	0
1	11968570	rs12403427	Active TSS	"ASW,CEU,CHB,ESN,FIN,GWD,IBS,LWK,TSI,YRI"	10	"ASW,CEU,CHB,ESN,FIN,IBS,TSI,YRI"	8	C	T	0
1	11969985	rs12401459	Active TSS	"ASW,CEU,ESN,FIN,GWD,IBS,TSI"	7	"CEU,GWD,IBS"	3	G	A	6.87E-11
1	11969994	rs200354913	Active TSS	"CHB,ESN,FIN,GWD,IBS,YRI"	6	ESN	1	T	G	2.39E-06
1	12040404	rs2180181	Active TSS	"GWD,LWK,YRI"	3	"GWD,LWK,YRI"	3	C	T	3.18E-06
1	12040479	rs920882906	Active TSS	"ASW,CEU,CHB,ESN,IBS,TSI"	6	"ASW,CEU,CHB,TSI"	4	T	C	1.30E-10
1	12042261	rs2236055	Acetylated Active Enhancer (Genic)	"ASW,CEU,CHB,ESN,FIN,GWD,IBS,TSI,YRI"	9	"ASW,CEU,CHB,ESN,IBS,TSI,YRI"	7	A	G	0
1	12066113	rs74052925	Active Enhancer (Genic)	"ASW,ESN,GWD,LWK,YRI"	5	"ASW,ESN,GWD,YRI"	4	C	T	8.99E-09
1	12099345	rs35249183	Active Enhancer	"CEU,FIN,IBS"	3	"FIN,IBS"	2	G	A	4.70E-06
1	12100942	rs71647030	Acetylated Active Enhancer	"CEU,FIN,GWD,IBS,LWK,TSI"	6	"CEU,IBS,LWK,TSI"	4	A	T	2.14E-14
1	12113240	rs6662024	Active Enhancer	"ASW,CEU,FIN,GWD,IBS,LWK,YRI"	7	"ASW,CEU,GWD,IBS,YRI"	5	G	A	2.22E-11
1	12113558	rs11121852	Active Enhancer	"ESN,GWD,IBS,TSI"	4	"ESN,GWD,IBS"	3	T	C	4.24E-07
1	12116495	rs12144384	Acetylated Active Enhancer	"ASW,CEU,CHB,ESN,FIN,GWD,IBS,LWK,TSI,YRI"	10	"ASW,CEU,CHB,ESN,FIN,GWD,IBS,LWK,TSI,YRI"	10	T	C	0
1	12116502	rs12143590	Acetylated Active Enhancer	"ASW,CEU,CHB,ESN,FIN,GWD,IBS,LWK,TSI,YRI"	10	"ASW,CEU,CHB,ESN,FIN,GWD,IBS,LWK,TSI,YRI"	10	A	G	0
1	12116766	rs12143668	Acetylated Active Enhancer	"ASW,CEU,ESN,FIN,GWD,IBS,LWK,TSI"	8	"ASW,CEU,ESN,FIN,IBS,LWK,TSI"	7	A	G	0
1	12206652	rs641941	Active Enhancer	"CEU,CHB,FIN,GWD,IBS,LWK"	6	LWK	1	G	A	1.03E-07
1	12209360	rs599098	Acetylated Active Enhancer	"ASW,ESN,GWD,LWK"	4	"ASW,ESN,GWD"	3	T	C	2.23E-06
1	12212385	rs11583360	Acetylated Active Enhancer	"ESN,GWD,IBS,LWK,TSI"	5	"LWK,TSI"	2	G	T	2.70E-06
1	12218621	rs915207455	Active Enhancer	"ASW,CEU,CHB,ESN,FIN,IBS,YRI"	7	"ASW,CEU,CHB,FIN,IBS,YRI"	6	G	A	0
1	12256941	rs17883122	Active Enhancer (Genic)	"ESN,IBS,LWK"	3	"ESN,IBS,LWK"	3	G	C	5.61E-08
1	12264355	rs235219	Active Enhancer (Genic)	"CEU,FIN,IBS,TSI"	4	"CEU,FIN,IBS,TSI"	4	G	A	0
1	12538204	rs78091784	Quiescent/Low	"CEU,CHB,FIN,IBS,TSI"	5	"CEU,CHB,FIN,IBS,TSI"	5	A	C	0
1	12626261	rs6541039	Quiescent/Low	"CEU,IBS,TSI"	3	"CEU,IBS,TSI"	3	C	T	7.71E-12
1	12626262	rs74751384	Quiescent/Low	"ASW,CEU,GWD,IBS,TSI"	5	"CEU,GWD,IBS,TSI"	4	A	G	5.03E-11
1	12664523	rs75296446	Bivalent Enhancer	"ASW,ESN,GWD,LWK,YRI"	5	"ASW,ESN,GWD,LWK,YRI"	5	C	A	9.36E-12
1	12679782	rs59810721	Bivalent TSS	"CEU,FIN,IBS,TSI"	4	"CEU,FIN,IBS,TSI"	4	C	A	2.83E-12
1	12891345	rs78485903	Repressed Polycomb	FIN	1	FIN	1	C	T	0
1	12907885	rs848418	Quiescent/Low	"CHB,YRI"	2	"CHB,YRI"	2	T	C	0
1	14080682	rs1203682	Acetylated Active Enhancer (Genic)	"ASW,CEU,CHB,FIN,IBS,LWK,TSI"	7	"ASW,CEU,CHB,FIN,IBS,LWK,TSI"	7	G	C	0
1	14124098	rs2281170	Active Enhancer (Genic)	"CEU,CHB,ESN,FIN,IBS,LWK,YRI"	7	"CEU,ESN,IBS,LWK,YRI"	5	G	A	5.00E-15
1	14124110	rs2281169	Active Enhancer (Genic)	"CEU,CHB,ESN,FIN,IBS,LWK,YRI"	7	"CEU,CHB,ESN,IBS,LWK,YRI"	6	A	G	2.22E-16
1	15058435	rs12093159	Weak Enhancer	"ASW,CHB,IBS,TSI"	4	"ASW,IBS"	2	A	T	3.21E-06
1	15058578	rs56758486	Weak Enhancer	"ASW,CHB,GWD,IBS,LWK,TSI,YRI"	7	"ASW,CHB,YRI"	3	G	A	3.09E-10
1	15068997	rs6660333	Bivalent Enhancer	"ASW,CEU,CHB,ESN,LWK,TSI,YRI"	7	"ASW,CEU,LWK,TSI,YRI"	5	A	G	2.22E-16
1	15438990	rs10803354	Weak Enhancer	"CEU,GWD,TSI,YRI"	4	"CEU,GWD,TSI,YRI"	4	A	G	3.04E-06
1	15479264	rs199583031	Bivalent TSS	"ASW,CEU,FIN,GWD,IBS,LWK,TSI,YRI"	8	"ASW,CEU,FIN,GWD,IBS,LWK,TSI,YRI"	8	C	A	0
1	15479265	rs767354035	Bivalent TSS	"ASW,CEU,FIN,GWD,IBS,LWK,TSI,YRI"	8	"ASW,CEU,FIN,GWD,IBS,LWK,TSI,YRI"	8	G	A	0
1	15479283	rs1076726	Bivalent TSS	"CEU,FIN,IBS,TSI,YRI"	5	"CEU,FIN,IBS,TSI,YRI"	5	G	A	8.39E-11
1	15480048	rs742675	Bivalent TSS	"ASW,CEU,CHB,FIN,IBS,LWK,TSI"	7	"ASW,CEU,CHB,FIN,IBS,LWK,TSI"	7	G	A	0
1	15482706	rs6683240	Acetylated Active Enhancer	"ESN,LWK,TSI,YRI"	4	ESN	1	G	A	2.33E-07
1	15482876	rs6667628	Acetylated Active Enhancer	"ASW,CEU,ESN,GWD,IBS,LWK,TSI,YRI"	8	"ESN,LWK"	2	G	A	1.13E-14
1	15482932	rs4661582	Acetylated Active Enhancer	"ASW,ESN,GWD,LWK,TSI"	5	"LWK,TSI"	2	T	C	9.61E-09
1	15483051	rs748718272	Acetylated Active Enhancer	"ASW,ESN,GWD,IBS,LWK,TSI,YRI"	7	"ASW,ESN,GWD,LWK"	4	T	C	0
1	15483151	rs6429716	Acetylated Active Enhancer	"ASW,ESN,GWD,LWK,YRI"	5	"ASW,ESN,GWD,YRI"	4	G	C	6.69E-09
1	15483191	rs6429717	Acetylated Active Enhancer	"ASW,ESN,GWD,LWK,YRI"	5	"ASW,GWD"	2	A	C	7.11E-07
1	15514846	rs72642311	Weak Enhancer	"CEU,ESN,FIN,IBS,LWK,TSI,YRI"	7	"CEU,ESN,FIN,IBS,TSI,YRI"	6	G	A	0
1	15514888	rs72642312	Weak Enhancer	"CEU,ESN,FIN,IBS,LWK,TSI,YRI"	7	"CEU,ESN,FIN,IBS,TSI,YRI"	6	C	T	0
1	15558387	rs57765166	Active Enhancer	"ASW,ESN,FIN,GWD,YRI"	5	FIN	1	T	C	4.04E-06
1	15571526	rs1752022	Weak Enhancer	"ASW,CHB,FIN,GWD,LWK,YRI"	6	"FIN,GWD,YRI"	3	T	C	5.44E-08
1	15573689	rs1780596	Flanking Active TSS	"ESN,FIN,IBS,LWK"	4	"FIN,IBS,LWK"	3	NA	NA	2.43E-09
1	15573711	rs1752018	Flanking Active TSS	"CEU,FIN,IBS,LWK,TSI"	5	"CEU,FIN,IBS,TSI"	4	A	C	0
1	15573758	rs1780597	Flanking Active TSS	"ESN,FIN,IBS,LWK,TSI"	5	"FIN,LWK"	2	A	G	3.70E-08
1	15573775	rs1780598	Flanking Active TSS	"CEU,CHB,FIN,IBS,TSI"	5	"CHB,FIN,IBS"	3	G	A	0
1	15575812	rs1752011	Bivalent Enhancer	"CEU,FIN,IBS,LWK,TSI"	5	"CEU,FIN,IBS,TSI"	4	C	T	9.19E-12
1	15711053	rs9919124	Flanking Active TSS	"ASW,ESN,GWD,LWK,YRI"	5	"ASW,ESN,GWD,LWK,YRI"	5	T	A	0
1	15759226	rs57458042	Quiescent/Low	"CEU,CHB,FIN,IBS,YRI"	5	"CEU,CHB,FIN,IBS,YRI"	5	C	G	1.18E-10
1	15761502	rs79433561	Quiescent/Low	"ASW,CEU,CHB,ESN,FIN,GWD,IBS,YRI"	8	"ASW,CEU,ESN,FIN,GWD,IBS,YRI"	7	T	C	0
1	15782128	rs758764412	Bivalent Enhancer	"ASW,CEU,CHB,ESN,FIN,GWD,IBS,LWK,TSI,YRI"	10	"ASW,CEU,CHB,ESN,FIN,IBS,LWK,TSI,YRI"	9	C	T	0
1	15782147	rs12022444	Bivalent Enhancer	"CEU,CHB,FIN,IBS,TSI"	5	"CHB,FIN,IBS,TSI"	4	T	G	1.11E-16
1	15782170	rs532633	Bivalent Enhancer	"ASW,CHB,ESN,FIN,IBS,LWK,TSI,YRI"	8	"ASW,CHB,ESN,FIN,IBS,LWK,TSI,YRI"	8	A	G	0
1	15782344	rs6702946	Bivalent Enhancer	"CEU,FIN,IBS,TSI"	4	"CEU,IBS,TSI"	3	G	A	5.66E-09
1	15847913	rs7533287	Quiescent/Low	"ASW,ESN,GWD,LWK,TSI,YRI"	6	"ASW,ESN,LWK,YRI"	4	G	T	1.24E-09
1	15850603	rs4645983	Active TSS	"ASW,CEU,CHB,ESN,FIN,GWD,IBS,LWK,TSI,YRI"	10	"ASW,CEU,ESN,FIN,GWD,IBS,LWK,TSI,YRI"	9	G	A	0
1	15850613	rs1052571	Active TSS	"ASW,CEU,CHB,ESN,FIN,GWD,IBS,LWK,TSI,YRI"	10	"ASW,CEU,CHB,ESN,FIN,GWD,IBS,LWK,TSI,YRI"	10	G	A	0
1	15911597	rs6687585	Bivalent TSS	"ASW,CEU,FIN,GWD,IBS,TSI"	6	"ASW,CEU,FIN,GWD,IBS,TSI"	6	A	G	0
1	15922518	rs58425551	Repressed Polycomb	"ASW,ESN,GWD,TSI,YRI"	5	"ASW,ESN,GWD,TSI"	4	A	G	1.08E-14
1	15929905	rs72645887	Flanking Active TSS	"ASW,CEU,GWD,IBS,LWK"	5	CEU	1	G	C	2.24E-07
1	15929922	rs72645888	Flanking Active TSS	"ASW,CEU,FIN,GWD,IBS,YRI"	6	"ASW,CEU,FIN,GWD"	4	C	A	4.51E-10
1	15930251	rs72645889	Flanking Active TSS	"ASW,CEU,ESN,FIN,GWD,IBS,LWK,TSI,YRI"	9	"CEU,ESN,FIN,GWD,IBS,LWK,YRI"	7	T	G	0
1	15943741	rs115844652	Active TSS	"ASW,ESN,GWD,YRI"	4	"ASW,ESN,GWD,YRI"	4	T	C	2.55E-13
1	15945140	rs72647113	Active TSS	"ASW,CEU,ESN,FIN,GWD,IBS,LWK,TSI,YRI"	9	"ASW,CEU,ESN,FIN,GWD,IBS,LWK,TSI,YRI"	9	G	C	0
1	15946877	rs1122386	Acetylated Active Enhancer (Genic)	"ASW,CEU,FIN,IBS,LWK,TSI,YRI"	7	"ASW,CEU,LWK,TSI,YRI"	5	C	T	1.11E-16
1	16023530	rs72878901	Acetylated Active Enhancer	"CEU,ESN,IBS,LWK,YRI"	5	"ESN,LWK,YRI"	3	G	A	2.43E-07
1	16038836	rs34294388	Weak Enhancer	"CEU,CHB,GWD,LWK,YRI"	5	"CHB,LWK,YRI"	3	A	G	5.96E-10
1	16038879	rs35699044	Weak Enhancer	"ESN,GWD,LWK,YRI"	4	"ESN,GWD,LWK,YRI"	4	G	C	3.55E-15
1	16115759	rs2862159	Weak Enhancer	"ASW,CEU,CHB,FIN,GWD,LWK,TSI"	7	"CEU,FIN,GWD,LWK"	4	T	A	5.65E-11
1	16115760	rs2862160	Weak Enhancer	"ASW,CEU,FIN,GWD,LWK,TSI"	6	"FIN,GWD"	2	A	T	3.54E-09
1	16162471	rs4661666	Active TSS	"ASW,CEU,CHB,ESN,FIN,GWD,IBS,LWK,TSI,YRI"	10	"ASW,CEU,CHB,ESN,FIN,GWD,IBS,LWK,TSI,YRI"	10	C	A	0
1	16162472	rs11799354	Active TSS	"ASW,CEU,FIN,GWD,LWK,TSI"	6	GWD	1	T	C	1.74E-06
1	16163606	rs72882556	Acetylated Active Enhancer	"ASW,ESN,GWD,LWK,YRI"	5	"ASW,GWD,LWK,YRI"	4	T	G	0
1	16276482	rs72893633	Acetylated Active Enhancer	"ESN,GWD,YRI"	3	"ESN,YRI"	2	G	A	1.76E-08
1	16290638	rs59845939	Acetylated Active Enhancer	"ASW,ESN,GWD,LWK"	4	"ASW,ESN,GWD,LWK"	4	C	A	1.79E-08
1	16291470	rs3979178	Acetylated Active Enhancer	"CEU,ESN,IBS,LWK,TSI,YRI"	6	"CEU,IBS,LWK,TSI"	4	G	A	4.81E-13
1	16341342	rs11552856	Active Enhancer	"CEU,GWD,YRI"	3	CEU	1	C	A	1.33E-06
1	16341354	rs1048245	Active Enhancer	"ASW,CHB,ESN,FIN,GWD,IBS,LWK,TSI,YRI"	9	"CHB,ESN,FIN,GWD,IBS,LWK,TSI,YRI"	8	G	T	0
1	16353400	rs9442216	Repressed Polycomb	"ASW,ESN,GWD,LWK,YRI"	5	"ASW,ESN,GWD,LWK,YRI"	5	C	T	4.44E-16
1	16353415	rs111900551	Repressed Polycomb	"ASW,ESN,GWD,LWK,YRI"	5	"ASW,ESN,GWD,LWK,YRI"	5	A	C	0
1	16353482	rs67179509	Repressed Polycomb	"ASW,ESN,FIN,GWD,LWK"	5	"ESN,GWD"	2	A	G	5.29E-08
1	16370677	rs9442195	Repressed Polycomb	"CEU,CHB,IBS,TSI"	4	"CEU,CHB,IBS,TSI"	4	C	G	1.15E-08
1	16370741	rs9442224	Repressed Polycomb	"CEU,FIN,IBS"	3	"CEU,FIN,IBS"	3	T	C	2.43E-07
1	16382649	rs12756714	CTCF Only	"ESN,FIN,IBS,LWK,TSI"	5	"IBS,LWK"	2	T	C	1.32E-08
1	16382718	rs12048851	CTCF Only	"ASW,CEU,ESN,FIN,IBS,LWK,TSI"	7	"ASW,CEU,FIN,IBS"	4	T	C	0
1	16382730	rs12030469	CTCF Only	"ASW,CEU,FIN,IBS"	4	"ASW,CEU,FIN,IBS"	4	C	T	0
1	16382791	rs12023153	CTCF Only	"ASW,CEU,CHB,FIN,IBS,TSI"	6	"ASW,CEU,CHB,FIN,IBS,TSI"	6	G	C	0
1	16382831	rs61769890	CTCF Only	"ASW,CEU,ESN,FIN,GWD,IBS,LWK,TSI,YRI"	9	"ASW,CEU,ESN,FIN,GWD,IBS,LWK,TSI,YRI"	9	T	A	0
1	16382834	rs61769891	CTCF Only	"ASW,CEU,ESN,FIN,GWD,IBS,LWK,TSI,YRI"	9	"ASW,CEU,ESN,FIN,GWD,IBS,LWK,TSI,YRI"	9	T	A	0
1	16382877	rs7517792	CTCF Only	"ASW,CEU,CHB,ESN,FIN,IBS,LWK,TSI"	8	"ASW,CHB,FIN,IBS,LWK,TSI"	6	A	G	0
1	16382880	rs7512547	CTCF Only	"CEU,FIN,IBS,TSI"	4	"CEU,IBS,TSI"	3	A	T	2.16E-07
1	16393811	rs10927901	Repressed Polycomb	"ASW,CEU,CHB,ESN,GWD,IBS,LWK,YRI"	8	"ESN,GWD,LWK,YRI"	4	T	C	0
1	16393952	rs10803417	Repressed Polycomb	"ASW,CEU,ESN,FIN,GWD,YRI"	6	"ASW,CEU,ESN,FIN,GWD,YRI"	6	G	C	0
1	16400166	rs578144077	Bivalent TSS	"ASW,ESN,GWD,LWK,YRI"	5	"ASW,ESN,GWD,LWK,YRI"	5	G	A	0
1	16405601	rs74054912	Flanking Active TSS	"ASW,ESN,GWD,LWK,YRI"	5	"ASW,ESN,GWD,YRI"	4	G	A	2.65E-11
1	16405687	rs28601634	Flanking Active TSS	"ASW,ESN,GWD,LWK,TSI,YRI"	6	"ASW,GWD,LWK,YRI"	4	A	T	0
1	16533022	rs221052	Flanking Active TSS	"ASW,CEU,ESN,FIN,GWD,IBS,LWK,TSI,YRI"	9	"ASW,CEU,GWD,IBS,LWK,TSI,YRI"	7	C	T	0
1	16533072	rs60333867	Flanking Active TSS	"ASW,ESN,GWD,LWK,YRI"	5	"ASW,ESN,GWD,LWK,YRI"	5	C	T	9.67E-12
1	16533096	rs221053	Flanking Active TSS	"ASW,CEU,CHB,ESN,FIN,GWD,IBS,LWK,TSI,YRI"	10	"ASW,CEU,CHB,ESN,FIN,GWD,IBS,LWK,TSI,YRI"	10	C	T	0
1	16533105	rs221054	Flanking Active TSS	"ASW,CEU,CHB,ESN,FIN,GWD,IBS,LWK,TSI,YRI"	10	"ASW,CEU,CHB,ESN,FIN,IBS,LWK,TSI,YRI"	9	G	C	0
1	16533258	rs221055	Active TSS	"ASW,CHB,FIN,GWD,IBS,LWK,TSI,YRI"	8	"ASW,CHB,IBS,LWK,TSI"	5	C	T	0
1	16534002	rs221056	Flanking Active TSS	"ASW,ESN,IBS,LWK,TSI"	5	"ESN,LWK"	2	G	C	2.18E-08
1	16537752	rs2132851	Quiescent/Low	"ASW,CEU,CHB,FIN,IBS,LWK"	6	ASW	1	C	G	3.49E-06
1	16542835	rs2273314	Bivalent TSS	"CEU,CHB,FIN,IBS,TSI"	5	"CEU,CHB,FIN,IBS"	4	G	A	0
1	16542876	rs2273313	Bivalent TSS	"CEU,CHB,FIN,IBS"	4	"CHB,FIN,IBS"	3	T	A	1.23E-08
1	16542937	rs2273312	Bivalent TSS	"CEU,CHB,FIN,IBS,TSI"	5	"CEU,CHB,IBS,TSI"	4	G	T	6.40E-13
1	16564629	rs12753224	Weak Enhancer	"ASW,CEU,ESN,FIN,GWD,IBS,LWK,TSI,YRI"	9	"ASW,CEU,ESN,GWD,IBS,YRI"	6	A	G	0
1	16679847	rs550544067	Active Enhancer	"ASW,CEU,ESN,FIN,GWD,IBS,LWK,TSI,YRI"	9	"ASW,CEU,ESN,FIN,GWD,IBS,LWK,TSI,YRI"	9	A	G	0
1	16714984	rs4661744	Acetylated Active Enhancer (Genic)	"ASW,CEU,CHB,FIN,LWK,TSI"	6	"ASW,CEU,FIN,LWK"	4	G	A	1.84E-10
1	16747320	rs77794685	Weak Enhancer	"ASW,ESN,GWD,LWK,YRI"	5	"ASW,ESN,GWD,LWK,YRI"	5	T	A	0
1	16747489	rs79786413	Weak Enhancer	"ASW,ESN,GWD,LWK,YRI"	5	"ASW,ESN,GWD,LWK,YRI"	5	G	A	0
1	16801673	rs139566883	CTCF Only	"FIN,IBS,TSI"	3	"FIN,IBS,TSI"	3	G	A	6.78E-10
1	16824960	rs113244141	Flanking Active TSS	"ESN,IBS,YRI"	3	"ESN,IBS,YRI"	3	G	A	6.63E-07
1	16833152	rs76498177	Repressed Polycomb	FIN	1	FIN	1	T	C	0
1	16833153	rs76726695	Repressed Polycomb	FIN	1	FIN	1	G	A	0
1	16836643	rs6666137	Repressed Polycomb	"FIN,GWD,IBS,TSI"	4	"FIN,GWD,IBS"	3	T	C	1.08E-08
1	16839312	rs3856303	Weak Enhancer	"ESN,FIN,IBS,LWK,TSI,YRI"	6	"IBS,LWK"	2	G	C	7.57E-08
1	16839620	rs3872295	Weak Enhancer	"ASW,GWD,IBS,LWK,YRI"	5	"ASW,IBS,LWK,YRI"	4	A	G	0
1	16839836	rs3868834	Flanking Active TSS	"ASW,FIN,GWD"	3	"FIN,GWD"	2	G	T	0
1	16845600	rs156912	Repressed Polycomb	"CEU,FIN,GWD,IBS,LWK"	5	"CEU,FIN,IBS"	3	G	A	1.10E-07
1	16861108	rs156876	Bivalent Enhancer	"ASW,ESN,GWD,LWK,YRI"	5	"ESN,GWD,LWK,YRI"	4	C	A	0
1	16861562	rs2991726	Bivalent TSS	"ASW,CEU,CHB,ESN,FIN,GWD,IBS,LWK,TSI,YRI"	10	"ASW,CEU,CHB,ESN,FIN,GWD,IBS,LWK,TSI,YRI"	10	A	C	0
1	16862502	rs915326	Repressed Polycomb	"ASW,CEU,CHB,ESN,FIN,GWD,IBS,LWK,TSI,YRI"	10	"ASW,CEU,CHB,ESN,FIN,GWD,IBS,LWK,TSI,YRI"	10	G	A	0
1	16863382	rs1759237	Repressed Polycomb	"CEU,GWD,IBS,LWK"	4	"CEU,GWD,IBS,LWK"	4	T	A	0
1	16863398	rs61769545	Repressed Polycomb	"CEU,FIN"	2	"CEU,FIN"	2	C	A	0
1	16890921	rs1759171	Repressed Polycomb	"CEU,CHB,ESN,FIN,GWD,IBS,LWK,TSI"	8	"CEU,ESN,GWD,IBS,LWK"	5	G	A	1.11E-16
1	16893071	rs3868031	Repressed Polycomb	"ASW,FIN,GWD,IBS,LWK"	5	"ASW,GWD,IBS,LWK"	4	T	G	1.53E-08
1	16893335	rs663405	Repressed Polycomb	"ASW,CHB,ESN,FIN,GWD,TSI,YRI"	7	"ASW,CHB,ESN,GWD,TSI"	5	C	T	9.55E-15
1	16914139	rs3098812	Repressed Polycomb	"ASW,CEU,CHB,ESN,FIN,GWD,IBS,TSI,YRI"	9	"ASW,CHB,FIN,GWD,IBS"	5	C	A	0
1	16918498	rs11583018	CTCF Only	"ASW,ESN,GWD,LWK,YRI"	5	"ASW,ESN,GWD,LWK,YRI"	5	G	A	0
1	16918502	rs3925698	CTCF Only	"ASW,ESN,GWD,LWK,YRI"	5	"ASW,ESN,GWD,LWK,YRI"	5	G	A	0
1	16927334	rs4661852	Repressed Polycomb	"ASW,ESN,GWD,TSI,YRI"	5	"ESN,GWD,YRI"	3	C	T	4.59E-08
1	16927391	rs1762920	Repressed Polycomb	"ASW,CEU,CHB,FIN,GWD,IBS,LWK,TSI"	8	"ASW,CEU,CHB,GWD,IBS,LWK"	6	T	C	0
1	16928748	rs559991528	Repressed Polycomb	"CHB,IBS"	2	"CHB,IBS"	2	C	T	3.73E-06
1	16934250	rs945909	Repressed Polycomb	"ASW,CEU,CHB,ESN,LWK,TSI,YRI"	7	"ASW,CHB,YRI"	3	T	C	0
1	16935835	rs10907252	Repressed Polycomb	"ASW,CEU,CHB,FIN,TSI"	5	CHB	1	T	C	4.07E-08
1	16940165	rs2147037	Bivalent TSS	"ASW,CEU,CHB,ESN,FIN,GWD,LWK,YRI"	8	"ASW,CHB,ESN,FIN,LWK,YRI"	6	C	G	0
1	16940194	rs112526479	Bivalent TSS	"ASW,CEU,CHB,ESN,FIN,GWD,IBS,LWK,TSI,YRI"	10	"ASW,CEU,CHB,ESN,FIN,GWD,IBS,LWK,TSI,YRI"	10	A	G	0
1	16940234	rs529152404	Bivalent TSS	"ASW,ESN,GWD,LWK,YRI"	5	"ASW,ESN,GWD,LWK,YRI"	5	C	T	0
1	16940287	rs113677251	Bivalent TSS	"ASW,CEU,CHB,ESN,FIN,GWD,IBS,LWK,TSI"	9	"CEU,CHB,ESN,FIN,GWD,IBS,LWK,TSI"	8	C	T	0
1	16940357	rs569028386	Bivalent TSS	"ASW,ESN,GWD,IBS,LWK,TSI,YRI"	7	"ASW,ESN,GWD,IBS,LWK,TSI,YRI"	7	C	G	0
1	16941870	rs4661865	Repressed Polycomb	"ASW,CEU,CHB,GWD,YRI"	5	"CEU,CHB"	2	C	T	2.11E-06
1	16945409	rs13566	Strong Transcription	"ASW,CEU,CHB,FIN,GWD,IBS,TSI,YRI"	8	"ASW,CEU,CHB,FIN,GWD,IBS,TSI,YRI"	8	T	A	0
1	16945811	rs570512634	Weak Transcription	"CEU,CHB,ESN,FIN,GWD,IBS,YRI"	7	"CEU,CHB,IBS,YRI"	4	A	C	8.42E-09
1	16945995	rs443415	Weak Transcription	"CHB,ESN,FIN,GWD,YRI"	5	YRI	1	C	G	4.32E-06
1	16946434	rs367060	Weak Transcription	"ASW,CEU,CHB,ESN,FIN,IBS,TSI"	7	"ASW,CHB,FIN,IBS"	4	T	C	0
1	16946437	rs2262202	Weak Transcription	"CEU,CHB,ESN,FIN,GWD,YRI"	6	"CHB,ESN"	2	C	T	4.54E-08
1	16946745	rs373008872	Weak Transcription	"ASW,CHB,GWD,LWK"	4	"ASW,CHB"	2	A	G	1.92E-11
1	16946749	rs425424	Weak Transcription	"ASW,CHB,ESN,GWD,TSI"	5	"ASW,GWD"	2	G	A	3.60E-08
1	16947735	rs11260841	CTCF Only	"ASW,CEU,CHB,ESN,FIN,IBS,LWK,TSI,YRI"	9	"ASW,CEU,CHB,FIN,IBS,TSI"	6	G	A	0
1	16947751	rs377722	CTCF Only	"ASW,ESN,GWD,LWK,TSI,YRI"	6	"ASW,ESN,GWD,LWK,TSI,YRI"	6	G	C	0
1	16947837	rs2786815	CTCF Only	"CHB,ESN,IBS,YRI"	4	"CHB,IBS"	2	C	T	4.10E-08
1	16948361	rs12095060	Weak Transcription	"ASW,CEU,CHB,ESN,FIN,GWD,IBS,LWK,TSI,YRI"	10	"ASW,CEU,CHB,ESN,FIN,GWD,IBS,LWK,TSI,YRI"	10	A	G	0
1	16950783	rs2246249	Strong Transcription	"ASW,ESN,FIN,GWD,IBS,LWK,TSI,YRI"	8	"ESN,FIN,GWD,IBS,YRI"	5	T	A	4.07E-11
1	16950807	rs11590427	Strong Transcription	"ASW,CEU,CHB,ESN,FIN,GWD,IBS,LWK,YRI"	9	"ASW,CEU,CHB,ESN,FIN,GWD,LWK,YRI"	8	C	T	0
1	16950889	rs12045375	Strong Transcription	"ASW,CEU,CHB,FIN,IBS,TSI"	6	"CEU,CHB,FIN,IBS"	4	G	A	3.01E-10
1	16952060	rs2147036	Strong Transcription	"ESN,LWK,TSI,YRI"	4	"ESN,LWK"	2	G	A	7.10E-07
1	16952377	rs9658928	Strong Transcription	"ASW,CEU,CHB,ESN,FIN,GWD,IBS,YRI"	8	"ASW,CHB,ESN,FIN,GWD,YRI"	6	C	T	0
1	16952481	rs915311	Strong Transcription	"ASW,ESN,GWD,LWK,YRI"	5	"ASW,ESN,LWK"	3	G	A	1.34E-09
1	16952577	rs11799496	Strong Transcription	"ASW,CHB,GWD,IBS,TSI,YRI"	6	"CHB,GWD,TSI"	3	C	A	3.67E-11
1	16952650	rs2002232	Strong Transcription	"ASW,CEU,CHB,FIN,IBS,TSI"	6	"CEU,CHB,FIN,IBS"	4	G	T	3.33E-16
1	16954916	rs12562443	Strong Transcription	"CHB,FIN,GWD,IBS,TSI"	5	"CHB,IBS,TSI"	3	C	T	1.38E-14
1	16955283	rs12024782	Strong Transcription	"ASW,CEU,CHB,FIN,GWD,LWK,YRI"	7	"CEU,CHB,LWK,YRI"	4	C	G	2.63E-13
1	16955289	rs10157908	Strong Transcription	"ASW,CEU,CHB,ESN,FIN,GWD,IBS,LWK,TSI,YRI"	10	"ASW,CHB,ESN,LWK,TSI,YRI"	6	A	G	0
1	16956844	rs2095691	Strong Transcription	"ASW,CEU,CHB,GWD,IBS,LWK,TSI,YRI"	8	"ASW,CHB,GWD,IBS,LWK,YRI"	6	T	C	1.48E-13
1	16957122	rs849697	Strong Transcription	"ASW,CEU,CHB,ESN,FIN,GWD,IBS,LWK,TSI,YRI"	10	"ASW,CEU,CHB,ESN,FIN,GWD,IBS,LWK,TSI,YRI"	10	C	T	0
1	16957123	rs2786805	Strong Transcription	"ASW,CEU,CHB,ESN,FIN,GWD,IBS,LWK,TSI,YRI"	10	"ASW,CEU,CHB,ESN,FIN,GWD,IBS,LWK,TSI,YRI"	10	C	T	0
1	16957610	rs879364	Strong Transcription	"CEU,CHB,ESN,IBS"	4	"CEU,CHB"	2	G	A	7.53E-07
1	16957956	rs1765525	Strong Transcription	"ASW,CEU,CHB,FIN,IBS,LWK,TSI,YRI"	8	"CEU,CHB,IBS,TSI,YRI"	5	G	A	0
1	16957983	rs2761548	Strong Transcription	"ASW,CEU,CHB,ESN,FIN,GWD,IBS,LWK,TSI"	9	"ASW,CHB,ESN,GWD,IBS,TSI"	6	C	T	0
1	16958424	rs11590312	Strong Transcription	"CEU,CHB,ESN,FIN,GWD,IBS"	6	"CEU,CHB,ESN,FIN,GWD,IBS"	6	G	C	3.33E-15
1	16959814	rs1759187	Strong Transcription	"ASW,CEU,ESN,FIN,GWD,IBS,LWK,TSI,YRI"	9	"ASW,CEU,ESN,FIN,GWD,IBS,LWK,TSI,YRI"	9	C	T	0
1	16970757	rs698885	Active TSS	"CEU,ESN,FIN,IBS,TSI,YRI"	6	"CEU,FIN,IBS,YRI"	4	G	C	0
1	16970784	rs2003421	Active TSS	"ASW,CEU,CHB,ESN,FIN,IBS,TSI"	7	"ASW,CEU,ESN,FIN,IBS,TSI"	6	G	T	0
1	16971190	rs28468375	Active TSS	"ESN,FIN,GWD,IBS,YRI"	5	"ESN,FIN,GWD,IBS,YRI"	5	C	T	0
1	16971948	rs2209174	Weak Enhancer	"CEU,CHB,FIN,IBS,TSI"	5	"CEU,FIN"	2	C	G	2.34E-08
1	16972067	rs1360574	Quiescent/Low	"CEU,ESN,FIN,GWD,IBS"	5	"FIN,GWD"	2	C	T	2.41E-06
1	16972068	rs1360575	Quiescent/Low	"ASW,CEU,ESN,FIN,GWD,IBS,LWK,TSI,YRI"	9	"ASW,CEU,ESN,FIN,GWD,IBS,LWK,YRI"	8	A	G	0
1	16974182	rs370176636	Repressed Polycomb	"CHB,ESN,FIN,LWK,YRI"	5	"CHB,ESN,FIN"	3	C	A	8.01E-09
1	16974256	rs2743519	Repressed Polycomb	"CHB,ESN,FIN,GWD,IBS,LWK,YRI"	7	"CHB,ESN,FIN,GWD,IBS,LWK"	6	G	C	7.77E-16
1	16974455	rs574227191	Repressed Polycomb	"ASW,ESN,GWD,LWK,TSI,YRI"	6	"ASW,ESN,YRI"	3	G	T	4.25E-09
1	16974786	rs28622547	Repressed Polycomb	"ASW,CEU,ESN,GWD,LWK"	5	"GWD,LWK"	2	C	G	4.60E-10
1	16975002	rs2093773	Repressed Polycomb	"ESN,LWK,YRI"	3	"LWK,YRI"	2	C	T	1.16E-06
1	16975005	rs75691517	Repressed Polycomb	"ASW,CEU,CHB,ESN,IBS,LWK"	6	"ASW,CEU,CHB,ESN,IBS,LWK"	6	T	C	0
1	16983099	rs372271483	Quiescent/Low	"ASW,CEU,FIN,LWK,TSI"	5	"ASW,LWK,TSI"	3	T	C	4.30E-07
1	16983242	rs1759214	Quiescent/Low	"ASW,GWD,YRI"	3	"ASW,GWD,YRI"	3	A	C	2.52E-11
1	17003534	rs12043456	Bivalent Enhancer	"ASW,CEU,ESN,FIN,GWD,IBS,LWK,TSI,YRI"	9	"ASW,CEU,ESN,FIN,GWD,IBS,LWK,TSI,YRI"	9	G	A	0
1	17004770	rs2019755	Bivalent Enhancer	"FIN,GWD,YRI"	3	"FIN,GWD,YRI"	3	G	T	6.27E-07
1	17004785	rs10907261	Bivalent Enhancer	"ASW,CEU,CHB,FIN,GWD,LWK,TSI"	7	"CHB,FIN,TSI"	3	A	C	1.02E-14
1	17017734	rs12561805	Repressed Polycomb	"ASW,CEU,CHB,GWD,IBS,LWK,TSI,YRI"	8	"ASW,CEU,CHB,GWD,IBS"	5	C	T	1.11E-16
1	17019673	rs2610631	Repressed Polycomb	"ASW,CEU,ESN,GWD,LWK,TSI,YRI"	7	"ASW,ESN,GWD,LWK,YRI"	5	A	C	0
1	17023110	rs11260887	Repressed Polycomb	"ASW,CEU,CHB,ESN,FIN,GWD,IBS,LWK,TSI,YRI"	10	"ASW,CEU,CHB,ESN,FIN,IBS,TSI,YRI"	8	G	A	0
1	17023126	rs2610633	Repressed Polycomb	"ASW,CEU,ESN,GWD,IBS,TSI,YRI"	7	"ASW,CEU,ESN,GWD,IBS,YRI"	6	C	G	2.00E-15
1	17023182	rs614461	Repressed Polycomb	"ASW,ESN,IBS,YRI"	4	"ASW,ESN,YRI"	3	C	G	5.16E-09
1	17023267	rs113868965	Repressed Polycomb	"ASW,ESN,GWD,IBS"	4	"ASW,ESN,GWD"	3	C	T	2.30E-08
1	17023376	rs613579	Repressed Polycomb	"ASW,CEU,FIN,GWD,IBS,LWK,YRI"	7	"ASW,FIN,GWD,IBS,LWK,YRI"	6	C	T	1.48E-09
1	17023403	rs10907267	Repressed Polycomb	"ASW,CHB,FIN,GWD,IBS,LWK,YRI"	7	"ASW,CHB,IBS,YRI"	4	G	A	1.97E-12
1	17023511	rs563144	Repressed Polycomb	"CHB,FIN,GWD,IBS"	4	"GWD,IBS"	2	A	C	6.52E-07
1	17030477	rs562176120	Repressed Polycomb	"ASW,CEU,CHB,FIN,IBS,TSI,YRI"	7	"CEU,CHB,FIN,YRI"	4	A	G	0
1	17030480	rs530888712	Repressed Polycomb	"ASW,CEU,CHB,FIN,IBS,TSI,YRI"	7	"CEU,CHB,FIN,YRI"	4	A	G	4.44E-16
1	17031819	rs11807506	Repressed Polycomb	"CEU,CHB,FIN,GWD,IBS,YRI"	6	"CEU,FIN,GWD"	3	T	C	1.14E-11
1	17034041	rs2743505	CTCF Only	"CEU,FIN,IBS"	3	"CEU,FIN,IBS"	3	T	C	9.25E-11
1	17034371	rs115861805	CTCF Only	"ASW,ESN,GWD,LWK,YRI"	5	"ASW,ESN,GWD,LWK,YRI"	5	C	T	1.39E-12
1	17036310	rs621119	CTCF Only	"ASW,CEU,CHB,ESN,GWD,IBS,LWK,YRI"	8	"ASW,ESN,GWD,IBS,LWK,YRI"	6	C	T	0
1	17036448	rs9659915	CTCF Only	"ASW,CEU,CHB,FIN,GWD,YRI"	6	"ASW,CEU,GWD,YRI"	4	C	T	1.77E-11
1	17036449	rs545177	CTCF Only	"ASW,CHB,FIN,GWD,IBS,LWK,TSI,YRI"	8	"ASW,CHB,FIN,GWD,IBS,YRI"	6	G	A	0
1	17038299	rs3962317	Repressed Polycomb	"ASW,CEU,CHB,FIN,GWD,LWK,TSI"	7	"CHB,TSI"	2	T	C	4.16E-11
1	17038300	rs4436390	Repressed Polycomb	"ASW,CEU,CHB,FIN,GWD,IBS,LWK,TSI"	8	"CHB,FIN,IBS,TSI"	4	G	A	5.24E-13
1	17046613	rs3856294	Repressed Polycomb	"ASW,ESN,GWD,LWK,YRI"	5	"ASW,ESN,GWD,LWK,YRI"	5	T	C	0
1	17053791	rs79963399	Repressed Polycomb	"CEU,ESN,FIN,GWD,IBS,LWK,TSI,YRI"	8	"CEU,FIN,GWD,IBS,LWK,TSI"	6	G	T	0
1	17053793	rs2419167	Repressed Polycomb	"CEU,FIN,GWD,IBS,TSI"	5	"CEU,FIN,GWD,IBS,TSI"	5	A	G	1.54E-12
1	17053801	rs2419166	Repressed Polycomb	"CEU,CHB,ESN,FIN,GWD,IBS,TSI,YRI"	8	"CEU,CHB,ESN,FIN,GWD,IBS,TSI,YRI"	8	A	C	0
1	17053816	rs2419165	Repressed Polycomb	"CEU,FIN,GWD,IBS,LWK,TSI"	6	"CEU,IBS,TSI"	3	C	G	3.53E-10
1	17053818	rs5014834	Repressed Polycomb	"CEU,CHB,ESN,FIN,GWD,IBS,LWK,TSI,YRI"	9	"CEU,CHB,ESN,FIN,GWD,IBS,LWK,TSI,YRI"	9	T	C	0
1	17053819	rs5016505	Repressed Polycomb	"CEU,FIN,GWD,IBS,LWK,TSI"	6	"CEU,IBS,TSI"	3	G	C	7.23E-10
1	17053824	rs5016504	Repressed Polycomb	"CEU,FIN,GWD,IBS,LWK,TSI"	6	"CEU,IBS,TSI"	3	A	T	6.90E-08
1	17054061	rs1759178	Bivalent Enhancer	"CEU,GWD,IBS,LWK,TSI,YRI"	6	"GWD,LWK,TSI"	3	G	A	6.09E-08
1	17054304	rs60083128	Bivalent Enhancer	"ESN,FIN,GWD,LWK,YRI"	5	"ESN,GWD,LWK,YRI"	4	G	C	2.43E-12
1	17054766	rs2610581	Bivalent Enhancer	"ASW,CEU,CHB,ESN,IBS,LWK,YRI"	7	"ASW,ESN,IBS,LWK,YRI"	5	G	C	1.42E-10
1	17055121	rs2610583	Bivalent Enhancer	"ASW,ESN,GWD,IBS,LWK,YRI"	6	"ESN,GWD,LWK,YRI"	4	G	C	0
1	17055238	rs28627019	Bivalent Enhancer	"ASW,CEU,CHB,ESN,FIN,GWD,IBS,LWK,TSI,YRI"	10	"ASW,CEU,CHB,ESN,FIN,GWD,IBS,LWK,TSI,YRI"	10	C	T	0
1	17062016	rs2446545	Quiescent/Low	"ASW,CEU,ESN,GWD"	4	"ASW,CEU,ESN,GWD"	4	C	T	0
1	17074965	rs77218757	Quiescent/Low	"ASW,CEU,ESN,FIN,GWD,IBS,LWK,TSI,YRI"	9	"ASW,CEU,ESN,FIN,GWD,IBS,LWK,TSI,YRI"	9	A	G	0
1	17074966	rs148290332	Quiescent/Low	"ASW,CEU,CHB,ESN,FIN,GWD,IBS,LWK,TSI,YRI"	10	"ASW,CEU,CHB,ESN,FIN,GWD,IBS,LWK,TSI,YRI"	10	T	C	0
1	17076539	rs1810448	Quiescent/Low	"ASW,CEU,ESN,FIN,GWD,IBS,LWK"	7	"CEU,ESN,IBS,LWK"	4	C	T	4.42E-13
1	17088052	rs28739362	Repressed Polycomb	"ASW,CEU,CHB,ESN,GWD,TSI"	6	"CHB,ESN"	2	G	T	3.56E-08
1	17193647	rs7417506	Repressed Polycomb	"ASW,CEU,CHB,ESN,GWD,IBS,LWK,TSI,YRI"	9	"ASW,CEU,CHB,ESN,GWD,IBS,LWK,YRI"	8	G	T	0
1	17195391	rs61769550	Repressed Polycomb	"CEU,GWD,TSI,YRI"	4	"TSI,YRI"	2	C	G	1.57E-06
1	17197771	rs139655267	Repressed Polycomb	"ASW,CEU,LWK,YRI"	4	"ASW,CEU,LWK,YRI"	4	A	G	0
1	17199123	rs12047619	Repressed Polycomb	"ASW,CEU,CHB,ESN,FIN,GWD,IBS,LWK,TSI,YRI"	10	"ASW,CEU,CHB,ESN,FIN,GWD,IBS,LWK,TSI,YRI"	10	G	C	0
1	17199366	rs12095498	Repressed Polycomb	"ASW,CEU,CHB,ESN,FIN,GWD,IBS,LWK,TSI,YRI"	10	"ASW,CEU,CHB,ESN,FIN,GWD,IBS,LWK,TSI,YRI"	10	G	C	0
1	17203277	rs76456016	Repressed Polycomb	"ASW,ESN,YRI"	3	"ASW,ESN,YRI"	3	T	G	4.44E-16
1	17203950	rs9729260	Repressed Polycomb	"ASW,ESN,GWD,LWK"	4	"ASW,ESN,GWD,LWK"	4	C	T	1.11E-16
1	17216135	rs6684252	Bivalent TSS	"ASW,CEU,FIN,GWD,IBS,TSI"	6	"ASW,IBS,TSI"	3	C	G	4.19E-09
1	17220990	rs11803563	Quiescent/Low	"ASW,CEU,CHB,FIN,IBS"	5	"CHB,FIN,IBS"	3	T	G	1.80E-10
1	17222096	rs6586521	Active TSS	"ASW,ESN,FIN,GWD,IBS,LWK,TSI"	7	"ASW,ESN,FIN,GWD,IBS,LWK,TSI"	7	T	C	0
1	17222462	rs10158908	Active TSS	"CEU,CHB,ESN,FIN,GWD,IBS,TSI"	7	"CEU,ESN,FIN,GWD,IBS,TSI"	6	A	G	1.11E-16
1	17222463	rs113480411	Active TSS	"ASW,CEU,CHB,ESN,FIN,GWD,IBS,TSI,YRI"	9	"ASW,CEU,CHB,FIN,IBS,TSI,YRI"	7	C	G	0
1	17222466	rs201450225	Active TSS	"ASW,CEU,CHB,FIN,GWD,IBS,TSI"	7	"CEU,CHB,FIN,IBS,TSI"	5	G	C	1.43E-14
1	17222599	rs537324018	Active TSS	"ASW,ESN,YRI"	3	"ESN,YRI"	2	G	A	3.69E-06
1	17222748	rs9325651	Flanking Active TSS	"ASW,CEU,CHB,ESN,FIN,GWD,IBS,LWK,TSI,YRI"	10	"ASW,CEU,CHB,ESN,FIN,GWD,IBS,LWK,TSI,YRI"	10	G	C	0
1	17222749	rs10157942	Flanking Active TSS	"ASW,CEU,CHB,ESN,FIN,GWD,IBS,LWK,TSI,YRI"	10	"ASW,CHB,ESN,FIN,GWD,IBS,LWK,TSI,YRI"	9	G	C	0
1	17222896	rs4562613	Active TSS	"ASW,CEU,CHB,ESN,FIN,GWD,IBS,LWK,TSI,YRI"	10	"ASW,CEU,CHB,ESN,FIN,GWD,IBS,LWK,TSI,YRI"	10	G	C	0
1	17223087	rs574500851	Active TSS	"CEU,CHB,ESN,FIN,IBS"	5	"CEU,CHB,ESN,FIN,IBS"	5	T	C	0
1	17223088	rs74055961	Active TSS	"CEU,CHB,ESN,GWD,LWK,TSI,YRI"	7	"CEU,ESN,LWK,TSI,YRI"	5	A	G	0
1	17223326	rs12746410	Flanking Active TSS	"ASW,CEU,CHB,ESN,FIN,GWD,IBS,LWK,TSI,YRI"	10	"ASW,CHB,ESN,FIN,IBS,LWK,TSI,YRI"	8	G	T	0
1	17223438	rs12750532	Flanking Active TSS	"ASW,CEU,CHB,ESN,FIN,GWD,IBS,LWK,TSI,YRI"	10	"ASW,CHB,ESN,FIN,GWD,IBS,LWK,TSI,YRI"	9	C	G	0
1	17227232	rs12027541	Quiescent/Low	"ASW,CEU,CHB,ESN,FIN,GWD,LWK"	7	"CHB,ESN,FIN,GWD,LWK"	5	C	T	2.54E-13
1	17230536	rs7513055	Acetylated Active Enhancer	"ASW,CEU,CHB,ESN,IBS,LWK,YRI"	7	"ASW,CEU,CHB,ESN,IBS,LWK"	6	A	G	1.81E-13
1	17231362	rs11203380	Active TSS	"CEU,CHB,ESN,IBS,YRI"	5	"CEU,CHB,ESN,IBS,YRI"	5	C	T	0
1	17231411	rs532095678	Active TSS	"ASW,ESN,GWD,LWK,YRI"	5	"ASW,ESN,GWD,LWK,YRI"	5	G	A	0
1	17231505	rs534848015	Active TSS	"ASW,ESN,GWD,LWK,YRI"	5	"ASW,ESN,GWD,LWK,YRI"	5	C	T	0
1	17231692	rs11584240	Flanking Active TSS	"ASW,CEU,ESN,GWD,YRI"	5	"ASW,ESN,GWD,YRI"	4	G	A	0
1	17231724	rs9435695	Flanking Active TSS	"ASW,CHB,ESN,FIN,IBS,LWK,TSI"	7	"ASW,ESN,FIN,IBS"	4	A	G	0
1	17231735	rs12140351	Flanking Active TSS	"ASW,CEU,CHB,ESN,FIN,GWD,IBS,LWK,TSI,YRI"	10	"ASW,CEU,CHB,ESN,FIN,GWD,IBS,LWK,TSI,YRI"	10	C	T	0
1	17231738	rs56277800	Flanking Active TSS	"ASW,CEU,CHB,ESN,FIN,GWD,IBS,LWK,TSI,YRI"	10	"ASW,CEU,CHB,ESN,FIN,GWD,IBS,LWK,TSI,YRI"	10	T	G	0
1	17231743	rs12140356	Flanking Active TSS	"ASW,CEU,CHB,ESN,FIN,GWD,IBS,LWK,TSI,YRI"	10	"ASW,CEU,CHB,ESN,FIN,GWD,IBS,LWK,TSI,YRI"	10	C	T	0
1	17231749	rs12132219	Flanking Active TSS	"ASW,CEU,CHB,ESN,FIN,GWD,IBS,LWK,TSI,YRI"	10	"ASW,CEU,CHB,ESN,FIN,GWD,IBS,LWK,TSI,YRI"	10	G	A	0
1	17231755	rs71512927	Flanking Active TSS	"ASW,CEU,CHB,ESN,FIN,GWD,IBS,LWK,TSI,YRI"	10	"ASW,CEU,CHB,ESN,FIN,GWD,IBS,LWK,TSI,YRI"	10	C	T	0
1	17231760	rs554271077	Flanking Active TSS	"ASW,CEU,CHB,ESN,FIN,GWD,IBS,LWK,TSI,YRI"	10	"ASW,CEU,CHB,ESN,FIN,GWD,IBS,LWK,TSI,YRI"	10	T	G	0
1	17231761	rs79224975	Flanking Active TSS	"ASW,CEU,CHB,ESN,FIN,GWD,IBS,LWK,TSI,YRI"	10	"ASW,CEU,CHB,ESN,FIN,GWD,IBS,LWK,TSI,YRI"	10	A	G	0
1	17231762	rs75366749	Flanking Active TSS	"ASW,CEU,CHB,ESN,FIN,GWD,IBS,LWK,TSI,YRI"	10	"ASW,CEU,CHB,ESN,FIN,GWD,IBS,LWK,TSI,YRI"	10	T	C	0
1	17231763	rs80315653	Flanking Active TSS	"ASW,CEU,CHB,ESN,FIN,GWD,IBS,LWK,TSI,YRI"	10	"ASW,CEU,CHB,ESN,FIN,GWD,IBS,LWK,TSI,YRI"	10	G	A	0
1	17231788	rs11588350	Flanking Active TSS	"ASW,CEU,CHB,ESN,FIN,GWD,IBS,LWK,TSI,YRI"	10	"ASW,CEU,CHB,ESN,FIN,GWD,IBS,LWK,TSI,YRI"	10	C	T	0
1	17231790	rs11582934	Flanking Active TSS	"ASW,CEU,CHB,ESN,FIN,GWD,IBS,LWK,TSI,YRI"	10	"ASW,CEU,CHB,ESN,FIN,GWD,IBS,LWK,TSI,YRI"	10	A	T	0
1	17231951	rs7412249	Weak Enhancer	ASW	1	ASW	1	A	G	4.97E-06
1	17232015	rs200659519	Weak Enhancer	"ASW,ESN,LWK,YRI"	4	LWK	1	C	T	1.88E-06
1	17232081	rs3890521	Weak Enhancer	"ESN,LWK"	2	"ESN,LWK"	2	C	T	2.14E-08
1	17232294	rs1687155	Weak Enhancer	"ASW,CEU,CHB,ESN,GWD,IBS,LWK,TSI,YRI"	9	"ASW,CEU,ESN,GWD,LWK,YRI"	6	C	G	0
1	17232560	rs6586540	Weak Enhancer	"ASW,ESN,FIN,GWD,LWK,TSI,YRI"	7	"ASW,ESN,FIN,GWD,LWK,YRI"	6	A	G	0
1	17233220	rs72642996	Quiescent/Low	"ASW,ESN,GWD,TSI,YRI"	5	"ASW,ESN,GWD,YRI"	4	C	T	1.21E-10
1	17233673	rs6670395	Quiescent/Low	"ASW,CEU,ESN,YRI"	4	"ASW,ESN,YRI"	3	G	A	8.62E-10
1	17240481	rs74668028	Bivalent TSS	"ASW,ESN,GWD,LWK,YRI"	5	"ASW,ESN,GWD,LWK"	4	T	G	0
1	17240540	rs577997512	Bivalent TSS	"ESN,GWD,YRI"	3	"GWD,YRI"	2	G	A	0
1	17240757	rs138600303	Bivalent TSS	"ASW,GWD,LWK,YRI"	4	"ASW,GWD,LWK,YRI"	4	C	T	1.51E-06
1	17275102	rs12081151	Quiescent/Low	"ASW,CHB,ESN,LWK,YRI"	5	"ASW,ESN,YRI"	3	C	G	4.30E-07
1	17287301	rs76576326	Flanking Active TSS	"ASW,ESN,FIN,GWD,IBS,LWK,TSI"	7	"ESN,TSI"	2	G	A	6.60E-12
1	17287414	rs2273113	Flanking Active TSS	"ASW,CEU,CHB,FIN,GWD,IBS,TSI"	7	"CEU,GWD,TSI"	3	T	C	6.46E-09
1	17338460	rs56047197	Flanking Active TSS	"CEU,ESN,GWD,IBS,LWK,TSI,YRI"	7	"ESN,GWD,IBS,LWK,TSI,YRI"	6	A	G	0
1	17349830	rs2746472	Weak Enhancer (Genic)	"ASW,CEU,ESN,FIN,GWD,IBS,LWK,TSI,YRI"	9	"ASW,CEU,ESN,FIN,GWD,IBS,LWK,TSI,YRI"	9	T	C	0
1	17380497	rs2746462	Active TSS	"ASW,GWD,YRI"	3	"ASW,GWD,YRI"	3	G	T	3.97E-06
1	17421286	rs7547459	Weak Enhancer	"CHB,ESN,GWD,YRI"	4	"ESN,GWD"	2	A	C	3.98E-06
1	17462763	rs4350245	Weak Enhancer	"ESN,FIN,LWK,YRI"	4	"LWK,YRI"	2	T	C	7.22E-08
1	17462868	rs74864352	Weak Enhancer	"CEU,CHB,FIN,IBS,TSI"	5	"CHB,TSI"	2	T	C	1.85E-06
1	17468135	rs12408879	Acetylated Active Enhancer	"CEU,FIN,GWD,IBS,TSI"	5	"CEU,FIN,GWD,TSI"	4	G	T	5.66E-15
1	17508411	rs3003458	Repressed Polycomb	"ASW,ESN,FIN,GWD,IBS,TSI,YRI"	7	"ASW,ESN,FIN,GWD,IBS,TSI,YRI"	7	C	T	0
1	17508473	rs3003459	Repressed Polycomb	"ASW,CEU,ESN,FIN,GWD,LWK"	6	"ASW,ESN,FIN,GWD"	4	C	A	1.52E-09
1	17523502	rs3003471	Quiescent/Low	"CEU,FIN,IBS,YRI"	4	"CEU,FIN"	2	T	C	1.83E-06
1	17525965	rs3003473	Quiescent/Low	"CEU,GWD,IBS,LWK"	4	"CEU,LWK"	2	G	T	4.54E-06
1	17560113	rs35549923	Quiescent/Low	"ASW,CEU,ESN,GWD,LWK"	5	"ESN,GWD,LWK"	3	C	G	1.66E-06
1	17560123	rs35823191	Quiescent/Low	"ASW,ESN,GWD,LWK"	4	"ESN,LWK"	2	T	C	3.40E-06
1	17560195	rs35408430	Quiescent/Low	"ASW,ESN,GWD,LWK"	4	"ASW,GWD"	2	C	T	5.53E-07
1	17560262	rs34130414	Weak Enhancer	"ASW,FIN,GWD,LWK,YRI"	5	"ASW,FIN,GWD,LWK,YRI"	5	G	A	4.68E-10
1	18807897	rs2992755	Bivalent Enhancer	"FIN,TSI,YRI"	3	"FIN,YRI"	2	G	C	1.73E-08
1	18807938	rs2992754	Bivalent Enhancer	"ASW,CEU,CHB,ESN,FIN,GWD,IBS,LWK,TSI,YRI"	10	"ASW,CEU,FIN,GWD,IBS,TSI,YRI"	7	A	C	0
1	18902257	rs2816057	CTCF Only	"ASW,CHB,ESN,FIN,GWD,LWK,YRI"	7	"ASW,CHB,ESN,FIN,GWD,LWK,YRI"	7	C	G	0
1	19198637	rs3202002	Quiescent/Low	"CEU,CHB,FIN,IBS,LWK,TSI"	6	"CEU,CHB,FIN,IBS,LWK"	5	G	A	1.91E-10
1	19201184	rs6665917	Quiescent/Low	"FIN,GWD,LWK"	3	"FIN,GWD,LWK"	3	G	C	4.54E-07
1	19227135	rs192838086	Quiescent/Low	"ESN,LWK"	2	"ESN,LWK"	2	A	G	0
1	19229475	rs9426680	Active TSS	"ASW,CEU,ESN,GWD,IBS,LWK,TSI,YRI"	8	"ESN,GWD,LWK,TSI,YRI"	5	C	T	0
1	19229502	rs79336760	Active TSS	"CEU,ESN,GWD,IBS,LWK,YRI"	6	"ESN,GWD,IBS,LWK,YRI"	5	G	T	0
1	19229505	rs9426681	Active TSS	"CEU,ESN,GWD,IBS,LWK,TSI,YRI"	7	"CEU,ESN,GWD,IBS,LWK,YRI"	6	G	A	0
1	19234569	rs60945638	Weak Enhancer (Genic)	"ASW,CHB,ESN,GWD,LWK,YRI"	6	"ASW,CHB,ESN,GWD,LWK,YRI"	6	T	C	0
1	19275059	rs28725464	Weak Enhancer	"CEU,CHB,ESN,GWD,LWK,TSI,YRI"	7	"CHB,GWD,LWK"	3	T	C	3.93E-12
1	19275077	rs11516518	Weak Enhancer	"ASW,CEU,CHB,FIN,GWD,IBS,TSI"	7	"CEU,CHB,FIN,GWD,IBS"	5	G	A	3.24E-11
1	19277326	rs28413803	Acetylated Active Enhancer	"ASW,CEU,ESN,FIN,IBS"	5	"ASW,CEU"	2	G	A	5.06E-10
1	19283410	rs1406842	Flanking Active TSS	"CHB,ESN,GWD,LWK,YRI"	5	"LWK,YRI"	2	C	G	8.78E-09
1	19389307	rs12120853	Weak Enhancer	"ASW,ESN,IBS,TSI,YRI"	5	"ASW,IBS,TSI,YRI"	4	G	A	3.18E-08
1	19397741	rs74056743	Quiescent/Low	"ASW,GWD,LWK,YRI"	4	"ASW,LWK,YRI"	3	C	A	5.87E-11
1	19450605	rs6688770	Active Enhancer (Genic)	"ASW,ESN,FIN,GWD,LWK,TSI,YRI"	7	"ASW,ESN,GWD,TSI,YRI"	5	C	T	1.48E-11
1	19492707	rs6663221	Active Enhancer (Genic)	"ASW,ESN,GWD,IBS,LWK,YRI"	6	"ASW,ESN,LWK,YRI"	4	T	C	0
1	19578872	rs55852916	Active TSS	"ASW,CEU,CHB,ESN,FIN,GWD,IBS,LWK,TSI,YRI"	10	"CHB,ESN,LWK,YRI"	4	C	T	1.18E-14
1	19583734	rs4912057	Strong Transcription	"ESN,GWD,YRI"	3	"GWD,YRI"	2	A	G	1.42E-07
1	19639995	rs3762391	Acetylated Active Enhancer	"ASW,CHB,ESN,FIN,IBS"	5	"ASW,CHB,FIN,IBS"	4	G	A	5.72E-09
1	19643223	rs1003296	Active Enhancer	"CEU,ESN,FIN"	3	"CEU,ESN"	2	A	T	2.97E-06
1	19701015	rs3748753	Strong Transcription	"ASW,CHB,ESN,LWK"	4	"ASW,CHB,ESN,LWK"	4	G	A	2.50E-13
1	19717901	rs12141760	Acetylated Active Enhancer	"ASW,CEU,CHB,FIN,IBS,TSI"	6	"CEU,FIN,IBS,TSI"	4	C	T	3.22E-10
1	19719697	rs12094018	Active Enhancer	"CEU,CHB,FIN,IBS,YRI"	5	"IBS,YRI"	2	T	C	1.28E-06
1	19719728	rs6426798	Active Enhancer	"ASW,CEU,CHB,ESN,FIN,GWD,IBS,LWK,TSI,YRI"	10	"ASW,CEU,CHB,ESN,FIN,GWD,IBS,LWK,YRI"	9	C	T	0
1	19719798	rs6692548	Active Enhancer	"ASW,ESN,GWD,LWK,YRI"	5	"ASW,GWD,LWK,YRI"	4	T	C	4.20E-08
1	19781155	rs883961	Active Enhancer	"CEU,CHB,ESN,FIN,GWD,IBS,LWK,TSI"	8	CHB	1	G	C	3.71E-08
1	19781247	rs2014772	Active Enhancer	"ASW,CEU,CHB,FIN,IBS"	5	"CEU,CHB,FIN,IBS"	4	C	T	3.74E-13
1	19796105	rs6672955	Acetylated Active Enhancer	"CHB,FIN,LWK,TSI"	4	"FIN,LWK"	2	C	T	2.19E-07
1	19923313	rs4912130	Active TSS	"ASW,CEU,ESN,FIN,GWD,IBS,LWK,TSI"	8	"ASW,CEU,FIN,IBS,LWK,TSI"	6	T	A	0
1	19970727	rs3020595	Bivalent TSS	"ASW,CEU,FIN,IBS,LWK,TSI"	6	"ASW,FIN,IBS,LWK,TSI"	5	C	G	1.11E-16
1	19986252	rs4912014	CTCF Only	"ASW,CEU,CHB,ESN,FIN,GWD,IBS,LWK,TSI,YRI"	10	"ASW,CEU,CHB,ESN,FIN,GWD,IBS,LWK,TSI,YRI"	10	C	G	0
1	20037802	rs115893587	Acetylated Active Enhancer	"ASW,ESN,YRI"	3	"ASW,ESN,YRI"	3	C	T	2.81E-06
1	20113616	rs115415826	Weak Enhancer (Genic)	"ASW,ESN,GWD,LWK,YRI"	5	"ASW,ESN,GWD,LWK,YRI"	5	A	G	0
1	20113650	rs114803243	Weak Enhancer (Genic)	"ASW,ESN,GWD,LWK,YRI"	5	"ASW,ESN,GWD,LWK,YRI"	5	A	G	0
1	20113771	rs61368983	Weak Enhancer (Genic)	"ESN,GWD,LWK,YRI"	4	"ESN,GWD,LWK"	3	T	G	3.66E-08
1	20126561	rs6692164	Active TSS	"ASW,CHB,ESN,GWD,LWK,YRI"	6	"ASW,ESN,GWD,LWK,YRI"	5	G	C	0
1	20142447	rs3820328	Weak Enhancer	"ASW,CHB,FIN,IBS,LWK"	5	"ASW,CHB,IBS"	3	A	G	1.13E-06
1	20208792	rs147925503	Flanking Active TSS	"ASW,ESN,GWD,YRI"	4	"ASW,ESN,GWD"	3	C	A	4.62E-07
1	20208825	rs878235	Active TSS	"ASW,CEU,FIN,TSI"	4	TSI	1	NA	NA	5.29E-07
1	20451281	rs7531682	Active Enhancer	"CHB,ESN,FIN,GWD,IBS,LWK,YRI"	7	"FIN,GWD,LWK,YRI"	4	C	T	1.37E-09
1	20452614	rs11582251	Active Enhancer	"ASW,ESN,GWD,LWK,YRI"	5	"ESN,GWD,LWK,YRI"	4	C	T	3.13E-07
1	20452749	rs6681515	Active Enhancer	"ESN,GWD,LWK,YRI"	4	"ESN,GWD,LWK,YRI"	4	C	G	3.52E-08
1	20479108	rs35613798	CTCF Only	"CEU,ESN,IBS,LWK,TSI"	5	IBS	1	C	T	2.98E-06
1	20514018	rs10157172	Repressed Polycomb	"ASW,CEU,CHB,ESN,FIN,IBS,LWK"	7	"CHB,ESN,FIN,LWK"	4	G	A	5.55E-16
1	20670163	rs113757165	Repressed Polycomb	"CEU,GWD,IBS,LWK,TSI,YRI"	6	"CEU,IBS,YRI"	3	C	T	4.18E-09
1	20901922	rs2101731	CTCF Only	"ASW,CEU,CHB,ESN,FIN,GWD,IBS,LWK,TSI"	9	"CEU,CHB,FIN,GWD,IBS,TSI"	6	G	A	1.67E-15
1	20901935	rs570641	CTCF Only	"ASW,FIN,LWK,TSI"	4	"ASW,FIN,LWK"	3	G	C	1.99E-06
1	20902244	rs4654863	Quiescent/Low	"ASW,CHB,IBS,YRI"	4	"ASW,CHB"	2	G	A	3.03E-06
1	20937636	rs116273158	Quiescent/Low	"CEU,CHB,FIN,GWD,LWK,TSI"	6	"CHB,LWK,TSI"	3	C	G	0
1	20943139	rs12072318	Repressed Polycomb	"ASW,ESN,LWK,YRI"	4	"ASW,LWK"	2	T	C	1.26E-07
1	20943195	rs12404655	Repressed Polycomb	"ASW,CEU,CHB,ESN,FIN,GWD,IBS,LWK,TSI,YRI"	10	"CEU,CHB,ESN,FIN,GWD,IBS,TSI"	7	A	G	0
1	20943281	rs12072405	Repressed Polycomb	"ASW,CEU,ESN,GWD,LWK"	5	"ESN,GWD,LWK"	3	T	C	3.06E-11
1	20943293	rs12072407	Repressed Polycomb	"ESN,GWD,LWK,YRI"	4	"ESN,GWD"	2	T	C	2.13E-07
1	21023131	rs674102	Flanking Active TSS	"CEU,ESN,GWD,IBS,TSI,YRI"	6	"CEU,IBS,TSI,YRI"	4	C	G	7.85E-09
1	21112908	rs775525419	Active TSS	"CEU,CHB,ESN,FIN,GWD,IBS,LWK"	7	"CEU,CHB,ESN,FIN,GWD,IBS,LWK"	7	G	A	0
1	21112909	rs879871002	Active TSS	"CEU,CHB,ESN,FIN,GWD,IBS,LWK,YRI"	8	"CEU,CHB,ESN,FIN,GWD,IBS,LWK,YRI"	8	G	A	0
1	21350360	rs28414973	Weak Transcription	"CEU,CHB,GWD,TSI,YRI"	5	"CEU,CHB,GWD,TSI"	4	G	A	6.80E-09
1	21410791	rs7539512	Weak Enhancer (Genic)	"CEU,CHB,ESN,GWD,IBS,TSI,YRI"	7	"CEU,CHB,ESN,GWD,IBS,TSI,YRI"	7	A	G	1.69E-14
1	21617293	rs41378050	Acetylated Active Enhancer	"ASW,ESN,IBS,LWK,YRI"	5	"ASW,ESN,IBS,LWK,YRI"	5	C	T	2.10E-09
1	21621064	rs56073831	Active TSS	"ASW,ESN,GWD,IBS,LWK,YRI"	6	"ESN,GWD,IBS,LWK,YRI"	5	A	C	0
1	21656204	rs213038	Weak Enhancer	"ASW,CEU,CHB,FIN,IBS,TSI"	6	"FIN,IBS,TSI"	3	C	A	9.86E-09
1	21663030	rs1067221	Active Enhancer	"ASW,CEU,CHB,FIN,GWD,YRI"	6	"ASW,CHB,YRI"	3	A	C	2.45E-09
1	21670235	rs72868886	Flanking Active TSS	"ASW,ESN,GWD,LWK,YRI"	5	"ASW,ESN,GWD,LWK,YRI"	5	T	C	0
1	21682568	rs2774017	Repressed Polycomb	"ESN,GWD,LWK,YRI"	4	"ESN,GWD,LWK,YRI"	4	G	C	0
1	21682672	rs2774018	Repressed Polycomb	"ESN,GWD,LWK,YRI"	4	"ESN,GWD,LWK,YRI"	4	C	T	0
1	21755055	rs12024104	Repressed Polycomb	"CHB,ESN,FIN,IBS"	4	"CHB,FIN,IBS"	3	C	A	4.39E-09
1	21766663	rs1566523	Bivalent TSS	"ASW,CEU,CHB,ESN,FIN,GWD,IBS,LWK,TSI,YRI"	10	"ASW,CEU,CHB,ESN,FIN,GWD,IBS,LWK,TSI,YRI"	10	G	C	0
1	21766776	rs113548640	Bivalent TSS	"CEU,CHB,FIN,IBS,TSI"	5	"CEU,CHB,FIN,IBS,TSI"	5	C	G	0
1	21767096	rs4654745	Bivalent TSS	"ASW,CEU,CHB,ESN,GWD,IBS,LWK,YRI"	8	"ASW,CEU,CHB,GWD,IBS,LWK,YRI"	7	G	T	0
1	21840886	rs7523855	Bivalent Enhancer	"ASW,FIN,IBS,TSI,YRI"	5	"ASW,FIN,IBS,TSI"	4	C	T	5.66E-15
1	21844590	rs113324018	Bivalent Enhancer	"ASW,CEU,FIN,IBS,LWK,YRI"	6	"ASW,CEU,FIN,IBS,LWK,YRI"	6	G	A	0
1	21844638	rs113393066	Bivalent Enhancer	"ASW,GWD,IBS,LWK,YRI"	5	"GWD,IBS,LWK,YRI"	4	A	G	2.00E-08
1	21844736	rs12022032	Bivalent Enhancer	"CEU,IBS,LWK,TSI"	4	IBS	1	A	G	3.41E-09
1	21934667	rs829371	Flanking Active TSS	"CEU,CHB,ESN,GWD,IBS,LWK,TSI,YRI"	8	"CEU,LWK,YRI"	3	G	A	1.26E-09
1	22088841	rs6667223	Acetylated Active Enhancer	"ASW,ESN,GWD,LWK,YRI"	5	"ASW,ESN,GWD,LWK,YRI"	5	A	G	1.33E-14
1	22109796	rs35745827	Active TSS	"CEU,FIN,IBS,TSI"	4	"FIN,IBS,TSI"	3	C	T	8.85E-07
1	22118218	rs4654985	Active Enhancer	"ASW,ESN,GWD,LWK,YRI"	5	"ESN,GWD,LWK,YRI"	4	C	T	0
1	22263937	rs566166086	Bivalent TSS	"ASW,ESN,GWD,YRI"	4	"ESN,GWD,YRI"	3	T	G	8.42E-07
1	22345647	rs2501299	Active Enhancer	"ASW,CHB,ESN,GWD,LWK,YRI"	6	"ASW,CHB,ESN,GWD,LWK,YRI"	6	C	T	0
1	22345860	rs2501298	Active Enhancer	"ASW,CHB,ESN,GWD,LWK"	5	"ASW,CHB,ESN,GWD,LWK"	5	G	A	0
1	22351947	rs537882244	Active TSS	"ASW,CEU,CHB,ESN,FIN,GWD,IBS,LWK,TSI,YRI"	10	"ASW,CEU,CHB,ESN,FIN,GWD,IBS,LWK,TSI,YRI"	10	G	T	0
1	22352040	rs2255282	Active TSS	"ASW,CEU,ESN,GWD,IBS,TSI,YRI"	7	"ASW,ESN,GWD,IBS,TSI"	5	T	G	0
1	22352108	rs11801382	Active TSS	"ASW,CEU,CHB,ESN,FIN,GWD,IBS,LWK,TSI,YRI"	10	"ASW,CEU,CHB,ESN,FIN,GWD,IBS,LWK,TSI,YRI"	10	C	T	0
1	22375065	rs2501275	Active Enhancer	"ASW,ESN,FIN,GWD,IBS,TSI,YRI"	7	"ASW,IBS,TSI,YRI"	4	T	C	2.88E-13
1	22375190	rs11580039	Active Enhancer	"ASW,CHB,ESN,FIN,GWD,IBS,TSI,YRI"	8	"ASW,CHB,ESN,FIN,GWD,IBS,TSI,YRI"	8	T	C	0
1	22489749	rs115638226	Quiescent/Low	"ASW,ESN,LWK,YRI"	4	"ASW,ESN,LWK,YRI"	4	T	G	0
1	22491757	rs4654784	Active Enhancer	"ASW,CEU,CHB,FIN,GWD,IBS,TSI"	7	"ASW,CEU,CHB,FIN,IBS,TSI"	6	G	A	0
1	22504091	rs10917167	Active Enhancer	"CEU,CHB,FIN,IBS,TSI"	5	"CEU,CHB,FIN,IBS,TSI"	5	G	A	0
1	22745776	rs4456069	Weak Enhancer	"ASW,ESN,GWD,LWK,YRI"	5	"ASW,ESN,GWD,LWK,YRI"	5	A	G	0
1	22778456	rs4655064	Active TSS	"CEU,CHB,ESN,FIN,GWD,LWK,TSI"	7	"CEU,CHB,ESN,FIN,GWD"	5	C	A	5.32E-14
1	23340451	rs61744632	Weak Enhancer	"ASW,ESN,GWD,LWK,YRI"	5	"ASW,ESN,GWD,LWK,YRI"	5	A	G	0
1	23359462	rs61780491	Active TSS	"CEU,IBS,TSI"	3	"IBS,TSI"	2	A	G	4.13E-07
1	23451360	rs9426688	Active Enhancer	"ASW,CEU,CHB,ESN,FIN,GWD,IBS,LWK,TSI,YRI"	10	"ASW,CEU,CHB,ESN,FIN,GWD,IBS,LWK,TSI,YRI"	10	C	G	0
1	23528719	rs35768640	Bivalent Enhancer	"ESN,GWD,IBS,LWK,YRI"	5	"ESN,IBS,YRI"	3	G	A	1.95E-07
1	23671205	rs12085439	Active TSS	"ASW,ESN,GWD,LWK,YRI"	5	"ASW,ESN,GWD,LWK,YRI"	5	A	G	1.96E-13
1	23695489	rs185788767	Active TSS	"ASW,ESN,LWK,YRI"	4	"ASW,ESN,YRI"	3	C	T	5.97E-09
1	23849295	rs3218161	Weak Enhancer (Genic)	"ASW,ESN,GWD,YRI"	4	"ESN,GWD,YRI"	3	A	G	9.97E-09
1	23849346	rs1555027	Weak Enhancer (Genic)	"ASW,GWD,IBS,LWK,TSI"	5	"ASW,GWD,IBS,LWK,TSI"	5	T	C	8.90E-14
1	23881310	rs2811937	Active TSS	"ASW,GWD,IBS"	3	"ASW,GWD,IBS"	3	G	A	7.35E-09
1	23901193	rs2742954	Active Enhancer	"ASW,ESN,GWD,IBS,LWK,TSI,YRI"	7	"ASW,ESN,GWD,LWK,TSI,YRI"	6	G	C	0
1	23927112	rs10917397	Acetylated Active Enhancer	"ASW,CEU,CHB,FIN,IBS,LWK,TSI,YRI"	8	"ASW,CEU,CHB,FIN,IBS,LWK,YRI"	7	C	T	0
1	24018224	rs3753270	Active TSS	"CEU,ESN,FIN,GWD,IBS,LWK,YRI"	7	"CEU,FIN,GWD,LWK,YRI"	5	C	T	0
1	24151964	rs188188846	Active TSS	"CEU,ESN,GWD,LWK,TSI"	5	"CEU,ESN,GWD,TSI"	4	T	G	1.11E-16
1	24151996	rs6697805	Active TSS	"ASW,CEU,CHB,ESN,FIN,GWD,IBS,LWK,TSI,YRI"	10	"ASW,CEU,CHB,ESN,FIN,GWD,IBS,LWK,TSI,YRI"	10	C	A	0
1	24165186	rs773949531	Flanking Active TSS	"ASW,CEU,CHB,ESN,FIN,GWD,IBS,LWK,TSI,YRI"	10	"ASW,CEU,CHB,ESN,FIN,GWD,IBS,LWK,TSI,YRI"	10	C	G	0
1	24165248	rs58035855	Flanking Active TSS	"CEU,CHB,FIN,GWD,LWK,TSI"	6	"CHB,FIN"	2	G	C	1.47E-08
1	24194748	rs2070956	Active TSS	"CHB,GWD,IBS,LWK,TSI"	5	"CHB,IBS"	2	C	G	2.63E-09
1	24194773	rs2070955	Active TSS	"ASW,CHB,ESN,GWD,IBS,TSI"	6	"ASW,CHB,ESN,GWD,IBS,TSI"	6	A	G	0
1	24194788	rs2070954	Active TSS	"ASW,CHB,ESN,GWD,IBS,LWK,TSI,YRI"	8	"ASW,CHB,GWD"	3	G	A	1.59E-12
1	24215652	rs6696395	Acetylated Active Enhancer	"ASW,ESN,GWD,LWK"	4	"ASW,ESN,GWD"	3	A	C	2.77E-08
1	24223775	rs2502973	Acetylated Active Enhancer	"ASW,ESN,GWD,IBS,LWK,YRI"	6	"ASW,ESN,GWD,IBS,LWK,YRI"	6	T	A	1.11E-16
1	24453078	rs11577442	Quiescent/Low	"CEU,CHB,ESN,FIN,GWD,IBS,LWK,TSI,YRI"	9	"CEU,CHB,ESN,FIN,GWD,IBS,LWK,TSI,YRI"	9	G	A	0
1	24481376	rs7529826	Weak Enhancer (Genic)	"ASW,CHB,ESN,LWK,YRI"	5	"ASW,CHB,ESN,LWK,YRI"	5	C	A	0
1	24481390	rs7525481	Weak Enhancer (Genic)	"ASW,CHB,ESN,GWD,LWK,YRI"	6	"ASW,CHB,ESN,GWD,LWK,YRI"	6	T	C	0
1	24503855	rs114509955	Weak Enhancer (Genic)	"ASW,ESN,GWD,LWK,YRI"	5	"ASW,ESN,LWK"	3	T	C	2.24E-09
1	24513768	rs4090311	Active TSS	"ASW,FIN,IBS,TSI"	4	"ASW,FIN,IBS,TSI"	4	G	A	0
1	24530246	rs17184658	Active Enhancer	"ASW,CEU,ESN,FIN,GWD,IBS,LWK,TSI,YRI"	9	"ASW,CEU,ESN,GWD,IBS,LWK,TSI"	7	G	C	0
1	24530316	rs58661124	Active Enhancer	"ASW,FIN,IBS,LWK,YRI"	5	YRI	1	A	G	1.06E-06
1	24739960	rs11249105	Active TSS	"CEU,CHB,ESN,FIN,IBS"	5	"CEU,CHB,ESN,FIN,IBS"	5	C	T	6.44E-10
1	24740225	rs11249106	Flanking Active TSS	"CEU,CHB,ESN,FIN,IBS,LWK,TSI"	7	"CEU,CHB,ESN,IBS,LWK,TSI"	6	A	T	0
1	24741819	rs4592213	CTCF Only	"CEU,CHB,FIN,IBS,TSI"	5	"CEU,CHB,FIN,TSI"	4	A	G	1.73E-07
1	24743493	rs6669871	Flanking Active TSS	"ASW,CEU,ESN,FIN,IBS,LWK,TSI,YRI"	8	"ASW,CEU,ESN,LWK,TSI"	5	G	A	2.33E-15
1	24743603	rs6694932	Flanking Active TSS	"CEU,ESN,IBS,TSI"	4	"CEU,ESN"	2	C	A	3.91E-06
1	24743879	rs760968	Weak Enhancer	"CHB,IBS"	2	IBS	1	T	C	7.11E-11
1	24829434	rs138442418	Bivalent TSS	"ASW,ESN,GWD,LWK,YRI"	5	"ASW,ESN,GWD,LWK,YRI"	5	C	T	0
1	24863285	rs11231	Bivalent Enhancer	"ASW,CEU,ESN,GWD,IBS,LWK,TSI,YRI"	8	"ASW,CEU,IBS,LWK,YRI"	5	C	T	1.11E-16
1	24863341	rs58642905	Bivalent Enhancer	"ASW,ESN,LWK,YRI"	4	"ESN,LWK,YRI"	3	C	T	2.63E-10
1	25021037	rs2885174	Active Enhancer	"ASW,IBS,LWK"	3	"ASW,IBS,LWK"	3	C	A	3.75E-09
1	25071580	rs138273649	Active TSS	"CEU,FIN,TSI"	3	"FIN,TSI"	2	A	C	1.17E-06
1	25193199	rs3131514	Bivalent Enhancer	"CHB,FIN,GWD,LWK,YRI"	5	"CHB,GWD,LWK,YRI"	4	T	C	9.01E-09
1	25197155	rs4648881	Bivalent Enhancer	"ESN,GWD,LWK,YRI"	4	"LWK,YRI"	2	A	G	3.44E-06
1	25293216	rs7414934	Active Enhancer	"ESN,GWD,LWK"	3	"ESN,GWD,LWK"	3	C	A	2.68E-08
1	25293237	rs11249213	Active Enhancer	"CEU,ESN,GWD,LWK"	4	"ESN,GWD,LWK"	3	A	G	8.40E-09
1	25293829	rs4648889	Active Enhancer	"ASW,CEU,GWD,IBS,LWK,TSI,YRI"	7	"ASW,CEU,GWD,IBS,LWK,YRI"	6	G	A	0
1	25297658	rs11805904	Quiescent/Low	"ASW,ESN,GWD,LWK,TSI,YRI"	6	"ESN,GWD,LWK,YRI"	4	T	C	1.11E-16
1	25297697	rs11805484	Quiescent/Low	"CHB,GWD,LWK,YRI"	4	"GWD,LWK,YRI"	3	A	G	5.79E-09
1	25297704	rs11805920	Quiescent/Low	"CHB,GWD,LWK,YRI"	4	"GWD,LWK,YRI"	3	T	C	5.66E-10
1	25314894	rs432169	Weak Enhancer	"CEU,ESN,IBS,LWK,YRI"	5	"IBS,LWK,YRI"	3	T	C	4.84E-09
1	25314914	rs59899669	Weak Enhancer	"ASW,ESN,GWD,LWK,YRI"	5	"ASW,ESN,GWD,LWK,YRI"	5	G	A	0
1	25324355	rs115994151	Weak Enhancer	"ESN,LWK"	2	"ESN,LWK"	2	A	C	2.43E-06
1	25353703	rs13374888	Active Enhancer	"ASW,CEU,ESN,FIN,GWD,IBS,LWK,TSI,YRI"	9	"ASW,ESN,FIN,GWD,LWK,TSI,YRI"	7	A	G	0
1	25355368	rs78712131	Acetylated Active Enhancer	"ASW,ESN,GWD,YRI"	4	"ESN,GWD,YRI"	3	C	T	6.49E-09
1	25355491	rs116455098	Acetylated Active Enhancer	"ASW,ESN,GWD,LWK,YRI"	5	"ESN,GWD,LWK,YRI"	4	A	G	1.92E-12
1	25357367	rs11582679	Active Enhancer	"ASW,CEU,CHB,ESN,FIN,GWD,IBS,LWK,TSI,YRI"	10	"ASW,CEU,CHB,GWD,IBS,LWK,TSI,YRI"	8	T	C	0
1	25358706	rs311427	Acetylated Active Enhancer	"CHB,LWK"	2	CHB	1	NA	NA	4.78E-06
1	25407321	rs178136	Weak Enhancer	"CEU,CHB,FIN,TSI,YRI"	5	"CEU,CHB,FIN,YRI"	4	A	T	1.60E-10
1	25466629	rs9803723	Active Enhancer	"CHB,ESN,FIN,IBS,TSI"	5	"ESN,IBS"	2	T	C	8.62E-08
1	25466693	rs9803876	Active Enhancer	"CEU,ESN,IBS,LWK,TSI"	5	"ESN,IBS,LWK"	3	G	A	1.46E-11
1	25472465	rs6600257	Bivalent Enhancer	"CHB,GWD,IBS,LWK,TSI,YRI"	6	"GWD,TSI,YRI"	3	G	A	1.21E-09
1	25525881	rs742393	Repressed Polycomb	"CEU,ESN,FIN,IBS,TSI"	5	"ESN,IBS"	2	A	G	7.12E-07
1	25559808	rs11249007	Acetylated Active Enhancer	"ASW,ESN,GWD,LWK,YRI"	5	"ASW,GWD,LWK,YRI"	4	T	C	1.81E-10
1	25566919	rs780178610	Acetylated Active Enhancer (Genic)	"ESN,YRI"	2	"ESN,YRI"	2	C	T	4.74E-06
1	25594471	rs61777604	Flanking Active TSS	"CEU,FIN,IBS,TSI"	4	"CEU,FIN,IBS"	3	G	T	2.94E-10
1	25732486	rs28638165	Quiescent/Low	"CHB,ESN,IBS,YRI"	4	"CHB,ESN,IBS"	3	G	A	3.35E-12
1	25756768	rs184729536	Active TSS	"FIN,IBS"	2	"FIN,IBS"	2	A	T	1.57E-07
1	25756781	rs61777618	Active TSS	"CEU,FIN"	2	"CEU,FIN"	2	T	C	1.36E-08
1	25757312	rs141261930	Active TSS	"GWD,LWK"	2	"GWD,LWK"	2	C	T	2.09E-06
1	25846363	rs75620289	Quiescent/Low	"ASW,ESN,GWD,LWK,YRI"	5	"ESN,GWD,LWK,YRI"	4	A	G	1.11E-08
1	25848739	rs74063448	Weak Enhancer	"ESN,GWD,LWK,YRI"	4	"ESN,YRI"	2	G	A	1.98E-07
1	25850206	rs35172831	CTCF Only	"ASW,CEU,ESN,GWD,IBS,LWK,TSI,YRI"	8	"ASW,CEU,ESN,GWD,IBS,LWK,TSI,YRI"	8	C	T	0
1	25856007	rs114189368	Quiescent/Low	"CHB,IBS,LWK"	3	"CHB,IBS,LWK"	3	G	T	8.59E-11
1	25876169	rs72873723	Acetylated Active Enhancer	"ASW,CEU,ESN,FIN,GWD,IBS,LWK,TSI,YRI"	9	"ASW,CEU,ESN,FIN,GWD,IBS,LWK,TSI,YRI"	9	C	G	0
1	25876233	rs74740519	Acetylated Active Enhancer	"ASW,CEU,ESN,FIN,GWD,IBS,LWK,TSI,YRI"	9	"ASW,ESN,FIN,GWD,IBS,LWK,TSI,YRI"	8	G	A	0
1	25876340	rs79931859	Acetylated Active Enhancer	"ASW,CEU,CHB,ESN,FIN,GWD,IBS,LWK,YRI"	9	"ASW,CEU,CHB,ESN,FIN,GWD,IBS,LWK,YRI"	9	G	A	0
1	25876463	rs35983441	Acetylated Active Enhancer	"CEU,FIN,GWD,IBS,LWK,YRI"	6	"FIN,GWD,IBS,LWK,YRI"	5	A	G	3.33E-15
1	25889422	rs12096438	Active Enhancer (Genic)	"ASW,CHB,ESN,FIN,IBS,LWK,TSI,YRI"	8	"ASW,IBS,LWK,TSI"	4	C	T	1.06E-10
1	25891959	rs56214942	Strong Transcription	"ASW,ESN,IBS,TSI"	4	"IBS,TSI"	2	G	A	6.77E-09
1	25893221	rs4523506	Strong Transcription	"ASW,ESN,GWD,IBS,LWK,TSI,YRI"	7	"ASW,ESN,GWD,LWK,YRI"	5	T	G	1.44E-15
1	25893242	rs4418583	Strong Transcription	"ASW,ESN,GWD,LWK,YRI"	5	"ASW,ESN,GWD,LWK,YRI"	5	C	T	8.17E-14
1	25893243	rs4603124	Strong Transcription	"ASW,ESN,IBS,LWK,TSI,YRI"	6	"ASW,ESN"	2	G	A	1.37E-06
1	25950848	rs3754161	Repressed Polycomb	"ASW,CHB,ESN,GWD,LWK,YRI"	6	"ASW,CHB,ESN,GWD,LWK,YRI"	6	C	G	1.67E-15
1	26057416	rs78945826	Bivalent Enhancer	"ASW,CEU,FIN,IBS,TSI"	5	"ASW,CEU,FIN,IBS,TSI"	5	C	A	0
1	26057464	rs17163183	Bivalent Enhancer	"ASW,GWD,IBS,LWK"	4	"ASW,IBS,LWK"	3	G	A	7.00E-10
1	26101577	rs72877404	Bivalent Enhancer	"ASW,ESN,GWD,LWK,YRI"	5	"ASW,ESN,GWD,LWK,YRI"	5	G	A	1.42E-10
1	26126276	rs770587811	Bivalent TSS	"ASW,GWD,IBS"	3	"ASW,GWD,IBS"	3	C	A	0
1	26129631	rs7513196	Bivalent Enhancer	"GWD,IBS,LWK"	3	"GWD,IBS"	2	C	T	2.40E-07
1	26146449	rs2294226	Active TSS	"ASW,CEU,CHB,FIN,IBS,LWK"	6	"ASW,CEU,CHB,FIN,IBS"	5	C	T	0
1	26232356	rs213641	Active TSS	"ASW,ESN,GWD,TSI"	4	"ASW,ESN,GWD,TSI"	4	C	A	1.92E-11
1	26270088	rs11247832	Weak Enhancer	"ASW,CHB,FIN,GWD,LWK,YRI"	6	"ASW,CHB,FIN,GWD,YRI"	5	G	A	0
1	26270103	rs11579175	Weak Enhancer	"ASW,CHB,FIN,GWD,LWK,YRI"	6	"ASW,CHB,FIN,GWD,YRI"	5	C	G	0
1	26270122	rs10902708	Weak Enhancer	"ASW,CHB,GWD,YRI"	4	"ASW,CHB,GWD,YRI"	4	T	A	0
1	26437390	rs2783636	Active TSS	"ASW,ESN,GWD,LWK,YRI"	5	"ASW,ESN,GWD,LWK,YRI"	5	C	T	1.78E-15
1	26438222	rs6692697	Active TSS	"FIN,TSI"	2	FIN	1	NA	NA	0
1	26496651	rs7087	Active TSS	"CEU,ESN,GWD,YRI"	4	"ESN,GWD,YRI"	3	T	C	1.01E-08
1	26503919	rs564440104	CTCF Only	ESN	1	ESN	1	C	T	0
1	26518470	rs4659412	Weak Enhancer	"CEU,ESN,GWD,YRI"	4	"ESN,GWD"	2	C	T	3.18E-07
1	26527699	rs869139	CTCF Only	"ASW,CEU,ESN,FIN,GWD,IBS,YRI"	7	"ASW,CEU,FIN,GWD,IBS,YRI"	6	C	T	0
1	26527783	rs6703730	CTCF Only	"CEU,FIN,IBS,LWK"	4	"CEU,FIN,IBS"	3	G	A	3.71E-11
1	26527809	rs1889755	CTCF Only	"ASW,CEU,CHB,ESN,FIN,GWD,IBS,LWK,TSI,YRI"	10	"ASW,CEU,CHB,ESN,FIN,GWD,IBS,LWK,TSI,YRI"	10	C	A	0
1	26527810	rs1889756	CTCF Only	"ASW,CEU,CHB,ESN,FIN,GWD,IBS,LWK,TSI,YRI"	10	"ASW,CEU,CHB,ESN,FIN,GWD,IBS,LWK,TSI,YRI"	10	A	G	0
1	26527884	rs41310785	CTCF Only	"CEU,FIN,IBS,TSI"	4	"CEU,FIN,IBS,TSI"	4	A	G	0
1	26527951	rs6657616	CTCF Only	"ASW,CEU,ESN,FIN,GWD,IBS,LWK,TSI,YRI"	9	"CEU,ESN,FIN,GWD,IBS,LWK,TSI,YRI"	8	A	G	0
1	26560962	rs11247878	Active TSS	"ASW,CEU,CHB,ESN,FIN,GWD,IBS,LWK,TSI,YRI"	10	"ASW,CEU,CHB,ESN,FIN,GWD,IBS,LWK,TSI,YRI"	10	C	T	0
1	26601570	rs11577318	Weak Transcription	"CEU,IBS,LWK"	3	"CEU,IBS,LWK"	3	G	A	3.55E-07
1	26602256	rs13374173	Active Enhancer (Genic)	"ASW,CEU,ESN,GWD,IBS,LWK"	6	"GWD,LWK"	2	T	G	1.29E-07
1	26602525	rs11577098	Active Enhancer (Genic)	"ASW,CEU,ESN,FIN,GWD,IBS,LWK,TSI,YRI"	9	"ASW,CEU,ESN,GWD,IBS,TSI,YRI"	7	C	T	0
1	26611092	rs114908725	Active Enhancer (Genic)	"ASW,ESN,GWD,LWK,YRI"	5	"ASW,ESN,GWD,LWK,YRI"	5	G	A	0
1	26644399	rs41285347	Active TSS	"ASW,CEU,ESN,GWD,IBS,LWK,TSI"	7	"ASW,GWD,IBS,LWK,TSI"	5	C	T	0
1	26645970	rs202179780	Active TSS	"ASW,ESN,YRI"	3	"ASW,ESN,YRI"	3	T	A	1.54E-07
1	26686837	rs11806568	Bivalent TSS	"ASW,GWD,IBS,LWK,YRI"	5	"LWK,YRI"	2	C	A	3.89E-06
1	26688181	rs11583897	CTCF Only	"GWD,IBS,TSI"	3	"GWD,IBS"	2	C	G	4.94E-08
1	26758748	rs3828083	Flanking Active TSS	"ASW,CEU,ESN,FIN,GWD,LWK,YRI"	7	"ASW,ESN,GWD,LWK,YRI"	5	G	A	0
1	26856629	rs140395850	Active TSS	"ESN,GWD,LWK,YRI"	4	"ESN,GWD,LWK,YRI"	4	A	G	1.09E-06
1	26864654	rs17162180	CTCF Only	"ASW,ESN,LWK,YRI"	4	"ASW,ESN,LWK,YRI"	4	A	G	7.83E-13
1	26872346	rs71640330	Active TSS	"ASW,CHB,FIN,LWK,TSI"	5	"ASW,FIN"	2	C	T	5.04E-07
1	27070623	rs60348497	Active Enhancer	"ASW,CEU,ESN,IBS,LWK,YRI"	6	"ASW,CEU,ESN,IBS,YRI"	5	C	T	8.96E-11
1	27216669	rs11555809	Active TSS	"ASW,CEU,FIN,GWD,IBS,YRI"	6	"FIN,IBS,YRI"	3	A	G	2.33E-09
1	27318012	rs113679365	Repressed Polycomb	"ASW,ESN,LWK,YRI"	4	"ASW,YRI"	2	T	C	2.14E-07
1	27339446	rs59177216	Bivalent Enhancer	"ASW,ESN,GWD,LWK,YRI"	5	"ASW,ESN,GWD,LWK,YRI"	5	G	C	0
1	27339466	rs61703293	Bivalent Enhancer	"ASW,ESN,GWD,LWK,YRI"	5	"ASW,ESN,GWD,LWK,YRI"	5	T	C	0
1	27426219	rs5810	Active Enhancer	"ASW,CHB,GWD,TSI"	4	"ASW,CHB,GWD"	3	G	A	3.14E-08
1	27668204	rs60417075	Acetylated Active Enhancer	"ESN,GWD,LWK,YRI"	4	"ESN,GWD,LWK,YRI"	4	G	T	1.16E-11
1	27683180	rs55698627	Quiescent/Low	"GWD,LWK,YRI"	3	"GWD,LWK"	2	C	T	4.31E-08
1	27709858	rs734725	Repressed Polycomb	"CEU,ESN,FIN,GWD,IBS,TSI"	6	"CEU,ESN,FIN,IBS,TSI"	5	T	G	0
1	27719092	rs115072736	Flanking Active TSS	"ASW,CEU,ESN,GWD,IBS,LWK"	6	"IBS,LWK"	2	A	T	1.30E-07
1	27742831	rs743043	Active Enhancer (Genic)	"CEU,ESN,GWD,LWK,TSI"	5	"ESN,GWD,TSI"	3	T	G	9.70E-09
1	27745101	rs1535152	Acetylated Active Enhancer (Genic)	"ASW,ESN,GWD,LWK,YRI"	5	"ASW,ESN,GWD,LWK,YRI"	5	T	C	2.22E-16
1	27754076	rs2504771	Active Enhancer (Genic)	"ASW,CEU,CHB,ESN,FIN,GWD,IBS,LWK,TSI,YRI"	10	"ASW,CHB,FIN,GWD,IBS,LWK,TSI,YRI"	8	C	T	0
1	27809721	rs12751856	Acetylated Active Enhancer (Genic)	"CHB,FIN,IBS,TSI"	4	IBS	1	G	C	1.25E-08
1	27819493	rs116308118	Active Enhancer	"CEU,FIN,IBS,TSI"	4	"CEU,FIN,IBS,TSI"	4	G	A	0
1	27889163	rs6703312	Quiescent/Low	"ASW,ESN,FIN,GWD,LWK,TSI,YRI"	7	"ASW,ESN,GWD,YRI"	4	C	T	0
1	27927025	rs11810228	Weak Enhancer	"ASW,ESN,GWD,LWK,YRI"	5	"ASW,ESN,GWD,LWK,YRI"	5	A	G	2.22E-16
1	27927062	rs11808829	Weak Enhancer	"ASW,ESN,GWD,LWK,YRI"	5	"ASW,ESN,GWD,LWK,YRI"	5	G	A	0
1	27958339	rs34806307	Acetylated Active Enhancer	"ASW,ESN,GWD,IBS,TSI,YRI"	6	"ASW,ESN,GWD,YRI"	4	T	C	7.22E-12
1	27960792	rs3737803	Acetylated Active Enhancer	"ASW,CEU,CHB,ESN,FIN,GWD,LWK"	7	"CEU,CHB,ESN,FIN,GWD,LWK"	6	G	A	8.88E-16
1	27960832	rs3737801	Acetylated Active Enhancer	"CEU,CHB,ESN,FIN,YRI"	5	"CEU,CHB,ESN,FIN"	4	C	G	2.88E-08
1	27963255	rs5002223	Active Enhancer	"CHB,ESN,TSI,YRI"	4	"CHB,ESN"	2	A	T	4.07E-06
1	27963710	rs115856517	Active Enhancer	"ESN,GWD,LWK,YRI"	4	"ESN,GWD,LWK,YRI"	4	T	C	4.63E-06
1	27989761	rs374838007	Active Enhancer	ASW	1	ASW	1	T	G	0
1	28098113	rs566280426	Quiescent/Low	FIN	1	FIN	1	A	G	3.88E-06
1	28204848	rs61789662	Weak Enhancer (Genic)	"ASW,ESN,GWD,IBS,LWK,TSI"	6	GWD	1	G	A	5.23E-08
1	28211384	rs2236074	Active Enhancer (Genic)	"ASW,CEU,CHB,ESN,FIN,GWD,LWK,TSI,YRI"	9	"ASW,CEU,CHB,ESN,FIN,GWD,LWK,TSI,YRI"	9	G	A	0
1	28211403	rs1467465	Active Enhancer (Genic)	"ASW,CHB,ESN,FIN,GWD,LWK,TSI,YRI"	8	"ASW,CHB,ESN,FIN,LWK,TSI,YRI"	7	A	G	0
1	28213157	rs6565	Acetylated Active Enhancer (Genic)	"ASW,CEU,GWD,IBS,TSI"	5	"ASW,CEU,GWD,IBS,TSI"	5	C	T	3.58E-11
1	28216033	rs76585763	Active Enhancer (Genic)	"ESN,GWD,LWK"	3	"ESN,GWD,LWK"	3	G	A	8.31E-10
1	28216736	rs9701457	Acetylated Active Enhancer (Genic)	"GWD,LWK,TSI,YRI"	4	"LWK,YRI"	2	C	T	5.27E-08
1	28218288	rs553478452	Active Enhancer (Genic)	"CEU,CHB,FIN,IBS"	4	"CEU,FIN,IBS"	3	G	A	7.59E-07
1	28261593	rs3737809	Bivalent TSS	"ASW,CEU,CHB,ESN,FIN,GWD,IBS,LWK,TSI,YRI"	10	"ASW,CEU,CHB,ESN,FIN,GWD,IBS,LWK,TSI,YRI"	10	T	C	0
1	28261600	rs3737808	Bivalent TSS	"ASW,CEU,CHB,FIN,IBS,TSI"	6	"CEU,CHB,FIN,IBS,TSI"	5	A	C	2.22E-16
1	28266957	rs374548939	CTCF Only	ESN	1	ESN	1	A	C	7.54E-08
1	28286477	rs12406711	Active TSS	"CHB,FIN,TSI"	3	"CHB,FIN,TSI"	3	C	T	5.42E-12
1	28382796	rs79013113	Active Enhancer (Genic)	"ASW,ESN,GWD,LWK,YRI"	5	"ASW,ESN,YRI"	3	A	G	7.18E-07
1	28390797	rs61216784	Active Enhancer (Genic)	"ASW,CHB,ESN,FIN,GWD,LWK,YRI"	7	"ASW,CHB,ESN,GWD,LWK,YRI"	6	A	G	0
1	28417903	rs76890118	Active Enhancer	"ASW,CEU,ESN,GWD,LWK,TSI,YRI"	7	"ASW,ESN,LWK,TSI,YRI"	5	G	A	4.97E-13
1	28445399	rs6702318	Weak Enhancer	"ASW,ESN,GWD,LWK,YRI"	5	"ESN,GWD,YRI"	3	C	T	5.55E-16
1	28455809	rs12039701	Quiescent/Low	"GWD,LWK,TSI,YRI"	4	"GWD,LWK"	2	A	G	5.11E-09
1	28459107	rs6673554	Acetylated Active Enhancer	"CHB,GWD,LWK,YRI"	4	"GWD,LWK,YRI"	3	G	A	9.09E-11
1	28471057	rs796716478	Acetylated Active Enhancer	"ASW,ESN,GWD,LWK,YRI"	5	"ASW,ESN,GWD,LWK,YRI"	5	C	G	0
1	28499817	rs56145744	Acetylated Active Enhancer	"ESN,YRI"	2	"ESN,YRI"	2	A	G	2.02E-08
1	28523588	rs796847	Weak Enhancer (Genic)	"ASW,ESN,GWD,IBS,LWK,TSI,YRI"	7	"GWD,IBS,LWK,YRI"	4	T	C	5.88E-15
1	28559574	rs510803	Active TSS	"ASW,CEU,IBS,YRI"	4	"ASW,CEU"	2	C	G	6.09E-08
1	28572207	rs12137239	Acetylated Active Enhancer	"ASW,CEU,CHB,FIN,GWD,IBS,LWK,TSI"	8	"ASW,CEU,CHB,FIN,GWD,IBS,LWK,TSI"	8	C	T	0
1	28572227	rs12127089	Acetylated Active Enhancer	"ASW,CEU,CHB,FIN,GWD,IBS,LWK,TSI"	8	"ASW,CEU,CHB,FIN,GWD,IBS,LWK,TSI"	8	T	C	0
1	28572317	rs12129745	Acetylated Active Enhancer	"ASW,CEU,CHB,FIN,IBS,LWK,TSI"	7	"ASW,CEU,CHB,FIN,IBS,LWK,TSI"	7	G	C	0
1	28573642	rs543674656	Active TSS	"ASW,CEU,CHB,ESN,FIN,GWD,IBS,LWK,TSI,YRI"	10	"ASW,CEU,CHB,ESN,FIN,GWD,IBS,LWK,TSI,YRI"	10	A	G	0
1	28573835	rs492554	Flanking Active TSS	"ASW,FIN,TSI"	3	"ASW,FIN,TSI"	3	C	T	1.98E-10
1	28575121	rs530426	Active Enhancer	"ASW,ESN,FIN,IBS,TSI"	5	"FIN,TSI"	2	G	T	4.30E-07
1	28832687	rs6696931	Acetylated Active Enhancer (Genic)	"ASW,ESN,GWD"	3	"ASW,ESN,GWD"	3	A	G	3.96E-06
1	28879574	rs138696611	Active TSS	"ASW,ESN,GWD,LWK,YRI"	5	"ESN,GWD,LWK"	3	G	T	9.89E-14
1	28901455	rs9426442	Strong Transcription	"ASW,CEU,CHB,ESN,FIN,GWD,LWK,YRI"	8	"ASW,GWD,LWK"	3	A	G	1.41E-08
1	29213316	rs457618	Flanking Active TSS	"CEU,GWD,LWK,TSI,YRI"	5	LWK	1	A	C	2.33E-06
1	29253563	rs996898632	Active Enhancer	"GWD,IBS,LWK,TSI"	4	"GWD,IBS,LWK"	3	C	T	1.87E-06
1	29585924	rs148106138	Repressed Polycomb	"ASW,GWD,LWK"	3	"ASW,GWD,LWK"	3	C	T	7.24E-10
1	29609536	rs72884571	Quiescent/Low	"ASW,CEU,FIN,GWD,IBS,LWK,TSI,YRI"	8	"ASW,FIN,GWD,TSI"	4	G	A	1.44E-14
1	30184723	rs6670240	Weak Enhancer	"ASW,GWD,IBS,LWK,TSI,YRI"	6	"ASW,GWD,LWK"	3	A	C	8.56E-08
1	30184801	rs6675064	Weak Enhancer	"ASW,ESN,GWD,TSI,YRI"	5	"ESN,GWD,TSI,YRI"	4	G	A	2.15E-08
1	30521396	rs396068	Quiescent/Low	"ASW,ESN,FIN,IBS,LWK,YRI"	6	"LWK,YRI"	2	G	A	9.36E-09
1	30521571	rs370325	Quiescent/Low	"ESN,GWD,LWK,TSI"	4	"ESN,GWD,LWK"	3	G	A	4.81E-06
1	30664383	rs554802373	Quiescent/Low	"ASW,ESN,GWD,LWK,YRI"	5	"ASW,ESN,GWD,LWK,YRI"	5	C	T	0
1	30664457	rs12119359	Quiescent/Low	"ASW,GWD,IBS,LWK,YRI"	5	"ASW,GWD,YRI"	3	A	G	3.66E-15
1	30846064	rs78521984	Repressed Polycomb	"ASW,GWD,LWK,YRI"	4	"ASW,LWK,YRI"	3	C	T	9.46E-07
1	30846085	rs661761	Repressed Polycomb	"ASW,CEU,CHB,ESN,FIN,GWD,IBS,LWK,YRI"	9	"CEU,CHB,ESN,GWD,LWK"	5	T	A	0
1	30885349	rs12029866	Repressed Polycomb	"CHB,FIN,GWD,IBS,LWK,YRI"	6	"FIN,GWD"	2	G	A	1.80E-07
1	31129219	rs75435691	Quiescent/Low	"CEU,CHB,ESN,GWD,LWK"	5	"CEU,CHB,ESN,GWD,LWK"	5	C	T	0
1	31129244	rs76306466	Quiescent/Low	LWK	1	LWK	1	A	G	4.01E-14
1	31191093	rs1188408	Flanking Active TSS	"GWD,IBS,TSI"	3	"GWD,IBS"	2	C	G	5.78E-12
1	31191413	rs558709636	Flanking Active TSS	"ASW,ESN,GWD,LWK,YRI"	5	"ASW,ESN,LWK,YRI"	4	A	C	1.48E-06
1	31191438	rs6663914	Flanking Active TSS	"CEU,CHB,FIN,IBS,LWK,TSI,YRI"	7	"CEU,CHB,FIN,IBS,LWK,TSI,YRI"	7	A	C	0
1	31191466	rs1188393	Flanking Active TSS	"ASW,CEU,CHB,ESN,IBS,LWK,TSI"	7	"ASW,CEU,CHB,ESN,IBS,LWK,TSI"	7	G	C	0
1	31192304	rs1149040	Active TSS	"ASW,CHB,ESN,LWK,TSI"	5	"ASW,CHB,ESN"	3	G	T	2.90E-08
1	31221704	rs76311239	Acetylated Active Enhancer (Genic)	"ASW,ESN,LWK,YRI"	4	"ASW,ESN,YRI"	3	T	C	1.91E-07
1	31225271	rs77970901	Acetylated Active Enhancer (Genic)	"ASW,ESN,FIN,LWK,YRI"	5	"ASW,FIN,LWK"	3	A	C	4.39E-06
1	31228778	rs3790502	Acetylated Active Enhancer (Genic)	"ASW,CEU,CHB,FIN"	4	"ASW,CEU,CHB,FIN"	4	T	G	4.08E-06
1	31230668	rs2273979	Active TSS	"CHB,ESN,GWD,LWK,TSI,YRI"	6	"CHB,ESN,GWD,LWK"	4	T	C	1.32E-13
1	31247028	rs912216	Weak Enhancer	"CEU,IBS,TSI"	3	"CEU,IBS,TSI"	3	G	A	8.11E-07
1	31255905	rs4147103	CTCF Only	"ASW,CEU,ESN,FIN,GWD,IBS,LWK,TSI,YRI"	9	"ASW,ESN,FIN,GWD,IBS,LWK,TSI,YRI"	8	C	T	0
1	31258724	rs16865759	Repressed Polycomb	"ASW,CHB,FIN,IBS"	4	"CHB,FIN"	2	C	T	3.21E-07
1	31297519	rs746700	Repressed Polycomb	"CEU,ESN,GWD,LWK,TSI,YRI"	6	"GWD,LWK"	2	T	C	1.37E-07
1	31381582	rs183159929	Bivalent TSS	"CEU,CHB,FIN"	3	"CHB,FIN"	2	A	T	0
1	31385187	rs4447027	CTCF Only	"ASW,CEU,FIN,GWD,IBS,YRI"	6	"GWD,IBS"	2	A	G	6.54E-08
1	31509863	rs56255535	Weak Enhancer (Genic)	"CEU,CHB,FIN,IBS,TSI"	5	"CEU,CHB,FIN,IBS,TSI"	5	G	C	0
1	31538797	rs117761985	Active TSS	"CHB,LWK,YRI"	3	"LWK,YRI"	2	G	C	2.36E-06
1	31627730	rs112681907	Active TSS	"ASW,ESN,GWD,LWK,YRI"	5	"LWK,YRI"	2	A	C	5.99E-08
1	31628254	rs112172798	Active TSS	"ASW,CEU,ESN,FIN,GWD,IBS,LWK,TSI,YRI"	9	"ASW,CEU,IBS,LWK,TSI"	5	G	A	1.56E-13
1	31628282	rs72889480	Active TSS	"ASW,CHB,ESN,FIN,GWD,LWK,TSI,YRI"	8	"ASW,ESN,GWD,LWK,YRI"	5	C	A	0
1	31628294	rs114228037	Active TSS	"ASW,ESN,GWD,LWK,YRI"	5	"ASW,ESN,GWD,LWK,YRI"	5	C	T	0
1	31628297	rs115197421	Active TSS	"ASW,ESN,GWD,LWK,YRI"	5	"ASW,ESN,GWD,LWK,YRI"	5	C	T	0
1	31628386	rs116706538	Active TSS	"ASW,ESN,GWD,YRI"	4	"ESN,GWD,YRI"	3	C	T	0
1	31628485	rs6702899	Active TSS	"ASW,ESN,GWD,LWK,YRI"	5	"ASW,ESN,GWD,LWK,YRI"	5	A	T	0
1	31628547	rs6665500	Active TSS	"ESN,GWD,LWK,YRI"	4	"GWD,LWK"	2	G	A	1.63E-06
1	31761609	rs4949378	Strong Transcription	"ESN,GWD,YRI"	3	"ESN,YRI"	2	A	G	1.48E-06
1	31769739	rs6660530	Active TSS	"ASW,ESN,GWD,LWK,YRI"	5	"ESN,GWD"	2	C	T	2.34E-08
1	31799384	rs6681286	Quiescent/Low	"ASW,CHB,ESN,GWD,LWK,YRI"	6	"ASW,CHB,ESN,GWD,LWK,YRI"	6	G	C	0
1	31895716	rs12749261	Weak Enhancer	"ASW,CHB,GWD,IBS,LWK,TSI"	6	"CHB,IBS,LWK"	3	C	G	2.93E-10
1	31901652	rs2297884	Quiescent/Low	"ASW,CEU,FIN,GWD,IBS,TSI,YRI"	7	"CEU,GWD,IBS,YRI"	4	G	T	6.22E-15
1	31904623	rs61781663	Quiescent/Low	"ASW,CEU,CHB,ESN,FIN,GWD,IBS,LWK,TSI,YRI"	10	"ASW,CEU,CHB,ESN,FIN,GWD,IBS,LWK,TSI,YRI"	10	G	A	0
1	31904804	rs201920857	Quiescent/Low	"ASW,CEU,CHB,FIN,GWD,LWK"	6	"ASW,CEU,CHB,FIN,GWD,LWK"	6	A	T	0
1	31904930	rs139807645	Quiescent/Low	"CHB,IBS,TSI"	3	"CHB,IBS,TSI"	3	T	A	1.22E-07
1	31945388	rs113014061	Flanking Active TSS	"CHB,ESN,GWD,LWK"	4	"CHB,ESN,GWD"	3	T	C	2.67E-07
1	31945423	rs6702224	Weak Enhancer	"ASW,CHB,ESN,GWD,IBS,LWK,YRI"	7	"CHB,ESN,IBS"	3	G	C	6.96E-09
1	31949871	rs10914413	Active Enhancer	"ASW,CHB,FIN,IBS,LWK,TSI,YRI"	7	"CHB,FIN,IBS,LWK,TSI"	5	C	G	0
1	31950139	rs72880188	Active Enhancer	"ASW,CHB,ESN,FIN,GWD,LWK"	6	"CHB,ESN,GWD,LWK"	4	C	G	5.22E-15
1	31950265	rs10914414	Active Enhancer	"CEU,CHB,FIN,LWK,TSI"	5	"CHB,LWK,TSI"	3	A	G	2.89E-07
1	31971545	rs548753636	Active Enhancer	"ASW,ESN,GWD,LWK,YRI"	5	"ASW,ESN,GWD,LWK,YRI"	5	C	A	0
1	31971546	rs568484120	Active Enhancer	"ASW,ESN,GWD,LWK"	4	"ASW,ESN,GWD,LWK"	4	T	A	0
1	31971684	rs1316427	Active Enhancer	"CEU,CHB,FIN,IBS,TSI"	5	"CEU,FIN,IBS,TSI"	4	G	C	0
1	31971707	rs67750406	Active Enhancer	"ASW,CEU,CHB,ESN,FIN,GWD,IBS,LWK,TSI,YRI"	10	"ASW,CEU,CHB,ESN,FIN,GWD,IBS,LWK,TSI,YRI"	10	G	A	0
1	31973138	rs56235358	Active Enhancer	"ASW,CHB,LWK,YRI"	4	"ASW,CHB,LWK,YRI"	4	T	C	1.82E-11
1	31974308	rs67741257	Acetylated Active Enhancer	"ASW,CHB"	2	"ASW,CHB"	2	T	G	6.62E-07
1	31974905	rs28742121	Active Enhancer	"ASW,ESN,FIN,GWD,LWK,TSI"	6	"ASW,FIN,LWK,TSI"	4	A	G	5.88E-15
1	32001695	rs59903944	Bivalent Enhancer	"ASW,ESN,LWK,YRI"	4	"ESN,LWK,YRI"	3	T	A	0
1	32059773	rs12079905	CTCF Only	"ASW,ESN,GWD,LWK,YRI"	5	"ASW,ESN,GWD,LWK,YRI"	5	C	G	3.64E-13
1	32071730	rs75533047	Active Enhancer	"ASW,ESN,GWD"	3	"ASW,ESN,GWD"	3	A	C	3.70E-06
1	32110516	rs552449622	Active TSS	"ASW,CEU,CHB,ESN,FIN,GWD,IBS,TSI,YRI"	9	"ASW,CEU,CHB,ESN,FIN,GWD,IBS,TSI,YRI"	9	A	C	0
1	32165093	rs6681149	Active Enhancer	"ASW,ESN,FIN,LWK,YRI"	5	"ASW,ESN,FIN,YRI"	4	G	A	1.29E-08
1	32173360	rs4295917	Acetylated Active Enhancer	"ASW,ESN,GWD,YRI"	4	"ASW,ESN,GWD,YRI"	4	G	A	1.01E-10
1	32538782	rs2296450	Active TSS	"ASW,CEU,FIN,IBS,LWK,TSI,YRI"	7	"FIN,IBS,LWK"	3	G	A	5.11E-09
1	32706126	rs3795426	Flanking Active TSS	"ASW,CHB,ESN,FIN,GWD,LWK,YRI"	7	"ASW,CHB,ESN,FIN,GWD,LWK,YRI"	7	A	G	0
1	32715821	rs10914540	Active Enhancer	"ASW,CEU,GWD,LWK,TSI"	5	"LWK,TSI"	2	A	G	1.53E-09
1	32805132	rs72878762	Active Enhancer	"ASW,ESN,GWD,LWK,YRI"	5	"ESN,LWK,YRI"	3	T	G	1.80E-08
1	32825696	rs72878788	Active Enhancer	"ASW,ESN,GWD,LWK,YRI"	5	"GWD,LWK,YRI"	3	T	G	1.61E-07
1	32936807	rs34958581	CTCF Only	"ASW,ESN,GWD,LWK,YRI"	5	"ASW,YRI"	2	T	C	4.84E-06
1	33117233	rs12405159	Active TSS	"ASW,CHB,ESN,LWK,YRI"	5	"ASW,LWK,YRI"	3	A	G	3.03E-12
1	33182411	rs412730	Weak Enhancer	"ASW,ESN,FIN,GWD,IBS,LWK"	6	"ASW,FIN,GWD"	3	G	A	3.31E-11
1	33199788	rs58980634	Weak Enhancer	"CHB,IBS,TSI,YRI"	4	"CHB,IBS,TSI"	3	G	A	8.84E-09
1	33220177	rs7536550	Bivalent TSS	"CEU,CHB,ESN,FIN,GWD,LWK,TSI,YRI"	8	"ESN,LWK,TSI,YRI"	4	G	A	4.10E-13
1	33314444	rs17464373	Active Enhancer (Genic)	"ASW,CEU,ESN,FIN,IBS,LWK,TSI,YRI"	8	"FIN,TSI"	2	G	A	2.09E-08
1	33342430	rs113169709	CTCF Only	"ASW,IBS,LWK,TSI"	4	"IBS,LWK"	2	C	T	1.31E-06
1	33358601	rs12061116	Bivalent TSS	"ASW,ESN,FIN,GWD,TSI"	5	"ASW,ESN,FIN,GWD,TSI"	5	G	C	1.81E-12
1	33358757	rs1284375	Bivalent TSS	"ASW,CEU,CHB,FIN,GWD,IBS,LWK,TSI,YRI"	9	"ASW,CEU,CHB,FIN,IBS,LWK,TSI"	7	G	C	0
1	33426606	rs194658	Acetylated Active Enhancer	"ASW,CEU,CHB,ESN,FIN,GWD,IBS,LWK,TSI,YRI"	10	"ASW,CEU,CHB,ESN,FIN,GWD,IBS,LWK,TSI,YRI"	10	G	A	0
1	33439559	rs194666	Quiescent/Low	"CEU,ESN,GWD,IBS,LWK"	5	"CEU,ESN,GWD,IBS,LWK"	5	T	C	0
1	33446878	rs10798922	Acetylated Active Enhancer	"ASW,FIN,GWD,IBS,LWK,TSI,YRI"	7	"FIN,IBS,LWK,TSI,YRI"	5	G	T	0
1	33446879	rs10914634	Acetylated Active Enhancer	"ASW,CHB,FIN,GWD,IBS,LWK,TSI,YRI"	8	"FIN,IBS,LWK,TSI,YRI"	5	C	A	0
1	33450263	rs57944861	Active Enhancer	"CEU,CHB,FIN,IBS,TSI"	5	"CEU,CHB,FIN,IBS,TSI"	5	G	C	9.99E-16
1	33490422	rs10914647	Active Enhancer (Genic)	"CEU,CHB,FIN,IBS"	4	"CEU,CHB,FIN"	3	G	A	1.68E-06
1	33524250	rs2306258	Acetylated Active Enhancer	"CHB,IBS"	2	"CHB,IBS"	2	C	T	1.88E-06
1	33546596	rs3806246	Flanking Active TSS	"ASW,CEU,ESN,IBS,LWK,TSI"	6	"ASW,CEU,ESN,IBS,LWK,TSI"	6	G	A	5.22E-15
1	33557682	rs557745273	Quiescent/Low	"CEU,CHB,FIN,IBS,YRI"	5	"CHB,FIN"	2	T	C	6.95E-07
1	33558835	rs201557116	Quiescent/Low	"ASW,CEU,CHB,FIN,IBS,TSI,YRI"	7	"ASW,CEU,CHB,FIN,IBS,YRI"	6	T	G	0
1	33586171	rs74066256	Acetylated Active Enhancer	"ESN,LWK,YRI"	3	"ESN,LWK,YRI"	3	G	T	2.22E-16
1	33586199	rs2075985	Acetylated Active Enhancer	"ASW,CEU,CHB,ESN,FIN,GWD,IBS,LWK,TSI,YRI"	10	"ASW,CEU,CHB,ESN,FIN,GWD,IBS,LWK,TSI,YRI"	10	G	T	0
1	33592887	rs664182	Active TSS	"CEU,CHB,IBS,LWK"	4	"CEU,CHB,IBS"	3	G	A	8.73E-07
1	33761201	rs7527638	CTCF Only	"ASW,CEU,ESN,GWD,LWK,TSI,YRI"	7	"ASW,CEU,ESN,GWD,LWK,TSI,YRI"	7	C	T	0
1	33896075	rs143123895	Bivalent TSS	"CEU,FIN,IBS,TSI"	4	"FIN,IBS,TSI"	3	C	G	3.44E-15
1	33896654	rs117439736	Bivalent TSS	"CEU,CHB,ESN,FIN,GWD,TSI"	6	"CHB,GWD,TSI"	3	NA	NA	1.43E-09
1	34516930	rs10914856	Quiescent/Low	"ESN,GWD,IBS,LWK,TSI,YRI"	6	"GWD,IBS,LWK,TSI,YRI"	5	C	G	2.70E-14
1	34995693	rs1342462	Acetylated Active Enhancer	"ASW,GWD,LWK,YRI"	4	"ASW,GWD,YRI"	3	T	G	4.03E-06
1	34996037	rs6664344	Acetylated Active Enhancer	"ASW,CEU,CHB,FIN,IBS,LWK,TSI"	7	"ASW,CEU,FIN,IBS,LWK,TSI"	6	A	C	0
1	34996348	rs10799066	Acetylated Active Enhancer	"ASW,ESN,IBS,LWK,TSI,YRI"	6	"ASW,IBS,TSI,YRI"	4	T	C	5.03E-14
1	34996413	rs10737381	Active Enhancer	"ASW,CEU,ESN,FIN,IBS,LWK,TSI,YRI"	8	"ASW,ESN,FIN,IBS,YRI"	5	C	T	0
1	35262776	rs66512678	Weak Enhancer	"ASW,CEU,CHB,ESN,FIN,GWD,IBS,LWK,TSI,YRI"	10	"ASW,CHB,ESN,FIN,GWD,IBS,LWK,TSI,YRI"	9	A	G	0
1	35325413	rs4652864	Active TSS	"ESN,IBS,LWK,YRI"	4	"ESN,LWK,YRI"	3	C	T	1.43E-07
1	35332382	rs35035273	Flanking Active TSS	"ASW,CEU,CHB,ESN,FIN,GWD,IBS,LWK,TSI,YRI"	10	"ASW,CEU,CHB,ESN,FIN,IBS,LWK,TSI"	8	G	A	0
1	35451017	rs72907569	Active TSS	"ASW,ESN,GWD,IBS,LWK"	5	"ASW,GWD,IBS,LWK"	4	T	C	1.25E-08
1	35657285	rs568753006	Acetylated Active Enhancer (Genic)	"ASW,ESN,LWK,YRI"	4	"ESN,LWK,YRI"	3	T	C	1.78E-09
1	35659020	rs12075169	Active TSS	"CHB,ESN,GWD,YRI"	4	"ESN,GWD,YRI"	3	C	G	3.03E-10
1	36022859	rs28366021	Active TSS	"ASW,CHB,ESN,FIN,GWD,LWK,YRI"	7	"ASW,CHB,ESN,FIN,GWD,LWK,YRI"	7	C	T	0
1	36184589	rs72901297	Active TSS	"ASW,CEU,ESN,FIN,GWD,IBS,LWK,TSI,YRI"	9	"ASW,FIN,GWD,IBS,TSI,YRI"	6	C	T	0
1	36184697	rs199595672	Active TSS	"ASW,CEU,ESN,FIN,GWD,IBS,LWK,TSI,YRI"	9	"ASW,CEU,ESN,FIN,GWD,IBS,LWK,TSI,YRI"	9	G	A	0
1	36184698	rs200629600	Active TSS	"ASW,CEU,ESN,FIN,GWD,IBS,LWK,TSI,YRI"	9	"ASW,ESN,FIN,GWD,IBS,LWK,TSI,YRI"	8	A	T	0
1	36235130	rs115460635	Active TSS	"ASW,ESN,GWD,LWK,YRI"	5	"ASW,GWD,LWK"	3	C	T	6.23E-08
1	36488956	rs619666	Acetylated Active Enhancer	"ASW,CHB,ESN,GWD,LWK,YRI"	6	"ASW,CHB,ESN,GWD,LWK,YRI"	6	T	C	0
1	36614713	rs10752586	Active TSS	"ASW,CHB,ESN,FIN,GWD,LWK,TSI,YRI"	8	"ASW,CHB,ESN,FIN,GWD,LWK,TSI,YRI"	8	C	G	0
1	36627542	rs200975204	Acetylated Active Enhancer	"ASW,CHB,IBS,LWK,YRI"	5	"ASW,CHB,IBS,LWK,YRI"	5	C	T	1.64E-09
1	36628033	rs11263861	Active Enhancer (Genic)	"ASW,CHB,ESN,FIN,GWD,IBS,LWK"	7	"ASW,CHB,ESN,FIN,GWD"	5	G	A	0
1	36640714	rs565613616	Weak Enhancer (Genic)	"ASW,CHB,ESN,GWD,LWK,YRI"	6	"ASW,CHB,ESN,YRI"	4	T	A	3.06E-12
1	36680612	rs12074752	Quiescent/Low	LWK	1	LWK	1	G	T	2.29E-11
1	36857037	rs12061059	Active Enhancer (Genic)	"ASW,CHB,GWD,LWK,YRI"	5	"CHB,GWD,LWK,YRI"	4	G	A	9.07E-08
1	36863026	rs11263884	Active TSS	"FIN,GWD,IBS,TSI"	4	"FIN,GWD,IBS,TSI"	4	A	G	6.11E-15
1	36863703	rs60387533	Active TSS	"CEU,CHB,ESN,FIN,GWD,LWK,TSI,YRI"	8	"ESN,GWD,LWK,TSI"	4	G	A	3.99E-12
1	36866635	rs114880983	Active Enhancer	"ASW,ESN,GWD,LWK,YRI"	5	"ASW,ESN,GWD,LWK,YRI"	5	A	G	0
1	36866879	rs6696368	Acetylated Active Enhancer	"ASW,CEU,CHB,ESN,FIN,GWD,IBS,TSI,YRI"	9	"ASW,CEU,CHB,GWD,IBS,YRI"	6	C	T	0
1	36867145	rs149813024	Acetylated Active Enhancer	"ASW,ESN,GWD,LWK,YRI"	5	"ASW,ESN,GWD,LWK,YRI"	5	A	G	0
1	36867363	rs6696875	Active TSS	"ASW,CEU,ESN,GWD,IBS,YRI"	6	"ASW,ESN,GWD,IBS,YRI"	5	C	T	1.17E-12
1	36877723	rs6675614	Weak Enhancer	"ASW,CEU,CHB,ESN,FIN,GWD,IBS,TSI,YRI"	9	"ASW,CEU,ESN,FIN,GWD,IBS,YRI"	7	G	T	0
1	36924676	rs6425987	Weak Enhancer (Genic)	"CEU,CHB,ESN,FIN,GWD,IBS,LWK,TSI,YRI"	9	"CEU,CHB,FIN,GWD,IBS,LWK,TSI,YRI"	8	G	A	0
1	36929687	rs199928879	Active TSS	"ASW,CEU,CHB,ESN,YRI"	5	"ASW,CHB,YRI"	3	T	C	1.00E-08
1	37041885	rs6678301	CTCF Only	"ASW,CEU,CHB,ESN,FIN,GWD,IBS,LWK,TSI,YRI"	10	"ASW,CHB,ESN,GWD,LWK,TSI,YRI"	7	C	A	0
1	37042024	rs6701823	CTCF Only	"ASW,CHB,FIN"	3	CHB	1	G	T	7.13E-07
1	37129587	rs7531479	Bivalent Enhancer	"ASW,CHB,FIN,IBS,TSI"	5	"ASW,CHB,FIN,IBS,TSI"	5	A	G	0
1	37560090	rs11263973	Weak Enhancer	"ASW,CHB,ESN,GWD,LWK,YRI"	6	"ASW,CHB,ESN,GWD,LWK,YRI"	6	A	G	0
1	37939400	rs114886934	Bivalent Enhancer	"FIN,IBS,TSI"	3	"FIN,IBS,TSI"	3	T	C	3.03E-11
1	37940357	rs2660566	Active TSS	"ASW,CEU,FIN,GWD,LWK,TSI"	6	"ASW,CEU,FIN,GWD,LWK,TSI"	6	A	G	0
1	37940438	rs2783730	Active TSS	"ASW,CHB,ESN,FIN,GWD,TSI"	6	GWD	1	C	A	2.34E-06
1	37980446	rs215873	Active TSS	"ASW,ESN,IBS,LWK,YRI"	5	"ESN,YRI"	2	A	C	7.79E-07
1	38025284	rs544097608	Quiescent/Low	"ASW,CEU,CHB,ESN,FIN,GWD,IBS,LWK,TSI,YRI"	10	"ASW,CEU,CHB,ESN,FIN,GWD,IBS,LWK,TSI,YRI"	10	G	C	0
1	38156190	rs679742	Active TSS	"ESN,FIN,GWD,LWK"	4	"FIN,GWD,LWK"	3	G	C	9.01E-08
1	38156343	rs2306626	Flanking Active TSS	"ASW,CEU,CHB,ESN,FIN,GWD,IBS,LWK,TSI,YRI"	10	"ASW,CEU,CHB,ESN,FIN,GWD,IBS,LWK,TSI,YRI"	10	G	A	0
1	38156605	rs667191	Flanking Active TSS	"ASW,CHB,FIN,GWD,IBS,LWK,TSI,YRI"	8	"ASW,CHB,FIN,GWD,IBS,LWK,TSI"	7	C	T	0
1	38157654	rs566040	Active TSS	"ASW,CEU,CHB,ESN,FIN,GWD,IBS,LWK,TSI,YRI"	10	"ASW,CEU,CHB,ESN,FIN,GWD,IBS,LWK,TSI,YRI"	10	C	T	0
1	38157844	rs651626	Active TSS	"ESN,GWD,LWK,YRI"	4	"ESN,GWD,LWK,YRI"	4	G	A	2.16E-06
1	38157947	rs568817	Active TSS	"ASW,FIN,GWD,IBS,TSI"	5	"GWD,IBS,TSI"	3	C	T	1.61E-06
1	38171370	rs776050	Active Enhancer (Genic)	"CEU,ESN,IBS"	3	"CEU,ESN,IBS"	3	A	G	3.40E-08
1	38221006	rs76939178	Bivalent Enhancer	"ASW,CEU,CHB,FIN,IBS"	5	"ASW,CHB,IBS"	3	G	A	4.02E-08
1	38285556	rs12726977	Active Enhancer (Genic)	"ASW,CEU,CHB,FIN,IBS"	5	"ASW,CHB,FIN"	3	A	G	2.20E-10
1	38285893	rs4653329	Active Enhancer (Genic)	"CEU,CHB,FIN,GWD,TSI"	5	"CHB,FIN,GWD"	3	T	G	5.49E-08
1	38366907	rs28739509	Acetylated Active Enhancer	"ASW,CEU,CHB,FIN,TSI"	5	"ASW,CEU,CHB,FIN"	4	T	C	5.67E-08
1	38367404	rs28469609	Acetylated Active Enhancer	"ASW,CEU,CHB,ESN,FIN,GWD,IBS,LWK,TSI,YRI"	10	"ASW,CEU,CHB,FIN,GWD,IBS,LWK,TSI,YRI"	9	C	T	0
1	38388708	rs12723117	Acetylated Active Enhancer	"ASW,CHB,ESN,FIN,GWD,LWK,YRI"	7	"ASW,CHB,ESN,FIN,LWK,YRI"	6	G	A	0
1	38397833	rs532914460	Flanking Active TSS	"ASW,CEU,CHB,ESN,FIN,GWD,IBS,LWK,TSI,YRI"	10	"ASW,CEU,CHB,ESN,FIN,GWD,IBS,LWK,TSI"	9	G	A	0
1	38397834	rs551341820	Flanking Active TSS	"ASW,CEU,CHB,ESN,FIN,GWD,IBS,LWK,TSI,YRI"	10	"ASW,CEU,CHB,ESN,FIN,GWD,IBS,LWK,TSI"	9	G	C	0
1	38455891	rs4360494	Active TSS	"ASW,CHB,ESN,GWD,IBS,LWK,TSI,YRI"	8	"ASW,CHB,ESN,GWD,IBS,LWK,TSI,YRI"	8	G	C	0
1	38461604	rs140188529	Strong Transcription	"ASW,ESN,GWD,LWK,YRI"	5	"ASW,ESN,GWD,LWK,YRI"	5	A	G	5.22E-15
1	38461821	rs67631072	Strong Transcription	"ASW,CHB,ESN,GWD,IBS,LWK,TSI,YRI"	8	"ASW,CHB,ESN,GWD,IBS,LWK,TSI,YRI"	8	C	T	0
1	38510154	rs34860389	Bivalent TSS	"CEU,ESN,GWD,TSI"	4	"CEU,ESN"	2	G	A	3.84E-06
1	38515929	rs12118006	Weak Enhancer	"ASW,CEU,ESN,IBS,LWK,TSI"	6	"ASW,ESN,IBS"	3	A	G	3.29E-07
1	38527543	rs12739923	Active Enhancer	"ASW,ESN,LWK"	3	LWK	1	C	G	8.50E-08
1	38618180	rs4539095	Active Enhancer	"ASW,CEU,ESN,FIN,GWD,LWK,TSI,YRI"	8	"ASW,ESN,GWD,LWK,TSI,YRI"	6	A	T	0
1	38618304	rs72663641	Active Enhancer	"ASW,CEU,ESN,FIN,GWD,IBS,LWK,TSI,YRI"	9	"ASW,CEU,ESN,FIN,GWD,IBS,LWK,TSI,YRI"	9	A	G	0
1	38618338	rs72663642	Active Enhancer	"ASW,CEU,ESN,FIN,GWD,LWK,TSI,YRI"	8	"ASW,CEU,GWD,LWK,TSI,YRI"	6	C	A	0
1	38639208	rs7544568	Acetylated Active Enhancer	"ASW,CEU,ESN,FIN,GWD,IBS,LWK,TSI,YRI"	9	"ESN,FIN,GWD,IBS,LWK,TSI,YRI"	7	G	A	0
1	38763942	rs12083721	Bivalent Enhancer	"ASW,CEU,CHB,ESN,FIN,IBS,LWK,TSI"	8	"ASW,CEU,ESN"	3	G	A	1.47E-11
1	38940666	rs74064187	Active TSS	"ASW,ESN,LWK,YRI"	4	"ESN,LWK,YRI"	3	G	A	3.82E-08
1	38941104	rs2244181	Active TSS	"CEU,CHB,FIN,IBS,TSI"	5	"CEU,CHB,FIN,TSI"	4	A	G	4.95E-09
1	39025314	rs113374949	Acetylated Active Enhancer	"ASW,ESN,LWK,YRI"	4	"ASW,ESN,LWK,YRI"	4	T	C	1.52E-06
1	39281674	rs12135242	Bivalent Enhancer	"CEU,CHB,FIN,GWD,IBS,LWK,TSI,YRI"	8	"CEU,CHB,FIN,GWD,IBS,LWK,TSI"	7	C	T	0
1	39281967	rs12135338	Bivalent Enhancer	"CEU,CHB,FIN,IBS,LWK,TSI"	6	"CEU,CHB,LWK"	3	C	A	2.36E-06
1	39457006	rs12043492	Active TSS	"ASW,CEU,FIN,GWD,LWK,TSI"	6	"CEU,FIN,GWD,LWK,TSI"	5	C	T	1.40E-12
1	39462369	rs4370759	Weak Enhancer (Genic)	"ASW,CEU,ESN,FIN,GWD,IBS,LWK,TSI,YRI"	9	"ASW,CEU,ESN,FIN,GWD,IBS,LWK,TSI,YRI"	9	T	A	0
1	39492462	rs3768324	Active TSS	"ASW,CEU,CHB,ESN,FIN,GWD,IBS,LWK,TSI,YRI"	10	"ASW,CEU,CHB,ESN,FIN,GWD,IBS,LWK,TSI,YRI"	10	C	T	0
1	39513671	rs4661006	Active Enhancer	"ASW,CHB,ESN,GWD,LWK,TSI,YRI"	7	"ASW,ESN,GWD,LWK,TSI,YRI"	6	G	C	2.00E-15
1	39558211	rs12118033	CTCF Only	"ASW,CEU,FIN,GWD,IBS,LWK,TSI,YRI"	8	"CEU,FIN,IBS,LWK,TSI,YRI"	6	G	A	0
1	39624380	rs11205698	Weak Enhancer	"ASW,CEU,CHB,ESN,GWD,LWK,TSI,YRI"	8	"ASW,ESN,GWD,LWK,TSI"	5	C	T	0
1	39696718	rs1932507	Weak Enhancer	"ASW,ESN,GWD,IBS,YRI"	5	"ASW,ESN,GWD,YRI"	4	A	C	7.70E-12
1	39728647	rs941561671	Active Enhancer (Genic)	"ASW,CHB,FIN,GWD,IBS"	5	"CHB,FIN,IBS"	3	C	G	1.44E-09
1	39728648	rs915670546	Active Enhancer (Genic)	"ASW,CHB,ESN,FIN,GWD,IBS,LWK,TSI,YRI"	9	"ASW,CHB,ESN,FIN,GWD,IBS,LWK,TSI,YRI"	9	A	C	0
1	39957109	rs147962201	Bivalent TSS	"GWD,IBS,LWK,TSI"	4	"GWD,IBS,LWK,TSI"	4	A	G	3.82E-10
1	39957169	rs7533743	Bivalent TSS	"ASW,CEU,CHB,ESN,FIN,GWD,IBS,LWK,TSI,YRI"	10	"ASW,CEU,CHB,ESN,FIN,GWD,IBS,LWK,TSI,YRI"	10	C	T	0
1	39957301	rs7555699	Bivalent TSS	"ASW,CEU,CHB,ESN,FIN,GWD,IBS,LWK,TSI,YRI"	10	"ASW,CEU,CHB,ESN,FIN,GWD,IBS,LWK,TSI,YRI"	10	G	A	0
1	39959491	rs902364	Repressed Polycomb	"CHB,LWK"	2	"CHB,LWK"	2	C	T	3.46E-06
1	39975241	rs941280	Acetylated Active Enhancer	"ASW,CEU,ESN,FIN,GWD,IBS,LWK,TSI"	8	"ASW,CEU,ESN,FIN,GWD,IBS,LWK"	7	C	G	0
1	39975408	rs879037	Acetylated Active Enhancer	"ASW,CEU,CHB,FIN,IBS,LWK,TSI,YRI"	8	"ASW,CEU,CHB,FIN,IBS,TSI,YRI"	7	T	C	0
1	39975615	rs2002968	Acetylated Active Enhancer	"ASW,CEU,CHB,FIN,IBS,TSI,YRI"	7	"ASW,CEU,CHB,FIN,IBS,TSI,YRI"	7	G	A	0
1	39991474	rs11583829	Active Enhancer	"CEU,ESN,FIN,GWD,IBS"	5	"CEU,FIN,IBS"	3	A	C	0
1	39991475	rs2230006	Active Enhancer	"CEU,ESN,FIN,GWD,IBS,TSI"	6	"CEU,FIN,IBS"	3	G	A	0
1	39991588	rs3738676	Active Enhancer	"ASW,CEU,CHB,ESN,FIN,GWD,IBS,LWK,TSI,YRI"	10	"ASW,CEU,CHB,ESN,FIN,GWD,IBS,LWK,TSI,YRI"	10	G	T	0
1	40075458	rs61781377	CTCF Only	"ASW,CEU,CHB,FIN,IBS,TSI"	6	"CEU,CHB,FIN,IBS,TSI"	5	C	T	0
1	40132795	rs873917	Active Enhancer	"CHB,ESN,GWD,IBS,LWK,YRI"	6	"CHB,ESN,IBS,YRI"	4	T	G	2.22E-15
1	40137754	rs2871601	Bivalent TSS	"ASW,CEU,CHB,ESN,FIN,GWD,IBS,LWK,TSI,YRI"	10	"ASW,CEU,CHB,ESN,GWD,IBS,LWK,TSI,YRI"	9	G	A	0
1	40157143	rs60297197	Bivalent TSS	"ASW,CEU,ESN,FIN,GWD,IBS,LWK,YRI"	8	"ASW,ESN,FIN,IBS,LWK,YRI"	6	C	T	0
1	40157211	rs548430846	Bivalent TSS	"ESN,GWD,LWK,YRI"	4	"ESN,GWD,LWK,YRI"	4	A	G	0
1	40157260	rs16865656	Bivalent TSS	"CEU,ESN,FIN,GWD,IBS,LWK,TSI,YRI"	8	"ESN,FIN,GWD,IBS,LWK,YRI"	6	C	A	0
1	40157508	rs149729413	Bivalent TSS	"ASW,CEU,FIN,IBS,LWK,TSI"	6	"ASW,CEU,FIN,IBS,LWK,TSI"	6	A	C	0
1	40204424	rs7548120	Active TSS	"ASW,CEU,CHB,ESN,FIN,GWD,IBS,LWK,TSI,YRI"	10	"ASW,CEU,ESN,FIN,GWD,IBS,TSI,YRI"	8	A	T	0
1	40241946	rs375942986	Active Enhancer	"ASW,CEU,CHB,ESN,FIN,GWD,IBS,LWK,TSI,YRI"	10	"ASW,CEU,CHB,ESN,FIN,IBS,LWK,TSI,YRI"	9	G	A	0
1	40242069	rs1810966	Active Enhancer	"ASW,ESN,GWD,LWK,YRI"	5	"ASW,ESN,GWD,LWK,YRI"	5	G	A	0
1	40242256	rs115184951	Acetylated Active Enhancer	"FIN,IBS,LWK,YRI"	4	"FIN,LWK,YRI"	3	G	A	3.26E-13
1	40242262	rs2248883	Acetylated Active Enhancer	"ASW,CEU,CHB,ESN,FIN,GWD,IBS,LWK,TSI,YRI"	10	"ASW,CEU,CHB,ESN,FIN,GWD,IBS,LWK,TSI,YRI"	10	T	C	0
1	40242315	rs914962	Acetylated Active Enhancer	"ASW,CEU,CHB,ESN,GWD,LWK"	6	"ASW,CEU,ESN,GWD,LWK"	5	C	T	8.44E-15
1	40250846	rs113039759	Quiescent/Low	"CHB,TSI,YRI"	3	"CHB,TSI"	2	C	T	2.55E-06
1	40252900	rs230327	Weak Enhancer	"CEU,CHB,FIN,GWD,IBS,LWK,YRI"	7	"CHB,LWK"	2	A	G	3.40E-11
1	40253726	rs230328	Bivalent TSS	"ASW,ESN,GWD,LWK,YRI"	5	"ASW,ESN,GWD,LWK,YRI"	5	C	T	0
1	40253770	rs56298727	Bivalent TSS	"ASW,ESN,GWD,YRI"	4	"ASW,ESN,GWD,YRI"	4	C	T	0
1	40253786	rs230329	Bivalent TSS	"ASW,CHB,ESN,FIN,GWD,IBS,YRI"	7	"ASW,CHB,ESN,GWD,IBS,YRI"	6	C	T	0
1	40253812	rs57439527	Bivalent TSS	"ASW,ESN,GWD,LWK,YRI"	5	"ESN,GWD,LWK,YRI"	4	G	A	4.34E-11
1	40254522	rs804394	Bivalent TSS	"ASW,CEU,CHB,ESN,FIN,GWD,IBS,LWK,TSI,YRI"	10	"ASW,CEU,CHB,ESN,FIN,GWD,IBS,LWK,TSI,YRI"	10	G	A	0
1	40254915	rs6667042	Active TSS	"ASW,CEU,CHB,ESN,FIN,IBS,TSI,YRI"	8	"ASW,CEU,CHB,ESN,IBS,TSI,YRI"	7	C	G	0
1	40264731	rs72666920	Active Enhancer	"ASW,ESN,GWD,YRI"	4	"ESN,YRI"	2	G	A	3.43E-06
1	40264752	rs72666921	Active Enhancer	"ASW,ESN,GWD,YRI"	4	"ASW,ESN,YRI"	3	T	C	5.90E-07
1	40264767	rs72666922	Active Enhancer	"ASW,ESN,GWD,LWK,YRI"	5	"ESN,GWD,YRI"	3	G	C	9.44E-07
1	40265078	rs580441	Acetylated Active Enhancer	"ASW,CEU,CHB,ESN,FIN,GWD,IBS,LWK,TSI,YRI"	10	"ASW,CEU,CHB,ESN,FIN,GWD,IBS,LWK,TSI,YRI"	10	T	C	0
1	40265093	rs115259171	Acetylated Active Enhancer	"ASW,ESN,GWD,LWK,YRI"	5	"ASW,ESN,GWD,LWK,YRI"	5	C	A	0
1	40265149	rs146307638	Acetylated Active Enhancer	"ASW,CEU,CHB,ESN,FIN,GWD,IBS,LWK,TSI,YRI"	10	"ASW,CEU,CHB,ESN,FIN,GWD,IBS,LWK,TSI,YRI"	10	C	T	0
1	40265203	rs148683522	Acetylated Active Enhancer	"ASW,ESN,GWD,LWK,YRI"	5	"ASW,ESN,GWD,LWK,YRI"	5	C	A	0
1	40265365	rs61779801	Acetylated Active Enhancer	"CHB,ESN,GWD,LWK,YRI"	5	"GWD,LWK,YRI"	3	A	T	7.33E-10
1	40265522	rs11584356	CTCF Only	"ASW,CHB,ESN,FIN,GWD,LWK,YRI"	7	"ASW,CHB,ESN,GWD,LWK,YRI"	6	G	A	0
1	40291192	rs16826583	Active Enhancer	"ESN,FIN,GWD,LWK,YRI"	5	"ESN,YRI"	2	C	A	6.62E-09
1	40308918	rs1974206	Weak Enhancer (Genic)	"CHB,ESN,FIN,GWD,LWK,TSI,YRI"	7	"CHB,FIN,GWD,LWK,TSI"	5	C	T	0
1	40349131	rs3845570	Active TSS	"IBS,TSI,YRI"	3	"IBS,TSI,YRI"	3	G	A	4.75E-06
1	40364803	rs3134613	Repressed Polycomb	"CEU,CHB,IBS,TSI"	4	"CEU,CHB,IBS,TSI"	4	C	A	0
1	40367625	rs11207097	Bivalent TSS	"ASW,CHB,ESN,FIN,GWD,LWK,YRI"	7	"ASW,CHB,ESN,GWD,LWK,YRI"	6	G	T	0
1	40378883	rs11207115	Quiescent/Low	"CEU,CHB,ESN,FIN,GWD,IBS,LWK,TSI,YRI"	9	"CEU,CHB,FIN,GWD,IBS,TSI"	6	T	A	0
1	40392157	rs11207138	Weak Enhancer	"ASW,CEU,CHB,ESN,GWD,LWK,YRI"	7	"ASW,CEU,ESN,LWK,YRI"	5	G	C	5.22E-15
1	40420719	rs3738668	Active TSS	"CHB,ESN,GWD,LWK,YRI"	5	"CHB,ESN,LWK"	3	C	A	3.68E-08
1	40459391	rs6679963	Weak Enhancer	"ASW,ESN,FIN,GWD,LWK"	5	"ASW,ESN,FIN,GWD,LWK"	5	A	G	0
1	40459468	rs59811099	Weak Enhancer	"ASW,LWK,YRI"	3	"ASW,LWK,YRI"	3	C	T	1.04E-08
1	40475379	rs35490633	Weak Enhancer	"ASW,CHB,ESN,GWD,IBS,LWK,TSI,YRI"	8	"CHB,ESN,LWK,YRI"	4	G	A	6.40E-11
1	40505924	rs3806201	Active TSS	"CEU,CHB,ESN,FIN,GWD"	5	ESN	1	A	C	2.25E-06
1	40506239	rs3131687	Active TSS	"ASW,CHB,GWD,LWK,TSI,YRI"	6	"ASW,CHB,GWD,LWK,YRI"	5	G	A	1.28E-12
1	40563019	rs41301070	Flanking Active TSS	"CHB,ESN,FIN,GWD,IBS,LWK"	6	"FIN,GWD"	2	G	T	2.85E-07
1	40685268	rs61778541	Active Enhancer	"ASW,ESN,GWD,YRI"	4	"ASW,ESN,GWD,YRI"	4	A	C	2.71E-08
1	40723644	rs77936656	Active TSS	"ASW,ESN,LWK,YRI"	4	"ESN,YRI"	2	T	C	7.03E-07
1	40781038	rs1846158	Active TSS	"ASW,CEU,FIN,TSI"	4	"ASW,CEU,TSI"	3	G	A	8.34E-08
1	40781177	rs771916971	Active TSS	"ASW,CEU,CHB,ESN,FIN,GWD,IBS,LWK,TSI,YRI"	10	"ASW,CEU,CHB,ESN,FIN,GWD,IBS,LWK,TSI,YRI"	10	A	C	0
1	40839234	rs7522834	Flanking Active TSS	"CEU,CHB,ESN,FIN,GWD,IBS,LWK,TSI,YRI"	9	"CEU,ESN,GWD,LWK,YRI"	5	T	C	1.04E-14
1	40840274	rs562939112	Active TSS	"ASW,CEU,CHB,ESN,FIN,GWD,IBS,LWK,TSI,YRI"	10	"ASW,CEU,CHB,ESN,FIN,GWD,LWK,YRI"	8	T	C	0
1	40840296	rs370811801	Active TSS	"CHB,ESN,FIN,IBS,YRI"	5	"ESN,FIN,YRI"	3	T	A	4.20E-10
1	40852337	rs1004140	Acetylated Active Enhancer	"ASW,ESN,GWD,LWK,YRI"	5	"ASW,ESN,GWD,LWK,YRI"	5	C	G	1.68E-11
1	40852340	rs1004139	Acetylated Active Enhancer	"ASW,ESN,GWD,LWK,YRI"	5	"ASW,ESN,GWD,LWK,YRI"	5	T	A	7.34E-10
1	40852341	rs1004138	Acetylated Active Enhancer	"ASW,ESN,GWD,LWK,YRI"	5	"ASW,ESN,GWD,LWK,YRI"	5	C	T	1.17E-08
1	40853331	rs10437077	Acetylated Active Enhancer	"CHB,ESN,GWD,IBS,LWK,TSI,YRI"	7	"CHB,ESN,LWK,TSI"	4	G	A	1.34E-10
1	40857530	rs383228	Active Enhancer	"ASW,CEU,CHB,ESN,FIN,GWD,LWK,TSI"	8	"CHB,ESN,FIN,LWK"	4	A	C	2.94E-13
1	40997453	rs41268071	Active TSS	"ESN,GWD,IBS,LWK,YRI"	5	"ESN,GWD,IBS"	3	G	T	4.27E-06
1	41049848	rs11208461	Quiescent/Low	"ASW,CHB,ESN,FIN,TSI,YRI"	6	"CHB,FIN,TSI,YRI"	4	C	T	2.22E-10
1	41094320	rs2076334	Active Enhancer	"ASW,CEU,CHB,ESN,FIN,GWD,IBS,LWK,TSI,YRI"	10	"ASW,CEU,CHB,ESN,FIN,GWD,IBS,LWK,TSI,YRI"	10	C	G	0
1	41115671	rs12728027	CTCF Only	"CEU,CHB,FIN,IBS,TSI"	5	"CEU,CHB,FIN,IBS,TSI"	5	T	C	1.26E-13
1	41131398	rs59433917	Flanking Active TSS	"ASW,CEU,CHB,ESN,FIN,GWD,IBS,LWK,TSI,YRI"	10	"CEU,CHB,ESN,FIN,GWD,IBS,LWK,TSI,YRI"	9	C	A	0
1	41178855	rs475268	Acetylated Active Enhancer (Genic)	"CEU,ESN,GWD,LWK,YRI"	5	"ESN,GWD,LWK,YRI"	4	A	G	8.22E-09
1	41261712	rs1983928	Active Enhancer	"ESN,FIN,GWD,IBS,LWK,TSI,YRI"	7	YRI	1	G	C	1.29E-07
1	41262131	rs115148799	Active Enhancer	"ASW,ESN,GWD,LWK,YRI"	5	"ESN,GWD,LWK,YRI"	4	C	G	0
1	41268077	rs141086221	Flanking Active TSS	"ESN,LWK,YRI"	3	"ESN,LWK,YRI"	3	C	T	2.87E-08
1	41268177	rs562865462	Flanking Active TSS	LWK	1	LWK	1	G	C	8.50E-08
1	41268314	rs9970530	Flanking Active TSS	"ASW,CEU,GWD,IBS,YRI"	5	"GWD,YRI"	2	G	A	1.76E-06
1	41271322	rs4660466	Quiescent/Low	"GWD,TSI,YRI"	3	"GWD,TSI"	2	T	C	4.73E-06
1	41275319	rs878043	Active Enhancer	"ASW,CEU,CHB,ESN,FIN,GWD,IBS,LWK,YRI"	9	"CEU,CHB,ESN,FIN,IBS,YRI"	6	C	G	0
1	41275474	rs12736424	Active Enhancer	"ASW,CHB,FIN,GWD,IBS,LWK,TSI"	7	"CHB,FIN,GWD,LWK"	4	G	C	0
1	41284119	rs2296838	Bivalent TSS	"ASW,CHB,LWK,TSI"	4	"ASW,LWK,TSI"	3	C	G	2.50E-08
1	41284509	rs2361658	Flanking Active TSS	"ASW,CEU,CHB,ESN,FIN,GWD,IBS,LWK,TSI,YRI"	10	"ASW,CEU,CHB,ESN,FIN,GWD,IBS,LWK,TSI,YRI"	10	C	G	0
1	41284520	rs2361657	Flanking Active TSS	"ASW,CEU,CHB,ESN,FIN,GWD,IBS,LWK,TSI,YRI"	10	"ASW,CEU,CHB,ESN,FIN,GWD,IBS,LWK,TSI,YRI"	10	A	G	0
1	41284527	rs2885330	Flanking Active TSS	"ASW,CEU,CHB,ESN,FIN,GWD,IBS,LWK,TSI,YRI"	10	"ASW,CEU,CHB,ESN,FIN,GWD,IBS,LWK,TSI,YRI"	10	T	G	0
1	41327873	rs12081504	Bivalent TSS	"ASW,ESN,GWD,LWK"	4	"ESN,LWK"	2	G	C	8.24E-08
1	41328112	rs76606560	Bivalent TSS	"ASW,ESN,GWD,IBS,LWK,YRI"	6	"ASW,ESN,GWD,LWK,YRI"	5	C	G	0
1	41328166	rs143008395	Bivalent TSS	"ASW,ESN,GWD,IBS,LWK,TSI,YRI"	7	"ASW,ESN,GWD,IBS,LWK,YRI"	6	C	T	0
1	41328300	rs3813787	Bivalent TSS	"ASW,ESN,FIN,GWD,IBS,LWK,TSI,YRI"	8	"ASW,ESN,FIN,GWD,YRI"	5	A	C	0
1	41422196	rs28570583	Repressed Polycomb	"ASW,ESN,IBS,LWK,TSI,YRI"	6	"ASW,ESN,TSI,YRI"	4	A	G	4.58E-10
1	41422228	rs28582097	Repressed Polycomb	"ASW,CEU,ESN,IBS,LWK,TSI,YRI"	7	"ASW,ESN,LWK,TSI,YRI"	5	T	A	0
1	41422259	rs28397033	Repressed Polycomb	"ASW,CEU,CHB,ESN,GWD,IBS,LWK,TSI,YRI"	9	"ASW,ESN,GWD,LWK,TSI,YRI"	6	G	A	0
1	41422311	rs28641158	Repressed Polycomb	"ASW,CHB,ESN,GWD,IBS,LWK,TSI,YRI"	8	"ASW,ESN,GWD,IBS,LWK,TSI,YRI"	7	G	A	0
1	41445863	rs143201454	Active TSS	"CEU,CHB,FIN,GWD,IBS,TSI"	6	"CHB,GWD"	2	G	A	4.59E-07
1	41469666	rs11209342	Weak Enhancer (Genic)	"CEU,ESN,FIN,GWD,IBS,LWK,TSI"	7	"FIN,GWD,IBS,LWK,TSI"	5	C	A	4.57E-13
1	41707111	rs12125555	Active TSS	"ASW,IBS,LWK"	3	"IBS,LWK"	2	G	A	1.35E-06
1	41787999	rs7528407	Quiescent/Low	"ASW,ESN,GWD,LWK,YRI"	5	"ASW,ESN,GWD,LWK"	4	G	A	2.49E-12
1	41832187	rs77545679	Bivalent TSS	"ASW,CEU,CHB,ESN,FIN,GWD,IBS,LWK,TSI"	9	"ASW,CEU,CHB,FIN,IBS,LWK,TSI"	7	C	T	0
1	41948173	rs540846506	Active Enhancer	"CEU,CHB,FIN,GWD,IBS,YRI"	6	"CHB,FIN,IBS,YRI"	4	T	G	2.23E-09
1	41952246	rs58011833	Acetylated Active Enhancer	"ASW,CHB,ESN,FIN,IBS,LWK,TSI,YRI"	8	"CHB,ESN,FIN,TSI,YRI"	5	C	G	3.22E-14
1	41962029	rs747460	Bivalent TSS	"ASW,CEU,IBS,TSI"	4	"CEU,IBS,TSI"	3	G	C	0
1	41981844	rs913865036	CTCF Only	"ASW,ESN,GWD,IBS,YRI"	5	"ASW,ESN,GWD,IBS,YRI"	5	C	T	0
1	42092119	rs114792780	Weak Enhancer	"ASW,GWD,LWK,YRI"	4	"ASW,GWD,LWK,YRI"	4	T	C	0
1	42092791	rs10890149	Weak Enhancer	"IBS,TSI,YRI"	3	"TSI,YRI"	2	A	T	3.79E-07
1	42105488	rs11210507	Acetylated Active Enhancer	"ASW,CHB,ESN,GWD,LWK"	5	"CHB,ESN,GWD,LWK"	4	T	C	2.02E-07
1	42164818	rs79570899	Active Enhancer	"ASW,CEU,ESN,FIN,IBS,LWK,TSI"	7	"ASW,CEU,ESN,FIN,IBS,LWK,TSI"	7	C	T	0
1	42186912	rs72957343	Acetylated Active Enhancer	"ASW,ESN,GWD,LWK,YRI"	5	"ASW,ESN,GWD,LWK,YRI"	5	A	G	6.77E-12
1	42209953	rs4660200	Active Enhancer	"CEU,CHB,GWD,IBS,LWK"	5	"CEU,CHB,IBS,LWK"	4	G	A	1.39E-06
1	42209995	rs4660559	Active Enhancer	"CEU,CHB,FIN,IBS,LWK,YRI"	6	"CEU,CHB,FIN,LWK,YRI"	5	T	C	2.04E-13
1	42217845	rs74975444	Acetylated Active Enhancer	"ASW,ESN,YRI"	3	"ASW,ESN,YRI"	3	C	T	0
1	42217907	rs4660567	Acetylated Active Enhancer	"ASW,ESN,GWD,LWK,YRI"	5	"ASW,ESN,GWD,LWK,YRI"	5	T	C	0
1	42272542	rs6661568	Acetylated Active Enhancer	"CEU,ESN,IBS,LWK,TSI"	5	"IBS,TSI"	2	G	C	1.56E-07
1	42275551	rs78791344	Active Enhancer	"ASW,ESN,GWD,LWK,YRI"	5	"ESN,LWK"	2	G	T	2.04E-09
1	42383881	rs7517378	Bivalent TSS	"CEU,CHB,FIN,TSI"	4	"CEU,CHB,FIN,TSI"	4	A	G	0
1	42383893	rs7540749	Bivalent TSS	"CEU,CHB,FIN,TSI"	4	"CEU,CHB,FIN,TSI"	4	T	C	0
1	42801370	rs2247153	Active TSS	"ASW,CEU,CHB,ESN,FIN,GWD,IBS,LWK,TSI,YRI"	10	"CEU,CHB,ESN,FIN,TSI,YRI"	6	G	C	0
1	42801481	rs74919777	Active TSS	"ASW,CEU,ESN,FIN,GWD,LWK,YRI"	7	"ASW,CEU,ESN,FIN,GWD,LWK,YRI"	7	A	T	0
1	42928979	rs2275116	Flanking Active TSS	"ASW,ESN,GWD,LWK,YRI"	5	"ASW,GWD,YRI"	3	A	C	4.66E-15
1	43230212	rs12030508	Weak Enhancer	"CEU,ESN,FIN,GWD,IBS,LWK,TSI"	7	"CEU,GWD,IBS,LWK,TSI"	5	T	A	1.78E-15
1	43231692	rs60903408	Flanking Active TSS	"CEU,FIN,IBS,LWK"	4	"CEU,FIN,IBS,LWK"	4	C	A	8.68E-07
1	43232807	rs3738504	Active TSS	"ASW,CEU,CHB,ESN,FIN,GWD,IBS,LWK,TSI,YRI"	10	"ASW,CEU,CHB,ESN,GWD,IBS,LWK,TSI,YRI"	9	C	G	0
1	43312166	rs34721919	Active TSS	"ASW,LWK,YRI"	3	LWK	1	G	A	1.94E-08
1	43402054	rs841850	Active Enhancer (Genic)	"ASW,CEU,ESN,FIN,GWD,LWK,TSI,YRI"	8	"ASW,CEU,ESN,TSI,YRI"	5	C	T	0
1	43402205	rs841849	Active Enhancer (Genic)	"CEU,CHB,ESN,FIN"	4	"ESN,FIN"	2	A	G	2.37E-06
1	43411038	rs710223	Acetylated Active Enhancer (Genic)	"CEU,GWD,IBS,YRI"	4	"CEU,IBS,YRI"	3	G	C	3.74E-06
1	43423955	rs113583149	Active TSS	"ASW,CEU,FIN,GWD,LWK,YRI"	6	"ASW,CEU,FIN"	3	T	C	9.92E-12
1	43424812	rs3754226	Active TSS	"ASW,CEU,CHB,ESN,FIN,GWD,IBS,LWK,TSI,YRI"	10	"ASW,CEU,CHB,ESN,FIN,GWD,IBS,LWK,TSI,YRI"	10	G	C	0
1	43427184	rs12075008	Active Enhancer	"GWD,LWK"	2	"GWD,LWK"	2	C	A	8.58E-08
1	43459290	rs74444390	Quiescent/Low	"ESN,GWD,LWK,YRI"	4	"ESN,GWD,LWK,YRI"	4	C	T	0
1	43638255	rs1691291	Flanking Active TSS	"ASW,CEU,CHB,GWD"	4	"ASW,CEU,CHB,GWD"	4	A	G	2.79E-09
1	43638256	rs760304782	Flanking Active TSS	"CEU,CHB,GWD"	3	"CEU,GWD"	2	C	A	1.36E-06
1	43664736	rs12058192	Acetylated Active Enhancer	"CEU,ESN,FIN,LWK"	4	"ESN,FIN,LWK"	3	A	T	4.31E-06
1	43814733	rs532784633	Active TSS	"ASW,ESN,GWD,YRI"	4	"ASW,GWD,YRI"	3	T	G	0
1	43824482	rs191828820	Active TSS	"ESN,GWD,YRI"	3	"ESN,GWD,YRI"	3	G	T	0
1	43833517	rs547540818	Active TSS	"ASW,ESN,GWD,LWK,YRI"	5	"ASW,ESN,GWD,LWK,YRI"	5	C	A	0
1	43833978	rs75251249	Active TSS	"GWD,LWK"	2	LWK	1	NA	NA	1.29E-06
1	43855578	rs839753	Active TSS	"ASW,CEU,CHB,FIN,GWD,IBS,TSI"	7	"ASW,CEU,CHB,FIN,GWD,IBS,TSI"	7	G	C	0
1	43975773	rs10890250	Weak Enhancer	"ASW,CEU,ESN,FIN,GWD,IBS,LWK,TSI,YRI"	9	"ASW,CEU,ESN,FIN,GWD,IBS,LWK,TSI,YRI"	9	G	A	0
1	44047900	rs16830935	Active Enhancer	"CEU,CHB,ESN,GWD"	4	"CEU,CHB,ESN"	3	C	G	1.13E-06
1	44173423	rs112984125	Active TSS	"CEU,FIN,GWD,IBS,TSI,YRI"	6	"CEU,FIN,GWD,IBS,TSI"	5	G	A	2.78E-15
1	44249770	rs6692652	Active Enhancer	"ASW,CEU,FIN,GWD,IBS,TSI,YRI"	7	"ASW,CEU,FIN,GWD,IBS,TSI,YRI"	7	C	T	0
1	44302312	rs72886898	Active Enhancer	"CEU,CHB,ESN,IBS,YRI"	5	"CHB,IBS"	2	T	C	9.96E-07
1	44435737	rs72890643	Flanking Active TSS	"ESN,GWD,LWK,YRI"	4	"ESN,GWD,LWK,YRI"	4	T	C	6.64E-08
1	44533724	rs7554151	Acetylated Active Enhancer	"ASW,CEU,ESN,FIN,GWD,LWK,YRI"	7	ASW	1	G	A	8.53E-07
1	44534476	rs72686003	Active Enhancer	"ASW,CEU,ESN,FIN,GWD,IBS,LWK,YRI"	8	"CEU,ESN,GWD,LWK,YRI"	5	A	G	4.44E-16
1	44617321	rs7548997	Bivalent Enhancer	"CEU,CHB,IBS,LWK"	4	"CHB,IBS"	2	A	G	2.26E-06
1	44686433	rs78337808	Weak Enhancer (Genic)	"CHB,FIN"	2	"CHB,FIN"	2	A	G	0
1	44686507	rs2073111	Weak Enhancer (Genic)	"CHB,FIN"	2	"CHB,FIN"	2	C	A	0
1	44997783	rs12120451	Bivalent Enhancer	"ASW,IBS,LWK,TSI,YRI"	5	"IBS,LWK,TSI,YRI"	4	G	A	9.02E-10
1	44997790	rs6669807	Bivalent Enhancer	"ASW,CEU,CHB,ESN,GWD,IBS,LWK,TSI,YRI"	9	"ASW,CEU,CHB,ESN,GWD,IBS,LWK,TSI,YRI"	9	G	A	0
1	45097584	rs114477934	Active TSS	"GWD,LWK"	2	"GWD,LWK"	2	C	T	1.54E-11
1	45138199	rs3889696	Active Enhancer	"ASW,CEU,FIN,IBS,TSI"	5	"ASW,CEU,FIN,IBS,TSI"	5	A	G	0
1	45142157	rs11582807	Acetylated Active Enhancer	"IBS,LWK,YRI"	3	"IBS,LWK,YRI"	3	A	G	1.10E-06
1	45142209	rs11581074	Acetylated Active Enhancer	"GWD,LWK,TSI,YRI"	4	"GWD,LWK,YRI"	3	G	A	2.15E-08
1	45187285	rs11211026	Active Enhancer	"ESN,FIN,GWD,LWK,TSI,YRI"	6	"ESN,GWD,TSI"	3	G	A	2.26E-07
1	45196574	rs11211028	Active Enhancer	"ASW,ESN,GWD,LWK"	4	"ASW,ESN,LWK"	3	A	G	9.92E-07
1	45273386	rs568679742	Acetylated Active Enhancer (Genic)	"ASW,ESN,GWD,LWK,YRI"	5	"ASW,ESN,GWD,LWK,YRI"	5	A	T	3.53E-12
1	45273387	rs537107479	Acetylated Active Enhancer (Genic)	"ASW,ESN,GWD,LWK,YRI"	5	"ASW,ESN,GWD,LWK,YRI"	5	T	C	7.07E-11
1	45273388	rs551054779	Acetylated Active Enhancer (Genic)	"ASW,ESN,GWD,LWK,YRI"	5	"ASW,ESN,GWD,LWK,YRI"	5	G	A	6.88E-12
1	45273389	rs570725364	Acetylated Active Enhancer (Genic)	"ASW,ESN,GWD,LWK,YRI"	5	"ESN,GWD,LWK,YRI"	4	A	T	2.97E-08
1	45275551	rs11211037	Active Enhancer	"CEU,CHB,GWD,IBS,LWK,YRI"	6	"CEU,GWD,IBS,LWK,YRI"	5	A	C	0
1	45855160	rs140609701	Quiescent/Low	"ASW,FIN"	2	"ASW,FIN"	2	T	C	6.79E-07
1	45957039	rs937291	Active TSS	"ASW,CHB,FIN,TSI,YRI"	5	"ASW,CHB"	2	G	T	1.00E-06
1	45965703	rs3748643	Active TSS	"CHB,GWD,LWK,YRI"	4	"CHB,LWK,YRI"	3	T	G	7.76E-09
1	45987574	rs17522918	Active TSS	"ASW,CEU,ESN,FIN,GWD,IBS,LWK,TSI"	8	"ASW,FIN,GWD,TSI"	4	C	A	1.11E-16
1	46009313	rs2356553	Acetylated Active Enhancer	"ASW,ESN,FIN,GWD"	4	"ASW,GWD"	2	G	C	7.63E-09
1	46009818	rs868351	Active Enhancer	"CEU,CHB,ESN,FIN,GWD,LWK,TSI,YRI"	8	"CHB,FIN,LWK,YRI"	4	T	G	0
1	46023356	rs3790585	Active Enhancer (Genic)	"ASW,CHB,GWD,LWK,YRI"	5	"CHB,GWD,YRI"	3	T	A	9.08E-07
1	46073663	rs563173360	Weak Enhancer (Genic)	"ASW,CEU,CHB,FIN,IBS,TSI,YRI"	7	"ASW,CEU,FIN,IBS,YRI"	5	A	G	4.82E-13
1	46085242	rs372985057	Strong Transcription	"ASW,CEU,FIN,GWD,LWK,TSI,YRI"	7	"ASW,CEU,FIN,GWD,LWK,TSI,YRI"	7	G	C	0
1	46143791	rs8179296	Weak Enhancer (Genic)	"CHB,FIN,IBS,LWK,TSI"	5	"CHB,IBS"	2	G	A	1.32E-07
1	46201341	rs61784821	Weak Enhancer	"CHB,IBS,LWK,TSI,YRI"	5	"CHB,IBS,LWK"	3	C	T	2.13E-08
1	46216575	rs6429576	Active TSS	"ASW,CEU,CHB,ESN,GWD,IBS,LWK,TSI"	8	"ASW,CEU,ESN,GWD,LWK,TSI"	6	T	C	0
1	46216722	rs6697821	Active TSS	"ASW,CEU,CHB,ESN,FIN,GWD,IBS,LWK,TSI,YRI"	10	"ASW,CEU,CHB,ESN,FIN,GWD,IBS,LWK,TSI,YRI"	10	A	G	0
1	46285610	rs7546237	Active Enhancer	"CEU,CHB,ESN,FIN,IBS,LWK,TSI,YRI"	8	"CEU,ESN,TSI,YRI"	4	A	C	3.22E-15
1	46306619	rs4298677	Active Enhancer	"ASW,CEU,CHB,ESN,FIN,GWD,IBS,LWK,TSI"	9	"CEU,ESN,FIN,GWD,TSI"	5	G	A	0
1	46378993	rs74944132	Weak Enhancer	"ASW,ESN,GWD,LWK,YRI"	5	"ASW,ESN,GWD,LWK,YRI"	5	G	A	0
1	46598269	rs1707304	Active TSS	"CEU,CHB,ESN,GWD,LWK,TSI,YRI"	7	"CEU,CHB,ESN,GWD,LWK,TSI,YRI"	7	C	A	0
1	46598273	rs1707303	Active TSS	"ASW,CEU,ESN,GWD,LWK,YRI"	6	"CEU,LWK,YRI"	3	A	C	3.16E-10
1	46624264	rs150788718	Weak Enhancer	"ASW,LWK"	2	"ASW,LWK"	2	T	G	7.75E-07
1	46649046	rs10890384	Weak Enhancer	"ESN,FIN,IBS,LWK,TSI,YRI"	6	"FIN,LWK,YRI"	3	T	C	5.74E-12
1	46650045	rs35000902	Active Enhancer	"ESN,GWD,LWK,YRI"	4	"ESN,GWD,LWK,YRI"	4	T	G	3.07E-09
1	46713139	rs28363189	Active TSS	"CEU,FIN,GWD,IBS,LWK"	5	"CEU,FIN,IBS,LWK"	4	C	T	0
1	46713164	rs555575280	Active TSS	"ASW,ESN,GWD,LWK,YRI"	5	"ASW,ESN,GWD,LWK,YRI"	5	G	C	4.98E-13
1	46806242	rs67545510	Active TSS	"ASW,CEU,CHB,ESN,FIN,GWD,IBS,LWK,TSI,YRI"	10	"ASW,CEU,ESN,FIN,GWD,IBS,LWK,TSI,YRI"	9	G	T	0
1	46813967	rs17361805	Weak Enhancer (Genic)	"ASW,CEU,CHB,ESN,GWD,TSI"	6	"ASW,CEU,ESN,GWD"	4	C	T	1.05E-08
1	46813982	rs72677587	Weak Enhancer (Genic)	"ASW,CEU,FIN,GWD"	4	"ASW,CEU"	2	G	A	3.84E-07
1	46814008	rs17361812	Weak Enhancer (Genic)	"ASW,CEU,ESN,FIN,IBS,LWK,TSI,YRI"	8	"ASW,CEU,FIN,IBS,LWK"	5	C	T	0
1	46835954	rs57638901	Active Enhancer	"ASW,ESN,GWD,LWK,YRI"	5	"ASW,ESN,GWD,LWK,YRI"	5	G	A	0
1	46860237	rs72890727	Bivalent TSS	"CEU,ESN,LWK,YRI"	4	"ESN,LWK,YRI"	3	A	G	1.16E-06
1	46879562	rs2295632	CTCF Only	"ASW,ESN,GWD,LWK,YRI"	5	"ASW,ESN,GWD,YRI"	4	T	G	3.75E-11
1	46885940	rs4660928	Bivalent Enhancer	"CHB,ESN,GWD,LWK,YRI"	5	"ESN,GWD,LWK,YRI"	4	A	C	0
1	47000996	rs11588450	CTCF Only	"ASW,CEU,GWD,IBS,TSI,YRI"	6	ASW	1	T	C	4.62E-07
1	47069730	rs10890407	Active TSS	"ASW,CEU,CHB,ESN,GWD,IBS,LWK,TSI"	8	"ASW,CEU,CHB,ESN,GWD,IBS,LWK,TSI"	8	A	G	0
1	47134227	rs117895472	Active TSS	"ASW,FIN"	2	ASW	1	G	T	2.20E-07
1	47134321	rs12094663	Active TSS	"FIN,IBS,LWK,TSI,YRI"	5	"IBS,YRI"	2	T	G	4.40E-06
1	47185082	rs1545206	Active TSS	"ASW,ESN,GWD,IBS,LWK,YRI"	6	"ASW,ESN,GWD,IBS,LWK,YRI"	6	C	G	0
1	47644902	rs2494248	CTCF Only	"ASW,CEU,ESN,FIN,IBS,LWK,YRI"	7	"CEU,IBS,YRI"	3	C	T	1.58E-12
1	47652879	rs146671361	Quiescent/Low	"CHB,GWD,YRI"	3	"CHB,GWD,YRI"	3	T	A	1.21E-10
1	47675803	rs56779238	Repressed Polycomb	"GWD,YRI"	2	GWD	1	T	G	2.78E-07
1	48090333	rs11806723	CTCF Only	"CEU,IBS,TSI,YRI"	4	"CEU,IBS,TSI"	3	G	C	2.86E-06
1	48386053	rs12119051	Repressed Polycomb	"ASW,CEU,CHB,TSI"	4	"CEU,CHB,TSI"	3	T	C	2.23E-10
1	48528242	rs302681	Quiescent/Low	"ASW,FIN,GWD,IBS,TSI"	5	"ASW,FIN,GWD"	3	C	T	6.04E-07
1	49143627	rs77539295	Weak Enhancer	"ASW,CHB,FIN,GWD,YRI"	5	"ASW,CHB,YRI"	3	G	C	6.43E-10
1	50404732	rs560346811	Quiescent/Low	"ASW,LWK,YRI"	3	"ASW,LWK,YRI"	3	A	C	0
1	51426152	rs79564522	Active TSS	"ASW,ESN,GWD,LWK,YRI"	5	"ASW,ESN,GWD,LWK,YRI"	5	T	G	0
1	51959572	rs78647511	Active Enhancer	"ASW,ESN,GWD,LWK,YRI"	5	"ASW,ESN,GWD,LWK,YRI"	5	T	C	0
1	51970450	rs72674558	Acetylated Active Enhancer	"ASW,CEU,ESN,GWD,LWK,TSI"	6	"ASW,ESN,GWD,LWK,TSI"	5	A	C	5.55E-16
1	51970511	rs72674559	Acetylated Active Enhancer	"ASW,ESN,GWD,LWK,TSI"	5	"ASW,TSI"	2	C	A	3.72E-09
1	51985000	rs528058381	Active TSS	"ASW,ESN,GWD,IBS,LWK,TSI,YRI"	7	"ASW,ESN,GWD,LWK,TSI,YRI"	6	C	G	0
1	51985004	rs539965036	Flanking Active TSS	"ASW,ESN,GWD,LWK,TSI,YRI"	6	"ASW,ESN,GWD,LWK,YRI"	5	C	G	0
1	51985008	rs564606535	Flanking Active TSS	"ASW,ESN,GWD,LWK,YRI"	5	"ASW,ESN,GWD,LWK,YRI"	5	C	G	0
1	51985042	rs2275004	Flanking Active TSS	"CEU,CHB,ESN,FIN,GWD,IBS"	6	CEU	1	T	C	3.52E-07
1	51992012	rs74082619	Active Enhancer	"ASW,ESN,GWD,LWK,YRI"	5	"ASW,ESN,GWD,LWK,YRI"	5	G	A	0
1	52000331	rs56280508	Active Enhancer	"ASW,TSI,YRI"	3	"ASW,TSI"	2	T	C	4.78E-09
1	52034652	rs10888724	Active Enhancer	"CHB,LWK,YRI"	3	YRI	1	A	G	7.16E-08
1	52035067	rs10888725	Acetylated Active Enhancer	"ASW,CHB,ESN,GWD,IBS,LWK,TSI,YRI"	8	"ESN,GWD,LWK,YRI"	4	T	C	8.88E-16
1	52195270	rs114783963	Active TSS	LWK	1	LWK	1	T	C	4.44E-16
1	52195447	rs112288480	Active TSS	"ESN,GWD,LWK,YRI"	4	"ESN,GWD"	2	G	A	2.27E-08
1	52344414	rs736756	Active TSS	"ASW,ESN,GWD,LWK,TSI,YRI"	6	"ASW,ESN,GWD,LWK,TSI,YRI"	6	A	C	0
1	52498112	rs2809918	Active TSS	"ASW,CEU,ESN,LWK,TSI,YRI"	6	"ASW,ESN"	2	C	A	2.91E-08
1	52499093	rs144538502	Active TSS	"CEU,ESN,FIN,GWD,IBS,LWK,TSI,YRI"	8	"CEU,ESN,FIN,GWD,IBS,LWK,TSI,YRI"	8	A	T	0
1	52499097	rs116535272	Active TSS	"ASW,CEU,ESN,FIN,GWD,IBS,LWK,YRI"	8	"ASW,CEU,ESN,FIN,GWD,IBS,LWK,YRI"	8	G	C	0
1	52522616	rs554160960	Active TSS	"ASW,CEU,CHB,FIN,IBS,LWK,TSI"	7	"ASW,CEU,CHB,FIN,IBS,LWK"	6	T	G	2.48E-12
1	52568179	rs72909923	Active Enhancer	"ASW,ESN,GWD,YRI"	4	"ASW,ESN,GWD,YRI"	4	C	T	3.10E-10
1	52808075	rs190795023	Quiescent/Low	LWK	1	LWK	1	C	T	0
1	52834444	rs202140951	Flanking Active TSS	"ASW,ESN,GWD,LWK,YRI"	5	"ASW,ESN,GWD,LWK,YRI"	5	G	A	2.18E-10
1	53124696	rs6660558	Weak Enhancer	"CHB,ESN,FIN,GWD,LWK,YRI"	6	"ESN,GWD,LWK,YRI"	4	G	T	4.66E-15
1	53124971	rs72907557	Active Enhancer	"ASW,CHB,GWD,IBS,LWK,YRI"	6	"ASW,CHB,LWK,YRI"	4	T	G	1.39E-09
1	53168842	rs269287	Active TSS	"ASW,CEU,ESN,IBS,TSI"	5	"ASW,CEU,ESN,IBS,TSI"	5	T	C	4.19E-08
1	53192082	rs76280926	Flanking Active TSS	"CEU,ESN,GWD,IBS,LWK,TSI"	6	"CEU,ESN,GWD,IBS,LWK,TSI"	6	NA	NA	0
1	53192112	rs113441120	Flanking Active TSS	"ASW,CEU,CHB,IBS,TSI"	5	"ASW,CEU,IBS,TSI"	4	C	T	0
1	53192169	rs424026	Flanking Active TSS	"ASW,ESN,GWD,IBS,LWK,TSI,YRI"	7	"ASW,ESN,GWD,LWK,TSI,YRI"	6	G	T	0
1	53192170	rs764080592	Flanking Active TSS	"ASW,ESN,GWD,IBS,LWK,TSI,YRI"	7	"ASW,ESN,GWD,LWK,TSI,YRI"	6	G	A	0
1	53192187	rs269298	Flanking Active TSS	"ASW,ESN,GWD,LWK,YRI"	5	"GWD,LWK,YRI"	3	C	T	0
1	53208727	rs142674233	Quiescent/Low	CEU	1	CEU	1	G	A	1.41E-06
1	53308262	rs12750916	Bivalent TSS	"ASW,CEU,ESN,FIN,GWD,IBS,LWK,TSI,YRI"	9	"ASW,CEU,ESN,FIN,GWD,IBS,LWK,TSI,YRI"	9	T	G	0
1	53308807	rs533935	Bivalent TSS	"ESN,GWD,LWK,YRI"	4	"ESN,GWD,YRI"	3	T	C	1.88E-08
1	53326421	rs61744306	Acetylated Active Enhancer	"ASW,ESN,GWD,IBS,LWK,TSI,YRI"	7	"ASW,ESN,GWD,IBS,LWK,YRI"	6	A	G	9.99E-12
1	53385292	rs12094972	Quiescent/Low	"ASW,ESN,GWD,LWK,YRI"	5	"ASW,GWD,YRI"	3	G	A	6.58E-12
1	53392908	rs1242331	Bivalent TSS	"ASW,CEU,FIN,IBS,TSI"	5	"CEU,FIN,TSI"	3	G	A	1.11E-11
1	53392989	rs115810571	Bivalent TSS	"ASW,ESN,LWK,YRI"	4	"ASW,ESN,LWK,YRI"	4	T	A	7.77E-16
1	53489983	rs58283791	Weak Enhancer	"ASW,CHB,ESN,IBS,LWK"	5	"ASW,CHB,ESN,IBS,LWK"	5	A	G	6.95E-10
1	53651529	rs56760526	CTCF Only	"CHB,ESN,GWD,LWK,YRI"	5	"CHB,ESN,GWD,YRI"	4	G	A	3.53E-12
1	53731772	rs11206128	Strong Transcription	"ASW,FIN,GWD,IBS,LWK,TSI,YRI"	7	"ASW,LWK,TSI,YRI"	4	C	G	1.78E-07
1	53775770	rs1288485	Weak Transcription	"CEU,FIN,GWD,IBS,YRI"	5	IBS	1	G	C	1.87E-06
1	53791873	rs17108330	Active TSS	"ESN,LWK,YRI"	3	"ESN,LWK,YRI"	3	C	G	2.64E-09
1	53833719	rs2275320	Acetylated Active Enhancer	"ASW,CEU,CHB,FIN,GWD,IBS,TSI,YRI"	8	"GWD,IBS,TSI,YRI"	4	T	C	2.25E-12
1	54204994	rs185611717	Bivalent TSS	"ASW,ESN,GWD,LWK,YRI"	5	"ASW,ESN,GWD,LWK,YRI"	5	C	A	0
1	54355646	rs2272930	Active TSS	"CEU,ESN,IBS,LWK,TSI,YRI"	6	LWK	1	C	T	2.20E-07
1	54355840	rs2272931	Acetylated Active Enhancer	"ASW,CEU,CHB,ESN,FIN,GWD,IBS,LWK,TSI,YRI"	10	"ASW,CEU,CHB,ESN,GWD,IBS,LWK,TSI,YRI"	9	C	T	0
1	54355943	rs6702765	Acetylated Active Enhancer	"ASW,CEU,CHB,ESN,FIN,GWD,IBS,LWK,TSI,YRI"	10	"ASW,CEU,CHB,ESN,IBS,LWK,YRI"	7	G	A	0
1	54356002	rs6702862	Acetylated Active Enhancer	"ASW,CEU,CHB,ESN,GWD,IBS,LWK,YRI"	8	"ASW,CHB,ESN,IBS,LWK,YRI"	6	G	T	0
1	54356106	rs6656722	Acetylated Active Enhancer	"ASW,CHB,ESN,GWD"	4	"ASW,GWD"	2	G	A	3.07E-07
1	54385043	rs11206248	Strong Transcription	"ASW,CEU,FIN,GWD,LWK"	5	"ASW,LWK"	2	A	G	7.36E-07
1	54412295	rs567390943	Active TSS	"ASW,ESN,GWD,LWK,YRI"	5	"ASW,ESN,GWD,LWK"	4	G	A	1.32E-07
1	54706480	rs533295287	CTCF Only	"ASW,CEU,CHB,ESN,FIN,GWD,IBS,YRI"	8	"ESN,FIN,GWD,IBS,YRI"	5	T	G	3.46E-13
1	54755742	rs56265163	Quiescent/Low	"ASW,ESN,GWD,LWK,YRI"	5	"ESN,LWK,YRI"	3	G	A	0
1	54838116	rs56339750	Active Enhancer	"CEU,CHB,IBS,TSI"	4	"CHB,TSI"	2	C	T	2.27E-06
1	54955420	rs35100994	CTCF Only	"ASW,CEU,CHB,ESN,FIN,GWD,IBS,LWK,TSI,YRI"	10	"ASW,CEU,CHB,ESN,FIN,GWD,IBS,LWK,TSI,YRI"	10	T	C	0
1	54955443	rs36005399	CTCF Only	"ASW,CEU,CHB,ESN,FIN,GWD,IBS,LWK,TSI,YRI"	10	"ASW,CEU,CHB,ESN,FIN,GWD,IBS,LWK,TSI,YRI"	10	A	G	0
1	54956262	rs1811666	Repressed Polycomb	"CHB,ESN,FIN,LWK,YRI"	5	"ESN,LWK,YRI"	3	G	C	4.28E-08
1	55008089	rs116744633	Bivalent TSS	"ASW,ESN,GWD,LWK,YRI"	5	"ESN,GWD,LWK"	3	G	A	3.90E-09
1	55077536	rs924465182	Quiescent/Low	"ASW,CEU,CHB,ESN,FIN,GWD,IBS,LWK"	8	"CEU,CHB,FIN,IBS"	4	G	C	2.15E-13
1	55077540	rs567511862	Quiescent/Low	"CEU,CHB,ESN,FIN,GWD,IBS,LWK"	7	"CEU,CHB,FIN,IBS"	4	A	C	1.65E-11
1	55267216	rs3753404	Active TSS	"ASW,CEU,CHB,ESN,FIN,GWD,IBS,LWK,TSI,YRI"	10	"ASW,CEU,CHB,ESN,FIN,GWD,IBS,LWK,TSI,YRI"	10	G	A	0
1	55327402	rs602671	Active Enhancer (Genic)	"ASW,CEU,CHB,GWD,IBS,LWK,TSI,YRI"	8	"ASW,CEU,GWD,IBS,LWK,TSI,YRI"	7	C	A	0
1	55353082	rs6681644	Active TSS	"ESN,GWD,TSI,YRI"	4	TSI	1	C	G	4.51E-06
1	55416405	rs9787383	CTCF Only	"ESN,GWD,LWK,YRI"	4	"ESN,GWD,LWK"	3	C	T	2.04E-09
1	55416444	rs9787138	CTCF Only	"ASW,CEU,CHB,ESN,FIN,GWD,IBS,LWK,YRI"	9	"CEU,CHB,ESN,GWD,LWK,YRI"	6	A	T	0
1	55431494	rs6676194	Acetylated Active Enhancer	"ASW,ESN,TSI,YRI"	4	"ASW,ESN,TSI,YRI"	4	C	T	3.96E-09
1	55431601	rs1076528	Acetylated Active Enhancer	"CEU,TSI,YRI"	3	"CEU,TSI,YRI"	3	G	A	1.82E-06
1	55431750	rs12402488	Acetylated Active Enhancer	"ASW,ESN,FIN,IBS,TSI,YRI"	6	"ESN,FIN,IBS,TSI,YRI"	5	G	C	0
1	55464511	rs2500339	Repressed Polycomb	"ASW,CHB,ESN,GWD,LWK"	5	"ASW,CHB,ESN,GWD,LWK"	5	C	G	2.40E-11
1	55487786	rs11206509	CTCF Only	"ASW,CEU,ESN,FIN,GWD,IBS,LWK,YRI"	8	"ASW,CEU,FIN,IBS,LWK,YRI"	6	G	A	0
1	55529828	rs662145	CTCF Only	"ASW,ESN,FIN,GWD,IBS,LWK,YRI"	7	"ASW,ESN,GWD,IBS,YRI"	5	C	T	0
1	55590465	rs17111652	Active Enhancer (Genic)	"ASW,ESN,GWD,LWK,YRI"	5	"ASW,ESN,LWK,YRI"	4	T	C	3.94E-14
1	55723756	rs12239911	Active Enhancer	"ASW,CEU,CHB,ESN,FIN,GWD,IBS,LWK,TSI,YRI"	10	"ASW,CHB,ESN,FIN,GWD,IBS,LWK,TSI,YRI"	9	A	C	0
1	55723817	rs10888907	Active Enhancer	"ASW,CEU,CHB,ESN,FIN,GWD,IBS,LWK,TSI,YRI"	10	"ASW,CEU,CHB,ESN,FIN,GWD,IBS,LWK,TSI,YRI"	10	G	A	0
1	55738833	rs35877327	Quiescent/Low	"ASW,CHB,ESN,FIN,TSI,YRI"	6	"CHB,FIN,TSI,YRI"	4	A	G	4.58E-10
1	55743232	rs3063270	CTCF Only	"ASW,CEU,CHB,ESN,FIN,GWD,IBS,LWK,TSI,YRI"	10	"ASW,CEU,CHB,ESN,FIN,GWD,IBS,LWK,TSI,YRI"	10	G	C	0
1	55743297	rs1874774	CTCF Only	"ASW,CEU,CHB,ESN,FIN,GWD,IBS,LWK,TSI,YRI"	10	"ASW,CEU,CHB,ESN,FIN,GWD,IBS,LWK,TSI,YRI"	10	T	G	0
1	55743330	rs1874775	CTCF Only	"ASW,CHB,ESN,FIN,GWD,IBS,LWK,TSI,YRI"	9	"ASW,CHB,ESN,FIN,GWD,IBS,LWK,TSI,YRI"	9	A	G	0
1	55755532	rs12742408	Quiescent/Low	"CEU,FIN,IBS,TSI,YRI"	5	"CEU,FIN"	2	T	G	1.79E-09
1	55771705	rs74075425	Repressed Polycomb	"ASW,ESN,GWD,LWK"	4	"ASW,ESN,GWD,LWK"	4	G	A	4.43E-08
1	56796102	rs76494214	Weak Enhancer	"CHB,FIN,TSI"	3	"FIN,TSI"	2	T	G	3.31E-06
1	56797981	rs11206788	Active Enhancer	"CEU,LWK,YRI"	3	"LWK,YRI"	2	C	G	2.07E-11
1	56938667	rs6690687	Bivalent Enhancer	"ASW,CHB,FIN,IBS,TSI"	5	"CHB,FIN,IBS"	3	G	C	1.28E-10
1	56942971	rs36018890	Bivalent Enhancer	"IBS,LWK,TSI,YRI"	4	"LWK,TSI,YRI"	3	G	A	9.99E-16
1	57282817	rs141603289	Weak Enhancer	"CEU,FIN,TSI"	3	"CEU,FIN"	2	A	G	1.90E-12
1	57282918	rs75471648	Weak Enhancer	"ASW,CEU,IBS"	3	"CEU,IBS"	2	T	C	0
1	57282933	rs11206922	Weak Enhancer	"FIN,GWD,IBS,LWK,TSI,YRI"	6	"FIN,LWK,TSI,YRI"	4	G	A	5.18E-11
1	57282951	rs78637383	Weak Enhancer	"CEU,FIN,IBS"	3	"CEU,FIN,IBS"	3	A	G	3.85E-06
1	57286936	rs6672492	CTCF Only	"ASW,CEU,FIN,IBS,TSI"	5	"CEU,FIN,IBS,TSI"	4	C	G	5.42E-10
1	58574668	rs2788712	Active Enhancer	"ASW,CEU,CHB,ESN,FIN,GWD,LWK,TSI,YRI"	9	"ASW,CEU,CHB,GWD,LWK,YRI"	6	A	G	0
1	58621708	rs593257	Weak Enhancer	"ASW,CEU,CHB,ESN,YRI"	5	"ASW,CEU,CHB,ESN,YRI"	5	A	C	0
1	58621964	rs1416341	Weak Enhancer	"ASW,ESN,GWD,LWK,YRI"	5	"ASW,GWD,LWK,YRI"	4	C	T	3.12E-12
1	58858059	rs849493	Weak Enhancer	"ASW,CEU,CHB,IBS"	4	"ASW,CEU,CHB,IBS"	4	G	A	2.75E-13
1	59011924	rs2087799	Active TSS	"ASW,ESN,GWD,LWK,YRI"	5	"ASW,ESN,GWD,LWK,YRI"	5	G	A	0
1	59011985	rs2406785	Active TSS	"ASW,ESN,GWD,LWK,YRI"	5	"ASW,ESN,GWD,LWK,YRI"	5	T	C	0
1	59011987	rs2406784	Active TSS	"ASW,ESN,GWD,LWK,YRI"	5	"ASW,ESN,GWD,LWK,YRI"	5	A	C	0
1	59012401	rs112124186	Active TSS	"ASW,ESN,LWK,YRI"	4	"ASW,ESN,LWK,YRI"	4	C	T	0
1	59012404	rs1109896	Active TSS	"ASW,ESN,GWD,LWK,YRI"	5	"ASW,ESN,GWD,LWK,YRI"	5	A	C	1.11E-16
1	59012431	rs1109895	Active TSS	"ASW,ESN,LWK,YRI"	4	"ASW,ESN,LWK,YRI"	4	C	T	1.22E-15
1	59034758	rs12067565	Bivalent Enhancer	"ASW,CEU,IBS,LWK,TSI,YRI"	6	"CEU,LWK,TSI,YRI"	4	G	T	2.22E-12
1	59050427	rs6666304	Active Enhancer	"CEU,ESN,FIN,GWD,IBS,YRI"	6	"CEU,ESN,YRI"	3	A	G	1.80E-06
1	59050455	rs6666138	Active Enhancer	"FIN,GWD,IBS,YRI"	4	"FIN,IBS,YRI"	3	T	C	1.95E-06
1	59050480	rs3893157	Active Enhancer	"FIN,GWD,IBS,TSI,YRI"	5	"FIN,GWD,IBS,TSI"	4	G	A	3.10E-08
1	59084098	rs138620190	Repressed Polycomb	"GWD,LWK,YRI"	3	"GWD,LWK,YRI"	3	G	T	5.93E-10
1	59165838	rs11207297	Flanking Active TSS	"CHB,ESN,GWD,IBS,TSI,YRI"	6	"ESN,GWD,TSI,YRI"	4	T	G	1.08E-09
1	59244920	rs781638443	Quiescent/Low	"ASW,ESN,GWD,LWK,YRI"	5	"ESN,GWD,LWK,YRI"	4	A	T	1.25E-08
1	59271489	rs3015315	Acetylated Active Enhancer	"ASW,CEU,FIN,IBS,TSI"	5	"ASW,CEU,FIN,IBS"	4	G	A	6.77E-15
1	59271555	rs114531511	Acetylated Active Enhancer	"ASW,ESN,GWD,LWK,YRI"	5	"ASW,ESN,YRI"	3	C	T	5.70E-10
1	59271608	rs74077861	Acetylated Active Enhancer	"ASW,ESN,GWD,LWK,YRI"	5	"ASW,ESN,GWD,LWK,YRI"	5	C	T	6.98E-11
1	59324698	rs564434949	Weak Enhancer	LWK	1	LWK	1	C	G	8.60E-07
1	59370906	rs6587841	Quiescent/Low	"ASW,FIN,IBS,TSI,YRI"	5	"FIN,IBS,TSI,YRI"	4	C	T	5.70E-13
1	59388115	rs17118404	Active Enhancer	"ESN,GWD,LWK,YRI"	4	"ESN,GWD,LWK,YRI"	4	T	C	1.12E-10
1	59407776	rs12082896	Weak Enhancer	"ASW,ESN,GWD,YRI"	4	"ASW,ESN,GWD,YRI"	4	A	G	0
1	59483255	rs2716133	Quiescent/Low	"ASW,CEU,CHB,TSI"	4	"CEU,CHB,TSI"	3	A	T	7.14E-07
1	59483320	rs12030196	Quiescent/Low	"ASW,CEU,CHB,ESN,FIN,GWD,LWK,TSI"	8	"CEU,FIN,GWD,LWK"	4	C	A	0
1	59483429	rs932771	Quiescent/Low	"ASW,CEU,CHB,FIN,GWD,IBS,TSI,YRI"	8	"ASW,CEU,CHB,FIN,GWD"	5	T	C	0
1	59537214	rs7536474	Active Enhancer	"CEU,CHB,ESN,GWD,LWK,TSI,YRI"	7	"CHB,LWK"	2	G	A	8.51E-08
1	59732409	rs35769024	Active Enhancer	"ASW,CEU,CHB,FIN,IBS,LWK,TSI"	7	"CEU,CHB,FIN,IBS"	4	A	G	1.11E-16
1	59737829	rs11207434	Active Enhancer	"ASW,CHB,ESN,GWD,YRI"	5	"ASW,CHB,GWD,YRI"	4	T	G	5.11E-07
1	59756092	rs12405063	CTCF Only	"ASW,CEU,CHB,FIN,GWD,IBS,LWK,TSI"	8	"ASW,CEU,CHB,FIN,IBS,TSI"	6	A	T	0
1	59758346	rs861342	Weak Enhancer	"ASW,CEU,ESN,FIN,GWD,LWK,TSI,YRI"	8	"ASW,GWD,YRI"	3	G	A	9.99E-16
1	59762315	rs58210787	Active TSS	"CEU,FIN,GWD,IBS,LWK,TSI,YRI"	7	"CEU,FIN,IBS,LWK,TSI,YRI"	6	C	T	0
1	59762339	rs184824140	Active TSS	"ASW,ESN,YRI"	3	"ASW,ESN,YRI"	3	A	G	1.82E-08
1	59762419	rs560928978	Active TSS	"GWD,LWK,YRI"	3	"GWD,LWK,YRI"	3	A	G	1.55E-06
1	59821098	rs79747873	Active Enhancer	"ASW,ESN,GWD,LWK,YRI"	5	"ASW,ESN,GWD,LWK,YRI"	5	T	C	2.88E-09
1	59850141	rs67337377	Weak Enhancer	"ASW,CEU,CHB,FIN,TSI,YRI"	6	"CEU,FIN,YRI"	3	A	G	3.01E-08
1	59850352	rs835434	Weak Enhancer	"ASW,CEU,CHB,ESN,FIN,GWD,IBS,LWK,TSI,YRI"	10	"ASW,CEU,CHB,ESN,FIN,GWD,IBS,LWK,TSI"	9	T	A	0
1	59850368	rs11582427	Weak Enhancer	"ASW,CEU,CHB,ESN,FIN,GWD,IBS,LWK,TSI,YRI"	10	"ASW,CEU,CHB,ESN,FIN,GWD,IBS,LWK,TSI,YRI"	10	T	G	0
1	59854766	rs835432	Weak Enhancer	"ASW,CHB,FIN,IBS,TSI"	5	"ASW,FIN,IBS,TSI"	4	C	T	6.22E-08
1	59898672	rs17119450	Active Enhancer	"ASW,CEU,ESN,FIN,GWD,LWK,TSI,YRI"	8	"ASW,ESN,FIN,LWK,TSI,YRI"	6	T	A	0
1	60051661	rs11590061	Weak Enhancer	"CHB,ESN,FIN"	3	"CHB,ESN"	2	G	C	1.43E-08
1	60164328	rs77663968	Weak Enhancer	"ASW,ESN,GWD,LWK,YRI"	5	"ESN,GWD,LWK,YRI"	4	T	C	0
1	60183913	rs6701583	CTCF Only	"ASW,CHB,FIN,GWD,LWK,YRI"	6	"CHB,GWD,YRI"	3	G	C	1.09E-08
1	60280243	rs115697565	Active TSS	"ASW,ESN,GWD,LWK,YRI"	5	"GWD,LWK,YRI"	3	C	A	3.52E-10
1	60280385	rs138221355	Active TSS	"ASW,CEU,CHB,FIN,IBS,TSI"	6	"ASW,CEU,CHB,FIN,IBS,TSI"	6	C	A	0
1	60280420	rs187152960	Active TSS	"ASW,CEU,CHB,FIN,IBS,TSI"	6	"ASW,CEU,CHB,FIN,IBS,TSI"	6	C	T	0
1	60280451	rs12127291	Active TSS	"ASW,CHB,ESN,FIN,IBS,LWK,TSI"	7	"ASW,ESN,IBS,LWK,TSI"	5	C	T	0
1	61364921	rs12079568	Weak Enhancer	"ASW,CEU,CHB,GWD,IBS,TSI"	6	"ASW,CEU,CHB,IBS"	4	G	A	9.16E-10
1	61409096	rs74086550	Bivalent Enhancer	"ESN,LWK,YRI"	3	"ESN,LWK,YRI"	3	A	G	6.64E-08
1	62191152	rs11207814	Active TSS	"ASW,ESN,GWD,LWK,YRI"	5	"ASW,ESN,GWD,LWK,YRI"	5	T	C	0
1	62208244	rs79209854	Active TSS	"ASW,CEU,CHB,ESN,FIN,GWD,IBS,LWK,TSI"	9	"ASW,CHB,ESN,FIN,GWD,IBS,LWK,TSI"	8	C	G	0
1	62208385	rs192133670	Active TSS	"ASW,CEU,CHB,ESN,FIN,GWD,IBS,LWK,TSI"	9	"ASW,CEU,CHB,ESN,FIN,GWD,IBS,LWK,TSI"	9	A	G	0
1	62248639	rs6694843	Weak Enhancer	"ASW,ESN,GWD,LWK,YRI"	5	"ASW,ESN,GWD,LWK,YRI"	5	G	T	0
1	62248659	rs6670313	Weak Enhancer	"ASW,ESN,GWD,LWK,YRI"	5	"ESN,GWD,LWK,YRI"	4	A	G	2.22E-16
1	62248661	rs11207835	Weak Enhancer	"ASW,ESN,GWD,LWK,YRI"	5	"ASW,ESN,GWD,LWK,YRI"	5	A	C	2.56E-10
1	62596969	rs11207905	CTCF Only	"ASW,CEU,CHB,ESN,FIN,GWD,IBS,LWK,TSI,YRI"	10	"ASW,CEU,CHB,ESN,FIN,GWD,IBS,LWK,TSI,YRI"	10	C	G	0
1	62660090	rs2457824	Repressed Polycomb	"ASW,ESN,GWD,LWK,TSI,YRI"	6	"ESN,GWD,LWK,TSI"	4	C	T	1.27E-07
1	62761764	rs2765269	Bivalent Enhancer	"ASW,FIN,IBS,TSI"	4	"FIN,IBS,TSI"	3	T	G	1.07E-06
1	62761852	rs4915606	Bivalent Enhancer	"ASW,FIN,IBS,TSI"	4	"ASW,FIN,IBS,TSI"	4	G	A	9.93E-08
1	62761912	rs2666509	Bivalent Enhancer	"CEU,FIN,IBS,TSI"	4	"CEU,FIN,IBS,TSI"	4	C	T	8.12E-10
1	63153953	rs758186032	Active TSS	"CEU,CHB,ESN,IBS,LWK,TSI,YRI"	7	"CEU,CHB,ESN,IBS,LWK,YRI"	6	T	C	0
1	63155349	rs10889356	Weak Enhancer	"CEU,CHB,ESN,FIN,GWD,IBS,LWK,TSI"	8	"CHB,ESN,LWK,TSI"	4	G	A	6.84E-14
1	63266709	rs11208033	Acetylated Active Enhancer	"ASW,CEU,ESN,FIN,GWD,IBS,LWK,TSI,YRI"	9	"ASW,CEU,FIN,GWD,IBS,LWK"	6	A	G	1.08E-14
1	63266720	rs10493328	Acetylated Active Enhancer	"ASW,CEU,ESN,FIN,GWD,IBS,LWK,TSI,YRI"	9	"ASW,CEU,ESN,FIN,GWD,IBS,LWK,TSI,YRI"	9	G	A	0
1	63833436	rs3737897	Active TSS	"ASW,CEU,CHB,ESN,FIN,GWD,IBS,LWK,TSI,YRI"	10	"ASW,CEU,CHB,ESN,GWD,IBS,LWK,YRI"	8	G	C	0
1	63833450	rs3737898	Active TSS	"CEU,CHB,IBS,LWK"	4	"IBS,LWK"	2	T	G	4.75E-06
1	64059725	rs113848886	Active TSS	"ASW,ESN,GWD,LWK,YRI"	5	"ESN,GWD,LWK,YRI"	4	G	C	6.99E-12
1	64059920	rs113240691	Active TSS	"ESN,LWK,YRI"	3	"ESN,LWK,YRI"	3	C	T	3.83E-06
1	64294133	rs653049	Weak Enhancer	"ASW,CEU,CHB,FIN,GWD,IBS,TSI"	7	"ASW,CEU,CHB,FIN,IBS,TSI"	6	A	G	0
1	64357048	rs855836	Weak Enhancer	"ESN,GWD,LWK,TSI"	4	"GWD,LWK,TSI"	3	T	C	4.86E-07
1	64637880	rs4306167	Acetylated Active Enhancer	"ASW,CEU,CHB,FIN,IBS,LWK,YRI"	7	"ASW,CHB,FIN,IBS,LWK"	5	G	T	5.55E-16
1	64667128	rs11488256	Quiescent/Low	"CEU,FIN,IBS"	3	"CEU,FIN,IBS"	3	C	A	0
1	64935883	rs74080173	Bivalent TSS	"ESN,GWD,LWK,YRI"	4	"ESN,GWD,LWK,YRI"	4	T	G	2.18E-06
1	64935975	rs675735	Bivalent TSS	"ASW,CHB,ESN,FIN,GWD,LWK,TSI,YRI"	8	"CHB,ESN,FIN,GWD,LWK,TSI,YRI"	7	C	T	0
1	65389289	rs11208538	Weak Enhancer	"ASW,CHB,FIN,GWD,LWK"	5	"ASW,CHB,GWD"	3	C	G	1.44E-07
1	65429257	rs72922272	Acetylated Active Enhancer	"ASW,CEU,CHB,ESN,FIN,GWD,LWK,YRI"	8	"ASW,FIN,GWD,LWK"	4	G	A	1.73E-12
1	65429319	rs72922276	Acetylated Active Enhancer	"ASW,CEU,ESN,FIN,IBS,LWK,YRI"	7	"CEU,LWK"	2	G	A	1.64E-08
1	65468195	rs490178	Bivalent TSS	"ASW,CEU,CHB,ESN,FIN,GWD,IBS,LWK,TSI,YRI"	10	"ASW,CEU,CHB,FIN,GWD,IBS,LWK,TSI,YRI"	9	G	A	0
1	65613363	rs3934817	Active TSS	"ASW,CHB,FIN,LWK"	4	ASW	1	G	T	3.48E-06
1	65613803	rs117302037	Active TSS	"ESN,LWK,YRI"	3	"LWK,YRI"	2	C	T	1.18E-06
1	65617566	rs10789170	Weak Transcription	"CEU,FIN,LWK"	3	"FIN,LWK"	2	A	C	2.73E-06
1	65629111	rs4916025	Active Enhancer	"ASW,CEU,ESN,FIN,GWD,LWK,TSI,YRI"	8	"ASW,CEU,ESN,FIN,GWD,LWK,TSI,YRI"	8	G	T	0
1	65861798	rs11208645	Weak Enhancer	"CHB,ESN,LWK"	3	"CHB,ESN,LWK"	3	G	A	2.63E-07
1	65885357	rs3806318	Acetylated Active Enhancer	"ESN,FIN,GWD,IBS,TSI"	5	"FIN,GWD,IBS,TSI"	4	G	A	4.05E-12
1	65885962	rs1327119	Active TSS	"ASW,CEU,ESN,GWD,IBS,LWK,TSI,YRI"	8	"ASW,CEU,ESN,GWD,IBS,LWK,TSI,YRI"	8	G	T	0
1	66170195	rs17127925	Bivalent Enhancer	"ASW,CHB,ESN,GWD,LWK,YRI"	6	"CHB,ESN,GWD,LWK,YRI"	5	A	T	0
1	66414804	rs76657567	CTCF Only	"ASW,ESN,GWD,LWK,YRI"	5	"GWD,YRI"	2	T	C	3.82E-09
1	66749779	rs575056	Acetylated Active Enhancer	"ASW,ESN,TSI,YRI"	4	"ESN,YRI"	2	C	T	2.52E-06
1	66801552	rs518476	Active TSS	"ASW,CEU,ESN,GWD,LWK,YRI"	6	"ASW,ESN,YRI"	3	C	T	1.43E-12
1	66837546	rs75762396	Active Enhancer (Genic)	"ESN,GWD,YRI"	3	"GWD,YRI"	2	A	T	9.07E-07
1	66861518	rs72674153	Active Enhancer	"ASW,CEU,ESN,FIN,GWD,IBS,LWK,TSI,YRI"	9	"CEU,ESN,FIN,IBS,LWK,TSI,YRI"	7	C	T	0
1	66861706	rs570344188	Acetylated Active Enhancer	"ASW,CEU,CHB,FIN,GWD,IBS,LWK,TSI,YRI"	9	"ASW,CEU,CHB,FIN,GWD,IBS,LWK,TSI,YRI"	9	T	A	0
1	66879269	rs1341247	Weak Enhancer	"ASW,CHB,ESN,FIN,GWD,IBS,LWK,TSI,YRI"	9	"ASW,ESN,FIN,GWD,IBS,LWK,TSI,YRI"	8	C	T	0
1	67115084	rs1925341	Weak Enhancer	"ASW,CEU,CHB,FIN,GWD,IBS,LWK,TSI,YRI"	9	"ASW,CEU,CHB,IBS,LWK,TSI,YRI"	7	A	G	0
1	67157448	rs7512401	Repressed Polycomb	"CEU,CHB,ESN,GWD,IBS,TSI,YRI"	7	"CEU,CHB,ESN,GWD,IBS,TSI,YRI"	7	A	G	0
1	67198642	rs485122	Quiescent/Low	"ESN,LWK"	2	"ESN,LWK"	2	C	T	9.82E-07
1	67224061	rs116710060	Weak Enhancer	"ASW,ESN,LWK,YRI"	4	"ASW,ESN,LWK,YRI"	4	T	G	6.67E-08
1	67390416	rs3008858	Active TSS	"ASW,CEU,CHB,ESN,FIN,GWD,IBS,LWK,TSI,YRI"	10	"CEU,CHB,ESN,FIN,GWD,IBS,LWK,TSI,YRI"	9	G	C	0
1	67390468	rs1886686	Active TSS	"ASW,CEU,CHB,ESN,FIN,GWD,IBS,LWK,TSI,YRI"	10	"ASW,CEU,CHB,ESN,FIN,GWD,IBS,LWK,TSI,YRI"	10	C	G	0
1	67390481	rs553668325	Active TSS	"ASW,CEU,CHB,ESN,FIN,GWD,IBS,LWK,TSI,YRI"	10	"ASW,CEU,CHB,ESN,FIN,GWD,IBS,LWK,TSI,YRI"	10	G	C	0
1	67420231	rs12074407	Active Enhancer (Genic)	"ASW,CHB,IBS,LWK,YRI"	5	"ASW,IBS,LWK,YRI"	4	C	T	2.22E-16
1	67447551	rs531332342	Acetylated Active Enhancer (Genic)	"ASW,CEU,CHB,FIN,IBS,LWK,TSI,YRI"	8	"ASW,CEU,CHB,FIN,TSI,YRI"	6	A	C	1.34E-11
1	67448484	rs12079643	Active Enhancer (Genic)	"ASW,YRI"	2	"ASW,YRI"	2	T	A	2.53E-06
1	67518988	rs779170669	Active TSS	"ASW,FIN,LWK"	3	"FIN,LWK"	2	C	A	3.57E-06
1	67519435	rs145865907	Active TSS	"ASW,ESN,IBS,LWK,YRI"	5	"ASW,ESN,IBS,LWK,YRI"	5	C	A	1.99E-14
1	67520045	rs78497774	Active TSS	"ASW,ESN,GWD,LWK,YRI"	5	"ASW,ESN,GWD,LWK,YRI"	5	A	C	2.23E-10
1	67520083	rs3806321	Active TSS	"ASW,CHB,ESN,FIN,GWD,IBS,LWK,TSI,YRI"	9	"ASW,CHB,ESN,IBS,TSI,YRI"	6	T	C	0
1	67520140	rs2025087	Active TSS	"ASW,CEU,CHB,ESN,FIN,GWD,IBS,LWK,TSI,YRI"	10	"ASW,CEU,CHB,ESN,FIN,GWD,IBS,LWK,TSI,YRI"	10	T	G	0
1	67578514	rs11209000	Acetylated Active Enhancer	"ASW,GWD,TSI"	3	"ASW,TSI"	2	C	G	1.92E-07
1	67635475	rs10889664	Active Enhancer	"ASW,CEU,ESN,GWD,TSI,YRI"	6	TSI	1	NA	NA	7.87E-08
1	67655895	rs6664119	Active Enhancer	"ASW,CEU,CHB,FIN,IBS,YRI"	6	"FIN,IBS,YRI"	3	T	C	1.11E-16
1	67740403	rs6677188	Repressed Polycomb	"ASW,CEU,CHB,ESN,FIN,GWD,IBS,LWK,TSI,YRI"	10	"ASW,CEU,CHB,ESN,FIN,GWD,IBS,LWK,TSI,YRI"	10	T	A	0
1	67801231	rs4655702	Active Enhancer	"ASW,CHB,ESN,GWD,LWK,YRI"	6	"ASW,CHB,ESN,GWD,LWK,YRI"	6	G	T	0
1	67802045	rs7535491	Active Enhancer	"ASW,CHB,ESN,GWD,LWK,YRI"	6	"ASW,CHB,ESN,GWD,YRI"	5	C	A	4.00E-15
1	67802803	rs746389	Active Enhancer	"ASW,CHB,ESN,LWK,YRI"	5	"ASW,CHB,ESN,LWK"	4	C	T	8.21E-08
1	67816772	rs2307148	Weak Enhancer	"ASW,LWK"	2	"ASW,LWK"	2	A	G	5.55E-09
1	67865853	rs11209064	Weak Enhancer	"ASW,CHB,ESN,FIN,GWD,IBS,TSI,YRI"	8	"CHB,ESN,FIN,GWD,IBS,TSI"	6	T	G	0
1	67907052	rs74753856	Weak Enhancer	"ASW,ESN,GWD,LWK,YRI"	5	"ASW,ESN,GWD,LWK,YRI"	5	G	A	0
1	68000580	rs6657814	Repressed Polycomb	"ASW,ESN,FIN,GWD,LWK,YRI"	6	"ASW,FIN,GWD,LWK,YRI"	5	T	A	4.67E-14
1	68021341	rs59289899	Weak Enhancer	"CEU,CHB,FIN,GWD,IBS,LWK"	6	"CEU,CHB,FIN,GWD,IBS,LWK"	6	G	C	2.22E-16
1	68021346	rs543204288	Weak Enhancer	"CEU,CHB,FIN,GWD,LWK"	5	"CEU,FIN,GWD,LWK"	4	G	A	6.10E-13
1	68021347	rs368803897	Weak Enhancer	"CEU,CHB,FIN,GWD,LWK"	5	"CEU,FIN,GWD,LWK"	4	T	C	4.75E-13
1	68118659	rs4233319	Bivalent Enhancer	"CEU,CHB,GWD,IBS,LWK,TSI,YRI"	7	"CEU,CHB,LWK,YRI"	4	G	A	9.44E-15
1	68152438	rs532446	Active TSS	"ASW,ESN,GWD,LWK,YRI"	5	"ASW,ESN,GWD,LWK,YRI"	5	T	C	7.21E-13
1	68195741	rs7528997	Weak Enhancer	"ASW,CHB,FIN,GWD,LWK"	5	"ASW,CHB,GWD,LWK"	4	A	G	6.25E-13
1	68224939	rs547716	Weak Enhancer	"ASW,ESN,GWD,LWK,YRI"	5	"GWD,LWK,YRI"	3	T	C	1.42E-06
1	68225966	rs501670	Active Enhancer	"ASW,CEU,CHB,ESN,FIN,GWD,IBS,LWK,TSI,YRI"	10	"ASW,CEU,ESN,FIN,GWD,IBS,LWK,TSI,YRI"	9	T	C	0
1	68363490	rs780370660	Repressed Polycomb	"ASW,CHB,TSI,YRI"	4	"ASW,CHB,TSI,YRI"	4	C	A	1.18E-10
1	68645003	rs34293239	Active Enhancer	"ASW,CEU,ESN,GWD,YRI"	5	"CEU,YRI"	2	A	G	2.92E-06
1	70033144	rs1245071	Bivalent TSS	"ESN,GWD,TSI,YRI"	4	"ESN,GWD,TSI"	3	A	G	6.01E-10
1	70033217	rs947421	Bivalent TSS	"ASW,ESN,GWD,LWK,YRI"	5	"ASW,ESN,GWD,LWK,YRI"	5	C	G	1.36E-13
1	70499373	rs6674401	Weak Enhancer	"CEU,CHB,ESN,GWD,IBS,LWK,TSI,YRI"	8	"CEU,CHB,ESN,LWK,TSI,YRI"	6	C	A	0
1	70876440	rs573683571	Active TSS	"ASW,ESN,LWK,YRI"	4	"ESN,LWK,YRI"	3	T	C	1.80E-09
1	70876441	rs536391128	Active TSS	"ASW,ESN,LWK,YRI"	4	"ESN,LWK,YRI"	3	C	G	4.58E-10
1	70918461	rs58977414	Weak Enhancer	"CEU,CHB,FIN,GWD,IBS,YRI"	6	"CEU,CHB,FIN,GWD,IBS,YRI"	6	A	G	0
1	70933641	rs8179490	Repressed Polycomb	"ASW,CEU,CHB,ESN,FIN,GWD,LWK,TSI,YRI"	9	"CEU,CHB,FIN,LWK,YRI"	5	A	G	1.49E-13
1	70970372	rs624618	Weak Enhancer	"ASW,CHB,ESN,GWD,LWK,YRI"	6	"ASW,CHB,GWD"	3	A	C	7.40E-09
1	71711148	rs114461188	Quiescent/Low	"ASW,LWK,YRI"	3	"ASW,LWK,YRI"	3	T	A	2.65E-06
1	72433549	rs1365209	Weak Enhancer	"ASW,CEU,IBS,LWK,YRI"	5	"IBS,LWK,YRI"	3	G	C	4.65E-10
1	73033990	rs2255605	Quiescent/Low	"ASW,ESN,GWD,LWK,YRI"	5	"ASW,GWD,LWK,YRI"	4	C	G	1.59E-12
1	73034036	rs2255606	Quiescent/Low	"ASW,ESN,GWD,LWK,YRI"	5	"ASW,ESN,GWD,LWK,YRI"	5	C	T	0
1	73367224	rs576961407	Quiescent/Low	ESN	1	ESN	1	A	T	0
1	74039267	rs6694107	Quiescent/Low	"ASW,ESN,FIN,GWD"	4	"ASW,ESN"	2	T	G	4.26E-07
1	74369034	rs17094586	Quiescent/Low	"ASW,GWD,IBS,LWK,YRI"	5	"ASW,GWD,LWK"	3	G	T	3.44E-10
1	74663709	rs11806946	Active TSS	"ASW,CEU,ESN,FIN,GWD,IBS,LWK,TSI,YRI"	9	"ASW,CEU,FIN,GWD,IBS,LWK,TSI,YRI"	8	G	A	0
1	74663814	rs1412825	Active TSS	"ASW,CEU,ESN,FIN,GWD,IBS,LWK,TSI,YRI"	9	"CEU,FIN,GWD,IBS,LWK,TSI,YRI"	7	C	G	0
1	75140269	rs699800	Bivalent Enhancer	"ASW,CEU,ESN,FIN,GWD,IBS,LWK,TSI,YRI"	9	"ASW,CEU,ESN,FIN,GWD,LWK,TSI"	7	C	T	0
1	75140299	rs10789400	Bivalent Enhancer	"ASW,CEU,FIN,TSI"	4	"CEU,FIN,TSI"	3	A	G	1.21E-14
1	75140559	rs7546095	CTCF Only	"CEU,GWD,IBS,LWK,TSI,YRI"	6	"GWD,IBS,LWK,TSI"	4	T	A	1.40E-12
1	75197283	rs28654603	Acetylated Active Enhancer (Genic)	"ASW,ESN,FIN,GWD,IBS,LWK,TSI,YRI"	8	"ASW,FIN,GWD,IBS,LWK,TSI,YRI"	7	G	T	0
1	75198740	rs2345436	Active TSS	"GWD,IBS,LWK,YRI"	4	"GWD,LWK"	2	A	C	2.14E-09
1	75290369	rs277357	Bivalent Enhancer	"ASW,CEU,LWK,TSI,YRI"	5	"CEU,LWK,TSI"	3	C	T	1.87E-07
1	75807380	rs12038999	Active Enhancer	"ASW,CEU,GWD,IBS,TSI,YRI"	6	"ASW,IBS,TSI"	3	A	G	5.66E-14
1	75811811	rs1343517	Quiescent/Low	"CEU,ESN,GWD,IBS,LWK,TSI,YRI"	7	"ESN,GWD,IBS,TSI"	4	T	C	1.36E-11
1	75841580	rs1313032	Active TSS	"ASW,CEU,FIN,IBS,TSI"	5	"ASW,CEU,FIN,IBS,TSI"	5	T	C	1.08E-11
1	75841662	rs4353040	Flanking Active TSS	"CEU,FIN,IBS,TSI"	4	"CEU,FIN,IBS,TSI"	4	T	C	1.49E-10
1	75841664	rs4554668	Flanking Active TSS	"CEU,FIN,IBS,TSI"	4	"CEU,FIN,IBS,TSI"	4	T	C	7.55E-09
1	75841778	rs1313031	Flanking Active TSS	"CEU,FIN,IBS,TSI"	4	"CEU,FIN,IBS,TSI"	4	T	C	1.22E-15
1	75842065	rs1313030	Quiescent/Low	"CEU,FIN,IBS,TSI"	4	"CEU,FIN,IBS,TSI"	4	G	A	0
1	76054661	rs379463	Weak Enhancer	"ASW,CEU,CHB,ESN,GWD,IBS,LWK,TSI,YRI"	9	"ASW,CEU,CHB,ESN,GWD,IBS,LWK,TSI,YRI"	9	A	G	0
1	76054742	rs390796	Weak Enhancer	"ASW,CEU,CHB,ESN,GWD,IBS,LWK,TSI,YRI"	9	"ASW,CEU,CHB,ESN,GWD,IBS,LWK,TSI,YRI"	9	T	C	0
1	76137740	rs199831579	Weak Enhancer	"ASW,CEU,ESN,GWD,YRI"	5	"ASW,CEU,ESN,YRI"	4	A	C	5.83E-07
1	76190111	rs1251076	Active TSS	"ASW,ESN,GWD,LWK,YRI"	5	"ASW,ESN,GWD,LWK,YRI"	5	C	T	0
1	76190216	rs17848068	Active TSS	"ASW,CEU,FIN,GWD,IBS,LWK,TSI,YRI"	8	"ASW,CEU,FIN,GWD,IBS,LWK,TSI,YRI"	8	G	A	0
1	76190690	rs1251074	Active TSS	"ASW,ESN,LWK,YRI"	4	"ESN,LWK,YRI"	3	C	A	5.51E-13
1	76192582	rs11161468	Active TSS	"ASW,CEU,FIN,GWD,IBS,LWK,TSI,YRI"	8	"ASW,CEU,FIN,IBS,TSI,YRI"	6	C	T	0
1	76196912	rs61797340	Strong Transcription	"ASW,GWD,IBS,TSI,YRI"	5	"IBS,TSI,YRI"	3	T	C	6.84E-07
1	76308413	rs11161718	CTCF Only	"CEU,CHB,TSI,YRI"	4	"CHB,TSI"	2	G	A	4.30E-07
1	76758231	rs55805865	Bivalent Enhancer	"ASW,CEU,CHB,FIN,GWD,IBS,LWK,TSI,YRI"	9	"ASW,CEU,CHB,FIN,IBS,TSI,YRI"	7	C	T	0
1	76758247	rs17671689	Bivalent Enhancer	"ASW,CEU,CHB,ESN,FIN,IBS,LWK,TSI,YRI"	9	"ASW,CEU,CHB,FIN,IBS,LWK,TSI,YRI"	8	G	T	0
1	76758281	rs11162116	Bivalent Enhancer	"ASW,CEU,CHB,ESN,FIN,GWD,IBS,LWK,TSI,YRI"	10	"ASW,CEU,CHB,ESN,FIN,IBS,LWK,TSI,YRI"	9	G	C	0
1	78006340	rs6695989	Weak Enhancer	"ASW,GWD,YRI"	3	"ASW,YRI"	2	G	A	2.28E-06
1	78006490	rs6696083	Weak Enhancer	"ESN,GWD,LWK,TSI,YRI"	5	"ESN,GWD,LWK,TSI,YRI"	5	G	A	2.82E-12
1	78126044	rs278850	Weak Enhancer	"CEU,CHB,FIN,IBS,TSI"	5	"CEU,CHB,FIN,IBS,TSI"	5	A	G	8.22E-13
1	78153501	rs278846	CTCF Only	"CEU,GWD,IBS,TSI"	4	"GWD,IBS,TSI"	3	C	T	1.78E-06
1	78221679	rs7535781	Acetylated Active Enhancer	"CEU,CHB,FIN"	3	"CEU,CHB,FIN"	3	C	T	4.61E-06
1	78225658	rs3767038	Active TSS	"CEU,FIN,IBS,TSI"	4	"CEU,FIN,IBS,TSI"	4	G	A	0
1	78470634	rs41309165	Active TSS	"GWD,IBS,LWK,YRI"	4	"GWD,LWK,YRI"	3	C	T	2.17E-09
1	78553967	rs677640	Weak Enhancer	"CEU,CHB,FIN,LWK"	4	"CEU,CHB,FIN,LWK"	4	G	A	3.18E-09
1	78611067	rs637943	CTCF Only	"ESN,FIN,LWK,YRI"	4	"ESN,LWK,YRI"	3	C	G	9.77E-07
1	78760597	rs139179607	Quiescent/Low	"GWD,YRI"	2	"GWD,YRI"	2	T	C	2.06E-07
1	78836641	rs1333071	Quiescent/Low	"ASW,CEU,CHB,IBS,LWK,TSI,YRI"	7	"CEU,CHB,IBS"	3	C	A	2.39E-10
1	78836667	rs1333070	Quiescent/Low	"ASW,CEU,CHB,IBS"	4	"CEU,CHB,IBS"	3	G	A	8.14E-07
1	78836908	rs10873979	Quiescent/Low	"ASW,CEU,CHB,FIN,IBS"	5	"CEU,CHB,FIN,IBS"	4	C	T	5.55E-10
1	79507897	rs1332818	Active Enhancer	"ASW,CEU,CHB,ESN,GWD,IBS,TSI,YRI"	8	"CEU,CHB,IBS"	3	T	C	1.24E-12
1	79545732	rs11162615	Weak Enhancer	"CEU,CHB,FIN,GWD,IBS"	5	"CEU,GWD"	2	A	T	1.54E-06
1	79926404	rs11801785	Active Enhancer	"ESN,GWD,LWK,YRI"	4	"ESN,GWD,YRI"	3	C	T	3.36E-13
1	79926485	rs3015007	Active Enhancer	"ASW,CEU,ESN,GWD,IBS,LWK,TSI,YRI"	8	"ASW,ESN,GWD,LWK,YRI"	5	C	T	0
1	79934549	rs116244793	Active Enhancer	"ASW,ESN,GWD,LWK,YRI"	5	"ASW,ESN,GWD,YRI"	4	T	C	1.83E-13
1	80099217	rs11162765	Quiescent/Low	"ASW,CEU,CHB,ESN"	4	"ASW,CEU,ESN"	3	C	T	1.16E-08
1	80134088	rs7555631	Active Enhancer	"CHB,ESN,GWD,LWK,YRI"	5	"CHB,ESN,LWK,YRI"	4	G	T	5.14E-08
1	80134123	rs7533906	Active Enhancer	"ASW,CEU,CHB,ESN,GWD,LWK,YRI"	7	"ASW,CEU,CHB,ESN,LWK,YRI"	6	C	T	0
1	80176893	rs78876321	Active Enhancer	"ASW,CHB,ESN,FIN,GWD,LWK,YRI"	7	"ASW,CHB,ESN,GWD,LWK,YRI"	6	G	C	0
1	80176903	rs2388919	Active Enhancer	"CHB,ESN,GWD,LWK,TSI,YRI"	6	"CHB,ESN,GWD,LWK,YRI"	5	G	A	0
1	80243604	rs12024383	Weak Enhancer	"ASW,CEU,ESN,GWD,YRI"	5	"ASW,CEU,ESN,GWD,YRI"	5	G	A	0
1	80243624	rs12027689	Weak Enhancer	"ASW,CEU,ESN,GWD,YRI"	5	"ASW,CEU,ESN,GWD,YRI"	5	A	G	0
1	81095149	rs12087609	Weak Enhancer	"ASW,ESN,GWD,IBS,YRI"	5	"ASW,ESN,GWD,YRI"	4	G	A	3.74E-12
1	82048650	rs4426018	Bivalent Enhancer	"CEU,CHB,ESN,FIN,GWD,IBS,LWK,TSI,YRI"	9	"CEU,CHB,IBS,LWK,TSI,YRI"	6	G	A	0
1	82168757	rs11578678	Weak Enhancer	"CEU,CHB,GWD,LWK,TSI,YRI"	6	"CEU,CHB,GWD,LWK,TSI,YRI"	6	C	T	8.83E-13
1	82196743	rs12567473	Weak Enhancer	"ASW,ESN,LWK,YRI"	4	"ESN,LWK,YRI"	3	G	C	4.99E-06
1	82196812	rs12567478	Quiescent/Low	"ASW,CHB,ESN,FIN,GWD,LWK,TSI,YRI"	8	"ESN,LWK,TSI,YRI"	4	G	A	3.82E-12
1	82618358	rs72950752	Acetylated Active Enhancer	"ASW,CEU,ESN,LWK"	4	"ESN,LWK"	2	G	A	3.14E-06
1	82627544	rs12077681	Weak Enhancer	"CEU,CHB,LWK,YRI"	4	CEU	1	T	C	3.31E-06
1	83262514	rs1041197	Quiescent/Low	"ASW,CEU,GWD,TSI,YRI"	5	"ASW,CEU,TSI"	3	C	T	1.16E-08
1	83611640	rs12046186	Quiescent/Low	"ASW,CEU,FIN,GWD,IBS,TSI"	6	"CEU,IBS,TSI"	3	A	C	1.07E-09
1	83869518	rs71229955	Weak Enhancer	"ASW,CEU,CHB,GWD,IBS,LWK,TSI,YRI"	8	"ASW,CEU,CHB,GWD,IBS,LWK,TSI,YRI"	8	A	G	0
1	83871176	rs71650514	Active Enhancer	"ASW,CEU,ESN,GWD,LWK,YRI"	6	"ASW,CEU"	2	A	G	9.60E-07
1	83945678	rs2795208	Active Enhancer	"ASW,CEU,CHB,ESN,FIN,GWD,IBS,LWK,TSI,YRI"	10	"ASW,CEU,CHB,ESN,FIN,GWD,IBS,LWK,TSI,YRI"	10	A	G	0
1	83945839	rs61790854	Active Enhancer	"ASW,CEU,CHB,ESN,FIN,GWD,LWK,TSI,YRI"	9	"ASW,CEU,ESN,LWK,TSI"	5	A	C	1.11E-16
1	83954008	rs7552713	Active Enhancer	"ASW,CEU,CHB,ESN,FIN,GWD,IBS,LWK,TSI,YRI"	10	"ASW,CEU,CHB,ESN,GWD,IBS,LWK,TSI,YRI"	9	A	C	0
1	84156296	rs113060838	Weak Enhancer	"CEU,CHB,ESN"	3	"CHB,ESN"	2	T	C	2.14E-08
1	84156313	rs4584411	Weak Enhancer	"ASW,CHB,LWK,YRI"	4	"ASW,CHB,YRI"	3	T	C	6.87E-07
1	84226494	rs41326748	Weak Enhancer	"ASW,CEU,FIN,GWD,IBS,LWK,TSI,YRI"	8	"ASW,FIN,GWD,IBS,LWK,YRI"	6	C	A	0
1	84226497	rs375370643	Weak Enhancer	"CEU,FIN,GWD,IBS"	4	"CEU,FIN,IBS"	3	T	C	5.46E-07
1	84226606	rs12405459	Weak Enhancer	"ASW,GWD,TSI,YRI"	4	"GWD,TSI,YRI"	3	G	T	9.11E-09
1	84226610	rs12408866	Weak Enhancer	"ASW,GWD,IBS,TSI,YRI"	5	"GWD,TSI,YRI"	3	G	C	7.01E-09
1	84326438	rs6700983	Bivalent TSS	"ASW,YRI"	2	YRI	1	C	A	4.16E-06
1	84465036	rs575633	Bivalent TSS	"ASW,CEU,CHB,ESN,GWD,IBS"	6	"ASW,CEU,CHB,IBS"	4	G	T	2.48E-09
1	84465073	rs1536165	Bivalent TSS	"ASW,CEU,CHB,ESN,FIN,GWD,IBS,LWK,YRI"	9	"ASW,CHB,ESN,FIN,GWD,IBS,YRI"	7	A	C	0
1	84971969	rs13093	Active TSS	"ASW,CEU,GWD,LWK,TSI"	5	LWK	1	T	G	1.43E-06
1	84972099	rs2271620	Active TSS	"CEU,CHB,FIN,GWD,IBS,LWK,YRI"	7	"CHB,GWD,IBS,LWK,YRI"	5	G	T	1.56E-10
1	85039828	rs41299545	Active TSS	"ASW,ESN,FIN,GWD,IBS,LWK,TSI,YRI"	8	"ASW,ESN,GWD,IBS,LWK,YRI"	6	A	G	0
1	85039955	rs2303307	Active TSS	"CEU,CHB,FIN,GWD,IBS,TSI"	6	"CEU,FIN,IBS,TSI"	4	G	A	0
1	85040069	rs2911592	Active TSS	"ASW,CEU,CHB,ESN,FIN,GWD,IBS,TSI"	8	"ASW,CEU,CHB,FIN,GWD,IBS,TSI"	7	G	A	0
1	85040070	rs115347546	Active TSS	"ASW,CEU,CHB,ESN,FIN,GWD,IBS,LWK,TSI,YRI"	10	"ASW,CEU,CHB,ESN,FIN,GWD,IBS,LWK,TSI,YRI"	10	C	A	0
1	85328790	rs34005376	Acetylated Active Enhancer	"ASW,CEU,FIN,LWK,TSI,YRI"	6	"CEU,FIN,TSI,YRI"	4	A	G	1.97E-12
1	85361884	rs4907010	Bivalent Enhancer	"ASW,CHB,ESN,FIN,GWD,IBS,LWK,TSI,YRI"	9	"ASW,CHB,ESN,FIN,GWD,IBS,LWK,TSI,YRI"	9	C	T	0
1	85361922	rs4907108	Bivalent Enhancer	"ASW,CHB,ESN,GWD,IBS,LWK,TSI,YRI"	8	"ASW,CHB,ESN,IBS,LWK,YRI"	6	T	C	2.61E-14
1	85410544	rs666779	Active Enhancer (Genic)	"ASW,CEU,CHB,ESN,FIN,GWD,IBS,LWK,TSI,YRI"	10	"ASW,CEU,CHB,ESN,FIN,GWD,IBS,LWK,TSI,YRI"	10	C	T	0
1	85435400	rs499579	Active Enhancer (Genic)	"ASW,ESN,GWD,LWK"	4	"ASW,ESN,LWK"	3	T	C	4.37E-06
1	85435552	rs654662	Active Enhancer (Genic)	"ASW,CEU,ESN,FIN,GWD,LWK,TSI,YRI"	8	"ASW,CEU,FIN,GWD,LWK,YRI"	6	T	C	0
1	85435560	rs654666	Active Enhancer (Genic)	"ASW,CEU,CHB,ESN,FIN,GWD,LWK,TSI,YRI"	9	"ASW,FIN,LWK"	3	A	G	4.98E-14
1	85435752	rs640149	Active Enhancer (Genic)	"ASW,CEU,CHB,FIN,GWD,IBS,LWK,TSI,YRI"	9	"ASW,CEU,CHB,FIN,GWD,IBS,LWK,TSI,YRI"	9	T	G	0
1	85438243	rs541897	Acetylated Active Enhancer	"ASW,GWD,YRI"	3	YRI	1	C	A	3.90E-06
1	85439669	rs486751	Acetylated Active Enhancer	"CEU,FIN,GWD,IBS,YRI"	5	"FIN,GWD,IBS,YRI"	4	T	A	0
1	85444401	rs10873669	Acetylated Active Enhancer (Genic)	"ASW,GWD,LWK"	3	"GWD,LWK"	2	T	A	1.01E-06
1	85454447	rs55721024	Acetylated Active Enhancer (Genic)	"ASW,CHB,IBS,TSI"	4	CHB	1	A	C	3.70E-06
1	85461256	rs2389792	Active TSS	"ASW,CEU,ESN,FIN,GWD,IBS,LWK,TSI,YRI"	9	"ASW,CEU,ESN,FIN,GWD,IBS,LWK,TSI,YRI"	9	C	T	0
1	85462194	rs4907119	Active TSS	"ASW,GWD,LWK,TSI"	4	"ASW,GWD,LWK"	3	C	G	7.97E-09
1	85462909	rs1837328	Active TSS	"ASW,CEU,CHB,FIN,GWD,IBS,LWK,TSI"	8	"ASW,CEU,CHB,FIN,IBS,LWK,TSI"	7	C	G	0
1	85463105	rs189461155	Active TSS	LWK	1	LWK	1	A	C	3.60E-07
1	85463108	rs7552445	Active TSS	"CHB,GWD,LWK,YRI"	4	LWK	1	T	C	4.81E-06
1	85463208	rs7519134	Active TSS	"ASW,CEU,CHB,GWD,IBS,TSI"	6	TSI	1	C	A	8.77E-07
1	85464509	rs3861690	Flanking Active TSS	"CEU,CHB,ESN,FIN,GWD,IBS,LWK,YRI"	8	"FIN,IBS,LWK"	3	C	T	3.49E-10
1	85464736	rs3850429	Flanking Active TSS	"ASW,ESN,FIN,IBS,LWK,YRI"	6	"FIN,IBS"	2	G	C	1.67E-09
1	85464843	rs726708	Active TSS	"ASW,CEU,CHB,ESN,FIN,GWD,IBS,LWK,TSI,YRI"	10	"ASW,CEU,CHB,ESN,FIN,GWD,IBS,LWK,TSI,YRI"	10	A	T	0
1	85528006	rs12034421	Flanking Active TSS	"CHB,ESN,FIN,IBS,TSI,YRI"	6	"ESN,FIN,IBS"	3	C	A	3.81E-12
1	85544772	rs72946771	CTCF Only	"CHB,ESN,LWK,YRI"	4	"CHB,ESN,LWK,YRI"	4	T	G	5.59E-08
1	85666156	rs12121540	Active TSS	"ASW,ESN,GWD,LWK,TSI,YRI"	6	"LWK,YRI"	2	G	T	2.10E-11
1	85667386	rs11161545	Active TSS	"CEU,CHB,ESN,FIN,IBS,LWK,TSI"	7	"CEU,CHB,ESN,IBS,LWK"	5	C	T	0
1	85725426	rs71652692	Flanking Active TSS	"CEU,CHB,ESN,FIN,LWK,TSI"	6	"CHB,FIN,TSI"	3	T	G	2.14E-14
1	85742157	rs1060843	Active TSS	"CEU,IBS,TSI"	3	"CEU,IBS,TSI"	3	C	G	1.48E-06
1	85742338	rs2735593	Active TSS	"ASW,CEU,ESN,FIN,GWD,IBS,LWK,YRI"	8	"ESN,FIN,GWD,IBS,LWK,YRI"	6	G	C	0
1	85744734	rs116760455	Active Enhancer	"ASW,ESN,YRI"	3	"ASW,ESN,YRI"	3	A	G	7.48E-11
1	85755925	rs6670921	Active Enhancer	"ASW,CEU,CHB,ESN,FIN,IBS,LWK,TSI,YRI"	9	"ASW,CEU,CHB,ESN,FIN,IBS,LWK,TSI,YRI"	9	A	G	0
1	85763728	rs11161587	Acetylated Active Enhancer	"ASW,CEU,CHB,ESN,FIN,IBS,LWK,TSI,YRI"	9	"ASW,CEU,CHB,ESN,FIN,IBS,LWK,YRI"	8	C	G	0
1	85763861	rs11161588	Acetylated Active Enhancer	"ASW,CEU,CHB,ESN,FIN,GWD,IBS"	7	"ASW,CEU,CHB,FIN"	4	G	A	1.17E-11
1	85763899	rs2030075	Acetylated Active Enhancer	"ASW,CEU,CHB,ESN,FIN,GWD,IBS,LWK,TSI,YRI"	10	"ASW,CEU,CHB,ESN,FIN,GWD,IBS,LWK,TSI,YRI"	10	C	T	0
1	85786687	rs544083378	Weak Enhancer	"GWD,LWK"	2	"GWD,LWK"	2	G	A	2.53E-06
1	85988931	rs2389952	Repressed Polycomb	"ASW,CEU,CHB,FIN,IBS,LWK,TSI,YRI"	8	"CEU,CHB,FIN,IBS,LWK,TSI,YRI"	7	G	T	4.55E-15
1	85988933	rs897258	Repressed Polycomb	"ASW,CEU,CHB,FIN,IBS,LWK,TSI,YRI"	8	"CEU,CHB,FIN,IBS,LWK,TSI"	6	A	G	3.29E-12
1	86042753	rs574951880	Bivalent TSS	"ASW,ESN,GWD,LWK,YRI"	5	"ASW,ESN,GWD,LWK,YRI"	5	G	T	1.73E-09
1	86173298	rs1539444	Active TSS	"CEU,CHB,FIN,GWD,LWK,YRI"	6	"CEU,CHB,GWD,YRI"	4	T	C	1.01E-13
1	86481180	rs505589	Active Enhancer	"ASW,CEU,CHB,ESN,FIN,GWD,IBS,LWK,YRI"	9	"ASW,CEU,CHB,ESN,FIN,GWD,IBS,LWK,YRI"	9	G	A	0
1	86481254	rs629683	Active Enhancer	"ASW,CEU,ESN,FIN,GWD,IBS,LWK,YRI"	8	"ASW,CEU,ESN,FIN,GWD,IBS,LWK,YRI"	8	C	T	0
1	86481277	rs629719	Active Enhancer	"ASW,CEU,CHB,ESN,FIN,GWD,IBS,LWK,TSI,YRI"	10	"ASW,CEU,ESN,FIN,GWD,IBS,LWK,TSI,YRI"	9	A	G	0
1	86481814	rs631935	Acetylated Active Enhancer	"CEU,CHB,ESN,GWD,IBS,TSI,YRI"	7	"ESN,GWD,IBS,TSI"	4	C	A	3.00E-11
1	86481869	rs477862	Acetylated Active Enhancer	"ASW,CEU,CHB,ESN,FIN,GWD,IBS,YRI"	8	"CEU,CHB,ESN,GWD,IBS,YRI"	6	G	A	0
1	86482140	rs633604	Active Enhancer	"ASW,CEU,CHB,ESN,FIN,GWD,IBS,LWK,TSI,YRI"	10	"ASW,CEU,CHB,ESN,FIN,GWD,IBS,LWK,TSI,YRI"	10	C	T	0
1	86482142	rs7547855	Active Enhancer	"ASW,ESN,GWD,LWK,YRI"	5	"ASW,ESN,GWD,LWK,YRI"	5	G	T	2.63E-11
1	86482158	rs7526060	Active Enhancer	"ASW,CEU,CHB,ESN,FIN,GWD,IBS,LWK,TSI,YRI"	10	"ASW,CEU,CHB,ESN,FIN,GWD,IBS,LWK,TSI,YRI"	10	C	T	0
1	86482286	rs474106	Active Enhancer	"ASW,CEU,CHB,ESN,FIN,GWD,IBS,LWK,TSI,YRI"	10	"ASW,CEU,CHB,ESN,FIN,GWD,IBS,LWK,TSI,YRI"	10	C	T	0
1	86482365	rs473232	Active Enhancer	"CEU,ESN,LWK,YRI"	4	"CEU,ESN,LWK,YRI"	4	T	C	8.78E-10
1	86885139	rs3945233	CTCF Only	"CEU,CHB,ESN,IBS,TSI"	5	"CEU,ESN,TSI"	3	G	C	2.16E-08
1	86930652	rs4656113	Repressed Polycomb	"GWD,YRI"	2	"GWD,YRI"	2	T	C	1.93E-07
1	86968058	rs12563320	Bivalent TSS	"ASW,CHB,ESN,FIN,GWD,IBS,TSI,YRI"	8	"ASW,CHB,ESN,FIN,GWD,IBS,TSI,YRI"	8	C	T	0
1	87170957	rs263437	Active TSS	"ASW,ESN,TSI"	3	"ASW,TSI"	2	C	T	2.13E-06
1	87221551	rs263493	Flanking Active TSS	"ASW,ESN,GWD,IBS,LWK,TSI,YRI"	7	"ASW,LWK,TSI"	3	G	A	1.68E-11
1	87254444	rs690676	Quiescent/Low	"CHB,ESN,GWD,LWK,TSI,YRI"	6	"ESN,GWD,LWK,YRI"	4	C	T	6.14E-10
1	87307956	rs184717892	Quiescent/Low	"CEU,IBS"	2	"CEU,IBS"	2	G	A	0
1	87327273	rs496114	Strong Transcription	"ASW,CEU,ESN,GWD,LWK,YRI"	6	"ASW,CEU,ESN,GWD,LWK,YRI"	6	T	C	0
1	87332182	rs487431	Active Enhancer (Genic)	"ASW,CEU,ESN,FIN,IBS,TSI,YRI"	7	"ASW,CEU,ESN,FIN,IBS,TSI"	6	G	A	0
1	87641938	rs7512999	Bivalent Enhancer	"CEU,IBS,LWK,TSI"	4	"IBS,TSI"	2	G	A	2.63E-06
1	87668931	rs570280844	Weak Enhancer	"ESN,GWD,IBS,LWK,YRI"	5	YRI	1	C	T	4.45E-06
1	87690073	rs6576876	Weak Enhancer	"ASW,CEU,CHB,FIN,GWD,LWK,TSI"	7	"ASW,FIN,LWK"	3	C	T	2.46E-09
1	87901372	rs148468167	Weak Enhancer	"ASW,ESN,GWD,LWK,YRI"	5	"ASW,ESN,GWD,LWK,YRI"	5	T	C	0
1	88446372	rs75188676	Repressed Polycomb	"CEU,CHB,GWD,IBS,LWK,TSI"	6	"CEU,CHB,IBS,TSI"	4	G	A	3.81E-10
1	88867185	rs12568997	Active Enhancer	"ASW,CEU,CHB,FIN,IBS,LWK,TSI,YRI"	8	"ASW,CEU,IBS,TSI"	4	G	A	4.44E-16
1	89113186	rs597372	Weak Enhancer	"CHB,GWD,IBS,TSI,YRI"	5	"CHB,IBS,YRI"	3	C	T	1.33E-06
1	89149763	rs78348541	Active TSS	"ASW,ESN,GWD,LWK,YRI"	5	"ESN,GWD,LWK,YRI"	4	G	C	2.77E-13
1	89333557	rs10493818	Active Enhancer (Genic)	"ASW,CEU,FIN,GWD,IBS,LWK,TSI"	7	"ASW,CEU,FIN,IBS,LWK,TSI"	6	T	C	0
1	89458451	rs111302044	Active TSS	"ASW,ESN,GWD,LWK,YRI"	5	"ESN,GWD,LWK,YRI"	4	G	A	0
1	89458673	rs9783094	Active TSS	"ASW,CHB,ESN,GWD,LWK,YRI"	6	"ASW,ESN,GWD,LWK,YRI"	5	G	A	0
1	89459510	rs76583191	Flanking Active TSS	"ASW,ESN,GWD,YRI"	4	"ESN,GWD,YRI"	3	C	T	9.94E-08
1	89459516	rs74100112	Flanking Active TSS	"ASW,ESN,GWD,LWK,YRI"	5	"ESN,GWD,YRI"	3	G	A	7.61E-09
1	89459525	rs74100113	Flanking Active TSS	"ASW,ESN,GWD,LWK,YRI"	5	"ESN,GWD,YRI"	3	C	G	1.32E-06
1	89491767	rs12070971	Quiescent/Low	"ASW,ESN,GWD,LWK,YRI"	5	"ESN,GWD,YRI"	3	C	T	8.42E-07
1	89491797	rs12060270	Quiescent/Low	"ASW,ESN,GWD,YRI"	4	"ASW,ESN,GWD,YRI"	4	G	A	5.90E-13
1	89503082	rs7516284	Active Enhancer	"ASW,ESN,GWD,LWK,YRI"	5	"ASW,ESN,GWD,LWK,YRI"	5	T	A	9.91E-13
1	89506982	rs7519963	Weak Enhancer	"ASW,YRI"	2	"ASW,YRI"	2	T	G	6.81E-12
1	89546803	rs10922563	Active Enhancer	"ASW,CEU,CHB,ESN,FIN,GWD,IBS"	7	"ASW,ESN,FIN,GWD"	4	G	A	3.81E-14
1	89551669	rs11589629	CTCF Only	"ASW,CEU,CHB,ESN,GWD,IBS,LWK,TSI,YRI"	9	"ASW,CEU,CHB,ESN,GWD,IBS,LWK,TSI,YRI"	9	G	C	0
1	89592863	rs2183160	Acetylated Active Enhancer	"ASW,CHB,ESN,GWD,LWK,TSI,YRI"	7	"CHB,ESN,GWD,LWK,YRI"	5	T	C	0
1	89592901	rs10922576	Acetylated Active Enhancer	"CHB,ESN,GWD"	3	"CHB,ESN"	2	G	A	5.56E-07
1	89738413	rs551105840	Bivalent TSS	"ASW,ESN,GWD,LWK,YRI"	5	"ESN,GWD,YRI"	3	T	A	2.34E-07
1	89738414	rs569466783	Bivalent TSS	"ASW,ESN,GWD,LWK,YRI"	5	"ESN,GWD,YRI"	3	G	C	5.00E-08
1	89738415	rs533649604	Bivalent TSS	"ASW,ESN,GWD,LWK,YRI"	5	"ASW,ESN,GWD,YRI"	4	A	C	1.20E-07
1	89742517	rs56069047	CTCF Only	"ASW,CHB,FIN,GWD,LWK,YRI"	6	"ASW,CHB,FIN,GWD,LWK,YRI"	6	T	C	0
1	89742521	rs55870241	CTCF Only	"ASW,CHB,FIN,GWD,LWK,YRI"	6	"ASW,CHB,FIN,GWD,LWK,YRI"	6	C	T	0
1	89742561	rs61798827	CTCF Only	"ASW,CHB,FIN,GWD,LWK,YRI"	6	"ASW,CHB,FIN,GWD,LWK,YRI"	6	G	A	0
1	89990997	rs11583526	Active TSS	"CEU,FIN,IBS,TSI"	4	"CEU,FIN,TSI"	3	G	A	1.64E-08
1	90066415	rs6428558	Weak Enhancer	"CEU,CHB,IBS,LWK"	4	"CEU,CHB,LWK"	3	C	T	2.07E-07
1	90074011	rs4658301	Bivalent Enhancer	"ASW,CEU,CHB,ESN,FIN,GWD,IBS,LWK,TSI,YRI"	10	"ASW,CEU,CHB,ESN,FIN,GWD,IBS,LWK,TSI,YRI"	10	A	G	0
1	90074072	rs946386	Bivalent Enhancer	"ASW,CEU,CHB,ESN,GWD,LWK,YRI"	7	"ASW,CEU,CHB,ESN,GWD,LWK,YRI"	7	G	A	0
1	90077449	rs571604633	Weak Enhancer	"ASW,CEU,FIN,LWK"	4	"ASW,CEU,FIN,LWK"	4	C	T	2.80E-09
1	90077506	rs7551375	Weak Enhancer	"ASW,ESN,GWD,YRI"	4	"ASW,ESN,GWD,YRI"	4	A	G	0
1	90099214	rs6697866	Active TSS	"ASW,ESN,GWD,LWK,YRI"	5	"ASW,ESN,GWD,LWK,YRI"	5	G	A	0
1	90109854	rs7515375	Weak Enhancer	"ASW,FIN,YRI"	3	"ASW,YRI"	2	T	C	1.38E-07
1	90110010	rs7523518	Weak Enhancer	"ASW,GWD,IBS,YRI"	4	"ASW,GWD,IBS"	3	G	A	2.76E-09
1	90228305	rs200337520	Weak Enhancer	"ASW,CEU,CHB,ESN,FIN,GWD,IBS,LWK,TSI,YRI"	10	"ASW,CEU,CHB,ESN,FIN,GWD,IBS,LWK,TSI,YRI"	10	C	A	0
1	90228306	rs200858154	Weak Enhancer	"ASW,CEU,CHB,ESN,FIN,GWD,IBS,LWK,TSI,YRI"	10	"ASW,CEU,CHB,ESN,FIN,GWD,IBS,LWK,TSI,YRI"	10	T	A	0
1	90228377	rs576879	Weak Enhancer	"ASW,CEU,CHB,ESN,FIN,IBS,LWK,TSI,YRI"	9	"ASW,CEU,CHB,ESN,FIN,IBS,LWK,TSI,YRI"	9	A	C	0
1	90229395	rs496954	Bivalent Enhancer	"CEU,CHB,ESN,FIN,GWD,IBS"	6	"CEU,ESN,IBS"	3	A	T	5.36E-12
1	90229403	rs496971	Bivalent Enhancer	"ASW,CHB,ESN,FIN,GWD,IBS,YRI"	7	"CHB,ESN,IBS"	3	T	G	8.87E-13
1	90229526	rs524383	Bivalent Enhancer	"ASW,CEU,CHB,ESN,FIN,LWK,TSI,YRI"	8	"ASW,CEU,CHB,ESN,FIN,TSI,YRI"	7	C	T	0
1	90308959	rs369499713	Active TSS	"ESN,YRI"	2	"ESN,YRI"	2	T	G	2.75E-10
1	90460589	rs575385747	Active TSS	"ASW,CEU,CHB,ESN,FIN,GWD,IBS,LWK,TSI,YRI"	10	"ASW,CEU,CHB,ESN,FIN,IBS,LWK,TSI,YRI"	9	A	G	0
1	90642254	rs6428580	Repressed Polycomb	"ASW,CEU,ESN,IBS,LWK,TSI"	6	"ASW,CEU,IBS,LWK"	4	G	A	0
1	90822699	rs1988677	Weak Enhancer	"ASW,CEU,ESN,FIN,GWD,IBS,LWK,YRI"	8	"CEU,GWD,IBS,LWK,YRI"	5	T	A	0
1	90822706	rs1988678	Weak Enhancer	"ASW,CEU,ESN,FIN,GWD,IBS,LWK,TSI,YRI"	9	"ASW,CEU,ESN,GWD,IBS,LWK"	6	A	G	0
1	90823677	rs10922845	Weak Enhancer	"CEU,CHB,ESN,GWD,IBS,LWK,TSI,YRI"	8	"CEU,CHB,GWD,TSI,YRI"	5	A	G	0
1	90823849	rs10922846	Weak Enhancer	"CEU,CHB,ESN,FIN,GWD,IBS,LWK,TSI,YRI"	9	"CEU,CHB,ESN,FIN,GWD,IBS,LWK,TSI,YRI"	9	C	T	0
1	90975179	rs79396080	Bivalent Enhancer	"CEU,ESN,FIN,GWD,IBS,LWK,YRI"	7	"CEU,ESN,GWD,IBS,LWK,YRI"	6	T	C	0
1	91301807	rs1766167	Repressed Polycomb	"GWD,LWK,YRI"	3	GWD	1	G	A	4.23E-06
1	91305057	rs376773641	Repressed Polycomb	"CHB,GWD,IBS,LWK"	4	"IBS,LWK"	2	C	A	1.90E-06
1	91305096	rs1188934	Repressed Polycomb	"ASW,CHB,FIN,GWD,IBS,LWK"	6	"ASW,FIN,GWD,IBS"	4	G	A	3.13E-11
1	91487203	rs560081005	Active TSS	"CEU,ESN,GWD,LWK,TSI,YRI"	6	"GWD,YRI"	2	T	C	9.60E-08
1	91524941	rs72953068	Active Enhancer	"ASW,ESN,GWD,LWK"	4	"ESN,LWK"	2	T	C	1.86E-06
1	91869990	rs111846222	Bivalent TSS	"CEU,CHB,GWD,LWK,TSI,YRI"	6	"CEU,CHB,GWD,LWK,TSI,YRI"	6	A	G	0
1	91975474	rs12046667	Strong Transcription	"CEU,ESN,GWD,IBS,LWK,YRI"	6	"ESN,IBS,LWK"	3	G	C	2.16E-07
1	92069188	rs4658244	Weak Enhancer	"ASW,CHB,ESN,IBS,LWK,TSI"	6	"CHB,IBS,LWK"	3	A	G	2.64E-10
1	92163174	rs6693438	Acetylated Active Enhancer	"ESN,FIN,IBS,TSI,YRI"	5	"ESN,FIN,IBS,YRI"	4	G	A	4.87E-09
1	92176044	rs12567680	Active Enhancer	"ASW,CEU,CHB,FIN,IBS,LWK,YRI"	7	"ASW,CEU,FIN,IBS,LWK,YRI"	6	A	G	0
1	92177274	rs12117058	Weak Enhancer	"ASW,CEU,CHB,ESN,FIN,GWD,IBS,LWK,TSI,YRI"	10	"ASW,CEU,CHB,ESN,FIN,GWD,IBS,LWK,TSI,YRI"	10	C	T	0
1	92178753	rs7521726	Acetylated Active Enhancer	"ESN,LWK,TSI"	3	"LWK,TSI"	2	G	A	8.00E-07
1	92179147	rs17131534	Acetylated Active Enhancer	"ASW,CEU,ESN,FIN,GWD,IBS,TSI"	7	"ASW,ESN,FIN,GWD,IBS,TSI"	6	C	T	3.55E-15
1	92179148	rs11165306	Acetylated Active Enhancer	"ASW,CEU,ESN,FIN,GWD,IBS,LWK,TSI,YRI"	9	"ASW,CEU,ESN,FIN,GWD,IBS,LWK,TSI,YRI"	9	G	A	0
1	92179256	rs11165307	Active Enhancer	"ASW,CEU,CHB,ESN,FIN,GWD,IBS,LWK,YRI"	9	"ASW,CEU,ESN,FIN,GWD,IBS,LWK,YRI"	8	A	G	0
1	92179355	rs11165308	Active Enhancer	"ASW,CEU,CHB,ESN,FIN,GWD,IBS,LWK,YRI"	9	"ASW,CEU,ESN,FIN,GWD,IBS,LWK,YRI"	8	T	C	0
1	92179402	rs11165309	Active Enhancer	"ASW,CEU,FIN,GWD,IBS,LWK,YRI"	7	"ASW,FIN,GWD,IBS,LWK,YRI"	6	C	T	0
1	92179403	rs11165310	Active Enhancer	"ASW,CEU,FIN,GWD,IBS,LWK,YRI"	7	"ASW,FIN,GWD,IBS,LWK,YRI"	6	C	T	0
1	92195746	rs10783003	Weak Enhancer	"ASW,ESN,GWD,LWK,YRI"	5	"ASW,ESN,GWD,LWK"	4	C	T	1.82E-09
1	92197098	rs12070846	Active Enhancer	"ASW,CEU,GWD,LWK,YRI"	5	"ASW,CEU,GWD"	3	T	C	9.21E-08
1	92220155	rs17131550	Active Enhancer	"ASW,CEU,CHB,ESN,FIN,GWD,IBS,LWK,TSI,YRI"	10	"ASW,CEU,CHB,ESN,FIN,GWD,IBS,LWK,TSI,YRI"	10	C	T	0
1	92270234	rs17883307	Acetylated Active Enhancer	"ASW,ESN,FIN,IBS,LWK,TSI,YRI"	7	"ASW,ESN,FIN,IBS,LWK,TSI,YRI"	7	A	G	0
1	92270238	rs17515100	Acetylated Active Enhancer	"ASW,CEU,FIN,IBS,LWK,TSI"	6	"FIN,IBS,LWK,TSI"	4	G	A	1.33E-10
1	92294352	rs530471949	Weak Enhancer	"ASW,CHB,ESN,FIN,GWD,LWK"	6	CHB	1	T	G	1.16E-06
1	92344196	rs10875033	Active Enhancer	"ASW,CHB,FIN,GWD,LWK,YRI"	6	"ASW,CHB,FIN,LWK,YRI"	5	C	T	4.25E-08
1	92545926	rs113055017	Bivalent TSS	"ASW,ESN,GWD,LWK,YRI"	5	"ASW,ESN,GWD,LWK,YRI"	5	C	G	0
1	92939959	rs58394161	Acetylated Active Enhancer (Genic)	"CEU,ESN,FIN,LWK,TSI,YRI"	6	"CEU,FIN,TSI,YRI"	4	C	T	0
1	92941994	rs12076954	Active Enhancer (Genic)	"ASW,ESN,LWK,YRI"	4	"ASW,ESN,LWK"	3	T	A	1.90E-07
1	92942029	rs72962652	Active Enhancer (Genic)	"ASW,ESN,GWD,LWK,YRI"	5	"ASW,ESN,GWD,LWK,YRI"	5	C	T	2.97E-09
1	93004497	rs7513775	Active Enhancer	"GWD,LWK,TSI,YRI"	4	"GWD,LWK,TSI,YRI"	4	NA	NA	6.87E-08
1	93004537	rs74101190	Active Enhancer	"ASW,ESN,GWD,LWK,YRI"	5	"ASW,ESN,GWD,LWK,YRI"	5	C	T	0
1	93141341	rs555075392	Weak Transcription	ESN	1	ESN	1	G	A	9.97E-13
1	93270444	rs1610319	Quiescent/Low	"ASW,ESN,GWD,LWK,YRI"	5	"ASW,ESN,GWD,LWK,YRI"	5	A	T	4.22E-15
1	93426541	rs12747275	Active TSS	"ASW,CEU,ESN,FIN,GWD,IBS,LWK,TSI,YRI"	9	"ASW,CEU,ESN,FIN,GWD,IBS,LWK,TSI,YRI"	9	G	A	0
1	93427662	rs34041593	Active TSS	"CEU,ESN,FIN,IBS,LWK"	5	"ESN,FIN"	2	C	A	3.11E-06
1	93440937	rs151266588	Acetylated Active Enhancer	"ESN,IBS,TSI,YRI"	4	"ESN,IBS,TSI,YRI"	4	A	T	4.43E-09
1	93441080	rs7543548	Acetylated Active Enhancer	"ASW,CEU,ESN,FIN,GWD,IBS,TSI,YRI"	8	"ASW,CEU,ESN,FIN,GWD,IBS,TSI,YRI"	8	C	T	0
1	93508182	rs2785610	Acetylated Active Enhancer	"ASW,CEU,ESN,FIN,GWD,IBS,LWK,TSI,YRI"	9	"ASW,CEU,ESN,FIN,GWD,LWK,TSI,YRI"	8	A	G	0
1	94057720	rs236326	Weak Enhancer (Genic)	"CEU,CHB,ESN,FIN,IBS,LWK,TSI"	7	"CEU,CHB,ESN,FIN,IBS,TSI"	6	T	A	0
1	94087359	rs236311	Repressed Polycomb	"CEU,CHB,FIN,TSI"	4	"CEU,FIN,TSI"	3	A	C	3.11E-07
1	94108128	rs75123641	Weak Enhancer	"GWD,LWK,YRI"	3	"GWD,LWK,YRI"	3	C	G	7.39E-09
1	94147498	rs74101664	Active TSS	"ASW,ESN,FIN,GWD,LWK,YRI"	6	"ASW,GWD,LWK,YRI"	4	A	C	0
1	94169844	rs112921086	Active Enhancer	"ASW,ESN,GWD,LWK,YRI"	5	"ASW,ESN,GWD,LWK,YRI"	5	T	C	0
1	94182714	rs72965425	Active Enhancer	"ESN,GWD,LWK,YRI"	4	"ESN,GWD,LWK,YRI"	4	C	T	0
1	94216478	rs11164977	Weak Enhancer	"ASW,CHB,ESN,GWD,IBS,LWK,YRI"	7	"ASW,GWD,IBS"	3	A	C	3.00E-12
1	94216557	rs12240145	Weak Enhancer	"ASW,ESN,GWD,IBS,LWK,TSI,YRI"	7	"ASW,GWD,IBS,LWK"	4	G	C	8.10E-15
1	94284008	rs10874795	Repressed Polycomb	"ASW,CEU,CHB,ESN,FIN,GWD,IBS,LWK,TSI,YRI"	10	"ASW,CHB,ESN,FIN,GWD,IBS,LWK,TSI,YRI"	9	C	T	0
1	94311562	rs72967379	Flanking Active TSS	"ASW,ESN,LWK,YRI"	4	"ASW,ESN,LWK,YRI"	4	G	A	2.79E-07
1	94313296	rs12029548	Active TSS	"ASW,CEU,CHB,ESN,FIN,GWD,IBS,LWK,TSI,YRI"	10	"ASW,CEU,CHB,ESN,FIN,GWD,IBS,LWK,TSI,YRI"	10	C	T	0
1	94313359	rs113246279	Active TSS	"ASW,ESN,GWD,LWK,YRI"	5	"ASW,GWD,YRI"	3	G	A	1.30E-08
1	94313364	rs61782449	Active TSS	"ASW,CEU,ESN,GWD,LWK,TSI,YRI"	7	"ASW,GWD,LWK,YRI"	4	G	T	8.97E-13
1	94313627	rs548275328	Flanking Active TSS	"ASW,ESN,GWD,LWK,YRI"	5	"ASW,ESN,GWD,LWK,YRI"	5	C	T	0
1	94316323	rs2092699	CTCF Only	"ASW,CEU,ESN,GWD,IBS,YRI"	6	"ASW,ESN,GWD,YRI"	4	A	G	9.37E-14
1	94316410	rs2092698	CTCF Only	"ASW,CEU,ESN,GWD,TSI,YRI"	6	"ASW,CEU,ESN,TSI,YRI"	5	G	C	1.67E-12
1	94465071	rs3789374	Quiescent/Low	"ASW,ESN,GWD,LWK,YRI"	5	"ESN,GWD,LWK"	3	T	C	7.87E-09
1	94503197	rs1889548	Bivalent Enhancer	"ASW,ESN,FIN,GWD,LWK,YRI"	6	"ASW,GWD,LWK,YRI"	4	A	C	2.16E-11
1	95186241	rs1532250	Active Enhancer	"ASW,ESN,FIN,GWD,IBS,LWK,TSI"	7	"ASW,ESN,FIN,GWD,IBS,LWK"	6	C	G	0
1	95339660	rs9432602	Repressed Polycomb	"IBS,YRI"	2	"IBS,YRI"	2	T	G	1.17E-07
1	95561706	rs11591183	Active Enhancer	"ASW,CEU,ESN,IBS"	4	IBS	1	T	C	5.28E-10
1	95698962	rs4146664	Repressed Polycomb	"CHB,FIN,IBS,LWK"	4	"FIN,LWK"	2	NA	NA	7.09E-07
1	96988608	rs56983671	Quiescent/Low	"ASW,CEU,ESN"	3	"ASW,CEU,ESN"	3	T	C	5.72E-08
1	98511783	rs552418648	Bivalent TSS	"ASW,CEU,CHB,ESN,FIN,GWD,IBS,LWK,TSI,YRI"	10	"ASW,ESN,FIN,GWD,LWK,TSI,YRI"	7	C	T	0
1	98854210	rs12059396	Weak Enhancer	"ASW,ESN,GWD,LWK,YRI"	5	"ASW,ESN,GWD,LWK,YRI"	5	C	A	4.58E-09
1	98871410	rs12058177	Acetylated Active Enhancer	"ASW,ESN,FIN,YRI"	4	"ASW,YRI"	2	A	G	1.44E-15
1	98871453	rs1568969	Acetylated Active Enhancer	"ASW,CHB"	2	"ASW,CHB"	2	NA	NA	2.77E-08
1	98891837	rs6700104	Quiescent/Low	"CEU,CHB,LWK,TSI"	4	"CEU,CHB,LWK,TSI"	4	G	A	0
1	99127080	rs9729127	Bivalent TSS	"ASW,CHB,ESN,GWD,LWK,YRI"	6	"ASW,CHB,ESN,GWD,LWK,YRI"	6	T	G	0
1	99127205	rs12723363	Bivalent TSS	"ASW,CHB,ESN,GWD,LWK,YRI"	6	"ASW,CHB,ESN,GWD,LWK,YRI"	6	A	G	0
1	99198917	rs28583693	Weak Enhancer	"ASW,CEU,ESN,IBS,LWK,TSI,YRI"	7	"CEU,IBS,TSI"	3	A	G	1.44E-15
1	99199207	rs9434444	Quiescent/Low	"ASW,CHB,ESN,GWD,LWK,TSI,YRI"	7	"ASW,CHB,ESN,LWK,TSI,YRI"	6	G	A	0
1	99457261	rs11166152	Quiescent/Low	"CHB,ESN,GWD,IBS,LWK,TSI,YRI"	7	ESN	1	A	G	3.06E-08
1	99527919	rs1551518	Weak Enhancer	"ASW,CHB,ESN,LWK,YRI"	5	"ASW,CHB,LWK"	3	C	T	1.69E-06
1	100217888	rs35893583	Acetylated Active Enhancer	"ASW,CEU,ESN,FIN,GWD,IBS,LWK,TSI,YRI"	9	"ASW,CEU,ESN,FIN,GWD,LWK,TSI,YRI"	8	G	A	0
1	100224606	rs1856404	Acetylated Active Enhancer	"CEU,CHB,IBS,TSI"	4	"CHB,IBS,TSI"	3	G	C	2.09E-07
1	100232074	rs12127190	Active TSS	"ASW,CHB,GWD,LWK,TSI"	5	LWK	1	G	A	2.23E-06
1	100286234	rs4907896	Weak Enhancer	"ASW,CEU,FIN,IBS,TSI"	5	"ASW,FIN,TSI"	3	C	T	7.85E-08
1	100458775	rs2149191	Weak Enhancer (Genic)	"ASW,ESN,GWD,LWK,YRI"	5	"ESN,GWD,LWK,YRI"	4	C	A	0
1	100503719	rs555947958	Active TSS	"ESN,LWK,TSI"	3	"ESN,LWK,TSI"	3	A	G	4.08E-07
1	100503993	rs1395332	Active TSS	"CHB,GWD,LWK,TSI,YRI"	5	"LWK,TSI"	2	C	A	4.74E-09
1	100504268	rs700529	Active TSS	"ASW,CEU,ESN,IBS,YRI"	5	"ASW,IBS,YRI"	3	T	C	1.36E-07
1	100512568	rs554742	Acetylated Active Enhancer	"ASW,CEU,GWD,LWK,TSI,YRI"	6	"ASW,GWD,LWK,TSI,YRI"	5	G	A	1.47E-14
1	100515920	rs581097	Acetylated Active Enhancer (Genic)	"ASW,CEU,IBS,LWK,TSI"	5	"ASW,LWK,TSI"	3	C	T	2.68E-08
1	100542638	rs6699449	Acetylated Active Enhancer (Genic)	"ASW,CEU,IBS"	3	ASW	1	A	G	4.19E-06
1	100624212	rs593161	Quiescent/Low	"CEU,IBS,TSI"	3	"CEU,IBS,TSI"	3	T	G	0
1	100731820	rs371475874	Active TSS	"ASW,ESN,GWD,LWK,TSI,YRI"	6	"ASW,ESN,GWD,LWK,TSI,YRI"	6	G	A	0
1	100830479	rs12085272	Weak Enhancer	"ASW,ESN,FIN,IBS,LWK"	5	"ASW,ESN"	2	T	C	3.27E-07
1	100851590	rs6577169	Active Enhancer	"CEU,CHB,FIN,IBS,LWK,TSI"	6	"CHB,FIN"	2	A	T	4.00E-08
1	100996671	rs72983595	Weak Enhancer	"ASW,ESN,GWD,LWK,YRI"	5	"ASW,ESN,GWD,LWK,YRI"	5	C	T	1.27E-13
1	100996698	rs72983599	Weak Enhancer	"ASW,GWD,LWK,YRI"	4	"ASW,GWD,LWK,YRI"	4	C	T	9.20E-09
1	101003762	rs2809823	Repressed Polycomb	"ASW,CEU,FIN,GWD,LWK,YRI"	6	"CEU,FIN,LWK,YRI"	4	C	A	1.23E-12
1	101046712	rs59667512	Bivalent Enhancer	"ASW,FIN,GWD,TSI"	4	"ASW,TSI"	2	T	C	3.71E-08
1	101046734	rs17411209	Bivalent Enhancer	"ASW,FIN,GWD,LWK,TSI"	5	"ASW,FIN,GWD,TSI"	4	G	A	1.33E-07
1	101046940	rs17402665	Bivalent Enhancer	"CHB,FIN,IBS,LWK,TSI"	5	CHB	1	T	C	2.27E-07
1	101092090	rs72977364	Weak Enhancer	"ASW,CEU,CHB,ESN,IBS,LWK,TSI,YRI"	8	"LWK,TSI"	2	G	T	2.61E-08
1	101149172	rs77564463	Weak Enhancer	"ASW,ESN,GWD,YRI"	4	"ASW,ESN,GWD,YRI"	4	C	A	2.10E-09
1	101178799	rs116426461	Quiescent/Low	"ASW,ESN,GWD,LWK,YRI"	5	"ASW,ESN,GWD,LWK,YRI"	5	T	C	0
1	101178820	rs115874899	Quiescent/Low	"ASW,GWD,LWK,YRI"	4	"ASW,GWD,LWK,YRI"	4	T	C	0
1	101185308	rs3783608	Acetylated Active Enhancer	"GWD,YRI"	2	"GWD,YRI"	2	T	C	1.15E-08
1	101407028	rs6698798	Weak Enhancer (Genic)	"ASW,ESN,FIN,GWD,IBS,LWK,YRI"	7	"ASW,GWD,LWK,YRI"	4	T	A	7.77E-16
1	101644915	rs74977884	Acetylated Active Enhancer	"ASW,ESN,FIN,IBS,LWK,YRI"	6	LWK	1	A	G	5.84E-09
1	101701432	rs12407294	Active TSS	"ASW,CEU,FIN"	3	"ASW,CEU,FIN"	3	T	C	2.10E-06
1	101701839	rs79060434	Active TSS	"ESN,GWD,LWK,YRI"	4	"ESN,GWD,LWK,YRI"	4	T	C	3.20E-07
1	101756557	rs7516960	Active Enhancer	"ASW,CEU,ESN,FIN,TSI,YRI"	6	"ASW,FIN,TSI"	3	G	A	2.15E-14
1	101756582	rs7516969	Active Enhancer	"ASW,CEU,CHB,FIN,TSI,YRI"	6	"ASW,CEU,FIN,TSI"	4	T	A	1.56E-09
1	101759464	rs6683153	Active Enhancer	"ASW,CEU,CHB,ESN,GWD,IBS,LWK,TSI,YRI"	9	"ASW,CEU,CHB,ESN,GWD,IBS,LWK,TSI,YRI"	9	G	C	0
1	101773646	rs12042608	Acetylated Active Enhancer	"CHB,FIN,IBS,TSI"	4	"CHB,FIN,IBS"	3	C	G	8.02E-07
1	101823263	rs111766466	Active Enhancer	"ASW,CEU,CHB,FIN,IBS,TSI"	6	"ASW,CEU,CHB,FIN,IBS,TSI"	6	C	T	0
1	101836812	rs17124335	Acetylated Active Enhancer	"ASW,CHB,FIN,GWD,IBS,LWK"	6	"CHB,GWD,IBS,LWK"	4	C	T	3.70E-09
1	101836932	rs6664904	Acetylated Active Enhancer	"ESN,FIN,GWD,IBS,LWK"	5	"GWD,IBS,LWK"	3	C	A	7.74E-11
1	101837079	rs6688602	Acetylated Active Enhancer	"ASW,LWK,TSI,YRI"	4	"ASW,LWK,YRI"	3	G	T	8.56E-07
1	101854193	rs10874483	Active Enhancer	"ASW,CHB,ESN,GWD,LWK"	5	ASW	1	C	A	2.96E-07
1	101854564	rs56070501	Active Enhancer	"ASW,CHB,ESN,GWD,IBS,LWK,YRI"	7	"ASW,CHB,ESN,GWD,IBS"	5	T	C	0
1	101854602	rs55941596	Active Enhancer	"ASW,CHB,ESN,GWD,IBS,LWK"	6	"ASW,CHB,ESN,GWD,IBS"	5	T	C	0
1	101854661	rs7529061	Active Enhancer	"ASW,CHB,ESN,GWD,IBS,LWK,TSI,YRI"	8	"ASW,CHB,ESN,GWD,IBS,LWK,TSI,YRI"	8	T	C	0
1	101864589	rs12404865	Active Enhancer	"IBS,LWK,YRI"	3	"IBS,LWK"	2	C	T	3.24E-06
1	101864597	rs12404868	Active Enhancer	"GWD,IBS,LWK,YRI"	4	"IBS,LWK"	2	C	T	5.07E-07
1	101868366	rs56109012	Active Enhancer	"CEU,GWD,TSI"	3	"CEU,GWD"	2	C	G	4.63E-06
1	102479016	rs115448225	Quiescent/Low	"ESN,YRI"	2	"ESN,YRI"	2	G	A	3.31E-08
1	104496217	rs77322607	Quiescent/Low	"CEU,IBS"	2	"CEU,IBS"	2	C	T	1.89E-15
1	105010245	rs2121966	Weak Enhancer	"CEU,CHB,GWD,LWK"	4	"CHB,LWK"	2	C	T	3.26E-07
1	105249590	rs12725463	Weak Enhancer	"ASW,CEU,CHB,ESN,FIN,GWD,IBS,LWK,TSI,YRI"	10	"ASW,CEU,CHB,ESN,FIN,GWD,IBS,LWK,TSI,YRI"	10	G	A	0
1	105416903	rs72698404	Quiescent/Low	"CHB,ESN,GWD,LWK"	4	"ESN,GWD"	2	A	G	1.66E-07
1	105489389	rs4512654	Active Enhancer	"ASW,CEU,ESN,GWD"	4	"ESN,GWD"	2	G	A	2.82E-06
1	105489615	rs11184372	Active Enhancer	"CEU,ESN,GWD,LWK,YRI"	5	"ESN,GWD,LWK,YRI"	4	T	C	2.09E-07
1	105489661	rs11184373	Active Enhancer	"ESN,FIN,GWD,IBS,LWK,TSI,YRI"	7	"ESN,FIN,GWD,IBS,LWK,TSI,YRI"	7	G	C	0
1	105489682	rs11184374	Active Enhancer	"CHB,ESN,FIN,GWD,IBS,LWK,TSI,YRI"	8	"CHB,FIN,GWD,IBS,LWK,TSI,YRI"	7	T	G	0
1	105489716	rs11184375	Active Enhancer	"CEU,CHB,ESN,FIN,GWD,IBS,LWK,TSI,YRI"	9	"CHB,ESN,FIN,GWD,IBS,LWK,TSI,YRI"	8	A	C	0
1	105489763	rs11184376	Active Enhancer	"CHB,FIN,IBS,TSI,YRI"	5	"CHB,FIN,IBS"	3	A	T	4.49E-09
1	105489810	rs11184377	Active Enhancer	"CHB,FIN,LWK,YRI"	4	"CHB,FIN"	2	C	T	8.50E-08
1	105489817	rs11184378	Active Enhancer	"CHB,FIN,LWK"	3	"CHB,FIN"	2	C	T	1.67E-06
1	107180296	rs12023595	Quiescent/Low	"ASW,CEU,FIN,GWD,IBS,YRI"	6	"ASW,CEU,FIN,YRI"	4	A	C	0
1	107180429	rs12042068	Quiescent/Low	"CEU,FIN,GWD,IBS,YRI"	5	"CEU,FIN,GWD,YRI"	4	G	T	3.77E-15
1	107450588	rs12022772	Weak Enhancer	"CEU,CHB,ESN,IBS"	4	"CHB,ESN,IBS"	3	T	C	3.23E-08
1	107538505	rs2141551	Active Enhancer	"CEU,CHB,FIN,LWK,TSI"	5	"CHB,TSI"	2	C	A	6.41E-08
1	107538723	rs12048389	Weak Enhancer	"CEU,CHB,IBS,TSI"	4	"CEU,IBS,TSI"	3	C	T	4.69E-14
1	107538981	rs6698525	Weak Enhancer	"ASW,CEU,ESN,FIN,GWD,IBS,LWK,YRI"	8	"ASW,CEU,ESN,FIN,GWD,IBS,LWK,YRI"	8	C	T	0
1	107599258	rs2232015	Active TSS	"ASW,CEU,CHB,ESN,FIN,GWD,IBS,LWK,TSI,YRI"	10	"ASW,CEU,CHB,FIN,GWD,IBS,LWK,TSI,YRI"	9	A	T	0
1	107977106	rs17019049	Weak Enhancer	"LWK,YRI"	2	"LWK,YRI"	2	G	A	3.29E-07
1	107977145	rs17019052	Weak Enhancer	"LWK,YRI"	2	"LWK,YRI"	2	T	A	0
1	107977228	rs114155588	Weak Enhancer	YRI	1	YRI	1	C	A	6.37E-07
1	108002764	rs488747	Active Enhancer	"ASW,ESN,LWK,YRI"	4	"ASW,ESN,LWK,YRI"	4	C	A	1.11E-16
1	108017559	rs621222	Weak Enhancer	"ASW,GWD,IBS,YRI"	4	"ASW,YRI"	2	C	T	3.39E-07
1	108077895	rs12083653	Quiescent/Low	"ESN,GWD,LWK,YRI"	4	"ESN,LWK,YRI"	3	C	T	6.54E-08
1	108478253	rs10494086	Active Enhancer	"CEU,CHB,GWD,IBS,LWK,TSI,YRI"	7	"GWD,LWK,YRI"	3	G	A	6.33E-11
1	108492734	rs345276	Active Enhancer	"ASW,ESN,GWD,YRI"	4	"ESN,GWD,YRI"	3	A	G	1.44E-09
1	108506395	rs60811690	Bivalent TSS	"ASW,CHB,ESN,GWD,IBS,LWK,YRI"	7	"ASW,CHB,ESN,GWD,LWK,YRI"	6	G	A	0
1	108554161	rs1777467	Bivalent Enhancer	"ASW,CEU,ESN,FIN,IBS,YRI"	6	"CEU,ESN,FIN,YRI"	4	A	G	7.25E-07
1	108742892	rs554709	Bivalent TSS	"ASW,CEU,ESN,FIN,GWD,IBS,LWK,TSI,YRI"	9	"ASW,CEU,ESN,FIN,GWD,IBS,LWK,TSI,YRI"	9	T	G	0
1	108742952	rs2840307	Bivalent TSS	"ASW,CEU,ESN,GWD,IBS,LWK,TSI,YRI"	8	"ASW,CEU,GWD,IBS,LWK,TSI,YRI"	7	T	G	0
1	108742954	rs662282	Bivalent TSS	"ASW,ESN,FIN,GWD,IBS,LWK,TSI,YRI"	8	"ASW,ESN,FIN,GWD,IBS,LWK,TSI,YRI"	8	A	C	0
1	108743042	rs576805	Bivalent TSS	"CEU,FIN,LWK,TSI"	4	"CEU,LWK,TSI"	3	A	C	1.61E-09
1	108743059	rs663045	Bivalent TSS	"CEU,ESN,IBS,LWK,TSI"	5	"CEU,IBS,LWK,TSI"	4	C	G	2.22E-16
1	108743140	rs577690	Bivalent TSS	"ASW,FIN,LWK,TSI"	4	"LWK,TSI"	2	G	C	2.22E-06
1	108963757	rs572670248	Quiescent/Low	"CEU,FIN,IBS,LWK,TSI"	5	"CEU,FIN,IBS,LWK,TSI"	5	G	C	0
1	109004611	rs540212748	Quiescent/Low	"ASW,CHB,ESN,LWK,YRI"	5	"ASW,CHB,ESN,LWK,YRI"	5	C	A	0
1	109101902	rs11102032	Acetylated Active Enhancer	"ASW,CHB,ESN,LWK"	4	ASW	1	T	C	3.88E-06
1	109103031	rs113771630	Active TSS	"ASW,ESN,GWD,LWK,YRI"	5	"ASW,ESN,GWD,LWK,YRI"	5	G	T	0
1	109203553	rs112634380	Flanking Active TSS	"ASW,ESN,GWD,LWK,YRI"	5	"ASW,ESN,GWD,LWK,YRI"	5	G	A	0
1	109289804	rs7553437	Active TSS	"ASW,ESN,GWD,YRI"	4	"ASW,ESN,GWD"	3	T	C	4.48E-08
1	109419841	rs35520362	Active TSS	"ASW,CEU,ESN,FIN,GWD,IBS,LWK,TSI,YRI"	9	"ASW,ESN,FIN,GWD,IBS,LWK,TSI,YRI"	8	C	T	0
1	109419875	rs34254854	Active TSS	"ASW,CEU,ESN,FIN,IBS,LWK,YRI"	7	"ASW,IBS,LWK,YRI"	4	C	T	1.20E-14
1	109505818	rs77125790	Active TSS	"CEU,ESN,FIN,LWK,TSI,YRI"	6	"ESN,FIN,YRI"	3	C	A	7.99E-07
1	109505835	rs144654804	Active TSS	"CEU,FIN,IBS,TSI"	4	"CEU,FIN,IBS,TSI"	4	T	G	0
1	109539472	rs113876018	Weak Enhancer (Genic)	"ASW,ESN,GWD,IBS,LWK,YRI"	6	"ASW,ESN,GWD,LWK,YRI"	5	A	G	1.13E-11
1	109584819	rs542508507	Flanking Active TSS	"CEU,FIN"	2	"CEU,FIN"	2	G	C	3.20E-10
1	109632020	rs1886422	CTCF Only	"ASW,CEU,CHB,ESN,FIN,GWD,IBS,LWK,TSI,YRI"	10	"ASW,CEU,CHB,ESN,FIN,GWD,IBS,LWK,TSI,YRI"	10	G	A	0
1	109633298	rs149857464	Active TSS	"ESN,GWD,LWK,YRI"	4	"GWD,LWK,YRI"	3	G	T	6.64E-08
1	109643380	rs534027	Active TSS	"ASW,ESN,FIN,GWD,LWK"	5	"ASW,ESN,LWK"	3	G	C	9.09E-09
1	109655637	rs111598268	Bivalent TSS	"ASW,CEU,ESN,FIN,IBS"	5	"CEU,FIN,IBS"	3	C	A	2.37E-12
1	109697227	rs594626	Weak Enhancer	"ASW,CEU,FIN,GWD,IBS"	5	"CEU,FIN,IBS"	3	A	C	2.57E-11
1	109740312	rs111949682	Quiescent/Low	"ASW,CEU,CHB,ESN,FIN,GWD,IBS,LWK,TSI,YRI"	10	"ASW,CEU,CHB,ESN,FIN,GWD,IBS,LWK,TSI,YRI"	10	T	A	0
1	109740364	rs17014532	Quiescent/Low	"ASW,CHB,GWD,IBS,TSI"	5	GWD	1	T	G	1.01E-06
1	109806442	rs1337248	CTCF Only	"IBS,LWK,YRI"	3	"LWK,YRI"	2	C	A	1.68E-09
1	109817479	rs1277917	Weak Enhancer	"GWD,LWK,TSI,YRI"	4	"GWD,LWK"	2	C	G	1.51E-06
1	109817590	rs12740374	Weak Enhancer	"ESN,FIN,GWD,IBS,LWK"	5	"ESN,GWD,IBS,LWK"	4	T	G	7.05E-11
1	109820110	rs6677122	CTCF Only	"ASW,ESN,LWK,YRI"	4	"ESN,LWK,YRI"	3	C	T	2.24E-07
1	109826136	rs657420	Active TSS	"ASW,CEU,ESN,FIN,GWD,LWK,YRI"	7	"ASW,CEU,ESN,FIN,GWD,LWK,YRI"	7	C	T	0
1	109940503	rs72646553	Bivalent TSS	"FIN,IBS,LWK,TSI,YRI"	5	"FIN,IBS,LWK,TSI,YRI"	5	G	C	8.34E-10
1	110009171	rs4970765	Bivalent TSS	"ESN,FIN,GWD,LWK,TSI"	5	"ESN,GWD"	2	C	T	4.69E-08
1	110069933	rs93063	Active Enhancer	"CEU,ESN,FIN,IBS,YRI"	5	"CEU,ESN,FIN,IBS"	4	G	A	1.50E-10
1	110160137	rs76910258	Quiescent/Low	"ASW,CEU,CHB,GWD,IBS,LWK,TSI,YRI"	8	"ASW,CEU,CHB,IBS,TSI,YRI"	6	A	G	0
1	110198727	rs1010167	Active TSS	"ASW,ESN,FIN,IBS,YRI"	5	"ASW,ESN,IBS,YRI"	4	C	G	9.10E-15
1	110210671	rs625456	Flanking Active TSS	"CEU,ESN,FIN,LWK,TSI,YRI"	6	"CEU,ESN,FIN,TSI,YRI"	5	G	T	0
1	110210818	rs2073483	Flanking Active TSS	"ASW,CEU,ESN,FIN,IBS,TSI"	6	"ASW,CEU,FIN,IBS,TSI"	5	C	T	0
1	110230073	rs3815026	Active TSS	"ASW,CEU,CHB,ESN,FIN,GWD,IBS,LWK,TSI,YRI"	10	"ASW,CEU,CHB,ESN,FIN,GWD,IBS,LWK,TSI,YRI"	10	C	G	0
1	110230103	rs4147563	Active TSS	"ASW,CEU,CHB,ESN,GWD,IBS,TSI"	7	"CEU,CHB,GWD,IBS"	4	T	C	5.88E-15
1	110230138	rs28549287	Active TSS	"ASW,CEU,CHB,ESN,FIN,GWD,IBS,LWK,TSI,YRI"	10	"ASW,CEU,CHB,ESN,FIN,GWD,IBS,LWK,TSI,YRI"	10	G	A	0
1	110230278	rs36208869	Active TSS	"CEU,ESN,FIN,GWD,IBS,LWK,TSI"	7	"CEU,ESN,FIN,GWD,IBS,LWK,TSI"	7	C	T	0
1	110230331	rs36208868	Active TSS	"ESN,GWD,IBS,LWK,YRI"	5	"ESN,GWD,IBS,LWK,YRI"	5	G	A	2.22E-16
1	110230395	rs553240214	Active TSS	"ASW,CEU,ESN,FIN,GWD,LWK,TSI,YRI"	8	"ASW,CEU,ESN,FIN,GWD,LWK,TSI,YRI"	8	C	G	0
1	110230569	rs72989301	Active TSS	"ASW,CEU,ESN,FIN,IBS,LWK,TSI"	7	"CEU,ESN,FIN,IBS,TSI"	5	G	A	0
1	110230767	rs10857795	Active TSS	"ESN,GWD,YRI"	3	"ESN,GWD,YRI"	3	G	A	3.74E-09
1	110282972	rs1332018	Bivalent TSS	"ASW,ESN,GWD,IBS,LWK,YRI"	6	"ASW,GWD,IBS,LWK,YRI"	5	T	G	0
1	110333649	rs56250518	Active Enhancer	"CEU,FIN,GWD,TSI"	4	"FIN,GWD"	2	A	G	4.98E-06
1	110528316	rs12084905	Active TSS	"ASW,ESN,GWD,LWK,YRI"	5	"ASW,ESN,GWD,LWK,YRI"	5	C	T	4.45E-10
1	110579034	rs146679346	Weak Enhancer	"GWD,LWK"	2	"GWD,LWK"	2	T	C	4.71E-07
1	110611445	rs74115304	Repressed Polycomb	"ASW,ESN,GWD,LWK"	4	"ASW,ESN,GWD,LWK"	4	C	G	1.08E-11
1	110611561	rs59682012	Repressed Polycomb	"ASW,ESN,GWD"	3	"ASW,ESN,GWD"	3	A	G	2.19E-07
1	110780606	rs930812	Weak Enhancer	"CEU,CHB,ESN,FIN,IBS,LWK,TSI,YRI"	8	"CEU,ESN,FIN,IBS,LWK,TSI,YRI"	7	A	G	0
1	110780773	rs11102067	Weak Enhancer	"CHB,ESN,FIN,TSI,YRI"	5	"CHB,YRI"	2	A	G	2.56E-06
1	110880945	rs15651	Active TSS	"CEU,CHB,ESN,FIN,GWD,IBS,LWK,TSI,YRI"	9	"CEU,CHB,ESN,FIN,GWD,IBS,LWK,TSI,YRI"	9	C	G	0
1	110950439	rs6674775	Active TSS	"CEU,FIN,GWD,IBS,LWK,TSI,YRI"	7	"GWD,IBS,TSI,YRI"	4	C	T	3.55E-15
1	111148758	rs734376	Repressed Polycomb	"ASW,CHB,ESN,GWD,YRI"	5	"ASW,CHB,GWD,YRI"	4	C	A	3.06E-12
1	111217181	rs547905371	Bivalent TSS	"CEU,ESN,GWD,TSI,YRI"	5	"ESN,TSI"	2	T	G	7.69E-08
1	111330007	rs343808	Acetylated Active Enhancer	"ASW,CEU,CHB,ESN,FIN,GWD,IBS,LWK,TSI,YRI"	10	"ASW,CEU,CHB,ESN,FIN,GWD,IBS,LWK,TSI,YRI"	10	C	T	0
1	111330531	rs520056	Acetylated Active Enhancer	"ASW,CEU,ESN,FIN,GWD,IBS,LWK"	7	"ASW,ESN,FIN,GWD,IBS,LWK"	6	G	A	0
1	111330652	rs343809	Acetylated Active Enhancer	"CEU,CHB,ESN,FIN,GWD,IBS,LWK,TSI,YRI"	9	"CEU,CHB,FIN,GWD,IBS,LWK,TSI"	7	C	T	0
1	111573332	rs377129574	CTCF Only	"ASW,CEU,CHB,FIN,LWK,YRI"	6	"CHB,FIN,LWK,YRI"	4	A	C	3.47E-09
1	111605170	rs1149194	Active Enhancer	"ASW,CHB,FIN,IBS,LWK"	5	"ASW,CHB,FIN,IBS,LWK"	5	G	A	9.60E-12
1	111742841	rs12756391	Acetylated Active Enhancer (Genic)	"ASW,CEU,CHB,FIN,IBS,LWK,TSI"	7	"ASW,CEU,CHB,FIN,IBS,LWK,TSI"	7	G	A	0
1	111768817	rs112495041	Active Enhancer	"ASW,CEU,ESN,FIN,IBS,TSI"	6	"CEU,FIN"	2	G	A	4.06E-08
1	111818923	rs5029527	Weak Enhancer	"ASW,CEU,CHB,LWK,YRI"	5	"LWK,YRI"	2	T	C	1.25E-06
1	111845241	rs35888305	Weak Enhancer	"ASW,CEU,CHB,ESN,FIN,GWD,IBS,TSI"	8	"ASW,CEU,CHB,ESN,FIN,GWD,IBS,TSI"	8	C	T	0
1	111949063	rs1264877	Weak Enhancer	"ASW,CEU,FIN,GWD,IBS,LWK,TSI"	7	"ASW,GWD,IBS,LWK,TSI"	5	C	G	0
1	111949282	rs1264876	Weak Enhancer	"ASW,CEU,CHB,FIN,IBS,LWK,TSI,YRI"	8	"ASW,CHB,FIN"	3	T	C	3.08E-13
1	111992095	rs1264899	Active TSS	"ASW,CEU,ESN,GWD,LWK,TSI"	6	"ASW,ESN,LWK,TSI"	4	C	T	1.33E-15
1	112048612	rs114084180	Acetylated Active Enhancer	"ASW,ESN,LWK,YRI"	4	"ASW,ESN,LWK,YRI"	4	C	T	6.19E-07
1	112050944	rs12083507	Acetylated Active Enhancer	"ASW,ESN,GWD,IBS,LWK"	5	GWD	1	G	A	2.60E-06
1	112057895	rs35254520	Active Enhancer	"CEU,ESN,FIN,GWD,YRI"	5	"FIN,YRI"	2	G	C	1.33E-10
1	112130427	rs10494138	Active Enhancer	"CEU,ESN,FIN,GWD"	4	"CEU,FIN,GWD"	3	C	T	2.03E-08
1	112161635	rs1359414	Acetylated Active Enhancer	"ASW,GWD,LWK,TSI"	4	"ASW,LWK"	2	G	A	3.39E-07
1	112162410	rs183135557	Active TSS	"CHB,GWD,LWK"	3	"CHB,GWD"	2	C	T	2.33E-06
1	112232354	rs10157578	Active Enhancer (Genic)	"ASW,CHB,FIN,GWD,YRI"	5	"ASW,FIN,GWD"	3	T	C	9.56E-07
1	112276112	rs85278	Quiescent/Low	"ASW,CEU,ESN,FIN,GWD,LWK,YRI"	7	"ASW,CEU,FIN,GWD,LWK"	5	T	C	6.00E-15
1	112295008	rs649145	Active Enhancer	"ASW,ESN,GWD,LWK,YRI"	5	"ASW,GWD,LWK,YRI"	4	C	A	1.86E-12
1	112295009	rs649144	Active Enhancer	"ASW,ESN,GWD,LWK,YRI"	5	"ASW,GWD,LWK,YRI"	4	C	T	6.27E-13
1	112297774	rs72692518	Active TSS	"CEU,CHB,FIN,GWD,IBS"	5	"CEU,CHB,GWD"	3	G	A	1.60E-10
1	112297819	rs79290639	Active TSS	"ASW,CEU,CHB,ESN,GWD,LWK,YRI"	7	"CEU,ESN,GWD,YRI"	4	G	C	2.11E-13
1	112447625	rs71673441	Bivalent Enhancer	"ASW,CEU,CHB,FIN,IBS,LWK"	6	"ASW,FIN"	2	T	C	3.36E-07
1	112589468	rs10857920	Repressed Polycomb	"ASW,TSI,YRI"	3	"ASW,TSI,YRI"	3	C	G	2.22E-16
1	112607181	rs2002542	Bivalent Enhancer	"ASW,FIN,GWD,IBS,LWK,TSI,YRI"	7	"ASW,FIN,GWD,IBS,LWK,TSI,YRI"	7	C	T	0
1	112887982	rs1105184	Bivalent Enhancer	"ESN,LWK,YRI"	3	"LWK,YRI"	2	T	A	4.89E-08
1	112898972	rs114717434	Bivalent Enhancer	"ASW,LWK,YRI"	3	"ASW,LWK,YRI"	3	T	G	3.05E-06
1	112936957	rs2488769	Acetylated Active Enhancer	"CEU,FIN,IBS,TSI"	4	"CEU,FIN,TSI"	3	A	G	4.58E-07
1	112937090	rs2492504	Acetylated Active Enhancer	"CEU,FIN,IBS,TSI"	4	"CEU,FIN,IBS,TSI"	4	G	A	1.49E-10
1	113249524	rs3806441	Active TSS	"ASW,FIN,GWD,IBS,LWK,TSI,YRI"	7	"ASW,GWD,IBS,LWK,YRI"	5	C	G	8.71E-13
1	113258221	rs75164507	Flanking Active TSS	"ASW,CHB,ESN,GWD,YRI"	5	"ASW,CHB"	2	T	A	9.96E-07
1	113260181	rs370241406	Weak Enhancer	"CEU,ESN,GWD,LWK,TSI"	5	ESN	1	C	G	8.60E-07
1	113278578	rs7527662	Repressed Polycomb	"ASW,CEU,CHB,ESN,FIN,GWD,IBS,LWK,TSI,YRI"	10	"ASW,CEU,CHB,ESN,FIN,GWD,IBS,LWK,TSI,YRI"	10	G	C	0
1	113278651	rs6537754	Repressed Polycomb	"CEU,CHB,FIN,GWD,IBS,LWK,TSI"	7	"CEU,CHB,FIN,GWD,IBS,LWK,TSI"	7	C	T	0
1	113383301	rs7539492	Bivalent Enhancer	"ASW,CEU,ESN,GWD,IBS,LWK,TSI,YRI"	8	"ESN,IBS,LWK,TSI,YRI"	5	C	T	0
1	113383407	rs7539588	Weak Enhancer	"ASW,CEU,CHB,ESN,FIN,GWD,IBS,LWK,YRI"	9	"ASW,CEU,ESN,FIN,GWD,IBS,LWK,YRI"	8	C	T	0
1	113574019	rs11102574	Active Enhancer	"ASW,CHB,ESN,LWK,YRI"	5	"ASW,CHB,ESN"	3	C	T	1.65E-12
1	113616985	rs6670587	Active TSS	"ASW,ESN,GWD,LWK,TSI,YRI"	6	"ASW,ESN,GWD,LWK,TSI,YRI"	6	T	G	0
1	113713368	rs4457578	Weak Enhancer	"ASW,CEU,ESN,GWD,IBS,LWK,TSI,YRI"	8	"ASW,ESN,GWD,LWK,TSI,YRI"	6	C	T	3.33E-15
1	113720762	rs67026897	Active Enhancer	"ASW,CEU,CHB,FIN,TSI"	5	"CEU,TSI"	2	C	A	2.22E-08
1	114326838	rs527586113	Active Enhancer	"ASW,ESN,GWD,LWK,YRI"	5	"ASW,ESN,LWK,YRI"	4	C	G	7.53E-10
1	114337215	rs17031869	Weak Enhancer (Genic)	"ASW,ESN,GWD,YRI"	4	"ASW,ESN,GWD,YRI"	4	T	C	3.10E-10
1	114401272	rs538942832	Acetylated Active Enhancer (Genic)	"ASW,ESN,LWK,YRI"	4	"ASW,ESN,YRI"	3	G	T	1.26E-09
1	114447996	rs28364567	Active TSS	"FIN,IBS"	2	FIN	1	T	C	5.34E-09
1	114483147	rs749227921	Acetylated Active Enhancer (Genic)	"ASW,CEU,CHB,FIN,IBS,TSI,YRI"	7	"ASW,CEU,CHB,FIN,IBS,TSI,YRI"	7	A	C	0
1	114483151	rs201780609	Acetylated Active Enhancer (Genic)	"ASW,CEU,CHB,FIN,IBS,TSI,YRI"	7	"ASW,CEU,CHB,FIN,IBS,TSI,YRI"	7	T	C	0
1	114618616	rs6681291	Active Enhancer	"ESN,GWD,LWK,YRI"	4	"ESN,GWD,LWK"	3	C	T	3.82E-08
1	114651636	rs543422575	Weak Enhancer	GWD	1	GWD	1	C	G	1.61E-06
1	114651666	rs6699812	Weak Enhancer	"ASW,CEU,IBS,LWK"	4	"CEU,IBS"	2	NA	NA	4.37E-08
1	114896075	rs9429530	Quiescent/Low	"CEU,IBS,YRI"	3	"CEU,IBS,YRI"	3	G	A	1.09E-12
1	115011487	rs12083873	Weak Enhancer	"ASW,CHB,GWD,IBS,LWK,YRI"	6	"ASW,YRI"	2	C	T	2.59E-07
1	115124203	rs62621917	Active TSS	"CEU,CHB,FIN,LWK,TSI"	5	"CEU,CHB,FIN,LWK,TSI"	5	T	C	0
1	115258827	rs577550086	Active TSS	"ASW,CEU,CHB,ESN,FIN,GWD,IBS,LWK,TSI,YRI"	10	"ASW,CEU,CHB,ESN,FIN,GWD,IBS,LWK,TSI,YRI"	10	T	G	0
1	115258830	rs748912777	Active TSS	"ASW,CEU,CHB,ESN,FIN,GWD,IBS,LWK,TSI,YRI"	10	"ASW,CEU,CHB,ESN,FIN,GWD,IBS,LWK,TSI,YRI"	10	C	G	0
1	115296458	rs77073818	Acetylated Active Enhancer (Genic)	"CEU,CHB,FIN"	3	"CEU,CHB"	2	G	A	2.27E-08
1	115296524	rs72687890	Acetylated Active Enhancer (Genic)	"ASW,CEU,FIN,TSI"	4	TSI	1	G	A	1.00E-06
1	115606136	rs10858063	Weak Enhancer	"ASW,CEU,CHB,ESN,FIN,GWD,IBS,LWK,TSI,YRI"	10	"ASW,CEU,CHB,ESN,FIN,GWD,IBS,LWK,TSI,YRI"	10	C	T	0
1	116184517	rs557107683	Flanking Active TSS	"ASW,ESN,LWK,YRI"	4	"ASW,LWK,YRI"	3	G	C	1.08E-12
1	116185566	rs114793902	Active TSS	"ESN,LWK,YRI"	3	"ESN,LWK,YRI"	3	A	G	3.33E-06
1	116190208	rs12565111	Weak Enhancer	"ASW,ESN,FIN,GWD,IBS,LWK,TSI,YRI"	8	"ESN,FIN,GWD,IBS,LWK,TSI"	6	G	A	7.78E-13
1	116190289	rs12564739	Weak Enhancer	"CHB,FIN,GWD,IBS,LWK,TSI"	6	"CHB,FIN,LWK,TSI"	4	A	C	2.89E-15
1	116192829	rs6691490	Acetylated Active Enhancer	"ASW,ESN,GWD,LWK,YRI"	5	"ASW,GWD,LWK,YRI"	4	T	C	4.88E-12
1	116222970	rs10923168	Weak Enhancer	"CHB,ESN,FIN,LWK,TSI"	5	"CHB,ESN,FIN,LWK,TSI"	5	C	T	8.20E-14
1	116272483	rs4269774	Active Enhancer	"CEU,CHB,ESN,IBS,YRI"	5	"CEU,CHB,ESN,YRI"	4	C	T	3.56E-07
1	116689546	rs145417693	Quiescent/Low	"CHB,ESN,FIN,IBS"	4	"CHB,ESN,IBS"	3	A	G	3.70E-09
1	116800201	rs4839524	Weak Enhancer	"CEU,FIN,IBS"	3	"CEU,FIN,IBS"	3	A	G	1.09E-09
1	116805100	rs10924026	Repressed Polycomb	"ASW,CEU,CHB,FIN,GWD,IBS,LWK,TSI,YRI"	9	"ASW,CEU,CHB,FIN,GWD,IBS,LWK,TSI,YRI"	9	C	T	0
1	116830946	rs10732298	Weak Enhancer	"ASW,CEU,ESN,FIN,GWD,IBS,LWK,YRI"	8	"ASW,CEU,ESN,FIN,IBS,LWK,YRI"	7	G	T	0
1	116962283	rs12119256	Weak Enhancer	"ESN,FIN,LWK,TSI"	4	ESN	1	A	G	3.30E-07
1	117048903	rs10924104	Active Enhancer	"ASW,CEU,CHB,ESN,FIN,GWD,IBS,LWK,TSI,YRI"	10	"ASW,CEU,CHB,ESN,FIN,GWD,IBS,LWK,TSI,YRI"	10	G	A	0
1	117100957	rs1335532	Acetylated Active Enhancer (Genic)	"ASW,ESN,FIN,GWD,IBS,LWK,TSI,YRI"	8	"ASW,ESN,GWD,IBS,LWK,YRI"	6	G	A	0
1	117112559	rs17035998	Acetylated Active Enhancer (Genic)	"ASW,ESN,GWD,LWK,YRI"	5	"ASW,GWD,LWK,YRI"	4	G	A	3.12E-13
1	117210449	rs569630761	Bivalent TSS	"GWD,LWK,YRI"	3	"GWD,LWK,YRI"	3	C	A	2.54E-08
1	117337524	rs798029	Active Enhancer	"ASW,CEU,FIN,GWD,LWK"	5	"ASW,LWK"	2	T	C	1.30E-10
1	117360482	rs75194252	Weak Enhancer	"ASW,GWD,LWK,YRI"	4	"ASW,GWD,LWK,YRI"	4	G	A	5.37E-10
1	117390695	rs79698845	Weak Enhancer	"ASW,ESN,GWD,LWK,YRI"	5	"ASW,ESN,GWD,YRI"	4	T	C	0
1	117416593	rs17036400	Bivalent Enhancer	"ASW,ESN,LWK"	3	"ASW,ESN,LWK"	3	C	T	6.28E-07
1	117505671	rs116582610	Bivalent Enhancer	"ASW,ESN,GWD,YRI"	4	"ASW,ESN,GWD,YRI"	4	T	C	0
1	117505738	rs75394861	Bivalent Enhancer	"ASW,ESN,GWD,LWK,YRI"	5	"ESN,GWD,LWK,YRI"	4	T	C	0
1	117544331	rs12130298	Active Enhancer	"CEU,FIN,IBS,TSI"	4	"CEU,FIN,IBS"	3	A	C	4.24E-07
1	117602077	rs1555794	Active TSS	"CEU,IBS,TSI"	3	"CEU,IBS,TSI"	3	C	T	1.67E-07
1	117602338	rs12133991	Active TSS	"ASW,ESN,GWD,IBS,LWK,YRI"	6	"ASW,ESN,GWD,IBS,LWK,YRI"	6	C	G	0
1	117602717	rs115027871	Active TSS	"ASW,ESN,GWD,LWK,YRI"	5	"ASW,ESN,GWD,LWK,YRI"	5	G	C	0
1	117602718	rs113993601	Active TSS	"ASW,ESN,GWD,LWK,YRI"	5	"ASW,ESN,GWD,YRI"	4	C	A	1.47E-12
1	117604616	rs3767773	Acetylated Active Enhancer (Genic)	"ASW,CHB,ESN,FIN,GWD,LWK,TSI,YRI"	8	"ASW,CHB,FIN,GWD,LWK"	5	G	A	1.55E-13
1	117641091	rs144790742	Strong Transcription	"LWK,YRI"	2	"LWK,YRI"	2	T	C	4.68E-06
1	117664440	rs562486057	Active TSS	"CEU,FIN,TSI"	3	"CEU,FIN,TSI"	3	T	C	3.50E-12
1	117817947	rs141478576	Repressed Polycomb	"ASW,GWD,LWK"	3	"ASW,GWD,LWK"	3	G	A	1.74E-07
1	117880403	rs554605899	Repressed Polycomb	"GWD,IBS"	2	"GWD,IBS"	2	A	G	7.64E-08
1	117906200	rs28648666	Weak Enhancer	"ASW,CEU,CHB,FIN,IBS,TSI"	6	"CHB,FIN,IBS,TSI"	4	C	T	0
1	117909959	rs762272197	Active TSS	"ASW,GWD,LWK,YRI"	4	"ASW,GWD,LWK,YRI"	4	G	A	1.08E-11
1	117909968	rs188107817	Active TSS	"ASW,LWK,YRI"	3	"ASW,LWK,YRI"	3	G	A	9.37E-07
1	118077770	rs35289635	CTCF Only	"CEU,CHB,IBS,LWK,YRI"	5	"CEU,CHB,LWK,YRI"	4	C	T	5.61E-14
1	118137258	rs12724433	Repressed Polycomb	"FIN,GWD,IBS,LWK,TSI"	5	"FIN,TSI"	2	T	C	1.66E-06
1	118155620	rs3767812	Bivalent Enhancer	"ASW,GWD,IBS,LWK,YRI"	5	"GWD,IBS,LWK,YRI"	4	G	A	5.30E-11
1	118199767	rs7524574	Active Enhancer	"ASW,ESN,IBS,TSI,YRI"	5	"ASW,ESN"	2	A	G	5.29E-08
1	118199795	rs36051597	Active Enhancer	"ASW,CEU,IBS,TSI,YRI"	5	TSI	1	G	C	1.99E-07
1	118208424	rs59871239	Active Enhancer	"ASW,CHB,ESN,GWD,LWK,YRI"	6	"ASW,CHB,GWD,LWK,YRI"	5	T	C	0
1	118214822	rs80247170	Bivalent Enhancer	"CHB,FIN,IBS"	3	"CHB,FIN,IBS"	3	A	G	1.52E-11
1	118219568	rs12116919	CTCF Only	"ASW,CEU,ESN,FIN,IBS,TSI,YRI"	7	None	0	C	T	1.35E-07
1	118744321	rs10923514	Weak Enhancer	"ESN,GWD,LWK,YRI"	4	"ESN,YRI"	2	C	G	2.39E-06
1	119502774	rs10923710	Active Enhancer	"ASW,CEU,ESN,FIN,IBS,TSI"	6	"ASW,ESN,FIN,IBS"	4	T	G	1.10E-12
1	119502870	rs10923711	Active Enhancer	"ASW,CEU,FIN,IBS,LWK,TSI"	6	"CEU,FIN,IBS,LWK,TSI"	5	C	T	5.55E-16
1	119502888	rs2645287	Active Enhancer	"ASW,ESN,GWD,LWK,YRI"	5	"ASW,ESN,GWD,YRI"	4	C	G	0
1	119682228	rs4520456	Flanking Active TSS	"ASW,CHB,FIN,IBS,TSI,YRI"	6	"ASW,CHB,FIN,IBS,TSI,YRI"	6	T	A	0
1	119765192	rs80032050	Weak Enhancer	"ASW,CEU,CHB,FIN,IBS,LWK,TSI"	7	"ASW,CEU,CHB,FIN,IBS,LWK,TSI"	7	T	G	0
1	119769768	rs76460839	Weak Enhancer	"ASW,GWD,LWK,YRI"	4	"ASW,GWD,LWK,YRI"	4	G	A	6.89E-14
1	119890500	rs60014768	Active Enhancer	"ASW,ESN,GWD,LWK"	4	"ASW,GWD,LWK"	3	A	T	3.95E-06
1	119890766	rs838536	Active Enhancer	"ASW,CEU,CHB,FIN,IBS,TSI,YRI"	7	"CEU,FIN,IBS,TSI,YRI"	5	A	G	3.33E-16
1	119916426	rs7514283	Weak Enhancer	"ASW,CEU,ESN,IBS,LWK,TSI"	6	"ASW,CEU,ESN,TSI"	4	A	G	8.23E-13
1	119918154	rs72989679	Weak Enhancer	"ESN,GWD"	2	"ESN,GWD"	2	C	T	1.05E-10
1	120103233	rs1059009	Weak Enhancer	"ASW,ESN,GWD,LWK"	4	"ASW,ESN,GWD,LWK"	4	T	C	1.49E-06
1	120103239	rs116226427	Weak Enhancer	"ASW,ESN,GWD,LWK"	4	"ASW,ESN,GWD"	3	T	C	1.71E-06
1	120154414	rs78014387	CTCF Only	"ASW,ESN,GWD,LWK,YRI"	5	"ASW,ESN,GWD,LWK,YRI"	5	A	C	2.30E-13
1	120156648	rs587661133	CTCF Only	"ASW,CEU,ESN,GWD,IBS,LWK,TSI,YRI"	8	"ASW,CEU,ESN,GWD,IBS,LWK,YRI"	7	G	A	0
1	120156649	rs587734182	CTCF Only	"ASW,CEU,ESN,GWD,IBS,LWK,TSI,YRI"	8	"ASW,CEU,ESN,GWD,IBS,LWK,YRI"	7	A	T	0
1	120156653	rs34662109	CTCF Only	"ASW,CEU,ESN,GWD,IBS,LWK,YRI"	7	"ASW,CEU,ESN,GWD,IBS,LWK,YRI"	7	T	C	1.11E-15
1	120389944	rs17038441	Repressed Polycomb	"ASW,ESN,GWD,LWK,YRI"	5	"ASW,ESN,GWD,LWK,YRI"	5	C	T	2.01E-14
1	120607321	rs2799239	Repressed Polycomb	"ASW,CEU,CHB,FIN,IBS"	5	"ASW,CEU,CHB,FIN,IBS"	5	C	T	0
1	120612006	rs4021006	Bivalent TSS	"CEU,CHB,ESN,FIN,GWD,IBS,LWK,TSI,YRI"	9	"CEU,CHB,ESN,FIN,GWD,IBS,LWK,TSI,YRI"	9	G	A	0
1	120612265	rs2746700	Bivalent TSS	"ASW,CEU,CHB,ESN,FIN,GWD,IBS,LWK,TSI,YRI"	10	"ASW,CEU,CHB,ESN,FIN,GWD,IBS,LWK,TSI,YRI"	10	G	A	0
1	120791293	rs587640280	Quiescent/Low	"ASW,CEU,ESN,GWD,IBS,LWK,YRI"	7	"CEU,ESN,GWD,IBS,LWK,YRI"	6	T	G	0
1	120798463	rs587701572	Quiescent/Low	"ASW,ESN,GWD,LWK,YRI"	5	"ASW,ESN,GWD,LWK,YRI"	5	A	G	0
1	120837927	rs513709	Quiescent/Low	"ASW,CEU,ESN,FIN,GWD,IBS,LWK,TSI,YRI"	9	"ASW,CEU,ESN,FIN,GWD,IBS,LWK,TSI,YRI"	9	C	T	0
1	120838514	rs142358366	Flanking Active TSS	"ESN,GWD,LWK,YRI"	4	"ESN,GWD,LWK"	3	A	G	4.22E-15
1	120838608	rs28704059	Weak Transcription	"CEU,ESN,LWK,TSI,YRI"	5	"CEU,ESN,TSI,YRI"	4	T	C	0
1	120838647	rs587770430	Weak Transcription	"ESN,GWD,LWK,YRI"	4	"GWD,LWK,YRI"	3	A	G	1.23E-07
1	120838722	rs868984548	Weak Transcription	"ASW,ESN,GWD,LWK,YRI"	5	"ASW,ESN,GWD,LWK,YRI"	5	T	C	0
1	121138214	rs1687151	Bivalent TSS	LWK	1	LWK	1	C	A	2.22E-16
1	121138753	rs114317647	Bivalent TSS	"ASW,ESN,GWD,LWK,YRI"	5	"ASW,ESN,GWD,LWK,YRI"	5	G	A	0
1	142565449	rs10449867	Quiescent/Low	"ASW,CEU,CHB,GWD,LWK,YRI"	6	"ASW,CEU,CHB,GWD,LWK,YRI"	6	C	A	0
1	142565538	rs61806277	Quiescent/Low	"ASW,CEU,GWD,YRI"	4	"ASW,CEU,GWD,YRI"	4	C	T	0
1	142612065	rs199899544	Quiescent/Low	LWK	1	LWK	1	A	G	5.92E-10
1	142618686	rs3123010	Quiescent/Low	"ASW,CEU,ESN,LWK,TSI"	5	"CEU,ESN,TSI"	3	A	G	2.54E-08
1	142618709	rs3120207	Quiescent/Low	"ASW,CEU,ESN,IBS,TSI"	5	"CEU,TSI"	2	C	T	3.50E-06
1	142619120	rs199562748	Quiescent/Low	LWK	1	LWK	1	T	C	1.48E-11
1	142658332	rs12119753	Quiescent/Low	"ASW,CEU,FIN,GWD"	4	FIN	1	C	G	3.92E-06
1	142660677	rs6600459	Quiescent/Low	"ESN,FIN,GWD,IBS,LWK,TSI"	6	"FIN,TSI"	2	G	T	1.27E-06
1	142660679	rs7537997	Quiescent/Low	"CEU,ESN,FIN,GWD,IBS,LWK,TSI"	7	"CEU,FIN,GWD,IBS,LWK,TSI"	6	T	C	0
1	142661922	rs10430187	Quiescent/Low	"CEU,CHB,GWD,IBS,LWK,TSI,YRI"	7	"CEU,CHB,GWD,IBS,LWK,YRI"	6	G	A	0
1	142662292	rs7413499	Quiescent/Low	"ASW,ESN,GWD,IBS,TSI,YRI"	6	"GWD,TSI,YRI"	3	G	A	9.15E-09
1	142685963	rs202045120	Quiescent/Low	"ASW,CEU,CHB,ESN,FIN"	5	"ASW,CEU,ESN,FIN"	4	G	T	3.23E-08
1	142690236	rs4511126	Quiescent/Low	"ASW,CEU,CHB,IBS,TSI"	5	IBS	1	A	G	1.70E-06
1	142789868	rs61816004	Quiescent/Low	"ASW,CEU,CHB,FIN"	4	"ASW,CEU,CHB,FIN"	4	C	T	2.09E-08
1	142790147	rs61816005	Quiescent/Low	"ASW,CEU,CHB,FIN"	4	"ASW,CEU,CHB,FIN"	4	C	T	1.42E-07
1	142790570	rs61816007	Quiescent/Low	"CHB,FIN"	2	"CHB,FIN"	2	T	C	6.42E-11
1	142794414	rs80306616	Quiescent/Low	"ASW,CEU,CHB,ESN,FIN,GWD,TSI,YRI"	8	"ASW,CEU,CHB,ESN,FIN,GWD,TSI"	7	G	A	0
1	142853885	rs74117300	Quiescent/Low	"CEU,ESN,LWK"	3	"CEU,ESN"	2	G	C	6.83E-13
1	143136507	rs77409448	Weak Enhancer	"CEU,GWD,IBS,LWK"	4	"CEU,GWD,IBS,LWK"	4	G	T	5.67E-07
1	143137090	rs77577970	Weak Enhancer	"ASW,CEU,CHB,ESN,FIN,GWD,IBS,LWK,TSI,YRI"	10	"ASW,CEU,CHB,ESN,FIN,GWD,IBS,LWK,TSI,YRI"	10	A	G	0
1	143140561	rs61817071	Weak Enhancer	"GWD,LWK,YRI"	3	"GWD,LWK,YRI"	3	G	A	1.84E-06
1	143140595	rs72997891	Weak Enhancer	"ASW,FIN,GWD"	3	"ASW,GWD"	2	T	A	2.80E-09
1	143153813	rs61786095	Weak Transcription	"ASW,GWD,IBS,YRI"	4	"ASW,GWD,IBS,YRI"	4	A	T	0
1	143156803	rs74515309	Weak Transcription	"CEU,CHB,LWK,TSI,YRI"	5	"CHB,TSI"	2	G	C	1.07E-06
1	143156804	rs74327906	Weak Transcription	"CEU,CHB,ESN,LWK,TSI,YRI"	6	TSI	1	C	T	2.14E-06
1	143156909	rs61786131	Weak Transcription	"ASW,ESN,GWD,IBS,LWK,YRI"	6	"ASW,ESN,GWD,IBS,LWK,YRI"	6	C	T	0
1	143157645	rs71660198	Weak Transcription	"CEU,CHB,TSI"	3	"CEU,CHB,TSI"	3	C	A	6.13E-08
1	143157666	rs12062515	Weak Transcription	"ASW,CEU,CHB,ESN,GWD,LWK,TSI,YRI"	8	"ASW,CEU,CHB,ESN,GWD,LWK,TSI,YRI"	8	G	T	0
1	143181079	rs61788139	Quiescent/Low	"CEU,CHB,ESN,GWD,TSI,YRI"	6	"CHB,ESN"	2	G	A	4.09E-06
1	143181183	rs61788140	Quiescent/Low	"ASW,CEU,CHB,ESN,FIN,GWD,IBS,LWK,TSI,YRI"	10	"ASW,CEU,CHB,ESN,FIN,GWD,IBS,LWK,TSI,YRI"	10	G	T	0
1	143184980	rs372053295	Quiescent/Low	"ASW,ESN,GWD"	3	"ASW,ESN,GWD"	3	T	C	1.33E-15
1	143187438	rs61788681	Quiescent/Low	"CEU,CHB,ESN,FIN,LWK,YRI"	6	"CEU,ESN,LWK"	3	G	T	6.26E-08
1	143240702	rs12140690	Quiescent/Low	"ESN,LWK,YRI"	3	"ESN,LWK,YRI"	3	A	G	0
1	143240900	rs200998975	Quiescent/Low	LWK	1	LWK	1	C	T	3.91E-13
1	143270495	rs61787313	Quiescent/Low	"ASW,ESN,GWD,LWK"	4	"ASW,ESN,GWD,LWK"	4	A	G	0
1	143274193	rs71661924	Quiescent/Low	"ASW,CEU,CHB,GWD,IBS,TSI,YRI"	7	"CHB,IBS,TSI"	3	C	G	2.13E-10
1	143420120	rs77548532	Quiescent/Low	"ASW,CEU,FIN,IBS,LWK,TSI"	6	"CEU,IBS,TSI"	3	T	C	2.68E-11
1	143423685	rs74423479	Quiescent/Low	"ASW,CEU,CHB,ESN,IBS,LWK,TSI"	7	"ASW,CEU,CHB,ESN,IBS,LWK,TSI"	7	G	A	0
1	143498528	rs61800190	Quiescent/Low	"ASW,CEU,CHB,ESN,GWD,IBS,LWK,TSI,YRI"	9	"ASW,CEU,CHB,ESN,GWD,LWK,YRI"	7	A	C	0
1	143744714	rs587765680	Flanking Active TSS	"ESN,GWD"	2	ESN	1	A	C	1.03E-07
1	143744715	rs587642953	Flanking Active TSS	"ESN,GWD"	2	ESN	1	T	G	1.69E-08
1	143745587	rs61823134	Quiescent/Low	"CEU,ESN,LWK,TSI"	4	"CEU,ESN,LWK,TSI"	4	G	A	0
1	143913441	rs139984758	Flanking Active TSS	"ASW,ESN,GWD,LWK,YRI"	5	"ASW,ESN,GWD,LWK,YRI"	5	A	G	0
1	143913526	rs9286572	Flanking Active TSS	"ESN,YRI"	2	"ESN,YRI"	2	T	C	0
1	143913720	rs587608987	Flanking Active TSS	"ESN,GWD,LWK"	3	"ESN,GWD,LWK"	3	C	T	0
1	143953645	rs587621729	Weak Enhancer	"ASW,GWD"	2	"ASW,GWD"	2	A	G	2.70E-07
1	144009910	rs994945	Repressed Polycomb	"CEU,ESN,FIN,IBS,TSI"	5	"CEU,FIN"	2	A	T	1.73E-07
1	144015863	rs1476380	Strong Transcription	"CEU,CHB,ESN,GWD"	4	"CEU,CHB,ESN"	3	G	A	1.49E-06
1	144520021	rs28497058	Active TSS	"ASW,CEU,CHB,ESN,FIN,GWD,IBS,LWK,TSI,YRI"	10	"ASW,CEU,CHB,ESN,FIN,GWD,IBS,LWK,TSI,YRI"	10	G	C	0
1	144520156	rs28362065	Active TSS	"ASW,CEU,CHB,ESN,FIN,GWD,IBS,LWK,TSI,YRI"	10	"ASW,CEU,CHB,ESN,FIN,GWD,IBS,LWK,TSI,YRI"	10	C	A	0
1	144520242	rs587685061	Active TSS	"ASW,ESN,GWD,LWK,YRI"	5	"ESN,GWD,YRI"	3	G	C	2.70E-09
1	144521237	rs12405484	Active TSS	"ASW,CHB,FIN,LWK,TSI"	5	"CHB,FIN,LWK"	3	T	A	6.90E-10
1	144521361	rs377733217	Active TSS	"ASW,CEU,ESN,GWD,LWK,YRI"	6	"ASW,CEU,ESN,GWD,LWK,YRI"	6	C	T	0
1	144521393	rs74533823	Active TSS	"ASW,ESN,GWD,LWK,YRI"	5	"ASW,ESN,GWD,LWK,YRI"	5	G	A	0
1	144521394	rs76180008	Active TSS	"ASW,ESN,GWD,LWK,YRI"	5	"ASW,ESN,GWD,LWK,YRI"	5	C	A	0
1	144521492	rs1065561	Active TSS	"ASW,ESN,GWD,LWK,YRI"	5	"ASW,GWD,LWK,YRI"	4	G	T	1.55E-11
1	144529658	rs2055690	Repressed Polycomb	"ASW,CEU,CHB,FIN,GWD,LWK"	6	"CHB,FIN,GWD"	3	C	G	1.08E-08
1	144531160	rs587747101	Repressed Polycomb	"ASW,CHB,ESN,LWK,TSI,YRI"	6	"CHB,ESN,LWK,TSI,YRI"	5	C	G	1.02E-12
1	144533647	rs2940060	Active TSS	"GWD,YRI"	2	"GWD,YRI"	2	C	G	0
1	144533763	rs2938629	Active TSS	"ASW,ESN,GWD,IBS"	4	"ESN,GWD,IBS"	3	T	C	0
1	144573181	rs61803797	CTCF Only	"CEU,CHB,IBS,TSI"	4	"CEU,CHB,IBS"	3	G	A	8.91E-10
1	144593695	rs2938055	Active TSS	"ASW,CEU,CHB,FIN,TSI,YRI"	6	"CHB,FIN,TSI"	3	T	C	0
1	144593886	rs71527377	Active TSS	"CHB,ESN,FIN,IBS,TSI,YRI"	6	"CHB,ESN,IBS,TSI,YRI"	5	G	A	4.02E-11
1	144594087	rs1699851	Active TSS	"ASW,ESN,LWK"	3	ASW	1	G	A	2.84E-06
1	144598755	rs2660554	Strong Transcription	"ESN,FIN,IBS,YRI"	4	"ESN,FIN,YRI"	3	G	A	6.44E-10
1	144619483	rs4067648	Weak Transcription	"CEU,CHB,FIN,GWD,TSI"	5	"CEU,GWD"	2	C	A	1.68E-07
1	144838213	rs609745	Quiescent/Low	"ASW,ESN,FIN,GWD,LWK,YRI"	6	"ASW,ESN,GWD,LWK,YRI"	5	C	T	2.22E-16
1	144854597	rs3851873	Repressed Polycomb	"CEU,CHB,FIN,IBS,TSI"	5	"CEU,CHB,FIN,IBS,TSI"	5	C	T	0
1	144931581	rs782504328	Flanking Active TSS	"ASW,CHB,ESN,GWD,LWK,YRI"	6	"ASW,CHB,ESN,GWD,LWK,YRI"	6	C	G	1.83E-13
1	144931912	rs6676048	Active TSS	"ASW,ESN,GWD,LWK,YRI"	5	"ASW,ESN,GWD,LWK,YRI"	5	C	T	0
1	144932083	rs3010971	Active TSS	"ASW,ESN,LWK,YRI"	4	"ASW,ESN,LWK,YRI"	4	G	C	1.44E-10
1	144932113	rs192294389	Active TSS	"ESN,LWK"	2	"ESN,LWK"	2	A	C	1.02E-06
1	144932414	rs1570667	Active TSS	"ASW,CEU,CHB,FIN,GWD,IBS,TSI"	7	"CHB,FIN,GWD,IBS"	4	A	C	0
1	144932415	rs1570666	Active TSS	"ASW,CEU,CHB,FIN,GWD,IBS,TSI"	7	"ASW,CHB,FIN,GWD,IBS"	5	C	G	0
1	144993501	rs2489125	Repressed Polycomb	"ASW,CHB,ESN,FIN,TSI"	5	"ASW,CHB,ESN,FIN,TSI"	5	G	A	0
1	145016504	rs1663923	Repressed Polycomb	"ASW,CEU,CHB,ESN,GWD,IBS,LWK,YRI"	8	"CEU,ESN,IBS"	3	A	G	9.92E-12
1	145021034	rs674066	Repressed Polycomb	"CEU,FIN,GWD,IBS,LWK,YRI"	6	"CEU,FIN,YRI"	3	C	A	1.91E-10
1	145024213	rs10910700	Repressed Polycomb	"CEU,IBS,LWK"	3	"CEU,IBS"	2	C	A	5.53E-08
1	145030094	rs11803698	Bivalent Enhancer	"ASW,CEU,ESN,FIN,IBS"	5	"CEU,IBS"	2	G	A	2.79E-08
1	145030209	rs2477089	Repressed Polycomb	"ASW,CHB,GWD,TSI"	4	"ASW,CHB,TSI"	3	A	G	7.00E-07
1	145030226	rs11805591	Repressed Polycomb	"ASW,CEU,ESN,FIN,GWD,IBS,TSI,YRI"	8	"CEU,TSI"	2	A	T	3.00E-10
1	145034131	rs2799337	Repressed Polycomb	"ASW,CEU,ESN,GWD,IBS"	5	ASW	1	A	G	8.49E-08
1	145038954	rs10797616	Repressed Polycomb	"ASW,CHB,ESN,GWD,IBS,LWK,TSI"	7	"CHB,ESN,GWD"	3	G	T	1.47E-13
1	145039395	rs6699476	Bivalent Enhancer	"ASW,CEU,ESN,FIN,GWD,IBS,LWK,TSI,YRI"	9	"ASW,CEU,ESN,FIN,GWD,IBS,LWK,TSI,YRI"	9	C	G	0
1	145039523	rs1663879	Bivalent TSS	"ASW,CEU,CHB,ESN,FIN,GWD,IBS,LWK,TSI,YRI"	10	"ASW,CEU,CHB,GWD,IBS,LWK,TSI,YRI"	8	G	T	0
1	145039633	rs2762750	Bivalent TSS	"ASW,CEU,CHB,ESN,FIN,GWD,IBS,LWK,TSI,YRI"	10	"ASW,CEU,CHB,ESN,FIN,GWD,IBS,LWK,TSI,YRI"	10	C	T	0
1	145040296	rs10910713	Repressed Polycomb	"ASW,CEU,FIN,GWD,TSI,YRI"	6	"CEU,FIN"	2	G	T	1.38E-07
1	145041241	rs2762754	Repressed Polycomb	"ASW,CEU,CHB,ESN,FIN,IBS,LWK"	7	"CEU,ESN,IBS"	3	G	A	4.27E-11
1	145045002	rs6424323	Bivalent Enhancer	"ASW,CEU,FIN,LWK,TSI,YRI"	6	TSI	1	G	A	3.11E-06
1	145058635	rs3123384	CTCF Only	"ASW,CEU,GWD,IBS,LWK,YRI"	6	"ASW,CEU,IBS,LWK"	4	T	C	1.17E-10
1	145059152	rs60768688	CTCF Only	"ASW,CEU,CHB,ESN,FIN,GWD,IBS,LWK,TSI,YRI"	10	"ASW,CEU,CHB,ESN,GWD,IBS,LWK,TSI,YRI"	9	C	T	0
1	145059269	rs373525642	CTCF Only	"ASW,CEU,ESN,FIN,GWD,IBS,LWK,TSI,YRI"	9	"ASW,CEU,ESN,GWD,IBS,LWK,TSI,YRI"	8	C	G	0
1	145059569	rs76600642	CTCF Only	"ASW,ESN,GWD"	3	"ASW,ESN,GWD"	3	G	A	4.46E-07
1	145059919	rs522178	Repressed Polycomb	"ESN,FIN,TSI,YRI"	4	"ESN,TSI,YRI"	3	A	G	1.12E-07
1	145075315	rs920932	Repressed Polycomb	"ASW,CHB,ESN,FIN,IBS,LWK,TSI,YRI"	8	"ASW,IBS,TSI"	3	G	A	1.54E-12
1	145075903	rs2596336	Repressed Polycomb	"ASW,CEU,CHB,ESN,FIN,GWD,IBS,LWK,TSI"	9	"CEU,ESN,FIN,GWD,IBS,TSI"	6	C	T	0
1	145075923	rs6656135	Repressed Polycomb	"ASW,CEU,CHB,ESN,FIN,GWD,IBS,LWK,TSI,YRI"	10	"ASW,CEU,CHB,ESN,FIN,GWD,IBS,LWK,TSI,YRI"	10	C	T	0
1	145076041	rs1778767	Repressed Polycomb	"ASW,CHB,ESN,GWD,TSI,YRI"	6	"CHB,ESN,YRI"	3	C	T	8.10E-08
1	145092604	rs2794069	Repressed Polycomb	ASW	1	ASW	1	G	A	3.41E-07
1	145112285	rs139568698	Bivalent Enhancer	"CHB,ESN,FIN,IBS,LWK"	5	"CHB,ESN,FIN,IBS"	4	C	T	6.62E-13
1	145112288	rs151321719	Bivalent Enhancer	"CHB,FIN,IBS,LWK"	4	"CHB,FIN,IBS"	3	G	A	1.39E-08
1	145113602	rs2794027	Bivalent Enhancer	"CEU,CHB,FIN,GWD,LWK"	5	"FIN,GWD,LWK"	3	G	C	3.38E-06
1	145129441	rs1548339	Active Enhancer	"ASW,CEU,ESN,FIN,GWD,IBS,LWK,TSI"	8	"ASW,CEU,ESN,FIN,GWD,IBS,TSI"	7	T	C	0
1	145129884	rs139121087	Active Enhancer	"ASW,ESN,GWD,LWK,YRI"	5	"ASW,ESN,GWD,LWK,YRI"	5	C	T	0
1	145130022	rs868003	Acetylated Active Enhancer	"ASW,CEU,CHB,ESN,FIN,GWD,IBS,LWK,TSI,YRI"	10	"ASW,CEU,CHB,ESN,GWD,IBS,LWK,TSI,YRI"	9	G	A	0
1	145139661	rs1341427	Bivalent TSS	"ASW,CEU,ESN,FIN,GWD,IBS,LWK,TSI,YRI"	9	"ASW,CEU,ESN,FIN,IBS,TSI,YRI"	7	T	C	0
1	145209869	rs2603925	Bivalent TSS	"ASW,CEU,GWD,TSI"	4	"ASW,CEU,TSI"	3	A	C	7.32E-10
1	145209870	rs76440671	Bivalent TSS	"ASW,CEU,IBS,LWK,YRI"	5	"ASW,CEU,LWK"	3	G	A	3.19E-13
1	145302548	rs185101955	Weak Transcription	"ESN,FIN,GWD,IBS,TSI,YRI"	6	"ESN,GWD,TSI,YRI"	4	T	C	6.51E-11
1	145304180	rs71241904	Weak Transcription	"CEU,CHB,ESN,FIN,GWD,IBS,LWK,TSI,YRI"	9	"CHB,ESN,FIN,IBS,LWK,TSI"	6	G	T	0
1	145326106	rs79409680	Weak Transcription	"CEU,CHB,LWK"	3	"CEU,CHB,LWK"	3	T	A	0
1	145368664	rs201638494	Strong Transcription	"CEU,FIN,IBS"	3	"CEU,IBS"	2	T	G	1.67E-10
1	145378959	rs1041306922	Repressed Polycomb	"CEU,CHB,ESN,FIN,GWD,IBS,LWK,TSI"	8	"CEU,CHB,ESN,FIN,GWD,IBS,LWK,TSI"	8	T	C	0
1	145379032	rs994270916	Repressed Polycomb	"ASW,CEU,CHB,ESN,FIN,IBS,LWK,TSI,YRI"	9	"ASW,CEU,CHB,ESN,FIN,IBS,LWK"	7	G	A	0
1	145380697	rs913020777	Repressed Polycomb	"ASW,CHB,FIN"	3	"ASW,CHB,FIN"	3	T	C	9.71E-13
1	145382222	rs982581606	Flanking Active TSS	"ASW,CEU,ESN,IBS,TSI,YRI"	6	"ASW,CEU,ESN,IBS,YRI"	5	A	G	0
1	145382407	rs1029344982	Active TSS	"ASW,LWK"	2	"ASW,LWK"	2	A	G	6.08E-07
1	145390305	rs2992021	Weak Enhancer	"ASW,CHB,ESN,LWK,YRI"	5	"ASW,LWK"	2	T	C	1.35E-06
1	145396854	rs202148087	Active TSS	"CHB,GWD,IBS,LWK,TSI,YRI"	6	"CHB,LWK,TSI,YRI"	4	A	C	6.33E-14
1	145454716	rs10910818	Acetylated Active Enhancer	"ASW,ESN,GWD,LWK,YRI"	5	"ASW,ESN,GWD,LWK,YRI"	5	G	A	0
1	145573396	rs111675113	Quiescent/Low	"ESN,YRI"	2	"ESN,YRI"	2	G	A	0
1	145575240	rs6672707	Active TSS	"ASW,ESN,GWD,LWK,YRI"	5	"ASW,ESN,GWD,LWK,YRI"	5	G	C	0
1	145589798	rs16827075	Acetylated Active Enhancer	"ASW,ESN,GWD,YRI"	4	"ASW,ESN,GWD,YRI"	4	G	A	1.64E-10
1	145726727	rs900347	Weak Enhancer	"CHB,ESN,GWD"	3	"CHB,ESN,GWD"	3	A	G	9.05E-08
1	146216713	rs367616822	Quiescent/Low	"CEU,CHB,FIN,IBS,TSI"	5	"CEU,CHB,FIN,IBS,TSI"	5	C	T	0
1	146250905	rs587717447	Quiescent/Low	"ASW,CEU,ESN,FIN,GWD,LWK,TSI,YRI"	8	"ASW,CEU,FIN,GWD,LWK,TSI,YRI"	7	C	G	0
1	146471932	rs9326554	Quiescent/Low	"CEU,CHB,FIN,GWD,IBS,YRI"	6	"CHB,YRI"	2	G	C	1.12E-10
1	146475144	rs76558257	Repressed Polycomb	"CEU,CHB,IBS,TSI"	4	"CHB,TSI"	2	C	T	4.64E-06
1	146475223	rs4348774	CTCF Only	"CEU,FIN,GWD,IBS,YRI"	5	"FIN,GWD,IBS,YRI"	4	C	T	9.68E-08
1	146544600	rs551568	Bivalent TSS	"ASW,CHB,FIN,TSI"	4	"ASW,CHB,TSI"	3	A	G	1.47E-07
1	146544721	rs604716	Bivalent Enhancer	"ASW,CEU,CHB,ESN,FIN,GWD,IBS,LWK,TSI,YRI"	10	"ASW,CEU,CHB,ESN,FIN,IBS,LWK,TSI,YRI"	9	G	A	0
1	146556000	rs74604064	Bivalent TSS	"ASW,CHB,ESN,GWD,IBS,LWK,TSI,YRI"	8	"ASW,CHB,ESN,YRI"	4	C	T	3.66E-15
1	146556025	rs4950356	Bivalent TSS	"ASW,CEU,CHB,ESN,FIN,GWD,IBS,LWK,TSI,YRI"	10	"ASW,CEU,CHB,ESN,FIN,GWD,IBS,LWK,TSI,YRI"	10	G	A	0
1	146556146	rs4950357	Bivalent TSS	"ASW,CHB,ESN,FIN,LWK,TSI,YRI"	7	"CHB,FIN,LWK,TSI"	4	T	C	0
1	146569917	rs138600058	CTCF Only	"ESN,GWD,LWK"	3	"ESN,GWD"	2	T	C	5.95E-09
1	146580837	rs17160790	Repressed Polycomb	"ASW,CEU,ESN,GWD,IBS,LWK,TSI,YRI"	8	"ESN,GWD,IBS,LWK,YRI"	5	C	A	3.95E-11
1	146644199	rs115179956	Active TSS	"ASW,CEU,CHB,ESN,FIN,GWD,IBS,LWK,YRI"	9	"ASW,CHB,ESN,FIN,GWD,IBS,LWK,YRI"	8	C	A	0
1	146714281	rs1890041	Active TSS	"CEU,CHB,FIN,IBS,LWK"	5	"CEU,CHB,FIN,IBS"	4	C	G	5.54E-10
1	146714588	rs1890043	Active TSS	"CEU,CHB,FIN,YRI"	4	"CEU,CHB,FIN,YRI"	4	C	T	2.05E-11
1	146717505	rs4950391	Flanking Active TSS	"CEU,CHB,ESN,IBS,LWK,TSI"	6	TSI	1	G	A	6.78E-08
1	146717564	rs11239953	Flanking Active TSS	"CHB,ESN,FIN,GWD"	4	"CHB,ESN"	2	C	T	3.76E-07
1	147071283	rs201159735	Bivalent TSS	"ASW,ESN,GWD,LWK,YRI"	5	"ASW,ESN,GWD,LWK,YRI"	5	G	C	0
1	147071290	rs35428984	Bivalent TSS	"ASW,ESN,GWD,LWK,YRI"	5	"ASW,ESN,GWD,LWK,YRI"	5	G	C	0
1	147071308	rs11240092	Bivalent TSS	"ASW,ESN,GWD,LWK,YRI"	5	"ASW,ESN,LWK"	3	G	A	1.34E-11
1	147243538	rs79916714	Repressed Polycomb	"ASW,ESN,GWD,YRI"	4	"ASW,ESN,GWD,YRI"	4	T	C	0
1	147362504	rs9438042	CTCF Only	"ASW,ESN,GWD,LWK,YRI"	5	"ASW,ESN,GWD,YRI"	4	C	A	9.65E-10
1	147400513	rs9438051	Active TSS	"CHB,ESN,GWD,LWK,YRI"	5	"CHB,ESN,GWD,LWK,YRI"	5	C	T	4.44E-16
1	147551484	rs61811331	Quiescent/Low	"ASW,ESN,GWD,TSI,YRI"	5	"ASW,ESN,GWD,TSI,YRI"	5	G	A	1.15E-14
1	147551848	rs61811987	Quiescent/Low	"ASW,CHB,ESN,YRI"	4	"ASW,ESN,YRI"	3	C	T	2.32E-07
1	147735799	rs73000953	Bivalent TSS	"CEU,ESN,LWK,TSI,YRI"	5	TSI	1	G	A	3.59E-06
1	147735846	rs77112434	Bivalent TSS	"ASW,CEU,ESN,FIN,GWD,IBS,LWK,TSI,YRI"	9	"ASW,CEU,ESN,IBS,TSI,YRI"	6	C	T	0
1	147736597	rs587773684	Bivalent TSS	GWD	1	GWD	1	C	T	2.34E-09
1	147774871	rs587739022	Quiescent/Low	"ASW,CEU,CHB,ESN,FIN,GWD,IBS,LWK,TSI,YRI"	10	"ASW,CEU,CHB,ESN,FIN,GWD,IBS,LWK,TSI,YRI"	10	T	G	0
1	147775413	rs9441443	Bivalent TSS	"ASW,ESN,GWD,LWK,YRI"	5	"ASW,ESN,GWD,LWK,YRI"	5	C	A	0
1	147775497	rs55754683	Bivalent TSS	"ASW,CEU,CHB,ESN,FIN,GWD,IBS,LWK,YRI"	9	"ASW,CHB,ESN,FIN,GWD,IBS,LWK,YRI"	8	G	A	0
1	147775543	rs3009402	Bivalent TSS	"ASW,ESN,GWD,YRI"	4	"ASW,ESN,GWD,YRI"	4	G	A	4.93E-12
1	147806980	rs2999608	Bivalent TSS	"ASW,ESN,YRI"	3	"ASW,YRI"	2	T	C	3.66E-06
1	147807093	rs74124132	Bivalent TSS	"ASW,ESN,GWD,LWK"	4	"ESN,LWK"	2	C	T	1.66E-06
1	147807110	rs539114	Bivalent TSS	"ASW,CEU,CHB,ESN,FIN,GWD,IBS,LWK,TSI,YRI"	10	"ASW,CEU,CHB,ESN,FIN,GWD,IBS,LWK,TSI,YRI"	10	A	T	0
1	147825732	rs55886213	Repressed Polycomb	"ASW,CEU,ESN,FIN,GWD,IBS,LWK,TSI,YRI"	9	"CEU,ESN,FIN,GWD,LWK,YRI"	6	C	G	0
1	147825763	rs2999618	Repressed Polycomb	"CEU,FIN,GWD,IBS,TSI,YRI"	6	"CEU,FIN"	2	G	A	3.40E-09
1	147825765	rs2999619	Repressed Polycomb	"ASW,CEU,ESN,FIN,GWD,IBS,TSI,YRI"	8	"CEU,ESN,FIN,GWD,YRI"	5	G	A	1.70E-14
1	147993905	rs2725995	Active TSS	"ASW,CHB,ESN,GWD,LWK,TSI,YRI"	7	"ASW,ESN,GWD,LWK,TSI,YRI"	6	C	T	0
1	147994145	rs61812820	Active TSS	"ASW,CEU,CHB,FIN,IBS,TSI"	6	"ASW,CEU,CHB,FIN,IBS,TSI"	6	C	T	0
1	147994268	rs2743793	Flanking Active TSS	"ASW,CEU,ESN,FIN,GWD,IBS,LWK,YRI"	8	"ASW,CEU,ESN,FIN,GWD,IBS,LWK,YRI"	8	C	T	0
1	147995037	rs139702209	Flanking Active TSS	"ESN,FIN,GWD,LWK,YRI"	5	"GWD,LWK"	2	C	A	1.07E-11
1	148000258	rs12562724	Flanking Active TSS	"ASW,CHB,ESN,GWD,LWK,YRI"	6	"ASW,CHB"	2	T	G	1.49E-09
1	148000318	rs12562126	Flanking Active TSS	"ASW,CHB,ESN,LWK"	4	"CHB,LWK"	2	NA	NA	1.38E-10
1	148000596	rs10458623	Active TSS	"ASW,CEU,CHB,ESN,GWD,IBS,LWK,TSI,YRI"	9	"ASW,CEU,CHB,ESN,GWD,IBS,LWK,TSI,YRI"	9	C	G	0
1	148000637	rs61810180	Bivalent TSS	"ASW,CEU,CHB,IBS,TSI"	5	"ASW,CEU,CHB,IBS,TSI"	5	T	C	0
1	148000717	rs6679285	Bivalent TSS	"ASW,CEU,CHB,ESN,FIN,GWD,IBS,LWK,TSI,YRI"	10	"ASW,CEU,CHB,ESN,FIN,GWD,IBS,LWK,TSI,YRI"	10	C	T	0
1	148000721	rs112146132	Bivalent TSS	"CEU,CHB,FIN,GWD"	4	"CEU,CHB,FIN,GWD"	4	NA	NA	1.31E-08
1	148000850	rs375459576	Bivalent TSS	"ASW,CEU,CHB,ESN,FIN,GWD,LWK,YRI"	8	"ASW,CEU,CHB,ESN,GWD,LWK,YRI"	7	A	G	0
1	148004567	rs79517418	CTCF Only	"IBS,LWK"	2	"IBS,LWK"	2	A	C	1.59E-09
1	148004568	rs78765201	CTCF Only	"IBS,LWK"	2	"IBS,LWK"	2	A	C	2.61E-10
1	148008698	rs372998342	Quiescent/Low	CHB	1	CHB	1	C	T	1.11E-16
1	148023509	rs11485976	Weak Transcription	"CEU,CHB,GWD,IBS,LWK,YRI"	6	"CHB,LWK"	2	G	A	2.63E-08
1	148176412	rs190027489	Active TSS	"ASW,ESN,GWD,YRI"	4	"ASW,GWD,YRI"	3	A	G	1.73E-10
1	148241462	rs587689334	Active TSS	"ASW,CEU,CHB,ESN,FIN,GWD,IBS,LWK,TSI,YRI"	10	"CHB,ESN,GWD,IBS,LWK,TSI,YRI"	7	C	T	0
1	148241497	rs112676235	Active TSS	"ASW,CEU,CHB,ESN,FIN,GWD,IBS,LWK,TSI,YRI"	10	"ASW,CEU,CHB,ESN,FIN,GWD,IBS,LWK,TSI,YRI"	10	C	T	0
1	148241540	rs200090571	Active TSS	"ASW,ESN,GWD,IBS,LWK,YRI"	6	"GWD,IBS,LWK,YRI"	4	G	A	3.89E-13
1	148241553	rs587663752	Active TSS	"CEU,ESN,FIN,GWD,IBS,LWK,YRI"	7	"CEU,FIN,GWD,IBS,LWK,YRI"	6	C	T	4.22E-15
1	148241584	rs368561300	Active TSS	"CEU,CHB,FIN,GWD,IBS,LWK,YRI"	7	"CEU,CHB,FIN,IBS,YRI"	5	G	C	0
1	148241603	rs587623347	Active TSS	"CEU,CHB,FIN,GWD,IBS,YRI"	6	"CEU,CHB,FIN,IBS"	4	A	G	6.28E-14
1	148241607	rs139574770	Active TSS	"CEU,CHB,FIN,GWD,IBS,YRI"	6	"CEU,CHB,FIN,IBS"	4	A	G	2.71E-13
1	148241608	rs587652451	Active TSS	"CEU,CHB,FIN,IBS,LWK,YRI"	6	"CEU,IBS"	2	A	G	4.02E-10
1	148241611	rs144302261	Active TSS	"CEU,CHB,FIN,GWD,IBS,YRI"	6	"CEU,CHB,IBS"	3	A	G	4.19E-10
1	148241636	rs2960285	Active TSS	"CEU,CHB,FIN,IBS,YRI"	5	"CEU,IBS"	2	C	T	1.35E-06
1	148241668	rs150199985	Active TSS	"ESN,GWD,LWK"	3	"ESN,GWD,LWK"	3	T	C	4.88E-09
1	148241777	rs587618308	Active TSS	"ASW,CEU,CHB,ESN,FIN,GWD,IBS,LWK,TSI,YRI"	10	"ASW,CEU,CHB,ESN,FIN,GWD,IBS,LWK,TSI,YRI"	10	G	C	0
1	148241784	rs587748475	Active TSS	"ASW,CEU,ESN,FIN,GWD,IBS,LWK,TSI"	8	"ASW,CEU,ESN,FIN,GWD,IBS,LWK,TSI"	8	T	C	0
1	148241794	rs138831995	Active TSS	"ASW,CHB,ESN,FIN,GWD,IBS,LWK"	7	"ASW,CHB,ESN,FIN,GWD,IBS,LWK"	7	A	G	0
1	148536816	rs6667521	Repressed Polycomb	"ASW,CEU,CHB,IBS,LWK"	5	"ASW,CEU,CHB,IBS,LWK"	5	G	A	0
1	148556048	rs192449674	Active TSS	"ASW,CEU,CHB,ESN,GWD,LWK,YRI"	7	"ASW,ESN,GWD,LWK,YRI"	5	G	A	0
1	148556057	rs587745173	Active TSS	"ESN,GWD,LWK"	3	"ESN,GWD,LWK"	3	A	G	7.29E-11
1	148556798	rs113694494	Active TSS	"ASW,ESN,GWD,LWK,YRI"	5	"ASW,ESN,GWD,LWK,YRI"	5	C	T	9.62E-12
1	148604961	rs188509450	Active TSS	"ASW,CEU,ESN,GWD,IBS,LWK,TSI,YRI"	8	"ASW,CEU,ESN,GWD,IBS,LWK,TSI,YRI"	8	C	T	0
1	148605005	rs587711717	Active TSS	"CEU,ESN,GWD,IBS,LWK,YRI"	6	"CEU,ESN,GWD,IBS,LWK,YRI"	6	T	C	0
1	148605361	rs587668180	Flanking Active TSS	"ASW,ESN,GWD,LWK"	4	"ASW,ESN,GWD,LWK"	4	C	A	7.67E-11
1	148854437	rs2907981	Bivalent TSS	"ASW,CEU,CHB,ESN,FIN,GWD,IBS,LWK,TSI,YRI"	10	"CEU,CHB,GWD,IBS,LWK,TSI,YRI"	7	C	T	0
1	148854502	rs2907980	Bivalent TSS	"ASW,CEU,ESN,GWD,IBS,LWK,YRI"	7	"ASW,CEU,GWD,IBS,LWK,YRI"	6	C	T	0
1	148901853	rs4319386	Repressed Polycomb	"CEU,IBS,TSI,YRI"	4	"CEU,IBS,YRI"	3	G	A	4.20E-07
1	148902590	rs4004748	Repressed Polycomb	"CEU,CHB,FIN,GWD,LWK,TSI"	6	"FIN,GWD,LWK"	3	A	G	6.06E-08
1	148902591	rs3970035	Repressed Polycomb	"CHB,FIN,GWD,LWK,TSI"	5	"FIN,GWD,LWK"	3	C	G	5.24E-08
1	149031906	rs9729135	Quiescent/Low	"ASW,CEU,CHB,LWK,YRI"	5	"CEU,CHB"	2	G	C	4.40E-06
1	149204414	rs61787847	CTCF Only	"ASW,CHB,ESN,GWD,LWK,TSI,YRI"	7	"ASW,CHB,ESN,GWD,LWK,TSI,YRI"	7	C	T	0
1	149204484	rs74124178	CTCF Only	"ASW,CHB,ESN,GWD,IBS,LWK,TSI,YRI"	8	"ASW,CHB,ESN,GWD,IBS,LWK,TSI,YRI"	8	G	A	0
1	149204488	rs74124179	CTCF Only	"ASW,CHB,ESN,GWD,IBS,LWK,TSI,YRI"	8	"ASW,CHB,ESN,GWD,IBS,LWK,TSI,YRI"	8	G	C	0
1	149204495	rs73009005	CTCF Only	"ASW,CHB,ESN,GWD,IBS,LWK,TSI,YRI"	8	"ASW,CHB,ESN,GWD,IBS,LWK,TSI,YRI"	8	A	G	0
1	149204684	rs370292151	CTCF Only	"ASW,CEU,CHB,ESN,FIN,GWD,TSI,YRI"	8	"ASW,CEU,FIN,TSI"	4	G	A	3.33E-16
1	149204688	rs75717727	CTCF Only	"ASW,CEU,CHB,ESN,FIN,GWD,LWK,TSI,YRI"	9	"CEU,ESN,FIN,GWD,TSI,YRI"	6	A	G	0
1	149204733	rs74124183	CTCF Only	"CEU,ESN,GWD,IBS,TSI"	5	"CEU,GWD,TSI"	3	T	C	2.60E-07
1	149204777	rs374452946	CTCF Only	"CEU,ESN,LWK,TSI"	4	"CEU,LWK,TSI"	3	A	G	1.34E-08
1	149204780	rs371588873	CTCF Only	"ASW,CEU,LWK,TSI"	4	"LWK,TSI"	2	A	C	3.31E-06
1	149205895	rs74124198	Quiescent/Low	"CEU,CHB,ESN,FIN,GWD,IBS,YRI"	7	"CHB,ESN,GWD,IBS,YRI"	5	A	G	8.44E-13
1	149205898	rs75000923	Quiescent/Low	"CHB,FIN,GWD,IBS,YRI"	5	"CHB,GWD,IBS,YRI"	4	G	A	7.50E-10
1	149205972	rs115401724	Quiescent/Low	"CEU,CHB,FIN,GWD,LWK"	5	"CEU,CHB,GWD,LWK"	4	C	T	9.70E-10
1	149205973	rs76850248	Quiescent/Low	"CEU,CHB,FIN,GWD,LWK"	5	"CEU,CHB,GWD,LWK"	4	A	G	3.44E-10
1	149205981	rs78452888	Quiescent/Low	"CEU,CHB,ESN,FIN,GWD,LWK"	6	"CEU,CHB,GWD,LWK"	4	C	G	6.69E-11
1	149205985	rs74124201	Quiescent/Low	"CEU,CHB,ESN,FIN,GWD,LWK"	6	"CEU,CHB,GWD,LWK"	4	G	C	6.85E-11
1	149211625	rs75877895	Repressed Polycomb	"CEU,FIN"	2	"CEU,FIN"	2	C	T	0
1	149211630	rs76693433	Repressed Polycomb	"ASW,CEU,FIN,GWD"	4	"ASW,CEU,FIN,GWD"	4	G	A	0
1	149223651	rs3881950	Acetylated Active Enhancer	"ASW,ESN,GWD,LWK,TSI,YRI"	6	"ASW,ESN,GWD,LWK,TSI,YRI"	6	C	G	0
1	149223724	rs587643831	Acetylated Active Enhancer	"ASW,ESN,GWD,LWK,YRI"	5	"ASW,ESN,GWD,LWK,YRI"	5	A	T	0
1	149224225	rs828492	Flanking Active TSS	"ASW,ESN,FIN,GWD,IBS,LWK,TSI,YRI"	8	"ESN,FIN,GWD,IBS,LWK,TSI,YRI"	7	C	A	0
1	149224310	rs4081325	Flanking Active TSS	ASW	1	ASW	1	C	A	0
1	149224410	rs7551713	Active TSS	"ASW,CEU,CHB,ESN,FIN,GWD,IBS,LWK,TSI,YRI"	10	"ASW,CEU,CHB,ESN,FIN,GWD,IBS,LWK,TSI,YRI"	10	A	C	0
1	149224565	rs1707007	Active TSS	"ASW,CEU,CHB,ESN,FIN,GWD,IBS,LWK,TSI,YRI"	10	"ASW,CEU,CHB,ESN,GWD,IBS,LWK,TSI,YRI"	9	C	T	0
1	149224610	rs587680593	Flanking Active TSS	"ASW,ESN,LWK,YRI"	4	"ESN,LWK,YRI"	3	G	A	5.55E-07
1	149224663	rs3120750	Flanking Active TSS	"ASW,CEU,ESN,GWD,IBS,LWK,YRI"	7	"ASW,ESN,GWD,IBS,LWK,YRI"	6	G	C	0
1	149225671	rs1766442	Quiescent/Low	"ASW,CEU,CHB,ESN,FIN,GWD,IBS,LWK,TSI,YRI"	10	"ASW,CEU,CHB,ESN,FIN,GWD,IBS,LWK,TSI,YRI"	10	C	G	0
1	149225725	rs2319734	Quiescent/Low	"ASW,CEU,CHB,ESN,FIN,IBS,LWK,TSI"	8	"ASW,CEU,CHB,ESN,FIN,IBS,LWK,TSI"	8	C	A	0
1	149290301	rs828283	Quiescent/Low	"CEU,CHB,ESN,FIN,GWD,IBS,LWK,TSI,YRI"	9	"CEU,CHB,FIN,GWD,IBS,LWK,TSI,YRI"	8	C	T	0
1	149294658	rs2485873	Flanking Active TSS	"ASW,CEU,CHB,ESN,FIN,GWD,IBS,LWK,TSI,YRI"	10	"ASW,CEU,CHB,ESN,FIN,GWD,IBS,LWK,TSI,YRI"	10	A	G	0
1	149294693	rs7543398	Flanking Active TSS	"ASW,CEU,CHB,ESN,FIN,GWD,IBS,LWK,TSI,YRI"	10	"ASW,CEU,CHB,ESN,FIN,GWD,IBS,LWK,TSI,YRI"	10	C	G	0
1	149294764	rs7514503	Flanking Active TSS	"ASW,CEU,CHB,ESN,FIN,GWD,IBS,LWK,TSI,YRI"	10	"ASW,CEU,CHB,ESN,FIN,GWD,IBS,LWK,TSI,YRI"	10	C	T	0
1	149298644	rs2319766	Flanking Active TSS	"CHB,ESN,FIN,GWD,IBS,LWK,TSI,YRI"	8	"CHB,ESN,IBS,YRI"	4	G	A	1.96E-13
1	149298844	rs12026390	Bivalent TSS	"CHB,YRI"	2	CHB	1	NA	NA	2.89E-06
1	149514065	rs79628245	Flanking Active TSS	"ASW,CEU,CHB,ESN,FIN,GWD,IBS,LWK,TSI,YRI"	10	"ASW,CEU,CHB,ESN,FIN,GWD,IBS,LWK,TSI,YRI"	10	T	C	0
1	149514186	rs191221139	Flanking Active TSS	"ASW,ESN,GWD,LWK,YRI"	5	"ASW,ESN,GWD,LWK,YRI"	5	T	C	4.80E-14
1	149576435	rs587690767	Flanking Active TSS	"ASW,CEU,CHB,FIN,GWD,IBS,TSI,YRI"	8	"ASW,CEU,CHB,FIN,IBS,TSI,YRI"	7	C	T	0
1	149602810	rs61808163	Weak Enhancer	"ASW,ESN,GWD,LWK,YRI"	5	"ASW,ESN,GWD,LWK,YRI"	5	C	T	0
1	149605560	rs571244	Flanking Active TSS	"CHB,FIN,GWD,IBS,LWK,TSI,YRI"	7	"CHB,IBS,LWK,TSI"	4	A	G	6.66E-16
1	149605913	rs587667936	Flanking Active TSS	"CEU,FIN,GWD,IBS,LWK,TSI,YRI"	7	"CEU,FIN,GWD,IBS,TSI,YRI"	6	G	A	0
1	149605927		Flanking Active TSS	"CEU,CHB,FIN,IBS,TSI"	5	"CEU,CHB,FIN,IBS,TSI"	5	A	G	2.66E-15
1	149605928		Flanking Active TSS	"CEU,CHB,FIN,GWD,IBS,TSI,YRI"	7	"CEU,CHB,FIN,GWD,IBS,TSI,YRI"	7	A	G	0
1	149606032	rs3863673	Quiescent/Low	"ASW,CEU,ESN,FIN,IBS,LWK"	6	"ASW,CEU,ESN"	3	C	T	7.79E-09
1	149606033	rs879967705	Quiescent/Low	"ASW,CEU,CHB,ESN,FIN,IBS,LWK"	7	"ASW,ESN"	2	C	G	4.41E-09
1	149680227	rs3853576	CTCF Only	"ASW,CHB,ESN,GWD,LWK,YRI"	6	"ASW,CHB,LWK"	3	G	A	7.74E-10
1	149680262	rs3853577	CTCF Only	"CEU,CHB,ESN,FIN,GWD,IBS,LWK,TSI,YRI"	9	"CEU,CHB,ESN,FIN,IBS,LWK,TSI"	7	A	G	0
1	149711815	rs2790977	Flanking Active TSS	"ASW,CEU,CHB,ESN,FIN,GWD,IBS,LWK,TSI,YRI"	10	"ASW,CEU,CHB,ESN,FIN,GWD,IBS,LWK,TSI,YRI"	10	G	A	0
1	149711998	rs201891066	Flanking Active TSS	"CEU,CHB,FIN,IBS,TSI"	5	"CEU,CHB,FIN,IBS,TSI"	5	G	A	3.44E-15
1	149825245	rs587761942	Quiescent/Low	"ASW,CEU"	2	"ASW,CEU"	2	C	A	0
1	149970096	rs12077623	Acetylated Active Enhancer	"ESN,GWD,IBS,LWK,TSI,YRI"	6	"GWD,LWK,YRI"	3	C	G	1.05E-12
1	149972358	rs12082689	Weak Enhancer (Genic)	"CEU,CHB,FIN,GWD,IBS,TSI"	6	"CEU,CHB,FIN,GWD,IBS,TSI"	6	G	A	0
1	150039678	rs2027349	Active TSS	"ASW,ESN,GWD,LWK,YRI"	5	"ASW,ESN,GWD,LWK,YRI"	5	G	A	0
1	150153936	rs75046075	Quiescent/Low	"ASW,GWD,LWK"	3	"ASW,GWD,LWK"	3	G	A	0
1	150254920	rs587697162	Bivalent TSS	"ASW,CEU,ESN,FIN,GWD,IBS,LWK,YRI"	8	"ASW,CEU,GWD,IBS,LWK"	5	A	G	8.84E-13
1	150459715	rs34001546	Active TSS	"ASW,ESN,FIN,GWD,IBS,LWK,TSI,YRI"	8	"ASW,ESN,GWD,IBS,LWK,YRI"	6	T	C	0
1	150459816	rs587611228	Active TSS	"ASW,CEU,CHB,FIN,IBS,YRI"	6	"ASW,CEU,CHB,FIN,IBS,YRI"	6	C	G	0
1	150459817	rs587639300	Active TSS	"CEU,CHB,IBS,LWK,TSI"	5	"CEU,CHB,IBS,LWK,TSI"	5	T	G	0
1	150539867	rs932054	Active TSS	"ESN,GWD,IBS,LWK,TSI"	5	"ESN,IBS,LWK,TSI"	4	C	G	1.63E-07
1	150552330	rs3738484	Active TSS	"ASW,CHB,IBS,LWK"	4	CHB	1	G	T	3.11E-07
1	150552392	rs3738485	Active TSS	"ESN,GWD,IBS,LWK,TSI,YRI"	6	"ESN,GWD,IBS,LWK,YRI"	5	G	C	2.22E-16
1	150586316	rs115282751	Active Enhancer	"CEU,CHB,FIN,IBS,TSI"	5	"CEU,CHB,FIN,IBS,TSI"	5	A	G	0
1	150738197	rs1136774	Active TSS	"CHB,ESN,FIN,IBS,LWK,TSI"	6	"ESN,FIN,LWK"	3	C	T	1.19E-07
1	150740358	rs11204724	Weak Enhancer	"ASW,ESN,FIN,IBS,LWK,YRI"	6	"FIN,LWK,YRI"	3	A	G	4.66E-15
1	150743492	rs11204726	Weak Enhancer	"ASW,CEU,FIN,GWD,IBS,LWK,TSI,YRI"	8	"ASW,CEU,GWD,IBS,LWK,YRI"	6	C	T	0
1	150848977	rs10305650	Active TSS	"ASW,ESN,GWD,LWK,YRI"	5	"ASW,ESN,GWD,LWK,YRI"	5	G	A	0
1	150897677	rs72704682	Quiescent/Low	"CEU,ESN,GWD,IBS,TSI,YRI"	6	"CEU,ESN,GWD,TSI"	4	A	T	8.30E-11
1	150897687	rs72704685	Quiescent/Low	"CEU,ESN,GWD,LWK,TSI"	5	"CEU,TSI"	2	C	G	4.87E-08
1	150960928	rs12033744	Quiescent/Low	"ASW,CEU,ESN,GWD,IBS"	5	"ASW,CEU,GWD,IBS"	4	A	G	1.20E-09
1	151006539	rs3738476	Weak Transcription	"CEU,CHB,GWD,YRI"	4	"CEU,CHB,GWD,YRI"	4	A	C	3.16E-10
1	151103992	rs11586654	Flanking Active TSS	"CEU,FIN,IBS,TSI"	4	"CEU,FIN,IBS,TSI"	4	G	C	5.03E-07
1	151172899	rs184406507	Active TSS	LWK	1	LWK	1	C	G	2.50E-08
1	151249872	rs76534601	Active Enhancer	"ASW,ESN,GWD,LWK,YRI"	5	"ASW,ESN,GWD,LWK,YRI"	5	T	A	5.41E-08
1	151253900	rs587635931	Active TSS	"ESN,LWK,YRI"	3	"ESN,LWK,YRI"	3	A	C	0
1	151284629	rs75834915	Strong Transcription	"ASW,ESN,GWD,LWK,YRI"	5	"ASW,ESN,GWD,LWK,YRI"	5	A	C	0
1	151371690	rs61818039	Active TSS	"ASW,ESN,LWK,YRI"	4	"ASW,ESN,YRI"	3	C	T	3.49E-07
1	151372135	rs572823229	Active TSS	"CEU,FIN,IBS,TSI,YRI"	5	"CEU,FIN,IBS,TSI"	4	T	C	1.54E-14
1	151483892	rs7516311	Bivalent TSS	"ASW,GWD,LWK,YRI"	4	"ASW,GWD,LWK,YRI"	4	G	A	0
1	151512802	rs16833376	Flanking Active TSS	"CEU,CHB,ESN,GWD,IBS"	5	"CEU,IBS"	2	G	T	4.23E-06
1	151584478	rs73000031	Active TSS	"ASW,ESN,LWK,YRI"	4	"ASW,ESN,LWK"	3	C	T	8.20E-09
1	151694241	rs1879533	Bivalent TSS	"ASW,CEU,CHB,FIN,GWD,IBS,LWK,TSI,YRI"	9	"ASW,CEU,CHB,FIN,GWD,IBS,LWK,TSI,YRI"	9	T	C	0
1	151913885	rs200020938	Repressed Polycomb	"CEU,CHB,ESN,FIN,IBS,LWK,TSI,YRI"	8	"CEU,CHB,FIN,IBS,TSI,YRI"	6	C	T	0
1	152432645	rs376285543	Active TSS	"ASW,ESN,GWD,LWK,YRI"	5	"ESN,GWD,LWK,YRI"	4	C	T	8.05E-13
1	152432904	rs16834090	Flanking Active TSS	"ASW,CHB,LWK,TSI"	4	"ASW,LWK,TSI"	3	A	G	1.31E-09
1	152467751	rs12123907	CTCF Only	"ASW,CEU,CHB,FIN,IBS,TSI"	6	"CHB,FIN,IBS,TSI"	4	G	A	2.88E-14
1	152626532	rs34565481	CTCF Only	"CEU,FIN,IBS,TSI"	4	"CEU,FIN,IBS,TSI"	4	T	C	3.90E-12
1	152626538	rs67502390	CTCF Only	"CEU,FIN,IBS,TSI"	4	"CEU,IBS,TSI"	3	T	C	1.61E-11
1	152758656	rs41268482	Repressed Polycomb	"CEU,CHB,LWK,TSI"	4	"CEU,LWK"	2	A	C	1.22E-09
1	152842406	rs11205127	CTCF Only	"ESN,GWD,LWK,YRI"	4	"ESN,GWD,LWK,YRI"	4	T	C	7.89E-08
1	152842491	rs12026193	CTCF Only	"ASW,CHB,ESN,GWD,LWK,YRI"	6	"ASW,CHB,ESN,GWD,LWK,YRI"	6	C	A	0
1	152853467	rs4845493	Active Enhancer	"ASW,CEU,CHB,ESN,FIN,GWD,IBS,LWK,TSI,YRI"	10	"ASW,CEU,CHB,ESN,FIN,GWD,IBS,LWK,TSI,YRI"	10	C	G	0
1	152890470	rs11586313	CTCF Only	"ASW,FIN,GWD,YRI"	4	"ASW,FIN,GWD,YRI"	4	G	A	1.44E-12
1	153233701	rs1143390	Bivalent TSS	"CEU,CHB,FIN,GWD,IBS"	5	FIN	1	C	A	3.80E-06
1	153234295	rs12043009	Bivalent TSS	"ASW,CEU,ESN,FIN,GWD,IBS,LWK,TSI,YRI"	9	"ASW,CEU,ESN,FIN,GWD,IBS,LWK,TSI,YRI"	9	A	G	0
1	153463448	rs1409368	Repressed Polycomb	"ASW,ESN,LWK,YRI"	4	"ASW,ESN,LWK,YRI"	4	C	T	0
1	153463451	rs1409367	Repressed Polycomb	"ASW,ESN,GWD,LWK,YRI"	5	"ASW,ESN,GWD,LWK,YRI"	5	C	T	0
1	153467721	rs73020461	CTCF Only	"ESN,GWD,LWK,YRI"	4	"ESN,GWD"	2	C	T	1.38E-07
1	153507959	rs659403	Flanking Active TSS	"ASW,ESN,GWD,LWK,YRI"	5	"ASW,GWD,LWK,YRI"	4	C	G	1.22E-12
1	153540416	rs78829304	Quiescent/Low	"ASW,ESN,GWD,LWK,YRI"	5	"ASW,ESN,GWD,LWK,YRI"	5	T	C	0
1	153590254	rs9330298	CTCF Only	"ASW,CEU,FIN,GWD,IBS,LWK,TSI"	7	"ASW,CEU,FIN,GWD,IBS,TSI"	6	C	A	0
1	153600124	rs999418	Weak Enhancer	"ASW,ESN,FIN,GWD,IBS,LWK,TSI"	7	"FIN,GWD,IBS,TSI"	4	T	C	0
1	153606387	rs1888115	Active TSS	"GWD,LWK,YRI"	3	"GWD,LWK,YRI"	3	G	A	2.04E-10
1	153631071	rs3806234	Active TSS	"ASW,GWD,IBS,LWK,TSI"	5	"ASW,GWD,LWK,TSI"	4	A	G	1.22E-08
1	153756083	rs6665637	Active TSS	"ESN,FIN,GWD,IBS,LWK,TSI"	6	"FIN,GWD,IBS,LWK"	4	G	A	4.10E-12
1	153777669	rs4451582	Acetylated Active Enhancer	"ASW,ESN,FIN,LWK,TSI,YRI"	6	"ASW,ESN,LWK,YRI"	4	G	T	4.89E-08
1	153777848	rs1139620	Active Enhancer	"ASW,CHB,ESN,FIN,GWD,LWK,TSI,YRI"	8	"ASW,CHB,ESN,FIN,LWK"	5	C	T	2.33E-15
1	153814543	rs4581307	Acetylated Active Enhancer	"CHB,FIN,LWK,TSI"	4	"FIN,LWK,TSI"	3	G	A	1.81E-08
1	153860241	rs12142733	Active Enhancer (Genic)	"ASW,FIN,LWK,YRI"	4	"ASW,FIN,YRI"	3	C	T	2.32E-09
1	153860305	rs11586830	Active Enhancer (Genic)	"ASW,CEU,CHB,ESN,FIN,IBS,LWK,TSI"	8	"FIN,IBS,TSI"	3	G	A	1.11E-16
1	153900980	rs10127484	Active Enhancer	"CEU,IBS,LWK"	3	"CEU,IBS,LWK"	3	A	G	4.48E-12
1	154056834	rs72694300	Weak Enhancer	"CEU,CHB,ESN,FIN,IBS,TSI"	6	"CHB,ESN,FIN,IBS,TSI"	5	A	T	2.58E-14
1	154121510	rs60633748	Active Enhancer	"CEU,CHB,FIN,IBS,TSI"	5	"CEU,CHB,FIN,TSI"	4	C	T	1.11E-16
1	154192597	rs59310765	Active TSS	"ASW,ESN,GWD,LWK,YRI"	5	"ASW,ESN,GWD,LWK,YRI"	5	C	T	2.69E-12
1	154301246	rs1194611	Flanking Active TSS	"IBS,LWK,YRI"	3	LWK	1	A	C	3.29E-06
1	154301261	rs141140594	Flanking Active TSS	"GWD,YRI"	2	GWD	1	A	C	3.34E-06
1	154321084	rs2297606	Strong Transcription	"ASW,CEU,ESN,FIN,GWD,IBS,LWK,TSI,YRI"	9	"ASW,ESN,FIN,IBS,LWK,TSI,YRI"	7	G	T	0
1	154326279	rs4040747	Bivalent Enhancer	"CHB,ESN,FIN,IBS,TSI,YRI"	6	"CHB,ESN,FIN"	3	G	T	2.79E-09
1	154359179	rs6427627	Active Enhancer	"ASW,CEU,CHB,ESN,FIN,GWD,IBS,LWK,TSI,YRI"	10	"ASW,CEU,CHB,ESN,FIN,GWD,IBS,LWK,TSI,YRI"	10	C	T	0
1	154359411	rs9651053	Active Enhancer	"ASW,CEU,CHB,ESN,FIN,GWD,IBS,LWK,TSI,YRI"	10	"ASW,CEU,CHB,ESN,FIN,GWD,IBS,LWK,TSI,YRI"	10	A	G	0
1	154377898	rs4845617	Active TSS	"CHB,ESN,GWD,TSI,YRI"	5	"ESN,TSI,YRI"	3	G	A	3.73E-07
1	154417785	rs7536602	Weak Enhancer (Genic)	"ASW,ESN,GWD,LWK,YRI"	5	"ASW,ESN,GWD,LWK,YRI"	5	T	C	2.10E-09
1	154436384	rs4509570	Weak Enhancer	"ASW,CEU,GWD,IBS,LWK,TSI"	6	GWD	1	G	C	8.20E-09
1	154580227	rs563673283	Active TSS	"ASW,CEU,CHB,ESN,FIN,IBS,LWK,TSI,YRI"	9	"ASW,CHB,ESN,IBS,TSI,YRI"	6	A	T	8.22E-15
1	154582129	rs12125166	Acetylated Active Enhancer	"ASW,CEU,CHB,ESN,FIN,GWD,LWK,TSI,YRI"	9	"CEU,CHB,ESN,LWK,TSI,YRI"	6	C	T	0
1	154693504	rs115384920	Weak Enhancer (Genic)	"CEU,TSI"	2	"CEU,TSI"	2	A	G	4.06E-06
1	154699134	rs7528919	Active Enhancer (Genic)	"ASW,CEU,ESN,GWD,IBS,LWK,TSI,YRI"	8	"ASW,ESN,GWD,IBS,LWK,YRI"	6	C	G	0
1	154717908	rs16836320	Weak Enhancer (Genic)	"ASW,CHB,ESN,FIN,GWD,IBS,LWK,TSI,YRI"	9	"FIN,GWD,IBS,LWK,TSI,YRI"	6	C	T	0
1	154733223	rs10908437	Flanking Active TSS	"CHB,FIN,IBS,LWK,TSI,YRI"	6	"IBS,LWK,YRI"	3	C	A	9.44E-07
1	154733355	rs540849570	Flanking Active TSS	"CEU,ESN,FIN,IBS,TSI,YRI"	6	None	0	A	G	3.05E-06
1	154781591	rs12057448	Active Enhancer (Genic)	"ASW,ESN,GWD,LWK,YRI"	5	"ASW,ESN,GWD,LWK,YRI"	5	A	G	0
1	154782931	rs60954757	Active Enhancer	"ASW,CEU,CHB,FIN,IBS,TSI,YRI"	7	"ASW,CEU,CHB,FIN,IBS,TSI,YRI"	7	C	A	0
1	154782932	rs879930598	Active Enhancer	"ASW,CEU,CHB,FIN,IBS,TSI,YRI"	7	"ASW,CEU,CHB,FIN,IBS,TSI,YRI"	7	C	G	0
1	154783208	rs17663129	Weak Enhancer	"ASW,ESN,FIN,GWD,IBS,LWK,TSI,YRI"	8	"GWD,IBS,YRI"	3	G	C	8.02E-12
1	154815257	rs6426987	Active Enhancer	"ASW,CEU,CHB,ESN,FIN,GWD,IBS,TSI,YRI"	9	"ASW,CEU,ESN,FIN,GWD,IBS,TSI,YRI"	8	C	A	0
1	154815320	rs6426988	Active Enhancer	"ASW,CEU,ESN,FIN,GWD,IBS,TSI,YRI"	8	"ASW,CEU,ESN,FIN,IBS,TSI,YRI"	7	C	G	0
1	154815366	rs883905	Active Enhancer	"ASW,ESN,GWD,LWK,TSI"	5	"ASW,ESN,GWD,TSI"	4	A	G	2.79E-14
1	154832661	rs1218585	Acetylated Active Enhancer	"ASW,IBS,TSI,YRI"	4	"ASW,IBS,TSI,YRI"	4	A	G	4.21E-12
1	154836418	rs72993369	Acetylated Active Enhancer	"CEU,ESN,LWK,YRI"	4	"ESN,LWK,YRI"	3	G	A	9.63E-11
1	154839793	rs6692661	Acetylated Active Enhancer	"ASW,CEU,IBS,LWK"	4	"IBS,LWK"	2	A	C	1.47E-08
1	154839799	rs6656494	Acetylated Active Enhancer	"ASW,CEU,ESN,FIN,GWD,IBS,LWK,TSI,YRI"	9	"ASW,CEU,ESN,FIN,GWD,IBS,LWK,TSI,YRI"	9	G	A	0
1	154913404	rs6686873	Acetylated Active Enhancer	"ASW,IBS,TSI"	3	"ASW,IBS,TSI"	3	C	G	1.24E-07
1	154917084	rs12064595	Active Enhancer (Genic)	"ESN,GWD,LWK,YRI"	4	"ESN,GWD,LWK,YRI"	4	G	T	1.78E-07
1	154947496	rs11585145	Active TSS	"ASW,CEU,ESN,GWD,IBS,LWK,YRI"	7	"ASW,ESN,GWD,LWK,YRI"	5	A	T	9.10E-15
1	154948327	rs12087657	Active TSS	"GWD,IBS,TSI,YRI"	4	"GWD,IBS,YRI"	3	G	T	1.65E-06
1	154955724	rs10908449	Active TSS	"ASW,ESN,FIN,GWD,IBS,LWK"	6	"FIN,GWD,LWK"	3	C	T	8.58E-14
1	155023634	rs78266397	Active TSS	"CHB,FIN,IBS,TSI"	4	"FIN,IBS,TSI"	3	G	A	3.13E-08
1	155043325	rs11264306	Flanking Active TSS	"CEU,ESN,FIN,IBS,LWK,TSI,YRI"	7	"CEU,ESN,FIN,TSI,YRI"	5	C	A	0
1	155043436	rs4845712	Flanking Active TSS	"CEU,ESN,GWD,LWK,TSI,YRI"	6	"ESN,GWD,LWK,YRI"	4	G	C	0
1	155050596	rs112519377	Quiescent/Low	"ASW,CEU,ESN,GWD,IBS,LWK,TSI,YRI"	8	"ASW,ESN,GWD,IBS,LWK,YRI"	6	A	C	0
1	155058816	rs182820721	CTCF Only	"ASW,CEU,ESN,GWD,IBS,LWK,TSI,YRI"	8	"ASW,CEU,ESN,GWD,IBS,LWK,TSI,YRI"	8	T	C	0
1	155059851	rs2306124	CTCF Only	"ASW,ESN,IBS,LWK,TSI,YRI"	6	"ASW,TSI,YRI"	3	G	A	1.32E-07
1	155164480	rs12411216	Acetylated Active Enhancer	"ASW,CEU,CHB,ESN,FIN,GWD,IBS,LWK,TSI,YRI"	10	"CEU,CHB,ESN,FIN,GWD,IBS,LWK,TSI,YRI"	9	A	C	0
1	155188758	rs561857905	Weak Transcription	"CEU,CHB,FIN,IBS,TSI,YRI"	6	"CHB,FIN,IBS"	3	A	C	3.51E-12
1	155197268	rs2974929	Active TSS	"ASW,ESN,GWD,IBS,LWK,TSI,YRI"	7	"ASW,ESN,GWD,IBS,LWK,TSI,YRI"	7	T	C	0
1	155197316	rs189462506	Active TSS	"ESN,LWK,YRI"	3	"ESN,LWK,YRI"	3	G	C	1.73E-07
1	155197462	rs2990245	Active TSS	"ASW,CEU,ESN,FIN,GWD,IBS,LWK,TSI,YRI"	9	"ASW,CEU,ESN,FIN,GWD,IBS,LWK,TSI,YRI"	9	C	T	0
1	155197602	rs2990246	Acetylated Active Enhancer	"ASW,CEU,ESN,FIN,GWD,IBS,LWK,TSI,YRI"	9	"ASW,CEU,ESN,FIN,GWD,IBS,LWK,TSI,YRI"	9	G	C	0
1	155214066	rs10908459	Active TSS	"ASW,IBS,LWK"	3	"IBS,LWK"	2	C	T	4.26E-07
1	155214473	rs12034326	Active TSS	"ASW,ESN,LWK"	3	"ESN,LWK"	2	A	G	5.45E-12
1	155220390	rs74953707	Flanking Active TSS	"CHB,FIN"	2	"CHB,FIN"	2	A	G	0
1	155294175	rs114620017	Active TSS	"ASW,ESN,GWD,LWK,YRI"	5	"ESN,GWD,LWK,YRI"	4	C	T	0
1	155715468	rs450930	Active TSS	"ASW,ESN,GWD,LWK,YRI"	5	"ESN,GWD,LWK,YRI"	4	A	G	1.45E-12
1	155715641	rs11264409	Flanking Active TSS	"ASW,CEU,ESN,FIN,GWD,IBS,LWK,TSI,YRI"	9	"ASW,CEU,ESN,FIN,GWD,IBS,LWK,TSI,YRI"	9	G	A	0
1	156024510	rs550693027	Active TSS	"CHB,FIN"	2	"CHB,FIN"	2	C	A	9.28E-10
1	156024529	rs532601760	Active TSS	"CHB,FIN,LWK"	3	"CHB,FIN,LWK"	3	T	G	1.14E-07
1	156075871	rs138377811	Acetylated Active Enhancer	"ASW,ESN,FIN,GWD,LWK,YRI"	6	"ASW,ESN,GWD,LWK,YRI"	5	A	G	0
1	156089631	rs609625	Acetylated Active Enhancer	"ASW,CEU,ESN,GWD,LWK,TSI,YRI"	7	"ESN,YRI"	2	C	G	2.03E-11
1	156089873	rs501791	Acetylated Active Enhancer	"ASW,ESN,FIN,GWD,LWK,TSI,YRI"	7	"ASW,ESN,GWD,LWK,TSI,YRI"	6	C	T	0
1	156089920	rs610918	Acetylated Active Enhancer	"ESN,GWD,LWK,TSI,YRI"	5	"ESN,GWD,LWK,TSI"	4	C	T	8.88E-12
1	156096873	rs622834	Acetylated Active Enhancer	"ASW,CEU,ESN,FIN,GWD,IBS,LWK,TSI,YRI"	9	"ASW,CEU,ESN,GWD,IBS,LWK,TSI,YRI"	8	T	C	0
1	156096919	rs623189	Acetylated Active Enhancer	"ASW,CEU,ESN,FIN,GWD,IBS,LWK,TSI,YRI"	9	"ASW,CEU,ESN,FIN,GWD,IBS,LWK,TSI,YRI"	9	G	A	0
1	156098773	rs79200804	Active Enhancer	"ASW,GWD,LWK,YRI"	4	"ASW,GWD,LWK,YRI"	4	A	G	0
1	156098830	rs11264441	Active Enhancer	"ASW,ESN,GWD,LWK,YRI"	5	"ASW,ESN,GWD,LWK,YRI"	5	A	G	2.88E-13
1	156100139	rs508641	Active Enhancer	"ASW,ESN,GWD,IBS,LWK,TSI,YRI"	7	"ASW,ESN,GWD,LWK,TSI,YRI"	6	T	C	0
1	156103825	rs532185816	Strong Transcription	"ASW,ESN,GWD,LWK,YRI"	5	"ASW,ESN,GWD,LWK,YRI"	5	T	C	2.92E-11
1	156127368	rs775449116	Acetylated Active Enhancer (Genic)	"ASW,CEU,CHB,FIN,IBS,LWK,TSI,YRI"	8	"CEU,FIN,IBS,LWK,TSI,YRI"	6	C	T	0
1	156128979	rs142364549	Acetylated Active Enhancer (Genic)	"ASW,ESN,GWD,LWK,YRI"	5	"ESN,LWK,YRI"	3	G	T	2.68E-06
1	156129088	rs141792876	Active Enhancer (Genic)	"ESN,GWD,LWK,YRI"	4	"ESN,GWD,YRI"	3	A	G	3.64E-09
1	156129101	rs147112855	Active Enhancer (Genic)	"ESN,GWD,LWK,YRI"	4	"ESN,LWK,YRI"	3	T	C	1.08E-06
1	156129334	rs11588323	Active Enhancer (Genic)	"CHB,ESN,FIN,GWD,IBS,LWK,TSI,YRI"	8	"CHB,ESN,FIN,GWD,IBS,TSI"	6	T	C	0
1	156163718	rs2241111	Active TSS	"ASW,CHB,TSI,YRI"	4	"ASW,TSI,YRI"	3	C	T	6.00E-10
1	156198232	rs2758602	Active Enhancer (Genic)	"ASW,CHB,FIN,GWD,IBS,TSI,YRI"	7	"ASW,CHB,IBS,TSI,YRI"	5	G	T	2.22E-16
1	156326895	rs2764408	CTCF Only	"ASW,CHB,ESN,GWD,LWK,TSI,YRI"	7	"ASW,CHB,ESN,GWD,LWK,TSI,YRI"	7	T	A	0
1	156354293	rs6668731	Quiescent/Low	"ASW,ESN,FIN,GWD,IBS,LWK,TSI,YRI"	8	"ESN,GWD,LWK,YRI"	4	A	G	1.11E-16
1	156426602	rs540589413	Acetylated Active Enhancer	"CEU,FIN,IBS,TSI"	4	"CEU,FIN,IBS,TSI"	4	A	T	0
1	156431670	rs114627163	Quiescent/Low	"ASW,ESN,GWD,LWK,YRI"	5	"ASW,ESN,GWD,LWK,YRI"	5	G	A	5.65E-08
1	156445006	rs149459494	Strong Transcription	"ESN,YRI"	2	"ESN,YRI"	2	A	G	2.50E-10
1	156460511	rs746527	Acetylated Active Enhancer	"ASW,CEU,CHB,ESN,FIN,IBS,YRI"	7	"ASW,YRI"	2	C	T	2.74E-08
1	156569766	rs16837540	Active TSS	"ASW,ESN,GWD,LWK,YRI"	5	"ESN,GWD,LWK,YRI"	4	C	T	5.66E-09
1	156571335	rs16837549	Active TSS	"CEU,CHB,ESN,GWD,YRI"	5	"CEU,CHB,ESN,GWD"	4	C	T	0
1	156571882	rs112836699	Acetylated Active Enhancer	"ESN,GWD,LWK,YRI"	4	GWD	1	G	A	5.49E-07
1	156597385	rs74666439	CTCF Only	"CEU,CHB,ESN,IBS,TSI,YRI"	6	"CHB,ESN"	2	C	G	5.48E-09
1	156631289	rs151086619	Active TSS	"ASW,ESN,GWD,LWK"	4	"ASW,ESN,GWD,LWK"	4	C	T	3.34E-09
1	156631646	rs7531203	Acetylated Active Enhancer	"ASW,CHB,ESN,FIN,GWD,IBS,LWK,YRI"	8	"ASW,CHB,ESN,FIN,GWD,IBS,YRI"	7	G	C	0
1	156698346	rs10908517	Active TSS	"ASW,CEU,CHB,ESN,FIN,GWD,IBS,LWK,TSI,YRI"	10	"CEU,CHB,ESN,IBS,LWK,TSI,YRI"	7	C	A	0
1	156711623	rs3806417	Acetylated Active Enhancer (Genic)	"ASW,CEU,ESN,FIN,GWD,IBS,TSI"	7	"ASW,CEU,FIN,GWD,IBS,TSI"	6	C	A	0
1	156737969	rs11264542	Active TSS	"ASW,CEU,CHB,FIN,IBS,LWK,TSI"	7	"CEU,CHB,FIN,IBS,TSI"	5	T	C	7.72E-14
1	156806000	rs11264571	Weak Enhancer	"ASW,ESN,GWD,LWK,YRI"	5	"ASW,ESN,GWD,LWK,YRI"	5	T	G	0
1	156806023	rs12746582	Weak Enhancer	"ASW,ESN,GWD,LWK,TSI,YRI"	6	"ASW,ESN,GWD,LWK,YRI"	5	A	T	0
1	156831072	rs529985294	Bivalent Enhancer	"ESN,GWD,LWK,YRI"	4	"ESN,GWD,LWK,YRI"	4	G	C	7.22E-10
1	157069561	rs75500098	Bivalent Enhancer	"ASW,ESN,GWD,LWK,YRI"	5	"ASW,ESN,GWD,LWK,YRI"	5	G	C	0
1	157069588	rs79218294	Bivalent Enhancer	"ASW,ESN,GWD,LWK,YRI"	5	"ASW,ESN,GWD,LWK,YRI"	5	A	G	0
1	157069597	rs112315179	Bivalent Enhancer	"ASW,ESN,GWD,LWK,YRI"	5	"ASW,ESN,GWD,LWK,YRI"	5	A	G	0
1	157076912	rs200184586	Active Enhancer	"ASW,CEU,CHB,ESN,GWD,IBS,LWK,TSI,YRI"	9	"ASW,ESN,GWD,LWK,YRI"	5	T	C	0
1	157108469	rs2231851	Active TSS	"ESN,LWK,YRI"	3	"ESN,LWK,YRI"	3	C	G	0
1	157108501	rs2231850	Active TSS	"ASW,ESN"	2	"ASW,ESN"	2	T	C	8.64E-07
1	157125037	rs34681504	Weak Enhancer	"ASW,CEU,CHB,ESN,GWD,IBS,LWK,TSI,YRI"	9	"CEU,CHB,ESN,LWK"	4	G	A	5.13E-14
1	157146799	rs116295045	Active Enhancer	"ASW,ESN,GWD,LWK,YRI"	5	"ESN,GWD,LWK,YRI"	4	T	G	3.62E-10
1	157281111	rs1338681	CTCF Only	"ASW,ESN,FIN,IBS,LWK,YRI"	6	"ASW,ESN,YRI"	3	T	G	1.10E-12
1	157281120	rs1338680	CTCF Only	"ASW,ESN,LWK,YRI"	4	"ASW,ESN,LWK,YRI"	4	C	A	5.63E-12
1	157281124	rs112226319	CTCF Only	"ASW,ESN,IBS,LWK,YRI"	5	"ASW,ESN,LWK,YRI"	4	C	T	2.86E-14
1	157281126	rs1338679	CTCF Only	"ASW,ESN,IBS,LWK,YRI"	5	"ASW,ESN,LWK,YRI"	4	T	C	2.33E-15
1	157464125	rs12040838	Repressed Polycomb	"ASW,CEU,CHB,ESN,FIN,GWD,IBS,LWK,TSI,YRI"	10	"ASW,CEU,CHB,ESN,FIN,GWD,IBS,LWK,TSI,YRI"	10	T	C	0
1	157475282	rs116298862	Active Enhancer	"ASW,ESN,GWD,LWK,YRI"	5	"ASW,ESN,GWD,YRI"	4	A	G	4.26E-13
1	157475394	rs2873346	Active Enhancer	"ASW,CEU,CHB,ESN,GWD,IBS,LWK,YRI"	8	"ASW,ESN,GWD,LWK,YRI"	5	G	T	0
1	157480665	rs28571769	Active Enhancer	"ASW,CEU,FIN,LWK,TSI"	5	"FIN,TSI"	2	C	A	1.23E-07
1	157482454	rs12082186	Acetylated Active Enhancer	"ASW,ESN,GWD,LWK,YRI"	5	"ASW,ESN,GWD,YRI"	4	A	G	2.85E-08
1	157494106	rs34273689	Acetylated Active Enhancer	"CHB,ESN,GWD,IBS,LWK,YRI"	6	"CHB,ESN,GWD,YRI"	4	C	T	1.40E-09
1	157536380	rs12734708	Active Enhancer	"ASW,CEU,CHB,ESN,FIN,GWD,IBS,LWK,TSI,YRI"	10	"ASW,ESN,FIN,GWD,LWK,TSI,YRI"	7	A	G	0
1	157566211	rs12744410	Flanking Active TSS	"ASW,CEU,CHB,GWD,IBS,LWK,TSI,YRI"	8	"ASW,CEU,GWD,IBS,LWK,TSI,YRI"	7	A	G	0
1	157596086	rs11264778	CTCF Only	"ASW,CHB,LWK,YRI"	4	"ASW,LWK"	2	T	C	1.91E-06
1	157596138	rs2758640	CTCF Only	"CEU,CHB,ESN,FIN,GWD,IBS,LWK,TSI,YRI"	9	"CEU,ESN,FIN,IBS,LWK,YRI"	6	T	C	0
1	157670757	rs11264799	Repressed Polycomb	"CEU,CHB,LWK,YRI"	4	"LWK,YRI"	2	C	T	1.43E-08
1	157670816	rs7528684	Repressed Polycomb	"CEU,CHB,FIN,IBS,LWK,TSI"	6	"CHB,FIN,IBS"	3	G	A	1.29E-14
1	157799708	rs16839239	Active Enhancer	"ASW,CHB,FIN,IBS,LWK,TSI"	6	"CHB,IBS,LWK,TSI"	4	C	T	9.09E-10
1	158087749	rs12733819	CTCF Only	"CEU,FIN,IBS,TSI"	4	"CEU,FIN,IBS,TSI"	4	G	T	2.06E-10
1	158087750	rs12060234	CTCF Only	"ASW,CHB,ESN,FIN,IBS,LWK,TSI,YRI"	8	"ASW,ESN,FIN,IBS,YRI"	5	G	A	7.77E-16
1	158147640	rs3021478	Bivalent Enhancer	"ASW,CHB,LWK"	3	CHB	1	G	C	1.49E-07
1	158147699	rs3021479	Bivalent Enhancer	"CEU,CHB,FIN,IBS,TSI,YRI"	6	"CEU,CHB,FIN,IBS,TSI"	5	A	T	0
1	158173706	rs1748383	CTCF Only	"ASW,CHB,GWD,YRI"	4	"CHB,GWD,YRI"	3	T	C	6.04E-10
1	158341182	rs11800438	Bivalent Enhancer	"GWD,LWK,TSI,YRI"	4	"GWD,LWK,YRI"	3	T	C	1.51E-09
1	158341289	rs12760278	Bivalent Enhancer	"FIN,IBS,LWK,TSI,YRI"	5	"FIN,TSI,YRI"	3	T	A	1.71E-07
1	158686269	rs399848	Weak Enhancer	"ASW,CEU,CHB,ESN,GWD,IBS,LWK,TSI,YRI"	9	"ASW,CEU,CHB,ESN,GWD,IBS,LWK,TSI,YRI"	9	C	T	0
1	158686384	rs12062238	Weak Enhancer	"ASW,ESN,GWD,LWK,YRI"	5	"ASW,ESN,GWD,YRI"	4	T	G	3.07E-06
1	158789612	rs73015589	Active Enhancer	"ASW,ESN,GWD,LWK,YRI"	5	"ASW,ESN,GWD,LWK,YRI"	5	G	T	0
1	158800973	rs714877	Acetylated Active Enhancer	"ASW,YRI"	2	"ASW,YRI"	2	C	G	4.06E-06
1	158801010	rs714878	Active TSS	"ASW,ESN,YRI"	3	"ASW,YRI"	2	C	G	8.94E-07
1	158922400	rs6674847	Acetylated Active Enhancer	"ESN,FIN,GWD,IBS,LWK,TSI,YRI"	7	"FIN,LWK"	2	T	G	2.30E-08
1	158982477	rs12727764	Acetylated Active Enhancer (Genic)	"ASW,CEU,FIN,GWD,LWK,YRI"	6	"ASW,FIN,GWD,LWK,YRI"	5	G	T	2.41E-13
1	159046933	rs79577873	Active TSS	"ESN,GWD,LWK"	3	"ESN,GWD,LWK"	3	C	A	2.89E-07
1	159047374	rs575441372	Acetylated Active Enhancer	"ASW,CEU,CHB,FIN,IBS,LWK,TSI,YRI"	8	"FIN,LWK,YRI"	3	T	G	2.05E-10
1	159576476	rs199754885	Quiescent/Low	CHB	1	CHB	1	C	T	1.62E-11
1	159750576	rs77548294	Flanking Active TSS	"ESN,GWD,YRI"	3	"GWD,YRI"	2	C	A	2.54E-06
1	159750629	rs3806187	Flanking Active TSS	"ASW,CEU,CHB,FIN,IBS,TSI"	6	"ASW,CHB,FIN,IBS,TSI"	5	G	A	1.14E-13
1	159750732	rs68053290	Flanking Active TSS	"ASW,ESN,YRI"	3	"ASW,ESN,YRI"	3	A	C	0
1	159750802	rs3806189	Bivalent TSS	"ASW,CEU,CHB,FIN,GWD,IBS,LWK,TSI"	8	"CEU,CHB,FIN,IBS,TSI"	5	G	C	0
1	159791464	rs60205880	CTCF Only	"ASW,CEU,CHB,ESN,FIN,GWD,IBS,LWK,TSI,YRI"	10	"ASW,CEU,CHB,ESN,FIN,GWD,IBS,LWK,TSI,YRI"	10	C	G	0
1	159808661	rs61050034	Active Enhancer	"ASW,CEU,ESN,FIN,GWD,IBS,LWK,TSI,YRI"	9	"ASW,CEU,ESN,FIN,GWD,IBS,LWK,TSI,YRI"	9	C	A	0
1	159809142	rs61157618	Active Enhancer	"CEU,FIN,IBS,TSI"	4	"CEU,FIN,IBS,TSI"	4	A	T	2.93E-08
1	159867911	rs74124753	Quiescent/Low	"ASW,IBS,LWK,YRI"	4	"ASW,YRI"	2	C	G	4.26E-06
1	159880660	rs7522000	Acetylated Active Enhancer	"ASW,ESN,GWD,YRI"	4	"ESN,YRI"	2	T	C	2.14E-08
1	159890969	rs201092786	Acetylated Active Enhancer (Genic)	"ASW,CHB,ESN,FIN,GWD,LWK,TSI,YRI"	8	"ASW,CHB,ESN,FIN,GWD,LWK,TSI,YRI"	8	G	A	0
1	159892088	rs2789422	Active TSS	"ASW,CEU,CHB,FIN,IBS,TSI"	6	"ASW,CEU,IBS"	3	G	A	1.99E-08
1	159894959	rs1317846	Active TSS	"ASW,CHB,ESN,FIN,GWD,IBS,LWK,TSI,YRI"	9	"ASW,CHB,ESN,GWD,LWK,TSI,YRI"	7	C	A	0
1	159910908	rs78644525	Repressed Polycomb	"ASW,ESN,GWD,LWK,YRI"	5	"ESN,GWD,LWK,YRI"	4	A	G	2.78E-14
1	160068846	rs58876387	Flanking Active TSS	"ASW,CEU,IBS,YRI"	4	"ASW,CEU,YRI"	3	NA	NA	3.69E-09
1	160345305	rs2369606	Quiescent/Low	"ASW,CHB,GWD,LWK,TSI,YRI"	6	"ASW,CHB,TSI,YRI"	4	G	A	4.44E-16
1	160374099	rs12564668	Bivalent Enhancer	"CEU,CHB,IBS,YRI"	4	"CEU,IBS"	2	A	G	4.70E-08
1	160402539	rs10494343	Acetylated Active Enhancer	"ASW,CEU,CHB,ESN,FIN,GWD,IBS,LWK,TSI,YRI"	10	"ASW,CEU,CHB,FIN,GWD,IBS,LWK,TSI,YRI"	9	C	T	0
1	160402584	rs6658093	Acetylated Active Enhancer	"CHB,ESN,FIN,IBS,LWK,TSI,YRI"	7	"CHB,FIN,IBS,TSI"	4	A	G	0
1	160407840	rs10908780	Acetylated Active Enhancer	"ASW,CEU,ESN,GWD,IBS,LWK"	6	"ASW,ESN,GWD,IBS,LWK"	5	C	T	3.55E-15
1	160408059	rs10908781	Acetylated Active Enhancer	"ASW,CEU,ESN,FIN,TSI,YRI"	6	"CEU,ESN"	2	G	C	5.74E-08
1	160423444	rs6693828	Acetylated Active Enhancer	"ASW,ESN,GWD,YRI"	4	"ASW,ESN,GWD,YRI"	4	C	G	0
1	160510023	rs12081008	Acetylated Active Enhancer	"ESN,GWD,LWK,YRI"	4	"ESN,GWD,LWK,YRI"	4	G	A	1.11E-16
1	160519413	rs3766385	Active Enhancer	"ASW,CEU,CHB,ESN,FIN,GWD,IBS,LWK,TSI,YRI"	10	"ASW,CEU,CHB,ESN,GWD,IBS,LWK,TSI,YRI"	9	T	C	0
1	160519480	rs3766384	Active Enhancer	"ASW,CEU,CHB,ESN,FIN,GWD,IBS,LWK,TSI,YRI"	10	"ASW,CEU,CHB,ESN,GWD,IBS,LWK,TSI"	8	C	G	0
1	160617028	rs1000807	Active TSS	"CEU,ESN,FIN,IBS,TSI,YRI"	6	"IBS,YRI"	2	G	T	6.64E-07
1	160622764	rs1847397	Acetylated Active Enhancer	"ESN,GWD,IBS,LWK,TSI,YRI"	6	"ESN,GWD"	2	G	A	3.47E-06
1	160675269	rs12124234	Acetylated Active Enhancer (Genic)	"ASW,CEU,ESN,FIN,GWD,IBS,TSI,YRI"	8	"ASW,CEU,IBS,TSI"	4	G	C	6.66E-16
1	160675344	rs352677	Acetylated Active Enhancer (Genic)	"ASW,CEU,IBS,TSI"	4	"ASW,CEU,TSI"	3	G	C	4.33E-10
1	160679684	rs74611787	Acetylated Active Enhancer (Genic)	"ASW,LWK"	2	"ASW,LWK"	2	A	C	9.42E-08
1	160681775	rs352684	Active TSS	"ASW,CEU,ESN,GWD,IBS"	5	"CEU,IBS"	2	G	A	1.72E-07
1	160681836	rs352685	Acetylated Active Enhancer	"CEU,ESN,FIN,LWK"	4	CEU	1	G	C	2.79E-06
1	160681863	rs2070931	Acetylated Active Enhancer	"ASW,CEU,FIN,IBS,TSI"	5	CEU	1	G	T	4.22E-08
1	160710157	rs2295616	Acetylated Active Enhancer (Genic)	"CHB,FIN,GWD,IBS,TSI,YRI"	6	"CHB,TSI"	2	G	A	1.72E-09
1	160710259	rs510131	Acetylated Active Enhancer (Genic)	"ASW,ESN,GWD,IBS,LWK,TSI"	6	"IBS,TSI"	2	C	G	3.69E-09
1	160726891	rs1328111	Active Enhancer	"ASW,CHB,ESN,GWD,IBS,TSI"	6	"CHB,GWD,TSI"	3	T	G	6.93E-07
1	160737621	rs546757	Acetylated Active Enhancer	"ASW,CHB,ESN,GWD,LWK"	5	"ASW,ESN,LWK"	3	G	A	5.33E-12
1	160746076	rs576523	Active Enhancer	"ASW,ESN,GWD,LWK,YRI"	5	"ASW,ESN,GWD,LWK,YRI"	5	G	A	0
1	160750996	rs372079889	Active Enhancer	"ASW,CEU,CHB,ESN,FIN,IBS,LWK,TSI,YRI"	9	"ASW,CEU,IBS,TSI"	4	T	A	1.17E-14
1	160759422	rs61804399	Acetylated Active Enhancer	"ASW,CEU,CHB,FIN,GWD,IBS,TSI,YRI"	8	"ASW,CEU,CHB,FIN,GWD,IBS,TSI"	7	T	C	0
1	160759432	rs74124281	Acetylated Active Enhancer	"ASW,ESN,GWD,LWK"	4	"ASW,ESN,GWD,LWK"	4	T	C	7.85E-13
1	160759440	rs536191154	Acetylated Active Enhancer	"CEU,FIN,IBS,TSI"	4	"CEU,FIN,IBS,TSI"	4	T	C	2.74E-11
1	160759519	rs1333065	Acetylated Active Enhancer	"CHB,FIN,GWD,IBS,TSI"	5	CHB	1	T	C	2.18E-06
1	160765806	rs111919549	Acetylated Active Enhancer	"ESN,GWD,LWK,YRI"	4	"ESN,GWD,LWK,YRI"	4	G	A	1.14E-09
1	160767060	rs508578	Acetylated Active Enhancer	"CEU,FIN,GWD,IBS,LWK,TSI,YRI"	7	"CEU,FIN,GWD,IBS,TSI,YRI"	6	A	G	0
1	160767168	rs7555175	Acetylated Active Enhancer	"ASW,CEU,CHB,ESN,FIN,IBS,LWK,TSI,YRI"	9	"ASW,CEU,ESN,FIN,IBS,LWK,TSI,YRI"	8	C	A	0
1	160767249	rs7555286	Acetylated Active Enhancer	"CEU,CHB,ESN,FIN,TSI,YRI"	6	"CHB,ESN,TSI,YRI"	4	C	T	7.83E-10
1	160767498	rs482921	Acetylated Active Enhancer	"ASW,CEU,CHB,GWD,LWK,YRI"	6	"GWD,LWK"	2	A	G	6.24E-10
1	160809003	rs6682654	Quiescent/Low	"ASW,CHB,TSI,YRI"	4	"CHB,TSI,YRI"	3	G	A	8.28E-07
1	160825253	rs4656937	Active Enhancer	"ASW,CEU,CHB,ESN,FIN,GWD,IBS,LWK,TSI,YRI"	10	"ASW,CEU,CHB,ESN,FIN,GWD,IBS,LWK,TSI,YRI"	10	T	C	0
1	160825313	rs4656938	Active Enhancer	"ASW,CEU,CHB,ESN,FIN,GWD,IBS,LWK,TSI,YRI"	10	"ASW,CEU,CHB,ESN,FIN,GWD,IBS,LWK,TSI,YRI"	10	T	C	0
1	160825368	rs74124344	Active Enhancer	"ESN,GWD,LWK,YRI"	4	"ESN,GWD,LWK,YRI"	4	C	G	4.34E-08
1	160832646	rs12036607	Weak Enhancer	"CHB,ESN,FIN,LWK,YRI"	5	"CHB,FIN,YRI"	3	G	A	4.75E-09
1	160833805	rs12040750	Weak Enhancer	"ASW,ESN,GWD,LWK,YRI"	5	"ESN,GWD,YRI"	3	T	G	2.15E-08
1	160835583	rs955371	Weak Enhancer	"ASW,ESN,GWD,LWK,YRI"	5	"LWK,YRI"	2	T	C	1.18E-06
1	160854445	rs2039415	CTCF Only	"ASW,ESN,GWD,LWK,YRI"	5	"ASW,ESN,GWD,LWK,YRI"	5	C	T	0
1	160854526	rs2297559	CTCF Only	"ASW,ESN,GWD,LWK,YRI"	5	"ASW,ESN,GWD,LWK,YRI"	5	A	G	0
1	160854620	rs35779394	CTCF Only	"ASW,CHB,ESN,GWD,LWK,YRI"	6	"ASW,CHB,ESN,GWD,LWK,YRI"	6	C	T	0
1	160854698	rs2297560	CTCF Only	"ASW,CHB,ESN,GWD,LWK,YRI"	6	"ASW,CHB,ESN,GWD,LWK,YRI"	6	T	C	0
1	160854703	rs74315633	CTCF Only	"ASW,CHB,ESN,GWD,LWK,YRI"	6	"ASW,CHB,ESN,GWD,LWK,YRI"	6	C	T	0
1	160941682	rs11802727	Weak Enhancer	"ASW,CEU,CHB,ESN,FIN,GWD,IBS,LWK,TSI,YRI"	10	"ASW,CEU,CHB,ESN,FIN,GWD,IBS,LWK,TSI"	9	A	G	0
1	160941695	rs758766384	Weak Enhancer	"ASW,CEU,CHB,ESN,FIN,GWD,IBS,LWK,TSI,YRI"	10	"ASW,CEU,CHB,ESN,FIN,IBS,TSI,YRI"	8	C	T	0
1	160941745	rs11802731	Weak Enhancer	"ASW,CEU,CHB,ESN,FIN,GWD,IBS,LWK,TSI"	9	"ASW,CEU,CHB,ESN,FIN,IBS,LWK,TSI"	8	A	G	0
1	160990876	rs28365979	Active TSS	"ESN,LWK,YRI"	3	"LWK,YRI"	2	C	A	3.17E-08
1	160990878	rs774493842	Active TSS	"ESN,IBS,LWK,YRI"	4	"ESN,LWK,YRI"	3	C	T	1.44E-08
1	160996971	rs57839241	Weak Enhancer	"ASW,CHB,ESN,FIN,GWD,LWK,YRI"	7	"ASW,ESN,GWD,LWK,YRI"	5	C	G	0
1	160997035	rs11799521	Quiescent/Low	"CEU,GWD,IBS,LWK"	4	"CEU,GWD,IBS,LWK"	4	NA	NA	8.69E-10
1	161008535	rs10908821	Active TSS	"ASW,CEU,ESN,FIN,GWD,IBS,LWK,TSI,YRI"	9	"ASW,ESN,FIN,GWD,IBS,LWK,TSI,YRI"	8	G	C	0
1	161014446	rs1556260	Active TSS	"CEU,CHB,ESN,FIN,IBS,LWK,TSI,YRI"	8	"CHB,FIN,IBS,YRI"	4	C	T	0
1	161067478	rs780680307	Active Enhancer	"ASW,CEU,ESN,FIN,IBS"	5	"ASW,CEU,ESN,FIN,IBS"	5	A	T	1.58E-10
1	161102403	rs371767386	Active TSS	CHB	1	CHB	1	T	C	3.26E-07
1	161136224	rs2301286	Active TSS	"ASW,CEU,CHB,FIN,IBS,LWK,YRI"	7	"ASW,CEU,CHB,FIN,IBS,LWK,YRI"	7	C	A	0
1	161155392	rs4575098	Active Enhancer	"ASW,CEU,CHB,FIN,IBS,TSI"	6	"CEU,CHB,FIN,IBS,TSI"	5	G	A	0
1	161179877	rs4656994	Weak Enhancer (Genic)	"CEU,CHB,ESN,FIN,LWK,YRI"	6	ESN	1	G	A	3.99E-07
1	161231221	rs77515554	Bivalent Enhancer	"CEU,CHB,IBS"	3	"CEU,CHB,IBS"	3	T	C	9.92E-07
1	161284164	rs115782155	Active TSS	"ASW,ESN,GWD,LWK,YRI"	5	"ESN,GWD,LWK,YRI"	4	T	C	0
1	161284297	rs11265589	Active TSS	"ASW,FIN,GWD,LWK,YRI"	5	"ASW,LWK,YRI"	3	C	T	4.79E-06
1	161348992	rs4534404	Quiescent/Low	"ASW,CEU,CHB,ESN,FIN,GWD,LWK,TSI,YRI"	9	"ASW,CEU,CHB,ESN,FIN,GWD,LWK,TSI,YRI"	9	C	T	0
1	161349026	rs4534405	Quiescent/Low	"ASW,CEU,CHB,ESN,FIN,GWD,LWK,TSI,YRI"	9	"ASW,CEU,CHB,ESN,GWD,LWK,TSI,YRI"	8	C	T	0
1	161360016	rs55962831	Flanking Active TSS	"ASW,CEU,CHB,FIN,IBS,TSI,YRI"	7	"CEU,CHB,FIN,IBS,TSI,YRI"	6	T	G	0
1	161360057	rs57474688	Flanking Active TSS	"CEU,CHB,FIN,GWD,IBS,TSI"	6	"CEU,CHB,FIN,GWD,IBS,TSI"	6	C	T	2.22E-16
1	161360134	rs61219424	Flanking Active TSS	"ASW,CHB,ESN,GWD,IBS,LWK,TSI,YRI"	8	"ASW,ESN,GWD,IBS,YRI"	5	G	T	0
1	161379651	rs181497930	Active Enhancer	"ASW,CHB,ESN,LWK,TSI,YRI"	6	"ASW,CHB,ESN,LWK"	4	A	T	1.35E-10
1	161379777	rs112165513	Active Enhancer	"ASW,CEU,ESN,FIN,GWD,IBS,LWK,YRI"	8	"GWD,LWK,YRI"	3	G	A	2.45E-10
1	161409143	rs74124977	Repressed Polycomb	"CEU,FIN,IBS,LWK,YRI"	5	"FIN,LWK"	2	G	A	2.97E-06
1	161409723	rs113683993	Flanking Active TSS	"ESN,FIN,GWD,TSI"	4	GWD	1	G	A	2.02E-06
1	161409980	rs112984534	Flanking Active TSS	"ASW,CEU,ESN,FIN,GWD,IBS,LWK,TSI,YRI"	9	"ASW,CEU,ESN,FIN,GWD,IBS,LWK,TSI,YRI"	9	A	G	0
1	161410172	rs146054709	Active TSS	"ASW,ESN,FIN,GWD,LWK"	5	"GWD,LWK"	2	T	C	1.12E-07
1	161410208	rs184979594	Active TSS	"GWD,IBS,LWK,YRI"	4	"GWD,IBS,LWK"	3	G	C	1.84E-06
1	161410213	rs148727875	Active TSS	"ESN,GWD,IBS,LWK,YRI"	5	"GWD,IBS,LWK,YRI"	4	C	A	9.25E-12
1	161410297	rs141573908	Active TSS	"CEU,ESN,GWD,LWK,YRI"	5	"ESN,GWD,YRI"	3	C	A	8.79E-08
1	161410432	rs115444273	Active TSS	"ESN,GWD,IBS,LWK,YRI"	5	"ESN,IBS,LWK"	3	G	T	1.53E-11
1	161410498	rs116839680	Active TSS	"ESN,IBS,LWK"	3	"ESN,IBS,LWK"	3	T	C	1.66E-07
1	161410654	rs12731992	Flanking Active TSS	"CEU,ESN,GWD,IBS,TSI"	5	"CEU,ESN,IBS,TSI"	4	A	G	2.39E-13
1	161413599	rs76567644	Repressed Polycomb	CHB	1	CHB	1	C	G	4.64E-10
1	161414749	rs1984623	Quiescent/Low	"ASW,ESN,GWD,LWK,TSI,YRI"	6	"ASW,ESN,GWD,YRI"	4	T	A	1.52E-12
1	161500364	rs412965	Active TSS	"ASW,GWD,LWK,TSI"	4	"ASW,GWD,LWK,TSI"	4	G	C	0
1	161510139	rs332392	Flanking Active TSS	"ASW,ESN,GWD,LWK,YRI"	5	"ASW,ESN,GWD,LWK,YRI"	5	C	T	9.45E-12
1	161510434	rs4082014	Acetylated Active Enhancer	"ASW,FIN,LWK"	3	"ASW,LWK"	2	A	G	7.96E-08
1	161576227	rs3754052	Weak Transcription	"ASW,ESN,GWD,LWK,YRI"	5	"ASW,ESN,GWD,LWK,YRI"	5	C	G	0
1	161579687	rs41299300	Quiescent/Low	"ASW,CHB,ESN,FIN,GWD,IBS,TSI"	7	"ASW,FIN,GWD"	3	C	G	1.35E-08
1	161582200	rs74127049	Active TSS	"CEU,FIN,GWD"	3	"CEU,FIN,GWD"	3	C	G	5.73E-08
1	161582452	rs72702116	Active TSS	"ASW,CHB,FIN,IBS,YRI"	5	"ASW,CHB,FIN"	3	G	A	3.47E-07
1	161591794	rs4047531	Acetylated Active Enhancer	"ASW,ESN,FIN,LWK,YRI"	5	"ASW,ESN,LWK,YRI"	4	T	G	0
1	161606148	rs199523742	Active Enhancer	"CHB,ESN,GWD,IBS,LWK,YRI"	6	"CHB,ESN"	2	G	C	2.37E-08
1	161606301	rs505415	Active Enhancer	"CEU,CHB,ESN,FIN,IBS,TSI,YRI"	7	"CEU,CHB"	2	A	G	1.46E-10
1	161612578	rs2926468	Active Enhancer	"CHB,ESN,LWK,YRI"	4	"CHB,YRI"	2	T	C	1.19E-06
1	161631809	rs2333843	Quiescent/Low	"CHB,FIN,TSI,YRI"	4	"FIN,TSI,YRI"	3	C	G	6.54E-10
1	161676085	rs74127102	Acetylated Active Enhancer	"CHB,ESN,FIN,LWK,YRI"	5	"ESN,YRI"	2	G	C	4.56E-07
1	161676394	rs1538971	Acetylated Active Enhancer	"ASW,ESN,GWD,LWK,TSI,YRI"	6	"ASW,ESN,GWD,LWK,YRI"	5	C	T	0
1	161676970	rs1340978	Active TSS	"ASW,ESN,GWD,LWK,YRI"	5	"ASW,ESN,LWK,YRI"	4	G	A	6.39E-12
1	161677004	rs61741803	Active TSS	"ASW,ESN,GWD,LWK,YRI"	5	"ASW,ESN,GWD,LWK,YRI"	5	A	T	0
1	161688936	rs12567036	Acetylated Active Enhancer	"GWD,IBS,LWK"	3	"GWD,IBS"	2	A	G	1.37E-06
1	161696998	rs1875763	Active TSS	"CEU,ESN,FIN,TSI,YRI"	5	ESN	1	C	G	2.05E-06
1	161697072	rs72704099	Active TSS	"CHB,ESN,GWD,LWK,YRI"	5	"ESN,LWK"	2	C	G	1.19E-07
1	161713221	rs12121500	Active Enhancer	"ASW,CEU,CHB,ESN,FIN,GWD,IBS,LWK,TSI,YRI"	10	"CEU,CHB,FIN,GWD,IBS,TSI,YRI"	7	C	T	0
1	161713238	rs12121522	Active Enhancer	"ASW,CEU,FIN,IBS,TSI"	5	"CEU,IBS,TSI"	3	C	T	8.64E-11
1	161762761	rs4657106	Strong Transcription	"ASW,CEU,CHB,FIN,IBS,TSI"	6	"CEU,CHB,FIN,TSI"	4	A	T	2.22E-16
1	161932324	rs2499847	Active TSS	"CHB,ESN,GWD,LWK"	4	"CHB,LWK"	2	G	A	1.68E-06
1	162039394	rs12044487	Bivalent TSS	"CEU,CHB,ESN,IBS,LWK,TSI,YRI"	7	"CEU,ESN,IBS,LWK,TSI,YRI"	6	T	G	0
1	162122448	rs12064771	Repressed Polycomb	"ASW,CEU,CHB,ESN,FIN,GWD,IBS,LWK,TSI,YRI"	10	"ASW,CEU,CHB,ESN,FIN,GWD,IBS,LWK,TSI,YRI"	10	C	T	0
1	162331621	rs6681981	Weak Enhancer	"ASW,CEU,ESN,FIN,GWD,IBS,LWK,TSI,YRI"	9	"ASW,ESN,FIN,GWD,IBS,LWK,TSI"	7	G	A	0
1	162530904	rs28384482	Active TSS	"CHB,FIN,TSI,YRI"	4	CHB	1	C	T	1.80E-07
1	162600914	rs12126332	Active Enhancer	"CHB,FIN,IBS,TSI"	4	"CHB,IBS,TSI"	3	A	G	1.54E-09
1	162609738	rs7512080	Weak Enhancer	"CEU,ESN,FIN,IBS,TSI,YRI"	6	"CEU,TSI"	2	G	A	2.48E-08
1	162758770	rs57717002	Weak Enhancer	"ASW,CHB,ESN,GWD,LWK,TSI,YRI"	7	"TSI,YRI"	2	T	G	2.95E-09
1	162760310	rs115254980	Active TSS	"ESN,GWD,LWK,YRI"	4	"ESN,GWD,LWK,YRI"	4	A	G	1.18E-09
1	162760554	rs1780010	Active TSS	"ASW,ESN,GWD,LWK,YRI"	5	"ASW,ESN,GWD,LWK,YRI"	5	T	C	0
1	162760692	rs556411761	Active TSS	"CEU,CHB,ESN,FIN,IBS,LWK,TSI,YRI"	8	"CEU,CHB,ESN,FIN,IBS,LWK,TSI,YRI"	8	A	C	0
1	163254785	rs12096677	Weak Enhancer	"CHB,ESN,GWD"	3	"ESN,GWD"	2	T	C	8.96E-07
1	163254878	rs7417135	Weak Enhancer	"ASW,CHB,ESN,GWD,IBS,LWK,YRI"	7	"ASW,ESN,GWD,LWK,YRI"	5	T	G	0
1	163292040	rs2292274	Active TSS	"ASW,CEU,CHB,ESN,FIN,GWD,IBS,LWK,TSI,YRI"	10	"ASW,CEU,ESN,FIN,GWD,IBS,LWK,YRI"	8	C	T	0
1	163667057	rs113445112	Weak Enhancer	"ASW,CHB,FIN,IBS,TSI"	5	"ASW,CHB,FIN,IBS,TSI"	5	G	A	2.43E-14
1	163898055	rs7554212	Quiescent/Low	"ASW,CEU,CHB,ESN,GWD,IBS,YRI"	7	"ASW,CEU,CHB,ESN,GWD"	5	T	C	2.96E-10
1	163898068	rs7542384	Quiescent/Low	"ASW,CEU,CHB,ESN,GWD,LWK,TSI,YRI"	8	"ASW,CEU,CHB,ESN,GWD,YRI"	6	C	G	0
1	165562982	rs1538116	Bivalent Enhancer	"ASW,GWD,LWK,TSI,YRI"	5	"GWD,LWK,YRI"	3	T	C	1.09E-08
1	165567256	rs7355084	Active TSS	"ESN,IBS,TSI,YRI"	4	"ESN,YRI"	2	G	A	8.03E-07
1	165567789	rs61804065	Active TSS	"ASW,ESN,FIN,GWD,IBS"	5	"ASW,IBS"	2	G	T	1.55E-07
1	165570258	rs6695758	Quiescent/Low	"ASW,LWK,TSI,YRI"	4	"ASW,LWK"	2	T	C	4.48E-06
1	165600606	rs4147594	Active TSS	"ASW,CEU,ESN,GWD,TSI,YRI"	6	"CEU,GWD,TSI"	3	C	T	1.05E-11
1	165601215	rs4147595	Flanking Active TSS	"ASW,ESN,IBS,LWK,TSI,YRI"	6	"IBS,LWK,YRI"	3	G	C	3.62E-11
1	165601365	rs4147596	Flanking Active TSS	"IBS,LWK,TSI"	3	"IBS,LWK,TSI"	3	T	C	0
1	165656104	rs7546215	Acetylated Active Enhancer (Genic)	"ASW,CEU,CHB,ESN,FIN,GWD,IBS,LWK,TSI,YRI"	10	"ASW,CEU,CHB,FIN,GWD,IBS,LWK,YRI"	8	T	C	0
1	165667980	rs4646881	Active TSS	"ASW,CEU,ESN,FIN,GWD,IBS,LWK,TSI,YRI"	9	"ASW,ESN,FIN,GWD,IBS,LWK,TSI,YRI"	8	C	T	0
1	165685026	rs10800148	Repressed Polycomb	"ASW,GWD"	2	"ASW,GWD"	2	C	T	2.13E-06
1	165685082	rs10800150	Repressed Polycomb	"CEU,GWD,YRI"	3	"GWD,YRI"	2	A	G	9.33E-10
1	165810910	rs74118912	Active Enhancer	"ESN,GWD,LWK,YRI"	4	"ESN,GWD,LWK,YRI"	4	G	C	9.37E-07
1	165811486	rs6426941	Active Enhancer	"ASW,CEU,ESN,FIN,GWD,IBS,LWK,TSI,YRI"	9	"ASW,CEU,ESN,FIN,GWD,IBS,LWK,TSI,YRI"	9	A	C	0
1	165811729	rs6677965	Active Enhancer	"ASW,CEU,CHB,IBS,LWK,TSI,YRI"	7	"ASW,CHB,IBS,TSI"	4	C	T	0
1	165812085	rs6678380	Active Enhancer	"ASW,CEU,CHB,FIN,GWD,IBS,LWK,TSI,YRI"	9	"ASW,CHB,FIN,GWD,IBS,LWK,TSI,YRI"	8	C	T	0
1	165812120	rs6702462	Active Enhancer	"ASW,CEU,CHB,ESN,FIN,GWD,IBS,LWK,TSI,YRI"	10	"ASW,CEU,CHB,ESN,FIN,GWD,IBS,LWK,TSI"	9	C	A	0
1	165820383	rs73029465	Acetylated Active Enhancer	"ASW,ESN,GWD,LWK,YRI"	5	"ASW,ESN,GWD,LWK,YRI"	5	T	C	0
1	165820413	rs73029467	Active Enhancer	"ASW,ESN,GWD,LWK,YRI"	5	"ASW,ESN,GWD,LWK,YRI"	5	A	C	0
1	165896634	rs7516698	Weak Enhancer	"ASW,CEU,CHB,ESN,FIN,GWD,IBS,LWK,TSI,YRI"	10	"ASW,CEU,CHB,FIN,GWD,IBS,LWK,TSI,YRI"	9	C	T	0
1	166138547	rs73034634	Active Enhancer	"ASW,CHB,ESN,FIN,GWD,LWK,YRI"	7	"ASW,CHB,ESN,GWD,LWK,YRI"	6	G	T	0
1	166138589	rs73034636	Active Enhancer	"ASW,ESN,GWD,LWK,YRI"	5	"ASW,ESN,LWK,YRI"	4	G	T	1.39E-11
1	166459006	rs545731992	Active TSS	"ASW,ESN,GWD,LWK,YRI"	5	"ESN,GWD,LWK,YRI"	4	T	C	5.44E-07
1	166894186	rs6427046	Active Enhancer	"ASW,CEU,ESN,FIN,GWD,IBS,YRI"	7	"ASW,CEU,FIN,GWD,IBS,YRI"	6	A	G	0
1	166938555	rs7545806	Active Enhancer	"ASW,CHB,ESN,IBS,LWK,YRI"	6	"ESN,LWK"	2	T	C	2.99E-08
1	166944745	rs112416021	Bivalent TSS	"ASW,CHB,FIN,GWD,IBS,TSI,YRI"	7	"ASW,FIN,GWD,IBS,YRI"	5	T	C	2.22E-16
1	166944809	rs186023662	Bivalent TSS	"ASW,CHB,ESN,IBS,LWK,TSI,YRI"	7	"ASW,CHB,ESN,IBS,LWK,YRI"	6	C	G	4.44E-16
1	167080024	rs10918628	Bivalent Enhancer	"CHB,ESN,FIN,GWD,LWK,YRI"	6	"ESN,LWK"	2	A	C	2.06E-07
1	167298606	rs200008308	Active TSS	"ASW,CEU,FIN,IBS,YRI"	5	"ASW,CEU,FIN,IBS,YRI"	5	A	C	1.22E-15
1	167399734	rs870875	Acetylated Active Enhancer	"ASW,CEU,FIN,GWD,IBS,YRI"	6	None	0	A	C	1.85E-06
1	167399761	rs870876	Acetylated Active Enhancer	"ASW,CEU,CHB,ESN,GWD,TSI,YRI"	7	"ASW,GWD,TSI,YRI"	4	T	G	2.86E-12
1	167468864	rs704853	Acetylated Active Enhancer	"ASW,CEU,CHB,FIN,TSI,YRI"	6	"CEU,CHB,FIN,TSI,YRI"	5	T	G	0
1	167468935	rs704854	Acetylated Active Enhancer	"CEU,FIN"	2	"CEU,FIN"	2	G	T	1.52E-07
1	167599533	rs3738220	Active TSS	"ASW,CEU,CHB,ESN,FIN,GWD,IBS,LWK,TSI,YRI"	10	"ASW,CEU,CHB,ESN,FIN,GWD,IBS,LWK,TSI"	9	C	T	0
1	167600864	rs4657689	Acetylated Active Enhancer (Genic)	"CEU,CHB,FIN,IBS"	4	"CEU,CHB,FIN,IBS"	4	A	G	6.89E-12
1	167601884	rs1311451	Active TSS	"ASW,ESN,GWD,LWK"	4	"ASW,ESN,LWK"	3	A	C	2.55E-15
1	167632361	rs12131752	Active Enhancer (Genic)	"GWD,IBS,LWK,YRI"	4	"LWK,YRI"	2	G	T	2.70E-06
1	167632618	rs1229372	Active Enhancer (Genic)	"ASW,CEU,CHB,ESN,FIN,GWD,IBS,LWK,TSI,YRI"	10	"ASW,CEU,CHB,ESN,FIN,GWD,IBS,LWK,TSI,YRI"	10	G	A	0
1	167637633	rs1229366	Active Enhancer (Genic)	"ESN,GWD,IBS,TSI"	4	TSI	1	A	G	1.26E-08
1	167643681	rs57318878	Active Enhancer (Genic)	"ASW,ESN,GWD,LWK"	4	"ASW,ESN,GWD"	3	C	T	4.41E-08
1	167645666	rs114242890	Active Enhancer	"ASW,LWK,YRI"	3	"ASW,LWK,YRI"	3	G	A	1.58E-07
1	167646275	rs78797689	Acetylated Active Enhancer	"ASW,ESN,LWK,YRI"	4	"ASW,ESN,YRI"	3	C	A	3.52E-06
1	167677358	rs1059361	Active Enhancer	"ASW,CEU,CHB,ESN,FIN,GWD,IBS,LWK,TSI,YRI"	10	"CEU,CHB,ESN,FIN,GWD,IBS,LWK,TSI,YRI"	9	T	C	0
1	167683945	rs80079815	Active TSS	"GWD,LWK,YRI"	3	"LWK,YRI"	2	G	A	1.07E-07
1	167683947	rs74579937	Active TSS	"GWD,LWK,YRI"	3	"GWD,LWK,YRI"	3	G	A	1.32E-07
1	167716463	rs73037848	Acetylated Active Enhancer (Genic)	"ASW,ESN,GWD,LWK,YRI"	5	"ASW,ESN,GWD,LWK,YRI"	5	T	C	0
1	167716520	rs111352529	Acetylated Active Enhancer (Genic)	"ASW,ESN,GWD,LWK,YRI"	5	"ASW,ESN,GWD,YRI"	4	T	C	2.42E-14
1	167795678	rs78699136	Repressed Polycomb	"CHB,FIN,GWD,IBS"	4	"CHB,FIN,GWD,IBS"	4	T	C	4.45E-12
1	167879253	rs60975248	Weak Enhancer	"CEU,ESN,FIN,TSI"	4	"ESN,FIN,TSI"	3	C	A	5.01E-07
1	167905987	rs11558510	Active TSS	"ASW,CEU,FIN,GWD,LWK,YRI"	6	"FIN,GWD"	2	A	G	1.70E-07
1	168109113	rs10918829	Bivalent Enhancer	"ASW,CEU,CHB,ESN,FIN,YRI"	6	"ASW,CHB,ESN,FIN"	4	G	C	1.10E-13
1	168118292	rs2902570	Acetylated Active Enhancer	"ASW,CEU,CHB,ESN,FIN,GWD,IBS,LWK,YRI"	9	"ASW,CEU,ESN,FIN,GWD,IBS,LWK,YRI"	8	G	A	0
1	168140048	rs12059254	Active Enhancer	"ASW,ESN,GWD,LWK,YRI"	5	"ASW,ESN,GWD,LWK,YRI"	5	A	G	6.06E-11
1	168147892	rs2281016	Flanking Active TSS	"CHB,ESN,GWD,LWK"	4	"GWD,LWK"	2	C	T	3.35E-06
1	168148829	rs10918838	Active TSS	"ASW,CEU,CHB,FIN,GWD,IBS,TSI,YRI"	8	"ASW,CEU,CHB,FIN,TSI,YRI"	6	G	A	0
1	168148971	rs11801584	Active TSS	"ASW,CEU,CHB,FIN,IBS,LWK,TSI"	7	"ASW,CEU,FIN,IBS,LWK,TSI"	6	G	T	0
1	168149004	rs11801585	Active TSS	"ASW,CEU,CHB,FIN,IBS,LWK,TSI"	7	"CEU,FIN,IBS,LWK,TSI"	5	G	T	5.69E-12
1	168196658	rs10918853	Active TSS	"ESN,GWD,LWK,YRI"	4	"ESN,GWD,LWK,YRI"	4	C	G	2.46E-06
1	168312034	rs77167856	CTCF Only	"ASW,ESN,GWD,IBS,LWK,TSI,YRI"	7	"ASW,ESN,GWD,IBS,LWK,TSI,YRI"	7	C	T	0
1	168312082	rs2076061	CTCF Only	"ESN,GWD,IBS,YRI"	4	"ESN,GWD,IBS,YRI"	4	A	G	9.94E-09
1	168378408	rs78624203	Weak Enhancer	"ASW,CHB,ESN,FIN,GWD,IBS,LWK,TSI,YRI"	9	"ASW,CHB,ESN,FIN,GWD,IBS,LWK,TSI,YRI"	9	A	G	0
1	168378448	rs77109526	Weak Enhancer	"CEU,CHB,FIN,TSI"	4	"CHB,FIN,TSI"	3	T	C	0
1	168479264	rs112399522	Active Enhancer	"ESN,GWD,LWK,YRI"	4	"ESN,GWD,YRI"	3	T	C	8.52E-07
1	168479438	rs12059801	Active Enhancer	"ASW,CEU,CHB,ESN,FIN,GWD,IBS,LWK,TSI,YRI"	10	"ASW,CEU,CHB,ESN,FIN,GWD,LWK,TSI,YRI"	9	T	C	0
1	168479542	rs12075110	Active Enhancer	"ASW,CEU,CHB,ESN,FIN,GWD,IBS,LWK,TSI,YRI"	10	"ASW,CEU,CHB,ESN,FIN,GWD,LWK,TSI,YRI"	9	C	G	0
1	168479720	rs12059815	Active Enhancer	"ASW,CEU,ESN,FIN,GWD,YRI"	6	"ESN,YRI"	2	A	G	1.31E-10
1	168479759	rs12075196	Active Enhancer	"ESN,GWD,YRI"	3	YRI	1	C	T	1.63E-06
1	168524457	rs80304212	Bivalent Enhancer	"ASW,CHB,GWD,LWK,YRI"	5	"ASW,CHB,GWD,LWK,YRI"	5	C	A	1.25E-10
1	168543747	rs470739	CTCF Only	ASW	1	ASW	1	C	A	1.72E-08
1	168689291	rs635954	Active Enhancer	"ASW,CHB,ESN,FIN,IBS,LWK"	6	"ASW,CHB,LWK"	3	C	A	1.11E-16
1	168689348	rs61801596	Active Enhancer	"ASW,GWD,LWK,YRI"	4	"ASW,LWK"	2	C	A	1.51E-06
1	168908925	rs12040207	Quiescent/Low	"CHB,IBS,TSI"	3	"CHB,IBS,TSI"	3	A	G	0
1	168996929	rs115337532	Active Enhancer	"ASW,ESN,GWD,LWK,YRI"	5	"ESN,GWD,LWK,YRI"	4	C	T	1.20E-07
1	169014423	rs1320971	Active Enhancer	"ASW,FIN,GWD,IBS,LWK,TSI,YRI"	7	"ASW,FIN,IBS,TSI,YRI"	5	C	T	4.08E-12
1	169014435	rs12038274	Active Enhancer	"ASW,FIN,GWD,IBS,LWK,TSI,YRI"	7	"ASW,FIN,GWD,IBS,LWK,TSI,YRI"	7	T	C	6.66E-16
1	169075040	rs28362571	Flanking Active TSS	"ASW,CEU,ESN,FIN,GWD,IBS,LWK,TSI,YRI"	9	"ASW,CEU,ESN,GWD,TSI,YRI"	6	C	G	0
1	169078572	rs1200130	Flanking Active TSS	"ESN,FIN,IBS,TSI,YRI"	5	"ESN,FIN,IBS,YRI"	4	C	T	1.70E-07
1	169079020	rs1200133	Flanking Active TSS	"ASW,CHB,FIN,GWD,IBS,TSI"	6	"CHB,FIN"	2	C	G	3.20E-10
1	169085528	rs16861916	Acetylated Active Enhancer	"ASW,ESN,GWD,LWK,YRI"	5	"ASW,ESN,GWD,LWK,YRI"	5	G	C	0
1	169120431	rs745922	Quiescent/Low	"ASW,FIN,IBS,YRI"	4	"ASW,FIN,IBS,YRI"	4	C	T	2.74E-07
1	169132554	rs12564596	Weak Enhancer	"ASW,CEU,ESN,FIN,IBS,TSI,YRI"	7	"ASW,CEU,ESN,IBS,TSI"	5	T	C	1.19E-13
1	169172379	rs12084549	Quiescent/Low	"CEU,ESN,IBS,LWK"	4	"CEU,ESN,IBS"	3	C	T	2.75E-09
1	169337638	rs3818844	Active TSS	"ASW,CEU,CHB,ESN,GWD,LWK,TSI,YRI"	8	"ASW,CEU,ESN,GWD,LWK,TSI,YRI"	7	C	T	0
1	169337853	rs1517748	Active TSS	"CEU,GWD,LWK,YRI"	4	"GWD,YRI"	2	G	A	4.12E-08
1	169396620	rs2235195	Bivalent TSS	"ASW,CEU,CHB,ESN,GWD,IBS,LWK,TSI,YRI"	9	"CHB,ESN,GWD,IBS,LWK,TSI,YRI"	7	G	C	0
1	169455008	rs2072757	Active TSS	"CEU,ESN,FIN,IBS,LWK,TSI"	6	LWK	1	G	A	1.96E-07
1	169455435	rs2056926	Active TSS	"ASW,ESN,FIN,IBS,YRI"	5	"ASW,ESN,FIN,IBS,YRI"	5	G	C	2.68E-13
1	169461406	rs2285211	Active Enhancer	"ASW,CEU,CHB,IBS,LWK,YRI"	6	"CHB,IBS,LWK"	3	G	A	2.88E-12
1	169498181	rs2420373	Bivalent Enhancer	"ASW,CEU,CHB,ESN,FIN,GWD,IBS,LWK,TSI,YRI"	10	"ASW,CEU,CHB,FIN,GWD,IBS,LWK,TSI,YRI"	9	C	T	0
1	169574261	rs3917763	Active Enhancer	"ASW,ESN,LWK"	3	"ASW,ESN,LWK"	3	G	A	1.51E-13
1	169665551	rs4987358	Active Enhancer (Genic)	"ASW,CEU,ESN,FIN,IBS,LWK,TSI,YRI"	8	"ASW,CEU,ESN,IBS,LWK,TSI,YRI"	7	G	T	0
1	169665632	rs2223286	Active Enhancer	"ASW,CEU,CHB,ESN,FIN,IBS,LWK,TSI"	8	"ASW,CHB,ESN,IBS,LWK,TSI"	6	T	C	7.11E-15
1	169667011	rs4987352	Active Enhancer	"ASW,CEU,CHB,ESN,GWD,LWK"	6	"ASW,CEU,CHB,ESN,LWK"	5	T	G	3.49E-14
1	169681357	rs2205849	Acetylated Active Enhancer	"CEU,CHB,ESN,LWK"	4	"CHB,LWK"	2	T	C	2.37E-08
1	169763807	rs79945836	Active TSS	"ASW,CEU,ESN,FIN,IBS,TSI"	6	"ASW,CEU,ESN,FIN,IBS,TSI"	6	C	G	0
1	169763814	rs74504221	Active TSS	"ASW,CEU,ESN,FIN,IBS,TSI"	6	"ASW,CEU,ESN,FIN,IBS,TSI"	6	G	A	0
1	169860473	rs3753311	Acetylated Active Enhancer	"ASW,ESN,FIN,GWD,LWK,TSI,YRI"	7	"ESN,FIN,LWK,YRI"	4	G	A	1.11E-16
1	169862793	rs4656727	Active TSS	"CEU,CHB,ESN,IBS,LWK,YRI"	6	"CEU,CHB,IBS,LWK,YRI"	5	A	G	5.99E-12
1	169882833	rs12131192	Active Enhancer	"CEU,CHB,ESN,LWK,YRI"	5	"CEU,CHB,ESN,YRI"	4	G	A	9.44E-12
1	170209757	rs12729148	Active Enhancer	"ASW,CEU,CHB,ESN,FIN,GWD,IBS,LWK,TSI,YRI"	10	"ASW,CEU,CHB,ESN,FIN,GWD,IBS,LWK,TSI,YRI"	10	G	A	0
1	170222552	rs12129877	Weak Enhancer	"ASW,CEU,ESN,IBS,LWK,TSI,YRI"	7	"ASW,ESN,IBS,TSI,YRI"	5	G	A	2.83E-14
1	170822682	rs73042844	Weak Enhancer	"CEU,CHB,LWK,YRI"	4	"CEU,CHB,LWK"	3	T	C	7.95E-07
1	170901517	rs773338370	Weak Enhancer	"CHB,FIN,TSI,YRI"	4	"CHB,FIN,TSI,YRI"	4	T	C	9.05E-13
1	171220450	rs10912661	Bivalent TSS	"ASW,CEU,ESN,FIN,GWD,IBS,LWK,TSI,YRI"	9	"ASW,CEU,ESN,FIN,GWD,IBS,LWK,TSI"	8	T	C	0
1	171220469	rs6701076	Bivalent TSS	"ASW,CEU,CHB,FIN,IBS,TSI"	6	"CEU,IBS,TSI"	3	A	G	6.58E-12
1	171220626	rs12090485	Bivalent TSS	"CEU,FIN,IBS,TSI"	4	"FIN,IBS,TSI"	3	T	A	4.37E-13
1	171221917	rs4073692	Weak Enhancer	"ASW,CHB,ESN,FIN,GWD,LWK,TSI,YRI"	8	"ASW,CHB,ESN,GWD,LWK,TSI,YRI"	7	G	A	0
1	171584773	rs58804054	Active Enhancer	"ASW,ESN,YRI"	3	"ASW,ESN"	2	G	A	3.77E-06
1	171586461	rs73041911	Weak Enhancer	"ESN,GWD,LWK,YRI"	4	"LWK,YRI"	2	G	A	2.31E-07
1	171750557	rs2232812	Active TSS	"CEU,CHB,ESN,FIN,LWK,TSI,YRI"	7	"ESN,FIN,YRI"	3	T	C	1.10E-08
1	171750774	rs2294717	Active TSS	"CEU,CHB,ESN,FIN,IBS,LWK,YRI"	7	"CEU,CHB,ESN,IBS,LWK,YRI"	6	C	T	0
1	171750854	rs2294718	Active TSS	"ESN,FIN,GWD,IBS,TSI,YRI"	6	ESN	1	G	C	7.41E-07
1	171754164	rs56178029	Acetylated Active Enhancer (Genic)	"ASW,CEU,ESN,FIN,GWD,IBS,LWK,TSI,YRI"	9	"ASW,ESN,FIN,GWD,IBS,LWK,YRI"	7	T	C	0
1	171789199	rs7549347	Quiescent/Low	"ASW,CEU,FIN,GWD,IBS,LWK,TSI"	7	"CEU,FIN,IBS,LWK,TSI"	5	G	A	9.99E-16
1	171789205	rs7517546	Quiescent/Low	"ASW,CEU,FIN,GWD,IBS,LWK,TSI"	7	"ASW,CEU,GWD,IBS,LWK,TSI"	6	A	G	0
1	171789226	rs7517555	Quiescent/Low	"ASW,CEU,FIN,GWD,IBS,LWK,TSI"	7	"ASW,CEU,GWD,IBS,LWK,TSI"	6	A	C	0
1	172150267	rs535441	Acetylated Active Enhancer	"CEU,CHB,FIN,IBS,TSI"	5	"CEU,CHB,FIN,IBS"	4	G	A	5.12E-08
1	172267419	rs2757493	Weak Enhancer	"ASW,CEU,CHB,ESN,FIN,GWD,IBS,LWK,TSI,YRI"	10	"ASW,CEU,CHB,ESN,FIN,GWD,IBS,LWK,TSI,YRI"	10	C	T	0
1	172267609	rs2586411	Weak Enhancer	"ASW,IBS,LWK"	3	"ASW,IBS,LWK"	3	G	A	1.24E-08
1	172307593	rs12059342	Active Enhancer	"GWD,LWK,YRI"	3	"GWD,LWK,YRI"	3	T	C	6.60E-08
1	172309914	rs12062442	Active Enhancer	"ASW,ESN,LWK"	3	"ASW,ESN,LWK"	3	T	C	2.74E-12
1	172350207	rs768019	Acetylated Active Enhancer	"ASW,CEU,CHB,ESN,FIN,GWD,IBS,TSI,YRI"	9	"ASW,CEU,CHB,FIN,GWD,IBS,TSI"	7	A	G	0
1	172502302	rs528631046	Active TSS	"ASW,ESN,LWK,TSI"	4	"ASW,ESN,LWK,TSI"	4	T	G	0
1	172612596	rs2859225	Bivalent Enhancer	"ASW,ESN,FIN,GWD,IBS,YRI"	6	"ESN,FIN,IBS"	3	G	A	1.15E-11
1	172612841	rs2859226	Bivalent Enhancer	"ASW,CEU,CHB,ESN,FIN,GWD,IBS,LWK,TSI,YRI"	10	"ASW,CEU,CHB,ESN,FIN,GWD,IBS,LWK,TSI,YRI"	10	A	G	0
1	172714440	rs75408664	CTCF Only	"ASW,ESN,GWD,LWK,YRI"	5	"ESN,GWD,YRI"	3	G	A	2.84E-09
1	172787823	rs7536967	Acetylated Active Enhancer	"ASW,ESN,GWD,LWK,YRI"	5	"ASW,ESN,GWD,LWK,YRI"	5	G	A	2.75E-14
1	172844250	rs12136659	Bivalent Enhancer	"ESN,GWD,LWK,TSI"	4	"LWK,TSI"	2	T	C	2.80E-06
1	172863647	rs61828386	Bivalent Enhancer	"ASW,CHB,ESN,FIN,GWD,LWK,TSI"	7	"ASW,CHB,ESN,FIN,GWD,LWK,TSI"	7	C	T	0
1	172993932	rs1076685	Repressed Polycomb	"CHB,IBS,TSI"	3	"IBS,TSI"	2	T	A	1.81E-10
1	173302306	rs2096147	Active Enhancer	"FIN,IBS,LWK,TSI,YRI"	5	FIN	1	A	G	1.75E-07
1	173376341	rs72726907	Acetylated Active Enhancer	"ASW,CEU,CHB,ESN,FIN,GWD,IBS,LWK,TSI,YRI"	10	"ASW,CEU,CHB,FIN,GWD,LWK,TSI"	7	G	A	0
1	173380323	rs10798279	Acetylated Active Enhancer	"ASW,GWD,IBS,LWK,TSI,YRI"	6	TSI	1	T	C	2.17E-08
1	173387495	rs6676214	Acetylated Active Enhancer	"ASW,GWD,LWK"	3	"ASW,LWK"	2	C	T	4.05E-07
1	173389691	rs796481584	CTCF Only	"ASW,ESN,GWD,LWK,YRI"	5	"ASW,ESN,GWD,YRI"	4	C	T	2.34E-08
1	173391782	rs4916355	Weak Enhancer	"ASW,CHB,ESN,GWD,LWK,YRI"	6	"ASW,CHB,GWD,LWK,YRI"	5	T	C	0
1	173446306	rs574661240	Active TSS	"ESN,GWD,LWK,YRI"	4	"ESN,GWD,LWK,YRI"	4	A	G	0
1	173793106	rs28578576	Active TSS	"ESN,GWD,LWK,TSI,YRI"	5	"ESN,LWK,TSI,YRI"	4	T	C	4.06E-09
1	174084104	rs4650945	CTCF Only	"CEU,CHB,ESN,GWD"	4	"CHB,ESN"	2	A	G	3.57E-08
1	174084151	rs80065868	CTCF Only	"CEU,CHB,ESN,FIN,IBS,LWK,TSI,YRI"	8	"CEU,CHB,FIN,IBS,TSI,YRI"	6	T	C	0
1	174104611	rs4652191	Active Enhancer	"ASW,ESN,FIN,GWD,LWK,TSI"	6	"ASW,ESN,GWD,LWK"	4	A	T	9.84E-14
1	174113408	rs6425274	CTCF Only	"ASW,CEU,CHB,FIN,GWD,IBS,TSI"	7	"CHB,FIN,IBS,TSI"	4	G	A	2.52E-12
1	174139014	rs12082461	Acetylated Active Enhancer (Genic)	"ASW,CEU,ESN,GWD,LWK,TSI"	6	ASW	1	G	A	2.58E-07
1	174178868	rs116581081	Active Enhancer (Genic)	"ASW,ESN,GWD,LWK,YRI"	5	"ESN,GWD,LWK,YRI"	4	A	G	0
1	174179044	rs116101987	Active Enhancer (Genic)	"ASW,ESN,GWD,LWK,YRI"	5	"ASW,ESN,GWD,LWK,YRI"	5	T	A	0
1	174758771	rs114664937	Weak Enhancer	"ASW,ESN,LWK,YRI"	4	"ASW,ESN,LWK,YRI"	4	T	G	7.92E-10
1	174769070	rs72717613	Active TSS	"ASW,CEU,CHB,ESN,FIN,GWD,IBS,LWK,TSI,YRI"	10	"ASW,CEU,CHB,ESN,FIN,GWD,IBS,LWK,TSI,YRI"	10	A	G	0
1	174968671	rs116351465	Active TSS	"ASW,ESN,LWK,YRI"	4	"ESN,YRI"	2	A	G	3.39E-07
1	174998793	rs10537460	Active Enhancer	"CHB,ESN,FIN,IBS,YRI"	5	"CHB,ESN,YRI"	3	A	G	2.60E-09
1	174999284	rs12737503	CTCF Only	"ASW,CHB,ESN,FIN,LWK,YRI"	6	"ASW,CHB,ESN"	3	T	C	4.65E-11
1	175084472	rs551423835	Weak Transcription	"ASW,CEU,ESN,FIN,GWD,LWK,TSI"	7	LWK	1	G	A	3.49E-07
1	175087606	rs10912888	Weak Enhancer	"ASW,CEU,ESN,FIN,GWD,IBS,LWK,TSI,YRI"	9	"ASW,CEU,GWD,TSI,YRI"	5	T	C	0
1	175143948	rs71752023	Active Enhancer (Genic)	"ASW,CEU,CHB,ESN,TSI"	5	"ASW,CEU,CHB,ESN,TSI"	5	C	T	0
1	175144195	rs77831401	Acetylated Active Enhancer (Genic)	"ASW,ESN,GWD,LWK,YRI"	5	"ASW,ESN,GWD,LWK,YRI"	5	G	A	1.66E-13
1	175161930	rs10912903	Active TSS	"ASW,CHB,FIN,GWD,LWK"	5	"CHB,GWD,LWK"	3	C	G	1.83E-07
1	175162196	rs3753560	Active TSS	"ASW,CEU,CHB,ESN,FIN,IBS,TSI,YRI"	8	"ASW,CEU,CHB,FIN,IBS,TSI"	6	C	G	0
1	175162268	rs987880251	Flanking Active TSS	"ASW,CEU,CHB,ESN,FIN,IBS,TSI,YRI"	8	"ASW,CEU,CHB,ESN,FIN,IBS,TSI,YRI"	8	C	T	0
1	175173524	rs12145086	Active Enhancer	"ASW,CHB,TSI"	3	"ASW,CHB,TSI"	3	C	T	9.67E-07
1	175221874	rs6684163	Weak Enhancer	"ASW,CEU,FIN,IBS"	4	"ASW,CEU,FIN,IBS"	4	T	G	0
1	175221934	rs10798353	Weak Enhancer	"ASW,CEU,FIN,IBS"	4	"ASW,CEU,FIN,IBS"	4	T	C	0
1	175272612	rs6702445	Weak Enhancer	"CEU,CHB,GWD,IBS,LWK,TSI"	6	CEU	1	T	C	5.26E-08
1	175272668	rs2861277	Weak Enhancer	"CEU,CHB,ESN,FIN,GWD,LWK,TSI"	7	"CEU,ESN,FIN,GWD,TSI"	5	G	A	1.11E-13
1	175332411	rs6702002	Weak Enhancer	"ASW,ESN,IBS,LWK,TSI"	5	"ASW,LWK,TSI"	3	A	T	5.80E-11
1	175345605	rs57343374	CTCF Only	"ASW,CEU,ESN,LWK"	4	"ASW,CEU,ESN,LWK"	4	G	A	2.08E-07
1	175382006	rs859469	Weak Enhancer	"ASW,ESN,GWD,IBS,TSI"	5	"ASW,ESN,IBS,TSI"	4	G	C	4.10E-12
1	175440252	rs61808381	Repressed Polycomb	"ASW,CEU,ESN,FIN,GWD,IBS,LWK,TSI"	8	"ASW,CEU,ESN,FIN,GWD,IBS,LWK,TSI"	8	A	C	0
1	175831284	rs10913088	Bivalent Enhancer	"ASW,CEU,CHB,ESN,GWD,IBS"	6	"ASW,CEU,CHB,GWD,IBS"	5	G	A	0
1	176129276	rs520661	Weak Enhancer (Genic)	"ASW,CEU,FIN,IBS,LWK,TSI,YRI"	7	"ASW,IBS"	2	A	G	3.01E-09
1	176176359	rs144677485	Active TSS	"ASW,CEU,ESN,FIN,GWD,IBS,LWK,TSI,YRI"	9	"ASW,CEU,ESN,FIN,GWD,IBS,LWK,TSI"	8	C	T	0
1	176284750	rs2504511	Weak Enhancer	"CHB,ESN,LWK,YRI"	4	"CHB,LWK"	2	A	G	2.12E-06
1	177769687	rs4072161	Active Enhancer	"ASW,CEU,ESN,FIN,IBS,LWK,TSI,YRI"	8	"ASW,CEU,ESN,FIN,IBS,LWK,TSI,YRI"	8	G	T	0
1	177770097	rs4478775	Active Enhancer	"ASW,CHB,ESN,FIN,IBS,LWK,TSI"	7	"ASW,CHB,ESN,IBS,TSI"	5	A	G	0
1	177787651	rs10913433	Active Enhancer	"ASW,FIN,GWD,LWK"	4	"ASW,LWK"	2	A	G	1.78E-15
1	178062930	rs762792116	Bivalent TSS	"CEU,CHB,ESN,FIN,GWD,IBS,TSI,YRI"	8	"CEU,CHB,TSI"	3	A	G	1.42E-13
1	178511375	rs11806608	Active TSS	"CEU,CHB,ESN,YRI"	4	"CEU,ESN,YRI"	3	T	C	4.48E-06
1	178512331	rs12405456	Active TSS	"ASW,CEU,CHB,ESN,FIN,GWD,IBS,LWK,TSI,YRI"	10	"ASW,CEU,CHB,ESN,FIN,GWD,IBS,LWK,TSI,YRI"	10	T	G	0
1	178514622	rs12568310	Weak Enhancer (Genic)	"CHB,ESN,FIN,IBS,YRI"	5	"CHB,FIN"	2	T	C	4.89E-06
1	178577607	rs12564976	Acetylated Active Enhancer	"CHB,ESN,FIN,IBS,TSI"	5	"CHB,IBS,TSI"	3	A	G	0
1	178694084	rs7514930	Bivalent TSS	"CEU,CHB,IBS,LWK,TSI,YRI"	6	"LWK,TSI"	2	C	T	8.14E-08
1	179050478	rs3813639	Acetylated Active Enhancer	"CEU,CHB,FIN,GWD,TSI"	5	"FIN,GWD,TSI"	3	T	C	8.48E-08
1	179050593	rs3813640	Acetylated Active Enhancer	"ASW,CHB,ESN,FIN,GWD,IBS,LWK,TSI,YRI"	9	"ASW,CHB,ESN,GWD,IBS,LWK,YRI"	7	C	A	0
1	179099021	rs2493124	Acetylated Active Enhancer	"ASW,CHB,ESN,FIN,GWD,IBS,LWK,TSI"	8	"ASW,FIN,IBS"	3	T	C	2.89E-11
1	179198653	rs2306941	Active TSS	"ASW,FIN,LWK,TSI,YRI"	5	"ASW,LWK,TSI"	3	T	C	3.93E-06
1	179221928	rs76129122	Quiescent/Low	"CEU,ESN,FIN,GWD,IBS,LWK,TSI,YRI"	8	"FIN,GWD,IBS,TSI,YRI"	5	A	C	0
1	179263003	rs11545566	Active TSS	"ASW,CEU,ESN,LWK,TSI,YRI"	6	"ASW,CEU,ESN,LWK"	4	G	A	1.54E-09
1	179263356	rs2493119	Active TSS	"ASW,CHB,ESN,FIN,GWD,IBS,LWK,TSI"	8	"ASW,CHB,ESN,IBS,TSI"	5	C	G	3.22E-15
1	179300496	rs9803742	Weak Enhancer	"ASW,ESN,FIN,GWD,YRI"	5	"ESN,FIN,YRI"	3	T	G	3.47E-06
1	179334917	rs16853998	Active TSS	"ASW,CEU,ESN,FIN,TSI"	5	"CEU,ESN,TSI"	3	G	C	5.26E-08
1	179335058	rs55906130	Active TSS	"CEU,FIN,IBS,TSI,YRI"	5	"IBS,YRI"	2	C	T	2.75E-06
1	179335138	rs17369102	Active TSS	"CEU,CHB,IBS,TSI"	4	"CEU,CHB,IBS,TSI"	4	A	G	1.64E-10
1	179335158	rs11581507	Active TSS	"ASW,CEU,CHB,ESN,FIN,GWD,IBS,LWK,TSI,YRI"	10	"ASW,CEU,CHB,ESN,FIN,GWD,IBS,LWK,TSI,YRI"	10	C	T	0
1	179335162	rs11577489	Active TSS	"ASW,CEU,CHB,ESN,FIN,GWD,IBS,LWK,TSI,YRI"	10	"ASW,CEU,CHB,ESN,FIN,GWD,IBS,LWK,TSI,YRI"	10	G	C	0
1	179335264	rs780515896	Active TSS	"ASW,CEU,CHB,ESN,FIN,GWD,IBS,TSI,YRI"	9	"ASW,CEU,CHB,ESN,FIN,GWD,IBS,TSI,YRI"	9	A	G	0
1	179335265	rs113409288	Active TSS	"ASW,CEU,CHB,FIN,GWD,IBS,LWK,TSI,YRI"	9	"ASW,CEU,CHB,FIN,GWD,IBS,LWK,TSI,YRI"	9	T	G	0
1	179335366	rs10913736	Active TSS	"ASW,CEU,ESN,FIN,GWD,IBS,LWK,TSI,YRI"	9	"ASW,CEU,ESN,FIN,GWD,IBS,LWK,TSI,YRI"	9	C	T	0
1	179520660	rs2274624	Weak Enhancer	"ASW,CEU,CHB,ESN,FIN,GWD,LWK,YRI"	8	"CEU,CHB,GWD,YRI"	4	C	G	1.11E-16
1	179679242	rs115178114	Weak Enhancer	"ASW,CEU,ESN,FIN,GWD,IBS,LWK,YRI"	8	"CEU,ESN,IBS,LWK"	4	T	C	8.70E-10
1	179784249	rs111748247	Bivalent TSS	"ASW,CEU,CHB,FIN,IBS,LWK,TSI"	7	"ASW,CEU,CHB,FIN,IBS,LWK,TSI"	7	G	C	0
1	179851152	rs113821980	Active TSS	"ASW,ESN,GWD,LWK,YRI"	5	"ASW,ESN,GWD,LWK,YRI"	5	C	T	3.24E-08
1	179852159	rs773356745	Active TSS	"ASW,ESN,GWD,LWK,YRI"	5	"ASW,GWD"	2	G	C	8.48E-08
1	179852160	rs76860548	Active TSS	"ASW,ESN,GWD,LWK,YRI"	5	"ASW,ESN,GWD,YRI"	4	C	T	2.71E-08
1	179852498	rs116651526	Active TSS	"ASW,ESN,GWD,LWK,YRI"	5	"ASW,ESN,GWD,YRI"	4	T	C	4.99E-11
1	179895861	rs475233	Quiescent/Low	"ASW,ESN,GWD,LWK,YRI"	5	"ASW,ESN,GWD,LWK,YRI"	5	T	C	1.03E-10
1	179923645	rs79201328	Active TSS	"ASW,ESN,GWD,LWK,YRI"	5	"ESN,GWD,YRI"	3	C	T	1.02E-09
1	180123891	rs376772000	Active TSS	"ESN,FIN,LWK,TSI"	4	"ESN,LWK,TSI"	3	T	C	1.02E-12
1	180138010	rs12082209	CTCF Only	"ASW,CHB,ESN,FIN,GWD,LWK,YRI"	7	"ASW,CHB,ESN,GWD,LWK,YRI"	6	C	A	1.11E-16
1	180182782	rs72712948	Flanking Active TSS	"ASW,CEU,CHB,FIN,GWD,TSI,YRI"	7	"ASW,CHB,FIN,TSI,YRI"	5	C	G	1.15E-11
1	180217192	rs61809134	Quiescent/Low	"TSI,YRI"	2	"TSI,YRI"	2	A	C	1.84E-09
1	180217250	rs4652490	Quiescent/Low	"ASW,ESN,FIN,TSI,YRI"	5	"TSI,YRI"	2	T	C	1.51E-09
1	180224852	rs116312254	Quiescent/Low	"ASW,ESN,LWK,YRI"	4	"ASW,ESN,LWK,YRI"	4	A	G	3.56E-12
1	180227555	rs200863288	Quiescent/Low	"FIN,GWD,LWK,TSI"	4	"FIN,LWK"	2	G	A	2.77E-07
1	180260393	rs2147774	Active Enhancer	"ASW,CHB,GWD,YRI"	4	"ASW,CHB,GWD,YRI"	4	C	T	4.39E-12
1	180420818	rs4562579	Weak Enhancer (Genic)	"ASW,CHB,IBS,LWK,YRI"	5	"CHB,LWK,YRI"	3	G	A	7.60E-10
1	180420842	rs12407122	Weak Enhancer (Genic)	"ASW,CEU,CHB,IBS,LWK,YRI"	6	"CHB,LWK,YRI"	3	G	A	7.08E-11
1	180600219	rs3819952	Weak Enhancer	"ASW,CHB,ESN,LWK,TSI,YRI"	6	"ASW,ESN"	2	G	T	2.21E-08
1	180600220	rs3819951	Weak Enhancer	"ASW,CHB,ESN,IBS,LWK,TSI,YRI"	7	"ASW,ESN"	2	C	T	1.84E-08
1	180818416	rs10737351	Active Enhancer	"CEU,CHB,ESN,FIN"	4	"CEU,CHB,ESN"	3	T	C	1.75E-09
1	180821691	rs12073289	Weak Enhancer	"ASW,ESN,GWD,YRI"	4	"ASW,ESN,YRI"	3	G	A	1.05E-08
1	180878181	rs10753226	Acetylated Active Enhancer	"ASW,GWD,IBS,LWK"	4	"GWD,IBS,LWK"	3	C	T	5.18E-08
1	180887806	rs10914132	Weak Enhancer	"CEU,GWD,IBS,LWK"	4	"CEU,GWD,IBS,LWK"	4	A	T	1.35E-11
1	180887815	rs10914133	Weak Enhancer	"ASW,CEU,FIN,GWD,IBS,LWK"	6	"GWD,IBS"	2	T	C	4.58E-10
1	180895826	rs73049919	Weak Enhancer	"CHB,GWD,IBS,TSI,YRI"	5	"CHB,GWD,IBS"	3	T	C	0
1	180896031	rs3845416	Weak Enhancer	"ASW,CEU,ESN,GWD,IBS,LWK,YRI"	7	"ESN,GWD,IBS,YRI"	4	A	C	7.80E-12
1	180923235	rs71630288	Active TSS	"ASW,CEU,CHB,ESN,FIN,GWD,LWK,TSI,YRI"	9	"ASW,ESN,FIN,LWK,TSI,YRI"	6	G	A	0
1	180923587	rs58047756	Active TSS	"CEU,FIN,IBS,LWK,TSI"	5	"CEU,FIN,LWK"	3	T	C	1.34E-07
1	180923595	rs76014269	Active TSS	"CEU,CHB,FIN,GWD,IBS,LWK,TSI,YRI"	8	"CEU,CHB,FIN,IBS,TSI"	5	G	A	0
1	180992168	rs371917091	Active TSS	"ASW,CEU,CHB,ESN,FIN,GWD,IBS,LWK,TSI,YRI"	10	"ASW,CEU,CHB,ESN,FIN,GWD,IBS,LWK,TSI,YRI"	10	C	A	0
1	181002748	rs3806283	Acetylated Active Enhancer	"CEU,CHB,ESN,FIN,GWD"	5	"CHB,ESN"	2	G	C	1.35E-07
1	181012229	rs12134601	Active Enhancer (Genic)	"ASW,CEU,CHB,ESN,FIN,GWD,IBS,LWK,TSI,YRI"	10	"CHB,ESN,GWD,IBS,LWK,TSI"	6	A	G	0
1	181012472	rs34915419	Active Enhancer (Genic)	"ASW,CHB,FIN,TSI"	4	"ASW,CHB,TSI"	3	T	C	4.72E-07
1	181031783	rs3936939	Acetylated Active Enhancer	"CEU,CHB,GWD"	3	"CEU,CHB"	2	G	A	1.43E-06
1	181031801	rs113865916	Acetylated Active Enhancer	"ASW,CHB,ESN,GWD,LWK,YRI"	6	"ASW,ESN,GWD,LWK,YRI"	5	G	A	5.63E-11
1	181031806	rs111904037	Acetylated Active Enhancer	"ASW,CHB,ESN,GWD,LWK,YRI"	6	"ASW,ESN,GWD,LWK,YRI"	5	G	A	5.87E-09
1	181074884	rs13374999	Bivalent TSS	"ESN,GWD,TSI,YRI"	4	"ESN,GWD,YRI"	3	T	C	1.70E-08
1	181096198	rs6703722	Active Enhancer	"ESN,GWD,LWK,YRI"	4	"GWD,YRI"	2	A	C	2.46E-07
1	181149480	rs111973512	Weak Enhancer	"CHB,FIN,LWK"	3	"CHB,LWK"	2	G	A	4.37E-06
1	181370365	rs10910931	Weak Enhancer	"ASW,FIN,IBS,YRI"	4	"ASW,FIN,IBS,YRI"	4	C	T	5.12E-12
1	181391978	rs605849	Quiescent/Low	"CHB,FIN"	2	"CHB,FIN"	2	A	G	0
1	181394891	rs11802064	Weak Enhancer	"ASW,CHB,ESN,FIN,IBS"	5	"CHB,ESN,IBS"	3	G	T	1.83E-07
1	181394929	rs11800429	Weak Enhancer	"ASW,CHB,ESN,IBS"	4	"ASW,ESN"	2	A	G	1.89E-06
1	181398520	rs3845430	Active Enhancer	"CHB,FIN,GWD,LWK"	4	"FIN,GWD"	2	A	G	1.53E-08
1	181399279	rs12077014	Active Enhancer	"ASW,CEU,CHB,ESN,FIN,GWD,IBS"	7	"ASW,CEU,CHB,ESN,GWD,IBS"	6	G	A	0
1	181399534	rs61812688	Active Enhancer	"ASW,CEU,ESN,GWD,IBS,LWK,TSI,YRI"	8	"ASW,ESN,GWD,LWK,YRI"	5	C	T	0
1	181399618	rs4287138	Active Enhancer	"ASW,CEU,CHB,ESN,FIN,GWD,IBS,LWK,TSI,YRI"	10	"ASW,CEU,CHB,ESN,FIN,GWD,IBS,LWK,TSI,YRI"	10	T	G	0
1	181399643	rs4287139	Active Enhancer	"ASW,CEU,CHB,ESN,FIN,GWD,IBS,LWK,TSI,YRI"	10	"ASW,CEU,CHB,ESN,FIN,GWD,IBS,LWK,TSI,YRI"	10	A	G	0
1	181399683	rs4287140	Active Enhancer	"ASW,CEU,CHB,ESN,FIN,GWD,IBS,LWK,TSI,YRI"	10	"ASW,CEU,CHB,ESN,FIN,IBS,LWK,TSI,YRI"	9	A	G	0
1	181399775	rs4288560	Active Enhancer	"ASW,CEU,CHB,ESN,FIN,IBS,LWK,TSI"	8	"ASW,CEU,CHB,ESN,FIN,IBS,LWK,TSI"	8	A	G	0
1	181399880	rs4477226	Acetylated Active Enhancer	"ASW,CEU,CHB,ESN,IBS,LWK"	6	"ASW,CEU,CHB,ESN,IBS,LWK"	6	T	C	1.11E-16
1	181473948	rs113374700	Acetylated Active Enhancer	"ASW,ESN,GWD,YRI"	4	"ASW,ESN,YRI"	3	G	A	1.90E-08
1	181474675	rs4652660	Acetylated Active Enhancer	"ASW,CHB,ESN,LWK,TSI"	5	ESN	1	C	T	1.85E-06
1	181478103	rs55833647	Active Enhancer	"CEU,CHB,FIN,LWK,TSI,YRI"	6	"CEU,CHB,FIN,LWK"	4	G	A	8.44E-15
1	181508176	rs16857594	Quiescent/Low	"CHB,FIN,LWK,TSI"	4	FIN	1	T	C	1.81E-06
1	181770996	rs61814579	Quiescent/Low	"ASW,CEU,CHB,IBS,LWK"	5	"ASW,CHB,IBS"	3	A	G	3.82E-13
1	181906592	rs6424828	Active Enhancer	"CHB,ESN,FIN,TSI,YRI"	5	"CHB,TSI,YRI"	3	C	T	1.96E-07
1	181998974	rs7533528	Active TSS	"ESN,GWD,LWK,TSI,YRI"	5	GWD	1	G	A	2.92E-06
1	182038268	rs72737192	CTCF Only	"ASW,CHB,ESN,FIN,GWD,IBS,TSI,YRI"	8	"ASW,CHB,FIN,GWD,TSI,YRI"	6	C	T	0
1	182140185	rs17447211	Bivalent Enhancer	"ASW,CEU,CHB,FIN,GWD,IBS,LWK,TSI"	8	"ASW,CHB,FIN,IBS,LWK"	5	G	C	0
1	182217845	rs7516528	Bivalent Enhancer	"GWD,TSI,YRI"	3	"TSI,YRI"	2	C	T	2.60E-06
1	182377183	rs200875367	Quiescent/Low	"ASW,ESN,GWD,LWK,TSI,YRI"	6	"ASW,ESN,GWD,LWK,TSI,YRI"	6	C	T	0
1	182396235	rs10797775	Active Enhancer	"ASW,CEU,ESN,GWD,IBS,LWK,TSI,YRI"	8	"ASW,CEU,ESN,GWD,IBS,LWK,TSI,YRI"	8	A	C	0
1	182453919	rs616387	CTCF Only	"ASW,CHB,ESN,LWK,YRI"	5	"CHB,LWK,YRI"	3	C	T	1.16E-08
1	182577661	rs571556	Active Enhancer	"ASW,CEU,CHB,IBS,TSI"	5	"ASW,CHB"	2	A	T	3.36E-07
1	182577811	rs606796	Active Enhancer	"ASW,CEU,CHB,ESN,FIN,GWD,IBS,LWK,TSI,YRI"	10	"ASW,CEU,CHB,ESN,FIN,GWD,IBS,LWK,TSI,YRI"	10	G	C	0
1	182581037	rs73061356	Active Enhancer	"ESN,LWK,YRI"	3	"ESN,YRI"	2	T	G	1.10E-08
1	182590579	rs1287814	Active Enhancer	"ASW,CEU,CHB,FIN,GWD,IBS,TSI,YRI"	8	"ASW,CEU,FIN,GWD,IBS,TSI,YRI"	7	G	C	0
1	182601749	rs675808	Acetylated Active Enhancer	"ASW,CEU,IBS,TSI"	4	"ASW,CEU,TSI"	3	C	T	1.77E-11
1	182618260	rs615459	Acetylated Active Enhancer	"ESN,IBS,LWK,TSI,YRI"	5	"ESN,IBS,LWK,TSI,YRI"	5	G	A	1.98E-13
1	182808646	rs6690440	Active TSS	"ASW,GWD,YRI"	3	"ASW,YRI"	2	C	G	4.56E-07
1	182931865	rs570992265	Flanking Active TSS	"ASW,ESN,GWD,LWK,YRI"	5	"ASW,ESN,GWD,LWK,YRI"	5	T	G	3.47E-14
1	182952243	rs372875735	Repressed Polycomb	"ASW,CEU,ESN,GWD,IBS,LWK,TSI,YRI"	8	"ASW,CEU,ESN,GWD,IBS,LWK,TSI,YRI"	8	T	A	0
1	182953945	rs4652755	Bivalent Enhancer	"CEU,CHB,ESN,FIN,TSI,YRI"	6	"ESN,FIN,TSI,YRI"	4	G	A	1.79E-13
1	182991462	rs6695837	Bivalent TSS	"ASW,FIN,LWK,TSI"	4	"FIN,LWK"	2	C	T	6.26E-07
1	182992161	rs11582514	Active TSS	"CEU,ESN,FIN,GWD,IBS,LWK,TSI,YRI"	8	"ESN,FIN,IBS,TSI,YRI"	5	T	C	0
1	182993025	rs10911194	Active TSS	"ASW,ESN,LWK"	3	"ASW,ESN,LWK"	3	C	T	1.74E-06
1	183002483	rs4652767	Weak Enhancer	"ASW,ESN,GWD,LWK,YRI"	5	"ASW,ESN,GWD,LWK,YRI"	5	G	C	8.64E-10
1	183002639	rs6678517	Weak Enhancer (Genic)	"ASW,CEU,ESN,FIN,LWK,TSI,YRI"	7	"ASW,CEU,ESN,FIN,TSI,YRI"	6	A	G	0
1	183018062	rs16860009	Acetylated Active Enhancer	"ASW,ESN,GWD,YRI"	4	"ASW,ESN,GWD,YRI"	4	A	G	1.02E-10
1	183074764	rs2147584	Weak Enhancer (Genic)	"ASW,ESN,GWD,LWK,TSI,YRI"	6	"ASW,ESN,GWD,LWK,TSI,YRI"	6	T	C	0
1	183074875	rs2147585	Weak Enhancer (Genic)	"ASW,ESN,LWK,TSI,YRI"	5	"ASW,ESN,LWK,TSI,YRI"	5	C	T	4.61E-13
1	183150139	rs73040653	Active Enhancer	"ESN,GWD,LWK,YRI"	4	"ESN,GWD,LWK"	3	C	G	2.19E-08
1	183155305	rs2276543	Bivalent Enhancer	"ASW,CEU,CHB,FIN,IBS,TSI,YRI"	7	"CEU,CHB,FIN,IBS,TSI,YRI"	6	A	G	0
1	183164473	rs3768610	Active Enhancer	"ASW,CHB,FIN,IBS,LWK,TSI"	6	"ASW,CHB,FIN"	3	G	A	2.08E-09
1	183220937	rs549191	Weak Enhancer	"ASW,CHB,ESN,FIN,GWD,YRI"	6	"ASW,CHB,ESN,FIN,YRI"	5	A	G	1.63E-14
1	183280960	rs57985104	Weak Enhancer	"CEU,FIN,LWK,TSI,YRI"	5	"CEU,FIN,LWK,TSI,YRI"	5	G	A	1.60E-13
1	183515777	rs789177	Strong Transcription	"ASW,CHB,ESN,GWD,YRI"	5	"ASW,CHB,ESN,GWD,YRI"	5	G	A	0
1	183549757	rs10911363	Weak Enhancer (Genic)	"ASW,CEU,ESN,FIN,GWD,IBS,LWK,TSI,YRI"	9	"ASW,CEU,ESN,FIN,GWD,IBS,LWK,TSI,YRI"	9	G	T	0
1	183559704	rs2274065	Acetylated Active Enhancer	"ASW,CEU,CHB,ESN,FIN,GWD,LWK,YRI"	8	"ASW,CHB,ESN,FIN,GWD,LWK,YRI"	7	A	C	0
1	183559841	rs12091406	Acetylated Active Enhancer	"ASW,ESN,GWD,LWK,TSI,YRI"	6	"ASW,LWK,TSI"	3	G	A	9.91E-11
1	183559861	rs2333681	Acetylated Active Enhancer	"ASW,CEU,CHB,ESN,GWD,IBS,TSI,YRI"	8	"ASW,ESN,TSI,YRI"	4	T	C	0
1	183560035	rs13306580	Acetylated Active Enhancer	"ASW,CEU,ESN,GWD,IBS,LWK,TSI,YRI"	8	"ASW,GWD"	2	G	A	8.99E-15
1	183560192	rs4987080	Acetylated Active Enhancer	"ASW,CEU,CHB,ESN,FIN,GWD,IBS,LWK,TSI,YRI"	10	"ASW,CEU,CHB,ESN,GWD,IBS,LWK,TSI,YRI"	9	C	T	0
1	183560196	rs4987079	Acetylated Active Enhancer	"ASW,CEU,CHB,ESN,FIN,GWD,IBS,LWK,TSI,YRI"	10	"ASW,CEU,CHB,ESN,GWD,IBS,LWK,TSI,YRI"	9	C	T	0
1	183562517	rs3754517	Acetylated Active Enhancer	"ASW,ESN,YRI"	3	"ASW,ESN,YRI"	3	A	C	1.22E-08
1	183562603	rs3754516	Acetylated Active Enhancer	"ASW,ESN,FIN,IBS,TSI"	5	"ASW,ESN"	2	T	C	1.98E-10
1	183562782	rs3754515	Acetylated Active Enhancer	"ASW,CEU,CHB,ESN,FIN,GWD,IBS,LWK,TSI"	9	"ASW,CEU,CHB,ESN,FIN,GWD,IBS,LWK,TSI"	9	C	A	0
1	183562833	rs3754514	Acetylated Active Enhancer	"ASW,CHB,ESN,FIN,GWD,IBS,LWK,TSI"	8	"ASW,CHB,FIN,GWD,IBS,LWK,TSI"	7	C	T	0
1	183562888	rs7533521	Acetylated Active Enhancer	"FIN,LWK,TSI"	3	"FIN,LWK,TSI"	3	A	G	1.09E-11
1	183562932	rs7556061	Acetylated Active Enhancer	"ASW,CHB,GWD,LWK,TSI"	5	LWK	1	C	T	2.77E-06
1	183573582	rs114030442	Active Enhancer	"CEU,ESN,GWD,LWK,YRI"	5	"LWK,YRI"	2	T	C	5.69E-08
1	183573894	rs75043422	Active Enhancer	"ASW,CEU,ESN,FIN,GWD,LWK,YRI"	7	"ASW,ESN,FIN,GWD,LWK"	5	T	C	0
1	183592570	rs17488675	Strong Transcription	"ASW,GWD,LWK"	3	"ASW,LWK"	2	T	C	8.84E-07
1	183603017	rs6698036	Active TSS	"ASW,CHB,FIN,IBS,LWK,YRI"	6	"ASW,LWK,YRI"	3	G	A	1.11E-16
1	183603060	rs6673809	Active TSS	"ASW,CHB,ESN,GWD,IBS,LWK,TSI,YRI"	8	"CHB,ESN,GWD,IBS,LWK,TSI,YRI"	7	A	C	0
1	183605243	rs114491252	Flanking Active TSS	"ASW,CHB,ESN,IBS,LWK,TSI,YRI"	7	"ASW,CHB,ESN,LWK,TSI,YRI"	6	G	C	0
1	183622450	rs6699033	Active Enhancer	"ASW,CEU,CHB,ESN,FIN,GWD,IBS,LWK,YRI"	9	"ASW,ESN,GWD,LWK,YRI"	5	T	A	0
1	183627475	rs147530495	Quiescent/Low	IBS	1	IBS	1	G	A	4.44E-06
1	183740092	rs76611939	Active Enhancer	"ASW,LWK,YRI"	3	"ASW,LWK,YRI"	3	T	A	1.07E-06
1	183843045	rs10911456	Active Enhancer (Genic)	"IBS,TSI"	2	TSI	1	A	G	1.95E-12
1	183879084	rs12119315	Active Enhancer (Genic)	"ESN,FIN,IBS,LWK,TSI"	5	"ESN,FIN,LWK"	3	G	C	2.67E-09
1	183912319	rs734657	Bivalent Enhancer	"ASW,CEU,CHB,ESN,FIN,GWD,IBS,LWK,TSI,YRI"	10	"ASW,CHB,GWD,IBS,LWK,TSI,YRI"	7	C	A	0
1	183958370	rs60403967	Bivalent Enhancer	"ASW,ESN,GWD,LWK,YRI"	5	"ASW,ESN,GWD,LWK,YRI"	5	G	A	0
1	183958583	rs57606159	Bivalent Enhancer	"ASW,ESN,GWD,LWK,YRI"	5	"ASW,ESN,GWD,LWK,YRI"	5	C	T	6.55E-15
1	184464164	rs4651211	Active Enhancer	"CHB,FIN,IBS"	3	"FIN,IBS"	2	A	T	2.40E-08
1	184716560	rs971080	Acetylated Active Enhancer (Genic)	"ASW,CEU,CHB,ESN,GWD,IBS,LWK,TSI,YRI"	9	"ASW,CEU,CHB,ESN,GWD,IBS,LWK,TSI,YRI"	9	G	T	0
1	184798490	rs116494709	Weak Transcription	"ASW,GWD,LWK"	3	"ASW,GWD,LWK"	3	T	C	4.51E-06
1	184813115	rs674314	Weak Enhancer	"ASW,CHB,ESN,GWD,LWK,TSI,YRI"	7	"ASW,CHB,ESN,GWD,LWK,TSI,YRI"	7	C	T	0
1	184813130	rs554371	Weak Enhancer	"ASW,CHB,ESN,FIN,GWD,LWK,TSI,YRI"	8	"CHB,ESN,GWD,LWK,TSI,YRI"	6	T	C	0
1	184835982	rs57440078	Acetylated Active Enhancer	"ASW,GWD,LWK,YRI"	4	"ASW,GWD,LWK,YRI"	4	C	T	2.15E-10
1	184836306	rs111381632	Active Enhancer	"ASW,ESN,LWK,YRI"	4	"ASW,ESN,LWK,YRI"	4	A	T	2.92E-14
1	184836635	rs562327	Acetylated Active Enhancer	"CHB,ESN,GWD,IBS,YRI"	5	"ESN,IBS,YRI"	3	A	G	8.10E-09
1	184839709	rs6683230	Active Enhancer	"ESN,GWD,LWK,YRI"	4	"ESN,GWD,YRI"	3	T	C	4.43E-06
1	184851382	rs234658	Active Enhancer	"ASW,CEU,CHB,FIN,GWD,LWK"	6	"ASW,CEU,CHB,LWK"	4	G	C	2.26E-12
1	184852414	rs234660	Active Enhancer (Genic)	"ASW,CHB,FIN"	3	"CHB,FIN"	2	G	A	1.81E-06
1	184886737	rs66930146	Weak Enhancer	"ASW,CEU,GWD,TSI,YRI"	5	"ASW,CEU,GWD,TSI,YRI"	5	C	A	1.17E-11
1	185307983	rs7537840	Active Enhancer	"ASW,ESN,GWD,LWK,YRI"	5	"ASW,ESN,GWD,YRI"	4	T	C	7.55E-15
1	185375966	rs373080663	Weak Enhancer	"ASW,CHB,ESN,GWD,LWK,YRI"	6	"ASW,CHB,ESN,GWD,LWK,YRI"	6	T	G	1.04E-14
1	185381662	rs1543409	Bivalent Enhancer	"ASW,FIN,IBS,LWK,TSI,YRI"	6	"IBS,LWK,TSI,YRI"	4	C	T	1.55E-15
1	185409061	rs10732976	Active Enhancer	"ASW,CEU,GWD,LWK,TSI,YRI"	6	"ASW,GWD,LWK,YRI"	4	A	G	0
1	185529105	rs491134	Weak Enhancer	"CEU,CHB,FIN,IBS,TSI"	5	"CHB,IBS,TSI"	3	C	T	1.18E-08
1	185536309	rs4651271	Weak Enhancer	"ASW,CEU,CHB,ESN,FIN,GWD,IBS,TSI,YRI"	9	"ASW,CHB,FIN,GWD,IBS,TSI"	6	T	C	0
1	185570693	rs6665025	Weak Enhancer	"CEU,FIN,IBS,LWK,TSI"	5	"IBS,LWK,TSI"	3	G	A	2.93E-07
1	185577591	rs1830593	Bivalent Enhancer	"CHB,GWD,IBS,LWK,YRI"	5	"CHB,IBS"	2	G	A	1.04E-08
1	185605855	rs546773428	Active Enhancer	"ASW,ESN,GWD,LWK,YRI"	5	"ASW,ESN,GWD,LWK,YRI"	5	C	A	5.22E-07
1	185663021	rs72727759	Acetylated Active Enhancer	"ASW,CEU,ESN,GWD,IBS,LWK,TSI,YRI"	8	"ASW,CEU,ESN,GWD,IBS,LWK"	6	T	C	1.11E-16
1	185663033	rs61831462	Acetylated Active Enhancer	"ASW,CEU,ESN,FIN,IBS,LWK,TSI"	7	"ASW,ESN,IBS,LWK"	4	C	T	8.01E-11
1	186153618	rs12124387	Weak Enhancer	"ESN,FIN,IBS,LWK,YRI"	5	FIN	1	A	G	4.42E-06
1	186344921	rs112597707	Active TSS	"ASW,ESN,GWD,LWK,YRI"	5	"ASW,ESN,GWD,LWK,YRI"	5	T	A	0
1	186345166	rs6425027	Active TSS	"ASW,CEU,CHB,ESN,GWD,IBS,LWK,TSI,YRI"	9	"CEU,CHB,IBS,YRI"	4	A	G	1.36E-11
1	186451947	rs6673816	CTCF Only	"ASW,ESN,GWD,LWK,YRI"	5	"ASW,ESN,GWD,YRI"	4	A	C	1.54E-13
1	186482325	rs11590425	Quiescent/Low	"ASW,ESN,GWD,LWK,TSI,YRI"	6	"ASW,ESN,GWD,YRI"	4	G	A	5.41E-14
1	186565198	rs11805124	Bivalent Enhancer	"CEU,ESN,LWK,YRI"	4	CEU	1	A	G	1.88E-06
1	186652942	rs59638687	Bivalent Enhancer	"ESN,GWD,IBS,TSI,YRI"	5	"ESN,IBS"	2	A	G	3.54E-08
1	186652952	rs2383515	Bivalent Enhancer	"ESN,GWD,IBS,YRI"	4	"ESN,IBS,YRI"	3	T	G	2.65E-08
1	186741536	rs7532307	Active Enhancer	"ESN,GWD,LWK,YRI"	4	"ESN,LWK,YRI"	3	G	A	9.66E-10
1	186769006	rs10489405	Active Enhancer	"ASW,ESN,FIN,GWD,IBS,LWK,YRI"	7	"ESN,GWD,IBS,LWK,YRI"	5	A	T	0
1	186818698	rs76126068	Active Enhancer	"ASW,ESN,LWK,YRI"	4	"ASW,ESN,LWK,YRI"	4	C	T	3.55E-13
1	186868832	rs72709853	Weak Enhancer	"CEU,FIN,IBS,TSI"	4	"CEU,IBS,TSI"	3	A	G	1.71E-07
1	186868884	rs10911953	Weak Enhancer	"FIN,GWD,TSI"	3	"FIN,TSI"	2	G	A	2.76E-09
1	186948027	rs10737278	Active Enhancer	"ASW,ESN,GWD,IBS,LWK,TSI,YRI"	7	"ASW,ESN,GWD,IBS,LWK,TSI,YRI"	7	T	C	0
1	187907404	rs7551572	Weak Enhancer	"ASW,CHB,ESN,YRI"	4	"CHB,YRI"	2	T	C	5.03E-07
1	190668404	rs12085295	Weak Enhancer	"CHB,ESN,IBS,LWK,YRI"	5	"CHB,ESN,LWK"	3	C	G	1.30E-07
1	191143571	rs74129898	Acetylated Active Enhancer	"ASW,FIN,LWK,YRI"	4	"ASW,LWK,YRI"	3	A	G	7.27E-09
1	191143583	rs76787510	Acetylated Active Enhancer	"CEU,CHB,IBS,TSI"	4	"CEU,CHB,IBS,TSI"	4	A	G	7.28E-13
1	191856338	rs7516158	Weak Enhancer	"CHB,GWD,TSI,YRI"	4	"CHB,GWD"	2	A	G	5.47E-08
1	192528509	rs2104260	Acetylated Active Enhancer	"ASW,CEU,CHB,FIN,YRI"	5	ASW	1	G	T	4.51E-06
1	192528756	rs10754016	Active Enhancer	"ASW,FIN,TSI"	3	"ASW,FIN,TSI"	3	G	C	2.04E-06
1	192548559	rs2816308	Acetylated Active Enhancer (Genic)	"ASW,FIN,IBS,LWK,YRI"	5	IBS	1	C	G	2.50E-06
1	192550196	rs2816312	Flanking Active TSS	"ASW,CEU,ESN,GWD,LWK"	5	"ASW,ESN"	2	A	G	1.88E-08
1	192551196	rs7554884	Quiescent/Low	"ASW,ESN,GWD,LWK,YRI"	5	"ASW,ESN,GWD,LWK,YRI"	5	G	A	0
1	192574393	rs76320332	Active Enhancer	"ASW,CEU,CHB,ESN,FIN,LWK,YRI"	7	None	0	G	A	4.10E-07
1	192574394	rs80267932	Active Enhancer	"ASW,CEU,CHB,ESN,FIN,LWK,YRI"	7	None	0	C	T	1.35E-06
1	192578390	rs12072785	Active Enhancer	"ASW,CEU,CHB,ESN,FIN,GWD,IBS,LWK,TSI,YRI"	10	"ASW,CEU,CHB,ESN,FIN,GWD,IBS,LWK,TSI,YRI"	10	G	A	0
1	192595836	rs12760031	Bivalent Enhancer	"ASW,CEU,FIN,TSI"	4	"CEU,FIN"	2	C	A	8.21E-07
1	192597319	rs12407978	Bivalent Enhancer	"CEU,ESN,FIN,IBS"	4	"CEU,ESN,FIN"	3	C	G	4.05E-07
1	192608492	rs55856535	Bivalent Enhancer	"ASW,CEU,CHB,ESN,FIN,LWK,YRI"	7	"ASW,CEU,CHB,ESN,FIN,LWK,YRI"	7	T	A	0
1	192608494	rs59105666	Bivalent Enhancer	"ASW,CEU,CHB,ESN,FIN,LWK,TSI,YRI"	8	"ASW,CEU,CHB,ESN,FIN,LWK,TSI,YRI"	8	G	T	0
1	192608951	rs4459087	Bivalent Enhancer	"FIN,GWD,LWK,YRI"	4	"FIN,GWD,YRI"	3	C	G	1.10E-09
1	192609256	rs4338337	Bivalent Enhancer	"ASW,CEU,CHB,ESN,FIN,GWD,IBS,LWK,TSI,YRI"	10	"ASW,CEU,ESN,FIN,GWD,IBS,LWK,TSI,YRI"	9	T	A	0
1	192609268	rs12044559	Bivalent Enhancer	"ASW,CHB,ESN,FIN,GWD,IBS,LWK,YRI"	8	"ASW,CHB,ESN,FIN,GWD,IBS,LWK,YRI"	8	C	T	0
1	192609307	rs12043798	Bivalent Enhancer	"ESN,GWD,LWK,YRI"	4	"GWD,LWK,YRI"	3	T	A	4.49E-11
1	192725705	rs10801143	Repressed Polycomb	"ASW,ESN,GWD,LWK,TSI,YRI"	6	"ESN,GWD,TSI"	3	A	G	2.13E-09
1	192777807	rs2746072	Bivalent TSS	"ASW,CEU,CHB,ESN,FIN,GWD,IBS,LWK,TSI,YRI"	10	"ASW,CEU,CHB,ESN,FIN,GWD,IBS,LWK,TSI,YRI"	10	C	G	0
1	192780790	rs558660303	Bivalent Enhancer	"ASW,CEU,CHB,ESN,FIN,GWD,IBS,LWK,TSI,YRI"	10	"ASW,CEU,CHB,ESN,GWD,IBS,LWK,YRI"	8	A	C	0
1	192796532	rs710143	Repressed Polycomb	"ASW,FIN,IBS,LWK,TSI,YRI"	6	"ASW,IBS,LWK,TSI,YRI"	5	A	C	0
1	192888214	rs12402616	Quiescent/Low	"ASW,CEU,LWK"	3	"ASW,CEU"	2	G	A	5.32E-07
1	192952712	rs74133122	Weak Enhancer	"ESN,GWD,YRI"	3	"ESN,YRI"	2	A	G	1.44E-07
1	193036444	rs3753948	Acetylated Active Enhancer	"ASW,CEU,ESN,GWD,TSI"	5	"ASW,CEU,ESN,GWD"	4	T	C	2.92E-12
1	193189513	rs150632603	Weak Enhancer (Genic)	LWK	1	LWK	1	G	C	4.14E-12
1	193189563	rs139815828	Weak Enhancer (Genic)	LWK	1	LWK	1	T	C	2.62E-06
1	193240251	rs475163	Weak Enhancer	"CEU,FIN,GWD,IBS"	4	"CEU,FIN,GWD,IBS"	4	C	T	1.07E-06
1	193448561	rs74859474	Weak Enhancer	"CEU,IBS"	2	"CEU,IBS"	2	T	C	8.57E-10
1	193495189	rs57987225	Repressed Polycomb	"ASW,ESN,GWD,LWK,YRI"	5	"ASW,GWD,LWK,YRI"	4	C	T	5.22E-15
1	193495190	rs200503600	Repressed Polycomb	"ASW,ESN,GWD,LWK,YRI"	5	"ASW,ESN,GWD,LWK,YRI"	5	T	C	4.44E-15
1	193495263	rs115118766	Repressed Polycomb	"GWD,LWK"	2	"GWD,LWK"	2	C	T	2.65E-12
1	193584122	rs72744026	Weak Enhancer	"CEU,CHB,FIN,IBS,TSI"	5	"CEU,CHB,FIN,IBS"	4	A	G	1.09E-07
1	194071918	rs628563	CTCF Only	"ASW,CEU,FIN,GWD,TSI,YRI"	6	"ASW,CEU,TSI,YRI"	4	G	A	1.63E-07
1	194247222	rs302219	Weak Enhancer	"ESN,GWD,LWK,YRI"	4	"ESN,LWK"	2	C	T	1.46E-06
1	194674393	rs2400382	Weak Enhancer	"ASW,ESN,GWD,LWK,YRI"	5	"ASW,ESN,GWD,LWK,YRI"	5	G	A	1.39E-13
1	195666476	rs12120584	Quiescent/Low	"ASW,CHB,ESN,GWD,LWK,TSI,YRI"	7	"ASW,CHB,ESN,GWD,LWK,TSI,YRI"	7	A	G	0
1	195929833	rs975314	Quiescent/Low	"ASW,FIN,LWK,TSI,YRI"	5	YRI	1	T	C	4.69E-07
1	196733286	rs73073557	Quiescent/Low	"ASW,CEU,ESN,GWD,LWK,YRI"	6	"ASW,ESN,LWK,YRI"	4	G	A	3.27E-10
1	196743826	rs369561	Quiescent/Low	"ASW,FIN,LWK"	3	"FIN,LWK"	2	G	T	5.04E-08
1	196743927	rs385390	Quiescent/Low	"ASW,CEU,ESN,FIN,GWD,IBS,LWK,TSI,YRI"	9	"ASW,CEU,ESN,FIN,GWD,IBS,LWK,TSI,YRI"	9	C	A	0
1	196743964	rs446868	Quiescent/Low	"ASW,CEU,ESN,FIN,GWD,IBS,LWK,TSI,YRI"	9	"ASW,CEU,ESN,FIN,GWD,IBS,LWK,TSI,YRI"	9	A	C	0
1	197305053	rs61821370	CTCF Only	"ASW,CEU,ESN,FIN,GWD,IBS,TSI,YRI"	8	"ASW,CEU,FIN,IBS,TSI"	5	T	G	0
1	197872019	rs4539165	Flanking Active TSS	"CHB,GWD,IBS"	3	"CHB,GWD,IBS"	3	T	G	7.70E-07
1	198128234	rs3748738	Active TSS	"ASW,CEU,CHB,ESN,GWD,IBS,TSI"	7	"CHB,ESN,GWD,TSI"	4	G	A	2.89E-11
1	198145109	rs16842500	Active Enhancer	"ESN,GWD,LWK,YRI"	4	"ESN,GWD,LWK,YRI"	4	T	G	1.86E-09
1	198207607	rs201732233	Weak Transcription	"ASW,CHB,ESN,IBS,LWK,YRI"	6	"ASW,CHB,LWK,YRI"	4	C	T	0
1	198207608	rs202026979	Weak Transcription	"ASW,CHB,ESN,IBS,LWK,YRI"	6	"ASW,CHB,LWK,YRI"	4	C	G	0
1	198211715	rs111703642	Weak Transcription	"ASW,CEU,CHB,ESN,GWD,LWK,YRI"	7	"ASW,CEU,CHB,ESN,GWD,LWK"	6	T	C	0
1	198519083	rs74420153	Active Enhancer	"ASW,ESN,FIN,GWD,IBS,LWK,TSI,YRI"	8	"FIN,GWD,IBS,LWK,TSI,YRI"	6	G	A	2.48E-13
1	198519142	rs76366423	Active Enhancer	"ASW,ESN,GWD,IBS,LWK,TSI,YRI"	7	"ASW,ESN,GWD,IBS,LWK,TSI,YRI"	7	T	C	0
1	198571557	rs60089118	Acetylated Active Enhancer	"ASW,CHB,ESN,GWD,TSI,YRI"	6	"ASW,ESN,GWD"	3	G	A	6.92E-10
1	198603179	rs1926230	Active Enhancer	"ASW,CEU,GWD,IBS,TSI"	5	"CEU,IBS"	2	A	G	1.85E-07
1	198640520	rs11577644	Active Enhancer (Genic)	"ASW,CHB,ESN,GWD,LWK"	5	"CHB,ESN,GWD,LWK"	4	A	G	1.06E-08
1	198889074	rs10489689	Weak Enhancer	"GWD,LWK"	2	"GWD,LWK"	2	C	T	2.84E-07
1	198891639	rs1275163	Weak Enhancer	"ASW,CEU,CHB,ESN,GWD,IBS,LWK,YRI"	8	"ASW,CEU,CHB,ESN,GWD,IBS,LWK,YRI"	8	T	C	0
1	199243228	rs1325190	Active Enhancer	"ASW,CEU,CHB,ESN,FIN,GWD,IBS,LWK,TSI,YRI"	10	"ASW,CEU,CHB,ESN,FIN,GWD,IBS,LWK,TSI,YRI"	10	A	G	0
1	199277516	rs369600515	Active Enhancer	"ASW,CEU,CHB,FIN,IBS,TSI,YRI"	7	"ASW,CEU,CHB,FIN,YRI"	5	C	T	0
1	199458903	rs1890134	Weak Enhancer	"ASW,CEU,CHB,GWD"	4	"ASW,CEU,CHB"	3	C	A	2.66E-06
1	199479614	rs10919697	Weak Enhancer	"ASW,CHB,ESN,GWD,LWK"	5	"ASW,ESN,GWD,LWK"	4	C	T	1.89E-09
1	199911416	rs4596932	Weak Enhancer	"ASW,FIN,GWD,LWK,YRI"	5	"FIN,GWD"	2	C	A	3.03E-07
1	199911423	rs4387209	Weak Enhancer	"ASW,FIN,GWD,LWK"	4	"ASW,FIN,GWD"	3	G	A	7.93E-07
1	200118439	rs871446	Weak Enhancer	"ASW,CEU,ESN,FIN,GWD,IBS,LWK,TSI,YRI"	9	"ASW,CEU,ESN,GWD,IBS,LWK,TSI,YRI"	8	T	C	0
1	200120033	rs61826162	Active Enhancer	"CEU,ESN,FIN,GWD,IBS,LWK,TSI,YRI"	8	"CEU,ESN,FIN,GWD,IBS,LWK,TSI,YRI"	8	C	T	0
1	200446692	rs34441513	Active Enhancer	"CEU,CHB,GWD,IBS,LWK,TSI,YRI"	7	"CEU,GWD,LWK,TSI,YRI"	5	G	A	1.18E-14
1	200446787	rs66900823	Active Enhancer	"ASW,CEU,ESN,GWD,IBS,LWK,TSI,YRI"	8	"ASW,CEU,ESN,GWD,IBS,LWK,TSI,YRI"	8	G	A	0
1	200446885	rs16846759	Acetylated Active Enhancer	"ASW,CEU,CHB,ESN,GWD,IBS,LWK,TSI,YRI"	9	"ASW,CEU,ESN,GWD,IBS,LWK,TSI,YRI"	8	T	C	0
1	200597650	rs2809342	Acetylated Active Enhancer	"ASW,ESN,GWD,IBS,LWK,YRI"	6	"ASW,ESN,GWD,IBS,LWK,YRI"	6	C	T	0
1	200597688	rs2809341	Acetylated Active Enhancer	"ASW,ESN,GWD,IBS,LWK,YRI"	6	"ASW,ESN,GWD,IBS,LWK,YRI"	6	T	C	0
1	200624496	rs12140579	Active Enhancer (Genic)	"CEU,CHB,FIN,IBS,TSI"	5	"CEU,FIN,IBS,TSI"	4	C	T	3.78E-09
1	200638662	rs11588318	Active TSS	"ASW,CEU,ESN,FIN,GWD,IBS,LWK,TSI,YRI"	9	"ASW,CEU,ESN,FIN,GWD,IBS,LWK,TSI,YRI"	9	G	A	0
1	200638847	rs6661240	Active TSS	"FIN,IBS,TSI"	3	"FIN,TSI"	2	A	G	1.87E-10
1	200639042	rs58545118	Active TSS	"ASW,ESN,GWD,LWK,YRI"	5	"ASW,ESN,GWD,LWK,YRI"	5	T	G	0
1	200639045	rs59086628	Active TSS	"ASW,ESN,GWD,LWK,YRI"	5	"ASW,ESN,GWD,LWK,YRI"	5	A	C	0
1	200639047	rs74621188	Active TSS	"ASW,CEU,ESN,FIN,GWD,IBS,LWK,TSI,YRI"	9	"ASW,CEU,ESN,FIN,GWD,IBS,LWK,TSI,YRI"	9	T	G	0
1	200639050	rs74744243	Active TSS	"ASW,CEU,ESN,FIN,GWD,IBS,LWK,TSI,YRI"	9	"ASW,CEU,ESN,FIN,GWD,IBS,LWK,TSI,YRI"	9	A	C	0
1	200639156	rs6688581	Active TSS	"ASW,CEU,ESN,FIN,GWD,IBS,LWK,YRI"	8	"ASW,CEU,ESN,GWD,IBS,LWK,YRI"	7	G	A	0
1	200708025	rs111861862	Active TSS	"ASW,CEU,CHB,ESN,GWD,IBS,LWK,TSI,YRI"	9	"ASW,CEU,CHB,ESN,GWD,IBS,LWK,TSI,YRI"	9	T	C	0
1	200835725	rs72746883	Acetylated Active Enhancer	"ASW,CHB,GWD,IBS,LWK,TSI"	6	TSI	1	C	T	2.03E-07
1	200849552	rs11806338	Weak Enhancer	"ASW,CEU,CHB,ESN,FIN,GWD,IBS,LWK,TSI,YRI"	10	"ASW,CEU,CHB,ESN,FIN,GWD,IBS,LWK,TSI,YRI"	10	T	C	0
1	200849619	rs11799920	Weak Enhancer	"ASW,CEU,CHB,ESN,FIN,GWD,IBS,LWK,TSI,YRI"	10	"ASW,CEU,CHB,ESN,FIN,GWD,IBS,LWK,TSI,YRI"	10	T	G	0
1	200849676	rs10800745	Weak Enhancer	"ASW,CEU,CHB,ESN,FIN,GWD,IBS,LWK,TSI,YRI"	10	"ASW,CEU,CHB,ESN,FIN,GWD,IBS,LWK,TSI,YRI"	10	G	A	0
1	200857445	rs72746888	Acetylated Active Enhancer	"ASW,CHB,ESN,FIN,GWD,TSI,YRI"	7	"FIN,YRI"	2	A	G	1.02E-12
1	200857774	rs3753955	Acetylated Active Enhancer	"CHB,IBS,LWK,TSI"	4	"IBS,LWK,TSI"	3	C	T	7.71E-07
1	200858956	rs2134756	Active Enhancer	"ASW,CHB,ESN,GWD,IBS,TSI"	6	"ASW,ESN,IBS,TSI"	4	G	A	4.06E-13
1	200864982	rs296534	Active Enhancer	"CEU,FIN,IBS,LWK,TSI,YRI"	6	"IBS,LWK,TSI"	3	C	T	5.50E-11
1	200984079	rs6700289	Quiescent/Low	"ASW,ESN,GWD,LWK,YRI"	5	"ASW,ESN,GWD,LWK,YRI"	5	G	A	0
1	200992768	rs551414391	Active TSS	"ASW,CEU,ESN,GWD,IBS,LWK,TSI,YRI"	8	"ESN,GWD,IBS,LWK,TSI,YRI"	6	A	C	0
1	201012044	rs5010839	CTCF Only	"ASW,CEU,CHB,ESN,FIN,IBS,LWK,TSI,YRI"	9	"ASW,CEU,CHB,FIN,IBS,LWK,TSI"	7	A	T	0
1	201154230	rs831760	CTCF Only	"ASW,CEU,CHB,FIN,GWD,IBS,LWK,TSI,YRI"	9	"CEU,CHB,IBS,LWK"	4	C	G	1.24E-13
1	201374653	rs1256944	Active Enhancer	"ASW,CEU,CHB,ESN,FIN,GWD,IBS,TSI,YRI"	9	"ASW,CEU,CHB,ESN,FIN,GWD,IBS,TSI,YRI"	9	C	T	0
1	201374677	rs2799680	Active Enhancer	"ASW,CEU,CHB,ESN,FIN,GWD,IBS,TSI,YRI"	9	"ASW,CEU,CHB,ESN,FIN,GWD,IBS,TSI,YRI"	9	A	C	0
1	201376007	rs12141855	Active Enhancer	"ASW,CEU,FIN,IBS,TSI"	5	"ASW,FIN,IBS,TSI"	4	C	G	2.63E-09
1	201376261	rs1256948	Active Enhancer	"ASW,CHB,ESN,GWD,LWK,TSI"	6	"ASW,CHB,ESN,GWD,TSI"	5	A	G	0
1	201438449	rs11590527	Active TSS	"ASW,CHB,FIN,GWD,IBS,LWK,YRI"	7	"CHB,IBS,LWK"	3	G	A	2.03E-13
1	201449762	rs12758212	Active TSS	"ASW,CEU,CHB,ESN,GWD,IBS,LWK,YRI"	8	"CHB,GWD,IBS,YRI"	4	A	G	2.05E-14
1	201449926	rs10429904	Flanking Active TSS	"CEU,CHB,ESN,FIN,GWD,IBS,LWK,TSI,YRI"	9	"CEU,CHB,FIN,IBS,LWK,TSI,YRI"	7	G	C	0
1	201452021	rs499350	Active Enhancer	"ASW,ESN,GWD,IBS,LWK,TSI,YRI"	7	"ASW,ESN,GWD,LWK,YRI"	5	C	T	0
1	201474544	rs610282	Weak Enhancer	"ASW,ESN,GWD,LWK,YRI"	5	"ESN,GWD,LWK,YRI"	4	C	G	6.38E-12
1	201476384	rs78458625	Active TSS	"ASW,ESN,GWD,LWK,YRI"	5	"ASW,LWK,YRI"	3	C	A	1.11E-15
1	201510180	rs12563729	Bivalent Enhancer	"ASW,CEU,IBS,LWK,TSI"	5	"CEU,IBS,LWK,TSI"	4	G	A	1.43E-07
1	201540509	rs2205595	Repressed Polycomb	"CEU,CHB,FIN,IBS,TSI"	5	"CEU,CHB,FIN,IBS,TSI"	5	C	T	0
1	201540530	rs7524811	Repressed Polycomb	"ASW,CEU,CHB,FIN,IBS,TSI,YRI"	7	"CEU,CHB,FIN,IBS,TSI"	5	G	T	0
1	201541193	rs1555932	Repressed Polycomb	"CEU,GWD,IBS,LWK,TSI"	5	CEU	1	C	T	2.33E-08
1	201541197	rs1555933	Repressed Polycomb	"CEU,GWD,TSI"	3	CEU	1	G	A	2.40E-08
1	201619721	rs556637	Repressed Polycomb	"CEU,ESN,FIN,IBS,LWK,TSI,YRI"	7	"CEU,ESN,FIN,IBS,LWK,YRI"	6	T	C	0
1	201941629	rs143517185	Active Enhancer	"ASW,CEU,GWD,TSI"	4	"ASW,CEU,GWD,TSI"	4	T	G	7.29E-13
1	201952244	rs61241020	Active TSS	"ASW,ESN,GWD,LWK,YRI"	5	"ASW,ESN,GWD,LWK,YRI"	5	G	A	9.44E-15
1	202129826	rs4309039	Active TSS	"ASW,CHB,ESN,FIN,GWD,IBS,LWK,TSI,YRI"	9	"ASW,CHB,ESN,FIN,IBS,TSI,YRI"	7	T	C	0
1	202131289	rs35587010	Active Enhancer	"CEU,ESN,GWD,IBS,LWK"	5	"CEU,ESN,LWK"	3	G	A	7.32E-13
1	202149384	rs61823711	Repressed Polycomb	"ASW,CEU,CHB,FIN,IBS,TSI"	6	"FIN,IBS"	2	A	G	4.76E-06
1	202149439	rs4511180	Repressed Polycomb	"ASW,CEU,CHB,ESN,FIN,IBS,LWK,TSI,YRI"	9	"ASW,CEU,CHB,ESN,FIN,IBS,LWK,TSI,YRI"	9	A	G	0
1	202534389	rs3767397	Weak Enhancer	"ESN,GWD,IBS,LWK,TSI,YRI"	6	"ESN,GWD,TSI,YRI"	4	C	T	0
1	202805989	rs12040619	Bivalent Enhancer	"ASW,CHB,GWD,YRI"	4	"ASW,CHB,GWD,YRI"	4	C	G	4.37E-06
1	202896398	rs17552608	Active TSS	"ASW,CHB,FIN"	3	"CHB,FIN"	2	A	T	0
1	202936801	rs10920537	Active TSS	"CHB,FIN,IBS,LWK,TSI,YRI"	6	"FIN,TSI"	2	C	G	4.67E-10
1	202995601	rs111855468	Bivalent TSS	"ASW,ESN,LWK,YRI"	4	"ASW,ESN,LWK,YRI"	4	A	G	1.17E-09
1	202995887	rs1690822	Bivalent TSS	"ESN,GWD,IBS,LWK,YRI"	5	"ESN,GWD,IBS,LWK"	4	C	T	1.97E-07
1	203045097	rs11580190	Repressed Polycomb	"ASW,ESN,TSI"	3	"ASW,ESN,TSI"	3	C	T	2.05E-06
1	203051890	rs12092391	Repressed Polycomb	"CEU,GWD,IBS,LWK,TSI"	5	"CEU,GWD,IBS,LWK,TSI"	5	G	C	1.76E-12
1	203240304	rs6685220	Weak Enhancer	"GWD,LWK,YRI"	3	"GWD,LWK,YRI"	3	C	T	7.19E-08
1	203243600	rs2185400	Acetylated Active Enhancer	"ASW,ESN,GWD,LWK,TSI,YRI"	6	"ASW,ESN,GWD,LWK,YRI"	5	G	A	4.80E-14
1	203258685	rs4615902	Active Enhancer	"CHB,ESN,GWD,IBS,TSI,YRI"	6	"CHB,IBS,TSI"	3	G	C	2.85E-13
1	203274536	rs6682221	Active TSS	"ASW,CEU,CHB,GWD,TSI"	5	"ASW,GWD"	2	C	A	9.87E-07
1	203472906	rs554155413	Repressed Polycomb	"CEU,CHB,ESN,FIN,GWD,LWK,TSI,YRI"	8	"CEU,CHB,ESN,FIN,GWD,LWK,TSI,YRI"	8	G	C	0
1	203472909	rs367881763	Repressed Polycomb	"CEU,FIN,LWK,TSI,YRI"	5	"CEU,FIN,LWK,TSI,YRI"	5	T	C	0
1	203643268	rs7418913	CTCF Only	"ASW,CEU,CHB,ESN,IBS,TSI,YRI"	7	"ASW,CEU,CHB,IBS,TSI"	5	G	A	0
1	203643273	rs12118835	CTCF Only	"ASW,FIN,IBS,TSI,YRI"	5	"IBS,TSI"	2	G	A	5.68E-07
1	203643581	rs4600104	Weak Enhancer	"ASW,CHB,FIN,GWD,LWK,TSI"	6	"CHB,GWD,LWK,TSI"	4	C	T	7.67E-12
1	203643584	rs4462216	Weak Enhancer	"ASW,CEU,CHB,FIN,GWD,IBS,LWK,TSI"	8	"CHB,FIN,GWD,IBS,LWK,TSI"	6	A	G	0
1	203734231	rs11240391	Active TSS	"CEU,CHB,FIN,IBS,LWK,YRI"	6	"CHB,IBS,LWK,YRI"	4	T	G	3.52E-08
1	203764803	rs113708222	Active TSS	"IBS,LWK"	2	LWK	1	NA	NA	1.30E-06
1	203793793	rs11240568	Strong Transcription	"ASW,CEU,ESN,FIN,GWD,IBS,LWK,TSI,YRI"	9	"FIN,GWD,IBS,LWK,YRI"	5	G	C	1.82E-14
1	204319948	rs114425310	Repressed Polycomb	"ESN,GWD,YRI"	3	"ESN,GWD,YRI"	3	T	C	1.01E-08
1	204381256	rs112781781	Active TSS	"ESN,FIN,GWD,YRI"	4	"GWD,YRI"	2	T	C	2.80E-06
1	204391177	rs146176291	Weak Enhancer (Genic)	"ASW,ESN,GWD,LWK,YRI"	5	"ASW,ESN,GWD,YRI"	4	A	G	9.29E-07
1	204434927	rs12092943	Active Enhancer	"ASW,CEU,CHB,ESN,GWD,IBS,LWK,TSI,YRI"	9	"ASW,ESN,GWD,IBS,LWK,TSI,YRI"	7	G	T	0
1	204435030	rs61761690	Active Enhancer	"ESN,FIN,GWD,YRI"	4	"ESN,FIN,GWD,YRI"	4	A	C	1.24E-07
1	204435420	rs377035719	Active Enhancer	"ASW,ESN,GWD,LWK,YRI"	5	"ASW,ESN,GWD,LWK,YRI"	5	G	C	0
1	204435610	rs192635853	Active Enhancer	"ASW,ESN,GWD,LWK"	4	"ASW,ESN,GWD"	3	A	C	1.92E-13
1	204449952	rs7519417	Acetylated Active Enhancer	"ASW,ESN,GWD,LWK,YRI"	5	"ASW,ESN,GWD,LWK,YRI"	5	C	T	0
1	204475593	rs560625853	Active TSS	"ASW,GWD"	2	"ASW,GWD"	2	G	A	1.17E-11
1	204482594	rs11240756	Active TSS	"ASW,CHB,ESN,GWD,LWK,YRI"	6	"ASW,CHB,ESN,GWD,LWK,YRI"	6	C	T	0
1	204494283	rs3789052	Active Enhancer (Genic)	"CEU,ESN,IBS,TSI,YRI"	5	"CEU,ESN,TSI,YRI"	4	C	T	5.10E-12
1	204494436	rs3789051	Active Enhancer (Genic)	"ASW,CEU,CHB,ESN,IBS,TSI,YRI"	7	"ASW,CEU,CHB,ESN,IBS,TSI,YRI"	7	C	T	0
1	204494576	rs4252675	Active Enhancer (Genic)	"CEU,ESN,FIN,GWD,YRI"	5	"CEU,FIN,YRI"	3	C	T	5.55E-09
1	204531567	rs4951397	Strong Transcription	"ASW,CEU,ESN,FIN,IBS,LWK,TSI"	7	"CEU,FIN,IBS,TSI"	4	C	T	0
1	204733046	rs12034642	Bivalent Enhancer	"ASW,CEU,CHB,ESN,FIN,GWD,IBS,LWK,TSI,YRI"	10	"ASW,CEU,ESN,FIN,GWD,IBS,LWK,TSI,YRI"	9	C	G	0
1	204733148	rs6700140	Bivalent Enhancer	"ASW,CEU,FIN,GWD,IBS,TSI"	6	"ASW,CEU,FIN,IBS,TSI"	5	A	C	1.95E-13
1	204776208	rs373725832	CTCF Only	"ESN,GWD,LWK,YRI"	4	"ESN,LWK,YRI"	3	C	G	1.18E-13
1	204776209	rs12406555	CTCF Only	"ESN,LWK,YRI"	3	"ESN,LWK,YRI"	3	T	G	1.76E-10
1	204946668	rs6663231	Weak Enhancer	"ASW,CEU,GWD,LWK,TSI,YRI"	6	"CEU,GWD,LWK,TSI,YRI"	5	C	T	2.22E-16
1	204946764	rs6663324	Weak Enhancer	"ASW,ESN,IBS,LWK,YRI"	5	"ASW,ESN,IBS"	3	C	T	4.83E-06
1	205028915	rs10793725	Quiescent/Low	"ASW,FIN,GWD,IBS,YRI"	5	"FIN,IBS"	2	C	T	6.61E-08
1	205042184	rs74139115	Quiescent/Low	GWD	1	GWD	1	C	T	3.79E-07
1	205091105	rs12033568	Active TSS	"CHB,FIN,IBS,LWK,TSI,YRI"	6	FIN	1	G	C	2.77E-08
1	205240141	rs1668868	Repressed Polycomb	"CEU,CHB,ESN,IBS,TSI,YRI"	6	"CEU,YRI"	2	T	G	5.19E-08
1	205243761	rs16855332	Bivalent Enhancer	"ASW,LWK"	2	LWK	1	C	T	1.54E-07
1	205257338	rs1562866	Active Enhancer	"ASW,CEU,CHB,ESN,FIN,IBS,TSI"	7	"CEU,CHB,FIN,TSI"	4	T	C	6.33E-15
1	205261020	rs4423078	Bivalent Enhancer	"ASW,CEU,CHB,FIN,IBS,LWK,TSI,YRI"	8	"ASW,CEU,CHB,IBS,LWK,YRI"	6	T	C	0
1	205308914	rs116078922	Bivalent Enhancer	"CEU,CHB,FIN,TSI"	4	"CEU,CHB,FIN,TSI"	4	G	C	0
1	205410423	rs74141210	Acetylated Active Enhancer	"ASW,ESN,GWD,IBS,LWK,TSI,YRI"	7	"ASW,ESN,GWD,IBS,LWK,YRI"	6	A	G	0
1	205473772	rs77694338	Bivalent Enhancer	"ASW,CEU,FIN,IBS,TSI"	5	"FIN,IBS,TSI"	3	T	C	5.79E-07
1	205598171	rs56396610	Acetylated Active Enhancer (Genic)	"ASW,GWD,LWK"	3	"ASW,GWD,LWK"	3	A	G	2.97E-06
1	205600399	rs569272998	Active TSS	"ASW,ESN,GWD,LWK,YRI"	5	"ASW,ESN,GWD,LWK,YRI"	5	T	A	0
1	205600645	rs7523896	Active TSS	"ASW,CHB"	2	CHB	1	A	G	3.51E-06
1	205600653	rs6593957	Active TSS	"ASW,CEU,CHB,ESN,FIN,GWD,IBS,LWK,YRI"	9	"CEU,CHB,ESN,FIN,IBS,YRI"	6	T	C	0
1	205638213	rs60929190	Acetylated Active Enhancer	"ASW,ESN,GWD,LWK,YRI"	5	"ASW,ESN,GWD,LWK"	4	C	G	3.56E-09
1	205638272	rs61111606	Acetylated Active Enhancer	"ASW,ESN,GWD,LWK,YRI"	5	"ASW,ESN,GWD,LWK,YRI"	5	A	G	0
1	205641018	rs6593963	Acetylated Active Enhancer	"ASW,ESN,GWD,LWK,YRI"	5	"ASW,ESN,GWD,LWK,YRI"	5	G	A	0
1	205649173	rs6689008	Bivalent TSS	"ASW,GWD,LWK,YRI"	4	"ASW,LWK,YRI"	3	T	C	7.47E-08
1	205704580	rs1772148	Weak Enhancer (Genic)	"ASW,CEU,ESN,FIN,GWD,IBS,TSI,YRI"	8	"ASW,CEU,ESN,FIN,GWD,IBS,TSI,YRI"	8	T	A	0
1	205718858	rs7536483	Active TSS	"CEU,ESN,GWD,IBS,TSI"	5	"CEU,ESN,GWD,TSI"	4	A	T	1.31E-06
1	205744546	rs823144	Active TSS	"ASW,CHB,ESN,FIN,GWD,IBS,LWK,TSI,YRI"	9	"ASW,CHB,ESN,GWD,IBS,LWK,TSI,YRI"	8	C	A	0
1	205761750	rs61822592	Repressed Polycomb	"ASW,CEU,ESN,FIN,IBS,TSI,YRI"	7	"CEU,ESN,FIN,IBS,TSI,YRI"	6	T	C	0
1	205761767	rs61822593	Repressed Polycomb	"ASW,CEU,ESN,FIN,GWD,IBS,TSI,YRI"	8	"ASW,CEU,ESN,FIN,IBS,TSI,YRI"	7	C	T	0
1	205762139	rs708726	Repressed Polycomb	"ASW,CHB,ESN,GWD,LWK,YRI"	6	"CHB,GWD"	2	T	G	6.88E-08
1	205782397	rs61822602	Bivalent TSS	"ASW,CEU,ESN,GWD,LWK,YRI"	6	"ASW,CEU,ESN,GWD,LWK,YRI"	6	G	T	0
1	206098165	rs200321776	Flanking Active TSS	"ASW,CEU,ESN,GWD,LWK,TSI,YRI"	7	"ASW,CEU,ESN,TSI,YRI"	5	C	T	1.55E-12
1	206137861	rs542391946	Flanking Active TSS	"ASW,CEU,IBS,TSI"	4	"CEU,IBS,TSI"	3	T	A	5.37E-08
1	206138081	rs530971642	Flanking Active TSS	"ASW,CEU,IBS"	3	"CEU,IBS"	2	G	C	2.86E-06
1	206138122	rs527295569	Flanking Active TSS	"ASW,CHB,ESN,FIN,LWK,YRI"	6	"CHB,ESN,FIN,LWK,YRI"	5	A	G	0
1	206273153	rs28624812	Weak Enhancer (Genic)	"GWD,LWK,YRI"	3	"LWK,YRI"	2	T	C	8.32E-07
1	206283551	rs28852078	Acetylated Active Enhancer (Genic)	"ASW,ESN,GWD,YRI"	4	"ASW,ESN,YRI"	3	A	C	6.31E-09
1	206288452	rs28625608	Active TSS	"ASW,CEU,ESN,FIN,IBS,LWK,TSI,YRI"	8	"ASW,ESN,FIN,IBS,LWK"	5	G	A	0
1	206558103	rs71277009	CTCF Only	"ASW,ESN,FIN,GWD,IBS,LWK,YRI"	7	"GWD,LWK,YRI"	3	G	A	1.31E-08
1	206641052	rs17433804	Weak Enhancer	"ASW,CEU,FIN,GWD,IBS,TSI"	6	"ASW,FIN,GWD,IBS,TSI"	5	T	C	6.27E-12
1	206643772	rs2297550	Active TSS	"CEU,CHB,GWD,LWK,YRI"	5	"CEU,CHB"	2	C	G	4.37E-07
1	206645543	rs35417888	Acetylated Active Enhancer (Genic)	"ASW,CEU,FIN,IBS,LWK,TSI"	6	"CEU,FIN,IBS"	3	A	G	2.55E-08
1	206645932	rs6673596	Acetylated Active Enhancer (Genic)	"ASW,CEU,FIN,GWD,IBS,TSI"	6	"ASW,CEU,FIN,GWD,IBS,TSI"	6	T	A	2.20E-14
1	206654738	rs12724769	Active Enhancer (Genic)	"ASW,CHB,ESN,FIN,GWD,IBS,LWK,TSI,YRI"	9	"ASW,CHB,ESN,FIN,GWD,IBS,LWK,TSI,YRI"	9	A	G	0
1	206669958	rs15672	Active Enhancer (Genic)	"ASW,CHB,ESN,GWD,IBS,TSI,YRI"	7	"CHB,GWD,IBS,TSI"	4	G	A	4.57E-07
1	206670827	rs12754274	Active Enhancer (Genic)	"ASW,CEU,CHB,ESN,FIN,GWD,IBS,LWK,TSI,YRI"	10	"ASW,CEU,CHB,ESN,FIN,GWD,IBS,LWK,TSI,YRI"	10	G	T	0
1	206677617	rs3849273	Active Enhancer	"ESN,GWD,YRI"	3	"ESN,GWD,YRI"	3	C	A	6.99E-15
1	206677636	rs13374229	Active Enhancer	"ASW,CHB,ESN,FIN,GWD,IBS,LWK,TSI,YRI"	9	"ASW,CHB,ESN,FIN,GWD,IBS,LWK,TSI,YRI"	9	C	A	0
1	206677710	rs76402360	Active Enhancer	"ESN,GWD,IBS,YRI"	4	"ESN,YRI"	2	C	T	4.25E-07
1	206677765	rs6693843	Active Enhancer	"ASW,ESN,IBS,LWK,TSI"	5	"ASW,ESN,LWK,TSI"	4	A	G	4.99E-09
1	206732647	rs11119043	Acetylated Active Enhancer (Genic)	"CEU,ESN,FIN,GWD,IBS,LWK,TSI,YRI"	8	"CEU,ESN,FIN,GWD,IBS,TSI,YRI"	7	G	A	0
1	206736240	rs6540468	Acetylated Active Enhancer (Genic)	"CEU,CHB,GWD,LWK"	4	"CEU,CHB,GWD"	3	T	G	1.22E-11
1	206753148	rs17012161	Acetylated Active Enhancer (Genic)	"ASW,ESN,GWD,LWK,YRI"	5	"ASW,ESN,GWD,LWK,YRI"	5	C	T	3.33E-07
1	206753164	rs17012165	Acetylated Active Enhancer (Genic)	"ASW,ESN,GWD,LWK,YRI"	5	"ASW,GWD,LWK,YRI"	4	A	T	1.79E-07
1	206753486	rs11119083	Acetylated Active Enhancer	"ASW,FIN,GWD,LWK,YRI"	5	"ASW,GWD,LWK"	3	G	C	1.43E-06
1	206786004	rs3813968	Active TSS	"CEU,CHB,FIN,IBS,TSI"	5	"CEU,IBS,TSI"	3	T	A	8.52E-10
1	206831994	rs57165632	Flanking Active TSS	"ASW,CHB,ESN,GWD,LWK"	5	"CHB,ESN,GWD,LWK"	4	C	T	0
1	206877337	rs12060808	Active Enhancer	"ASW,CHB,FIN,GWD,IBS,LWK,TSI"	7	"ASW,FIN,IBS,TSI"	4	C	T	7.90E-11
1	206903392	rs571837891	Strong Transcription	"ASW,CHB,FIN,IBS,YRI"	5	"CHB,FIN,IBS,YRI"	4	A	C	6.40E-09
1	206903395	rs200028198	Strong Transcription	"ASW,CHB,FIN,IBS,YRI"	5	"CHB,FIN,IBS,YRI"	4	A	C	1.15E-07
1	206908023	rs7515374	Weak Enhancer (Genic)	"FIN,IBS,TSI"	3	"FIN,IBS,TSI"	3	A	C	2.62E-11
1	206911253	rs77157682	Active Enhancer	"ASW,ESN,GWD,IBS,LWK,YRI"	6	"ASW,ESN,GWD,LWK,YRI"	5	T	C	0
1	206943968	rs3024493	Acetylated Active Enhancer	"CEU,FIN,IBS,TSI"	4	"CEU,IBS,TSI"	3	C	A	1.44E-08
1	206944112	rs3024492	Acetylated Active Enhancer	"CEU,FIN,IBS,TSI"	4	"CEU,FIN,TSI"	3	A	T	1.55E-07
1	206955701	rs6687015	Acetylated Active Enhancer	"ASW,CHB,FIN,GWD,YRI"	5	"CHB,GWD,YRI"	3	T	A	2.66E-09
1	206959685	rs12127370	Active Enhancer	"ASW,CEU,ESN,FIN,GWD,IBS,LWK,TSI,YRI"	9	"ASW,CEU,ESN,FIN,IBS,LWK,YRI"	7	A	G	0
1	206976612	rs74148799	Active Enhancer	"ASW,ESN,GWD,LWK,YRI"	5	"ASW,GWD,YRI"	3	A	G	4.23E-13
1	206990419	rs75944240	Acetylated Active Enhancer	"ASW,ESN,FIN,GWD,IBS,LWK,YRI"	7	"ASW,ESN,FIN,GWD,IBS,LWK,YRI"	7	C	T	0
1	207005321	rs11119670	Weak Enhancer	"CHB,GWD,YRI"	3	"CHB,GWD,YRI"	3	T	C	6.13E-11
1	207097577	rs62648277	Acetylated Active Enhancer	"ASW,CEU,CHB,ESN,FIN,GWD,IBS,LWK,TSI,YRI"	10	"ASW,CEU,CHB,ESN,FIN,GWD,IBS,LWK,TSI,YRI"	10	G	A	0
1	207125946	rs11119901	Active Enhancer	"ASW,ESN,GWD,LWK,YRI"	5	"ASW,ESN,GWD,LWK,YRI"	5	A	G	0
1	207126062	rs11119902	Active Enhancer	"ASW,ESN,YRI"	3	"ASW,ESN,YRI"	3	T	C	1.76E-12
1	207367528	rs2404554	Bivalent Enhancer	"ASW,CEU,FIN,TSI,YRI"	5	"ASW,CEU,TSI,YRI"	4	A	G	6.24E-09
1	207494679	rs28371583	Active TSS	"CEU,FIN,IBS,LWK,TSI,YRI"	6	"FIN,IBS,TSI,YRI"	4	A	G	0
1	207494868	rs532273404	Active TSS	"GWD,LWK,YRI"	3	"GWD,LWK,YRI"	3	G	A	0
1	207581359	rs17042493	Active Enhancer	"ASW,ESN,FIN,GWD,TSI,YRI"	6	"ASW,GWD,YRI"	3	A	T	4.02E-07
1	207818719	rs11118237	Bivalent TSS	"CHB,ESN,FIN,GWD,LWK"	5	"CHB,ESN,LWK"	3	G	A	6.53E-09
1	207985401	rs56390361	Strong Transcription	"CEU,GWD,IBS,LWK,YRI"	5	"CEU,GWD,IBS,LWK"	4	G	A	3.11E-11
1	207999605	rs12132780	Acetylated Active Enhancer	"ASW,CHB,ESN,FIN,IBS,YRI"	6	"ASW,ESN,FIN,IBS,YRI"	5	T	C	1.11E-16
1	208037402	rs12048704	Active Enhancer	"CEU,CHB,FIN,IBS,TSI,YRI"	6	"CHB,FIN,IBS,TSI,YRI"	5	A	C	0
1	208063808	rs2745954	Weak Enhancer	"ASW,ESN,FIN,GWD,IBS,LWK,TSI,YRI"	8	"ASW,IBS,LWK,TSI,YRI"	5	G	A	9.87E-14
1	208067043	rs11118825	Bivalent Enhancer	"ASW,CHB,ESN,FIN,GWD,IBS,LWK,TSI,YRI"	9	"CHB,FIN,GWD,IBS,LWK,TSI,YRI"	7	A	T	0
1	208332741	rs75714319	Bivalent Enhancer	"ASW,ESN,GWD,LWK,YRI"	5	"ASW,ESN,GWD,LWK,YRI"	5	T	C	0
1	208361147	rs6656560	Acetylated Active Enhancer	"ASW,CHB,GWD,LWK,YRI"	5	"CHB,LWK"	2	A	G	6.50E-08
1	208362741	rs116155799	Active Enhancer	"ESN,GWD,YRI"	3	"ESN,GWD,YRI"	3	T	C	3.97E-12
1	208362758	rs4844414	Active Enhancer	"ASW,CEU,ESN,FIN,GWD,IBS,LWK,YRI"	8	"ASW,CEU,ESN,FIN,GWD,LWK,YRI"	7	C	T	0
1	208777102	rs951371	Active Enhancer	"FIN,LWK,TSI,YRI"	4	"FIN,TSI,YRI"	3	A	G	5.88E-07
1	208777895	rs869521	Active Enhancer	"ASW,CEU,CHB,ESN,FIN,GWD,IBS,LWK,TSI,YRI"	10	"ASW,CEU,CHB,ESN,FIN,GWD,IBS,LWK,TSI,YRI"	10	G	A	0
1	208905917	rs1166882	Weak Enhancer	"ASW,CEU,CHB,ESN,FIN,GWD,YRI"	7	"ASW,CHB,ESN,FIN,GWD"	5	C	T	7.31E-12
1	209236332	rs17014011	Active Enhancer	"ASW,CEU,GWD,TSI,YRI"	5	"CEU,GWD,TSI,YRI"	4	T	A	3.92E-09
1	209236425	rs17014012	Active Enhancer	"ASW,CEU,CHB,ESN,FIN,GWD,IBS,LWK,TSI,YRI"	10	"CEU,ESN,FIN,GWD,IBS,LWK,TSI,YRI"	8	C	A	0
1	209276472	rs1174556	Weak Enhancer	"FIN,IBS,TSI,YRI"	4	"FIN,IBS"	2	G	A	3.42E-06
1	209280976	rs2970568	Active Enhancer	"ASW,CEU,CHB,ESN,FIN,GWD,IBS,LWK,TSI,YRI"	10	"ASW,CEU,CHB,ESN,FIN,IBS,LWK,TSI"	8	G	T	0
1	209280982	rs2970567	Active Enhancer	"ASW,CEU,CHB,ESN,FIN,IBS,LWK,TSI"	8	"ASW,CEU,CHB,ESN,FIN,IBS,LWK,TSI"	8	T	A	0
1	209281032	rs4844750	Active Enhancer	"ASW,CEU,CHB,ESN,FIN,IBS,LWK,TSI,YRI"	9	"ASW,CEU,CHB,ESN,IBS,LWK,TSI,YRI"	8	T	C	0
1	209281161	rs115974923	Active Enhancer	"CEU,CHB,FIN,TSI"	4	"CHB,FIN"	2	C	T	6.27E-10
1	209307465	rs72752501	Active Enhancer	"ESN,FIN,IBS,LWK,YRI"	5	"FIN,LWK"	2	C	A	1.97E-09
1	209307469	rs7546070	Active Enhancer	"ASW,CHB,FIN,IBS,LWK,YRI"	6	"ASW,FIN,LWK"	3	A	G	2.85E-08
1	209785206	rs11119315	Bivalent Enhancer	"ASW,CHB,ESN,IBS,YRI"	5	"CHB,ESN,YRI"	3	A	G	1.11E-08
1	209798824	rs4844860	Weak Enhancer	"ASW,CEU,ESN,FIN,GWD,TSI,YRI"	7	"ASW,ESN,FIN,GWD,TSI,YRI"	6	G	A	0
1	209833446	rs7542165	Weak Enhancer	"CHB,GWD,IBS,YRI"	4	"CHB,GWD,IBS,YRI"	4	NA	NA	3.62E-06
1	209848600	rs1815548	Bivalent TSS	"ASW,GWD,IBS,LWK,YRI"	5	ASW	1	C	T	3.23E-07
1	209916598	rs7528642	Weak Enhancer	"ASW,GWD,LWK,YRI"	4	"ASW,YRI"	2	A	G	4.36E-11
1	209921193	rs6680324	Flanking Active TSS	"ASW,ESN,GWD,LWK,YRI"	5	"ASW,ESN,GWD,LWK,YRI"	5	T	C	0
1	209925058	rs9430017	Acetylated Active Enhancer	"CEU,ESN,GWD,IBS,YRI"	5	"CEU,YRI"	2	C	T	2.25E-07
1	209979518	rs12403006	Bivalent TSS	"ASW,CEU,CHB,FIN,GWD,IBS,TSI"	7	"ASW,CEU,CHB,FIN,IBS,TSI"	6	T	A	0
1	209979529	rs34743335	Bivalent TSS	"ASW,CEU,CHB,FIN,GWD,IBS,TSI"	7	"ASW,CEU,CHB,FIN,IBS,TSI"	6	A	T	0
1	209979613	rs7545538	Bivalent TSS	"ASW,CEU,CHB,ESN,FIN,GWD,IBS,LWK,TSI,YRI"	10	"ASW,CEU,CHB,ESN,FIN,GWD,IBS,LWK,TSI,YRI"	10	C	G	0
1	209979635	rs7545542	Bivalent TSS	"ASW,CEU,CHB,ESN,FIN,GWD,IBS,LWK,TSI,YRI"	10	"ASW,CEU,CHB,ESN,FIN,GWD,IBS,LWK,TSI,YRI"	10	C	T	0
1	210001048	rs660975	Active TSS	"ASW,CEU,CHB,ESN,FIN,GWD,IBS,LWK,TSI,YRI"	10	"ASW,CEU,CHB,ESN,FIN,GWD,IBS,LWK,TSI,YRI"	10	A	C	0
1	210001173	rs661755	Active TSS	"ASW,CEU,CHB,ESN,FIN,GWD,IBS,LWK,TSI,YRI"	10	"ASW,CEU,CHB,ESN,FIN,IBS,LWK,TSI,YRI"	9	C	T	0
1	210001854	rs11119351	Active TSS	"ASW,CHB,LWK,YRI"	4	LWK	1	G	T	1.73E-06
1	210485099	rs547938281	CTCF Only	"CEU,FIN,IBS,TSI"	4	"CEU,FIN,IBS,TSI"	4	A	G	3.09E-11
1	210505544	rs75224083	Active Enhancer	"CEU,ESN,FIN,IBS,LWK,TSI,YRI"	7	"CEU,IBS,LWK,TSI"	4	A	G	0
1	210505636	rs78335529	Active Enhancer	"IBS,LWK,YRI"	3	"IBS,LWK,YRI"	3	T	G	6.98E-07
1	210506364	rs11119462	Weak Enhancer	"CEU,CHB,FIN,IBS"	4	"CEU,IBS"	2	C	A	1.43E-06
1	210516953	rs742688	Acetylated Active Enhancer	"ASW,ESN,FIN,YRI"	4	"ASW,ESN,YRI"	3	G	A	1.96E-06
1	210517625	rs200409788	Weak Enhancer	"ASW,CEU,CHB,FIN,GWD,IBS,TSI,YRI"	8	"ASW,CEU,CHB,FIN,GWD,IBS,TSI,YRI"	8	A	C	0
1	210517633	rs2006025	Weak Enhancer	"ASW,CEU,CHB,FIN,GWD,LWK,TSI,YRI"	8	"ASW,CEU"	2	A	T	1.61E-13
1	210534380	rs67585440	Weak Enhancer	"ASW,CEU,FIN,IBS"	4	"CEU,FIN,IBS"	3	G	A	6.03E-09
1	210534393	rs72745424	Weak Enhancer	"ASW,CEU,FIN,GWD,IBS"	5	"CEU,FIN,IBS"	3	C	T	7.22E-15
1	210547616	rs60935759	Flanking Active TSS	"ASW,CEU,ESN,FIN,IBS,LWK,TSI,YRI"	8	"ASW,ESN,FIN,LWK,TSI,YRI"	6	C	T	0
1	210570783	rs926581	Weak Enhancer	"ASW,CEU,ESN,GWD,LWK,YRI"	6	"ASW,CEU,ESN,GWD,LWK"	5	T	C	1.58E-14
1	210573016	rs78154675	Weak Enhancer	"FIN,TSI"	2	"FIN,TSI"	2	A	T	5.39E-07
1	210619967	rs4845029	Weak Enhancer	"ASW,CEU,CHB,ESN,FIN,GWD,IBS,LWK,TSI,YRI"	10	"ASW,CHB,ESN,GWD,IBS,TSI,YRI"	7	T	C	0
1	210620017	rs4845030	Weak Enhancer	"CEU,CHB,ESN,FIN,GWD,IBS,TSI,YRI"	8	"CEU,CHB,FIN,GWD,IBS,TSI"	6	C	T	0
1	210620164	rs4845031	Weak Enhancer	"CEU,CHB,ESN,GWD,IBS,LWK,TSI,YRI"	8	"CEU,CHB,ESN,GWD,LWK"	5	C	T	0
1	210620170	rs12119492	Weak Enhancer	"CEU,CHB,ESN,FIN,GWD,IBS,LWK,TSI"	8	"CEU,CHB,ESN,GWD,IBS,LWK,TSI"	7	G	A	0
1	210620211	rs4845032	Weak Enhancer	"CEU,CHB,ESN,GWD,LWK,TSI"	6	"GWD,LWK"	2	G	C	4.22E-09
1	210900179	rs10863853	Repressed Polycomb	"CEU,ESN,GWD,LWK,YRI"	5	"ESN,GWD,LWK"	3	A	G	2.09E-08
1	211500331	rs6686507	Active TSS	"ASW,ESN,GWD,LWK,YRI"	5	"ASW,ESN,GWD,LWK,YRI"	5	C	T	1.47E-10
1	211509949	rs6663729	Acetylated Active Enhancer	"ASW,ESN,GWD,LWK,TSI,YRI"	6	"ASW,GWD,YRI"	3	A	G	6.11E-15
1	211556004	rs3738203	Active TSS	"ASW,CEU,CHB,ESN,GWD,IBS,LWK,TSI,YRI"	9	"ASW,CEU,CHB,ESN,GWD,IBS,LWK,TSI,YRI"	9	T	C	0
1	211589798	rs34160213	Flanking Active TSS	"FIN,LWK,TSI"	3	"FIN,TSI"	2	G	C	2.95E-07
1	211687329	rs114310947	CTCF Only	"ASW,GWD,LWK,YRI"	4	"ASW,YRI"	2	T	C	7.67E-10
1	211688377	rs10863913	CTCF Only	"ASW,CEU,IBS,TSI"	4	"ASW,CEU,IBS,TSI"	4	A	C	9.39E-08
1	211688525	rs11119756	CTCF Only	"ASW,CEU,ESN,FIN,GWD,IBS,LWK,TSI,YRI"	9	"ASW,CEU,ESN,FIN,GWD,IBS,LWK,TSI,YRI"	9	C	A	0
1	211688726	rs10863914	Flanking Active TSS	"ASW,GWD,LWK,YRI"	4	"ASW,GWD,YRI"	3	G	T	1.59E-06
1	211692245	rs74138754	Acetylated Active Enhancer	"ESN,GWD,IBS,LWK,YRI"	5	"ESN,GWD,YRI"	3	C	T	1.22E-08
1	211692269	rs74138755	Acetylated Active Enhancer	"ASW,ESN,GWD,IBS,TSI,YRI"	6	"ESN,GWD,YRI"	3	C	T	3.26E-09
1	211692294	rs74138756	Acetylated Active Enhancer	"ASW,ESN,GWD,IBS,LWK,TSI,YRI"	7	"ESN,GWD,IBS,YRI"	4	C	G	5.79E-13
1	211692376	rs74138757	Acetylated Active Enhancer	"ASW,ESN,GWD,IBS,LWK,YRI"	6	"ESN,GWD,YRI"	3	G	A	3.00E-11
1	211692461	rs6680424	Active Enhancer	"ASW,CEU,FIN,GWD,IBS,YRI"	6	"CEU,FIN,GWD,IBS,YRI"	5	C	T	2.57E-12
1	211741178	rs17838268	Active Enhancer	"ASW,CHB,ESN,GWD,LWK"	5	"ASW,CHB,GWD"	3	G	T	6.08E-07
1	211743879	rs11119773	Weak Enhancer	"CEU,CHB,FIN,IBS,TSI"	5	"CEU,CHB,FIN,IBS,TSI"	5	C	A	0
1	211752148	rs11810058	Active TSS	"ASW,CEU,CHB,ESN,YRI"	5	"ASW,YRI"	2	T	C	4.80E-06
1	211755609	rs115289390	Active Enhancer	"ASW,GWD,LWK,YRI"	4	"ASW,LWK,YRI"	3	T	G	1.62E-09
1	211755648	rs12030590	Active Enhancer	"ASW,CHB,ESN,FIN,GWD,IBS,LWK,TSI,YRI"	9	"CHB,ESN,GWD,IBS,LWK,TSI,YRI"	7	C	T	0
1	211780014	rs894856	Acetylated Active Enhancer	"ASW,CEU,CHB,ESN,IBS,LWK"	6	"ASW,CEU,CHB,ESN,IBS"	5	G	C	1.78E-15
1	211780598	rs200623161	Acetylated Active Enhancer	"ASW,CHB,ESN,FIN,GWD,IBS,LWK,TSI,YRI"	9	"ASW,CHB,ESN,FIN,GWD,IBS,LWK,TSI,YRI"	9	C	G	0
1	211822370	rs12727505	CTCF Only	"ASW,CHB,ESN,GWD,LWK,TSI,YRI"	7	"ASW,CHB,ESN,GWD,LWK,TSI,YRI"	7	T	C	0
1	211822495	rs73073397	CTCF Only	"ASW,ESN,GWD,LWK,YRI"	5	"ASW,ESN,GWD,LWK,YRI"	5	C	A	0
1	211822542	rs12741252	CTCF Only	"ASW,CHB,ESN,GWD,IBS,LWK,TSI,YRI"	8	"ASW,CHB,ESN,GWD,IBS,LWK,TSI,YRI"	8	G	C	0
1	211849226	rs701928	Acetylated Active Enhancer	"ASW,ESN,FIN,IBS,TSI"	5	"ASW,FIN,IBS,TSI"	4	T	A	7.38E-12
1	211851079	rs541902988	Active Enhancer	"ASW,YRI"	2	"ASW,YRI"	2	C	A	3.05E-06
1	211871032	rs114251730	Active Enhancer	"ASW,ESN,GWD,LWK,YRI"	5	"ESN,GWD,LWK,YRI"	4	G	A	5.11E-11
1	211871878	rs79093818	Acetylated Active Enhancer	"ESN,YRI"	2	"ESN,YRI"	2	T	C	4.87E-11
1	211872088	rs1009834	Acetylated Active Enhancer	"CEU,CHB,ESN,FIN,GWD,IBS"	6	"CHB,ESN,GWD"	3	G	A	1.07E-09
1	212004100	rs113584287	Active TSS	"FIN,IBS,TSI,YRI"	4	"FIN,IBS,YRI"	3	C	G	4.33E-06
1	212108945	rs7547097	Active Enhancer	"ASW,GWD,LWK,YRI"	4	ASW	1	G	A	1.02E-06
1	212113507	rs114881310	Active Enhancer	"ASW,CEU,ESN,FIN,GWD,IBS,LWK,YRI"	8	"ASW,ESN,FIN,GWD,IBS,LWK,YRI"	7	C	A	0
1	212125430	rs17018280	Active Enhancer (Genic)	"ASW,ESN,GWD,LWK,YRI"	5	"ASW,ESN,GWD,LWK,YRI"	5	T	G	0
1	212332294	rs11119860	Active Enhancer	"ASW,CEU,ESN,GWD,IBS,LWK,TSI,YRI"	8	"ASW,CEU,ESN,GWD,IBS,LWK,TSI,YRI"	8	T	C	0
1	212336299	rs35437788	Acetylated Active Enhancer	"CEU,ESN,GWD,IBS"	4	"CEU,GWD,IBS"	3	T	G	1.67E-06
1	212360408	rs10436976	Acetylated Active Enhancer	"ASW,CEU,ESN,FIN,GWD,IBS,LWK,TSI,YRI"	9	"CEU,ESN,FIN,GWD,IBS,LWK,TSI,YRI"	8	G	A	0
1	212392486	rs6540732	Weak Enhancer	"ASW,FIN,IBS,TSI"	4	"ASW,FIN,TSI"	3	C	T	2.85E-08
1	212399062	rs951623	Weak Enhancer	"CEU,CHB,ESN,FIN,GWD,LWK,YRI"	7	"GWD,LWK"	2	C	T	3.90E-10
1	212399588	rs17018784	Weak Enhancer	"ASW,ESN,GWD,LWK,YRI"	5	"ESN,LWK,YRI"	3	T	C	2.58E-06
1	212669490	rs665276	Weak Enhancer	"ASW,CHB,FIN,LWK"	4	"ASW,CHB,LWK"	3	T	C	3.73E-06
1	212760182	rs34004542	Active Enhancer	"ESN,GWD,LWK,YRI"	4	"ESN,GWD,LWK,YRI"	4	C	T	5.55E-16
1	212760186	rs36061296	Active Enhancer	"ESN,GWD,IBS,LWK,YRI"	5	"ESN,GWD,LWK,YRI"	4	A	G	1.11E-16
1	212760289	rs12739468	Active Enhancer	"ESN,GWD,IBS,LWK,TSI,YRI"	6	"ESN,GWD,IBS,LWK,YRI"	5	C	G	1.34E-13
1	212760311	rs12738431	Active Enhancer	"ASW,ESN,GWD,IBS,LWK,TSI,YRI"	7	"ASW,ESN,GWD,LWK,TSI,YRI"	6	G	A	0
1	212765457	rs10863982	Weak Enhancer	"ASW,CEU,CHB,ESN,FIN,GWD,IBS,LWK,TSI,YRI"	10	"ASW,CEU,CHB,ESN,GWD,IBS,LWK,TSI,YRI"	9	A	G	0
1	212765509	rs74547113	Weak Enhancer	"ASW,CEU,CHB,ESN,FIN,GWD,IBS,LWK,TSI,YRI"	10	"ASW,CEU,CHB,ESN,FIN,GWD,IBS,LWK,TSI,YRI"	10	C	T	0
1	212765562	rs4951624	Weak Enhancer	"ASW,CEU,CHB,GWD,LWK,TSI,YRI"	7	"ASW,LWK,YRI"	3	A	G	4.05E-11
1	212767242	rs12097749	Quiescent/Low	"ASW,CHB,ESN,LWK,TSI,YRI"	6	"ASW,ESN,LWK,TSI,YRI"	5	G	T	2.15E-11
1	212781389	rs4951628	Bivalent TSS	"CHB,GWD,IBS,LWK"	4	"GWD,IBS,LWK"	3	G	T	5.57E-08
1	212830278	rs76366872	Weak Enhancer	"ESN,GWD"	2	"ESN,GWD"	2	T	C	0
1	212845144	rs12062708	Active Enhancer	"ASW,CHB,GWD,LWK,YRI"	5	"ASW,CHB,LWK,YRI"	4	G	A	9.12E-12
1	212864992	rs12068304	Weak Enhancer	"CHB,ESN,FIN,IBS,LWK,TSI,YRI"	7	"ESN,FIN,LWK,YRI"	4	A	G	0
1	212872553	rs28549276	Acetylated Active Enhancer	"ASW,CEU,CHB,ESN,GWD,IBS,LWK,TSI,YRI"	9	"ASW,CEU,CHB,ESN,GWD,IBS,LWK,TSI,YRI"	9	T	C	0
1	212872574	rs111900671	Acetylated Active Enhancer	"CEU,CHB,FIN,IBS,TSI"	5	"CEU,CHB,IBS,TSI"	4	G	A	7.89E-11
1	212872605	rs977922385	Active TSS	"ASW,CHB,IBS,LWK"	4	"ASW,CHB,IBS,LWK"	4	G	C	0
1	212874826	rs10863985	Bivalent Enhancer	"CEU,CHB,ESN,FIN,GWD,LWK"	6	"CHB,ESN,FIN,GWD"	4	G	C	6.20E-11
1	212874855	rs10863986	Bivalent Enhancer	"CEU,CHB,ESN,FIN,LWK"	5	"CHB,ESN,FIN,LWK"	4	C	G	2.08E-11
1	212874954	rs10863987	Bivalent Enhancer	"ASW,CEU,CHB,FIN,GWD,LWK,TSI,YRI"	8	"CEU,LWK,TSI,YRI"	4	G	A	4.44E-16
1	212952820	rs368890610	Weak Transcription	"ASW,CEU,CHB,ESN,FIN,GWD,IBS,LWK,YRI"	9	"ASW,CEU,CHB,ESN,FIN,GWD,IBS,LWK,YRI"	9	C	A	0
1	212954684	rs11809382	Active Enhancer (Genic)	"CEU,IBS,LWK"	3	CEU	1	T	A	1.85E-07
1	212954831	rs73083727	Weak Enhancer (Genic)	"ASW,ESN,IBS,LWK,TSI"	5	"LWK,TSI"	2	G	A	3.16E-06
1	212967871	rs1813705	Acetylated Active Enhancer	"ESN,IBS,TSI"	3	"ESN,IBS"	2	G	T	1.87E-06
1	213031709	rs2201603	Active TSS	"ASW,CHB,ESN,GWD,LWK,YRI"	6	"ASW,ESN,GWD,LWK,YRI"	5	C	T	0
1	213034449	rs10779585	Acetylated Active Enhancer (Genic)	"ASW,ESN,FIN,IBS,TSI"	5	"ESN,TSI"	2	G	A	3.87E-06
1	213047121	rs6659996	Acetylated Active Enhancer (Genic)	"ASW,ESN,FIN,GWD,LWK,YRI"	6	"ASW,ESN,GWD,LWK,YRI"	5	A	T	0
1	213094051	rs3816957	Active Enhancer	"LWK,TSI,YRI"	3	"LWK,TSI,YRI"	3	T	C	1.54E-07
1	213123906	rs189591235	Flanking Active TSS	"ASW,ESN,LWK"	3	"ESN,LWK"	2	G	C	0
1	213133414	rs113667603	Acetylated Active Enhancer (Genic)	"CEU,CHB,IBS"	3	"CEU,CHB,IBS"	3	C	T	4.33E-14
1	213325026	rs566367700	Weak Transcription	"CHB,LWK"	2	CHB	1	G	C	4.06E-08
1	214454283	rs72649997	Active TSS	"ESN,LWK,YRI"	3	"LWK,YRI"	2	G	A	2.66E-06
1	214499948	rs10465697	Weak Enhancer	"ASW,CEU,FIN,LWK,TSI,YRI"	6	"ASW,CEU,LWK,YRI"	4	T	C	7.60E-10
1	214506157	rs74372883	CTCF Only	"ASW,ESN,GWD,LWK,YRI"	5	"ASW,ESN,GWD,LWK,YRI"	5	A	G	0
1	214601327	rs61819573	Acetylated Active Enhancer	"CEU,CHB,IBS,TSI"	4	"CEU,CHB,IBS,TSI"	4	C	G	0
1	214725199	rs376866347	Bivalent TSS	"ASW,CHB,ESN"	3	"ASW,CHB,ESN"	3	G	T	0
1	216208094	rs12117271	CTCF Only	"FIN,IBS,LWK,TSI"	4	LWK	1	A	G	1.04E-07
1	216702336	rs6604630	Active Enhancer	"ESN,FIN,GWD,YRI"	4	"FIN,YRI"	2	C	T	1.52E-06
1	217200953	rs6684076	Bivalent Enhancer	"ASW,CHB,FIN,TSI"	4	"ASW,CHB,TSI"	3	C	T	5.61E-10
1	217241193	rs11117765	Repressed Polycomb	"ASW,ESN,FIN,GWD,TSI"	5	"ASW,TSI"	2	T	A	9.80E-07
1	217385077	rs4846819	Quiescent/Low	"ASW,CEU,ESN,GWD,IBS,LWK,TSI,YRI"	8	"CEU,ESN,IBS,LWK,YRI"	5	C	T	0
1	217542793	rs2810778	Acetylated Active Enhancer	"ASW,ESN,FIN,GWD,LWK,TSI,YRI"	7	"ESN,FIN,LWK,TSI,YRI"	5	G	A	1.11E-16
1	217542801	rs2646829	Acetylated Active Enhancer	"FIN,LWK,TSI,YRI"	4	"FIN,LWK,TSI"	3	T	C	6.30E-10
1	217542866	rs2810779	Acetylated Active Enhancer	"ASW,CEU,CHB,ESN,GWD,IBS,LWK,TSI,YRI"	9	"ASW,CEU,ESN,GWD,IBS,LWK,TSI,YRI"	8	G	A	0
1	218519330	rs73110310	Bivalent TSS	"ASW,ESN,GWD,LWK,YRI"	5	"ASW,ESN,GWD,LWK,YRI"	5	A	C	0
1	218683702	rs11118115	Quiescent/Low	"ASW,ESN,GWD,LWK,YRI"	5	"ASW,ESN,GWD,LWK,YRI"	5	A	G	0
1	219345611	rs75060212	Weak Enhancer	"ASW,ESN,FIN,IBS,LWK"	5	"ASW,ESN,FIN,IBS,LWK"	5	G	T	6.01E-13
1	219394325	rs9663074	Weak Enhancer	"ASW,CEU,ESN,GWD,IBS,LWK"	6	"ASW,CEU,ESN,GWD,IBS,LWK"	6	C	A	9.99E-16
1	219394454	rs12405108	CTCF Only	"CEU,CHB,ESN,FIN,GWD,IBS,LWK,YRI"	8	"CEU,CHB,ESN,FIN,GWD,LWK,YRI"	7	T	G	0
1	219634380	rs12025220	Active Enhancer	"ASW,CEU,FIN,GWD,TSI,YRI"	6	"ASW,FIN,GWD,TSI,YRI"	5	G	A	2.44E-15
1	219673871	rs11118321	Quiescent/Low	"CHB,ESN,FIN,GWD,LWK,YRI"	6	"CHB,ESN,FIN,GWD,LWK,YRI"	6	C	T	0
1	219967632	rs4846599	Bivalent Enhancer	"ASW,ESN,FIN,GWD,LWK,YRI"	6	"ASW,ESN,GWD,YRI"	4	C	T	6.62E-14
1	219967736	rs4846600	Bivalent Enhancer	"ASW,ESN,FIN,GWD,LWK,YRI"	6	"ASW,ESN,FIN,GWD,LWK,YRI"	6	A	G	0
1	219967787	rs751585169	Bivalent Enhancer	"ASW,ESN,FIN,GWD,LWK,YRI"	6	"ASW,ESN,FIN,GWD,LWK,YRI"	6	T	C	0
1	219967811	rs10779385	Repressed Polycomb	"ASW,ESN,FIN,GWD,LWK,YRI"	6	"ASW,ESN,FIN,GWD,LWK,YRI"	6	A	G	0
1	219967924	rs4846602	Repressed Polycomb	"ASW,ESN,FIN,GWD,LWK,YRI"	6	"ASW,ESN,FIN,GWD,LWK,YRI"	6	T	A	0
1	219968010	rs4846603	Repressed Polycomb	"ASW,ESN,GWD,LWK,YRI"	5	"ASW,ESN,GWD,LWK,YRI"	5	T	G	0
1	219971668	rs72738751	Weak Enhancer	"ASW,ESN,GWD,LWK,YRI"	5	"ASW,ESN,LWK"	3	A	G	7.56E-09
1	219979578	rs6672682	Repressed Polycomb	"ASW,CEU,CHB,ESN,GWD,IBS,LWK,YRI"	8	"ESN,GWD,LWK"	3	C	G	9.96E-12
1	220161859	rs2291838	Acetylated Active Enhancer	"ASW,ESN,GWD,TSI,YRI"	5	"ASW,GWD,TSI,YRI"	4	G	C	8.68E-14
1	220162004	rs36122746	Acetylated Active Enhancer	"ASW,CHB,ESN,GWD,LWK,YRI"	6	"CHB,ESN,GWD,YRI"	4	C	T	7.83E-09
1	220393359	rs74490010	Acetylated Active Enhancer	"ASW,CEU,CHB,FIN,IBS,TSI"	6	"ASW,CEU,CHB,IBS,TSI"	5	T	C	6.65E-14
1	220393414	rs12040095	Acetylated Active Enhancer	"ASW,CEU,CHB,ESN,GWD,IBS,LWK,TSI,YRI"	9	"ASW,CHB,GWD,IBS,LWK,TSI,YRI"	7	T	C	0
1	220393514	rs79783181	Acetylated Active Enhancer	"ASW,CEU,CHB,FIN,IBS,TSI"	6	"ASW,CEU,CHB,TSI"	4	C	G	3.11E-07
1	220426826	rs56074233	Strong Transcription	"ASW,CHB,ESN,FIN,GWD,IBS,LWK,YRI"	8	"ASW,CHB,ESN,FIN,GWD,IBS,LWK,YRI"	8	G	A	0
1	220496140	rs6541135	Weak Enhancer	"ASW,CHB,ESN,YRI"	4	"ASW,CHB,ESN,YRI"	4	A	G	1.49E-12
1	220496150	rs6541136	Weak Enhancer	"ASW,CHB,ESN,YRI"	4	"ASW,CHB,ESN,YRI"	4	G	A	2.53E-10
1	220496232	rs6541137	Quiescent/Low	"ASW,CHB,ESN"	3	"ASW,CHB,ESN"	3	A	G	2.24E-06
1	220500106	rs13374288	Weak Enhancer	"CEU,CHB,LWK,YRI"	4	"CHB,LWK,YRI"	3	T	C	9.64E-08
1	220621750	rs6672068	Repressed Polycomb	"ASW,CHB,GWD,IBS,LWK,TSI,YRI"	7	"ASW,CHB,GWD,YRI"	4	C	T	7.85E-13
1	220863536	rs448634	Bivalent TSS	"ASW,GWD,LWK,YRI"	4	"ASW,GWD,LWK,YRI"	4	T	C	1.62E-14
1	220864062	rs2960571	Bivalent TSS	"ASW,CEU,CHB,ESN,GWD,IBS,LWK,YRI"	8	"ASW,CHB,ESN,IBS,LWK,YRI"	6	A	C	0
1	220882497	rs75131119	Weak Enhancer	"CEU,CHB,FIN,IBS,TSI,YRI"	6	"CEU,CHB,IBS,TSI,YRI"	5	C	T	0
1	220891416	rs337180	Weak Enhancer	"ASW,CEU,CHB,ESN,FIN,GWD,IBS,LWK,TSI,YRI"	10	"ASW,CEU,CHB,ESN,FIN,GWD,IBS,LWK,TSI,YRI"	10	T	C	0
1	220891417	rs61830227	Weak Enhancer	"ASW,CEU,CHB,FIN,IBS,TSI"	6	"ASW,CEU,FIN,IBS,TSI"	5	G	A	0
1	220892012	rs337179	Active Enhancer	"ASW,CHB,ESN,GWD,LWK,TSI,YRI"	7	"ASW,CHB,ESN,GWD,LWK,TSI,YRI"	7	G	A	0
1	220943801	rs6697965	Acetylated Active Enhancer	"ASW,ESN,GWD,IBS,LWK,TSI"	6	"ASW,ESN,TSI"	3	C	T	1.44E-09
1	220960137	rs3820356	Bivalent TSS	"ASW,CEU,CHB,IBS,LWK,TSI,YRI"	7	"ASW,CHB,IBS,LWK,TSI"	5	G	C	0
1	221840946	rs12041614	Active Enhancer	"ASW,CEU,CHB,ESN,FIN,GWD,IBS,LWK,TSI,YRI"	10	"ASW,CEU,CHB,ESN,FIN,GWD,IBS,LWK,TSI,YRI"	10	T	C	0
1	221841082	rs61817918	Active Enhancer	"ASW,ESN,FIN,GWD,IBS,TSI,YRI"	7	"ASW,ESN,FIN,GWD,TSI,YRI"	6	G	T	0
1	221866185	rs61820075	Weak Enhancer	"ASW,CEU,ESN,FIN,GWD,IBS,LWK,TSI,YRI"	9	"ASW,CEU,ESN,FIN,GWD,IBS,LWK,TSI,YRI"	9	G	A	0
1	221881525	rs530100633	Active Enhancer (Genic)	"CEU,FIN,LWK,TSI,YRI"	5	"LWK,TSI,YRI"	3	T	G	1.78E-07
1	221887835	rs11118834	Weak Enhancer (Genic)	"CEU,ESN,FIN,IBS,TSI,YRI"	6	"CEU,ESN,FIN,IBS,TSI,YRI"	6	T	A	6.99E-15
1	221915633	rs7518806	Active TSS	"ASW,CHB,ESN,FIN,GWD,IBS,LWK,YRI"	8	"ASW,CHB,ESN,GWD,YRI"	5	T	A	0
1	221916307	rs4317817	Active TSS	"ASW,CEU,CHB,LWK"	4	"ASW,CEU,LWK"	3	A	C	1.08E-08
1	221917338	rs4846350	Acetylated Active Enhancer	"ASW,CEU,CHB,ESN,FIN,GWD,IBS,LWK,TSI,YRI"	10	"ASW,CEU,CHB,ESN,FIN,GWD,IBS,LWK,TSI"	9	G	A	0
1	221917378	rs4846351	Acetylated Active Enhancer	"ASW,CHB,GWD,IBS"	4	"ASW,CHB,GWD"	3	A	T	8.81E-09
1	221949537	rs12034159	Acetylated Active Enhancer	"ASW,CEU,CHB,FIN,IBS,TSI"	6	"ASW,CEU,CHB,IBS"	4	A	G	1.56E-08
1	221949567	rs3003903	Acetylated Active Enhancer	"ASW,CEU,CHB,FIN,IBS,LWK"	6	"ASW,CEU,IBS,LWK"	4	C	T	2.60E-10
1	221950357	rs77067615	Acetylated Active Enhancer	"ESN,IBS,LWK,TSI,YRI"	5	"ESN,IBS,LWK,YRI"	4	G	T	0
1	221967575	rs77826161	Acetylated Active Enhancer	"ASW,CEU,CHB,ESN,FIN,IBS,LWK,TSI"	8	"CEU,CHB"	2	T	G	1.60E-09
1	221967817	rs4846724	Active Enhancer	"CHB,GWD,IBS"	3	"CHB,GWD,IBS"	3	A	G	4.57E-07
1	221968880	rs115316954	Active Enhancer	"ASW,ESN,GWD,LWK,YRI"	5	"ASW,ESN,GWD,LWK,YRI"	5	A	G	0
1	221983207	rs10863661	Active Enhancer	"ESN,GWD,LWK,TSI,YRI"	5	"GWD,LWK,TSI"	3	T	G	1.26E-08
1	221996648	rs12116426	Active Enhancer	"ASW,CEU,CHB,ESN,FIN,GWD,IBS,LWK,TSI,YRI"	10	"ASW,CEU,CHB,ESN,FIN,GWD,IBS,LWK,TSI,YRI"	10	G	A	0
1	221997604	rs6668395	Active Enhancer	"ASW,CEU,ESN,FIN,GWD,IBS,LWK,TSI,YRI"	9	"ASW,CEU,ESN,FIN,GWD,IBS,LWK,TSI,YRI"	9	G	A	0
1	222003328	rs3010855	Weak Enhancer	"ASW,CHB,ESN,FIN,YRI"	5	"ASW,ESN"	2	T	C	9.59E-08
1	222013255	rs4561044	Active Enhancer	"ASW,CEU,ESN,FIN,LWK,TSI"	6	"ASW,CEU,FIN,TSI"	4	G	A	0
1	222055757	rs12137702	Weak Enhancer	"CEU,ESN,FIN,GWD,IBS,LWK,TSI"	7	"CEU,IBS,LWK,TSI"	4	G	C	1.62E-14
1	222113294	rs2790743	Active Enhancer	"ESN,GWD,IBS,LWK,TSI"	5	"IBS,LWK"	2	C	A	2.95E-07
1	222165909	rs12126292	Active Enhancer	"ASW,CEU,FIN,IBS,TSI"	5	"ASW,CEU,FIN,IBS,TSI"	5	G	T	0
1	222168464	rs7546586	Active Enhancer	"ASW,CEU,FIN,GWD,IBS,LWK,TSI"	7	"ASW,FIN,IBS,TSI"	4	T	C	9.22E-11
1	222224884	rs1470233	Weak Enhancer	"ASW,CEU,CHB,ESN,FIN,GWD,IBS,LWK,TSI,YRI"	10	"CEU,CHB,FIN,GWD,LWK"	5	T	G	0
1	222578271	rs1108870	Flanking Active TSS	"ASW,CEU,CHB,ESN,FIN,IBS,LWK,TSI,YRI"	9	"ASW,CEU,CHB,ESN,IBS,TSI"	6	G	A	1.11E-16
1	222578295	rs1108869	Flanking Active TSS	"ASW,CEU,CHB,ESN,FIN,GWD,IBS,LWK,TSI,YRI"	10	"ASW,CEU,CHB,GWD,LWK,YRI"	6	T	C	0
1	222638935	rs35507273	Flanking Active TSS	"CEU,CHB,FIN,IBS,LWK"	5	"CHB,FIN,LWK"	3	A	G	7.34E-08
1	222641584	rs4103697	Repressed Polycomb	"ESN,TSI"	2	"ESN,TSI"	2	T	C	1.25E-07
1	222756585	rs73122850	Acetylated Active Enhancer (Genic)	"ASW,ESN,GWD,IBS,LWK,YRI"	6	"ASW,ESN,GWD,IBS,YRI"	5	G	A	0
1	222762709	rs17464857	Active TSS	"IBS,LWK,YRI"	3	"LWK,YRI"	2	G	T	1.75E-06
1	222791000	rs114519076	Flanking Active TSS	"GWD,LWK,YRI"	3	"GWD,LWK,YRI"	3	A	T	1.37E-07
1	222794091	rs17163301	Weak Enhancer	"ASW,ESN,GWD,LWK,YRI"	5	"ASW,ESN,GWD,LWK,YRI"	5	T	C	0
1	222946570	rs111458660	Acetylated Active Enhancer	"ASW,ESN,GWD,LWK,YRI"	5	"ASW,ESN,LWK,YRI"	4	A	C	2.44E-15
1	222946626	rs4480364	Active Enhancer	"ASW,ESN,GWD,LWK,YRI"	5	"ASW,ESN,GWD,LWK,YRI"	5	T	C	2.81E-13
1	222962336	rs17534083	Weak Enhancer	"ASW,CEU,CHB,ESN,FIN,GWD,IBS,LWK,TSI,YRI"	10	"ASW,CEU,ESN,FIN,GWD,IBS,LWK,TSI,YRI"	9	A	G	0
1	223316685	rs1773766	Flanking Active TSS	"ESN,FIN,GWD,IBS,TSI,YRI"	6	"ESN,IBS"	2	A	C	9.53E-08
1	223418305	rs851211	Bivalent Enhancer	"CHB,ESN,GWD,LWK,YRI"	5	"CHB,ESN,GWD,LWK,YRI"	5	T	C	2.49E-14
1	223656191	rs11261291	Weak Enhancer	"ASW,CEU,GWD,IBS,LWK"	5	"ASW,CEU,LWK"	3	A	T	8.92E-07
1	223656288	rs10907383	Weak Enhancer	"ASW,CEU,ESN,FIN,GWD,IBS,LWK,TSI,YRI"	9	"ASW,CEU,ESN,IBS,LWK,TSI,YRI"	7	C	T	0
1	223895559	rs10916598	Repressed Polycomb	"ASW,CEU,CHB,ESN,FIN,GWD,LWK,TSI,YRI"	9	"ASW,CEU,CHB,ESN,FIN,GWD,LWK,YRI"	8	A	G	0
1	223895942	rs61823966	Repressed Polycomb	"ASW,CEU,GWD,TSI"	4	"GWD,TSI"	2	T	C	1.87E-07
1	223901192	rs571456998	Flanking Active TSS	"ASW,CHB,ESN,GWD,LWK,YRI"	6	"ESN,GWD,LWK"	3	A	T	1.20E-07
1	223903167	rs28370014	Active Enhancer	"ASW,CHB,ESN,FIN,IBS,LWK,TSI,YRI"	8	"ASW,LWK,YRI"	3	G	A	6.38E-13
1	223904323	rs17557288	Acetylated Active Enhancer	"ASW,CEU,ESN"	3	"CEU,ESN"	2	A	G	5.43E-07
1	223914618	rs28370034	Active Enhancer	"ESN,GWD,LWK,YRI"	4	"ESN,GWD,YRI"	3	C	T	7.77E-15
1	223914672	rs28370036	Active Enhancer	"ASW,ESN,GWD,LWK,YRI"	5	"ASW,ESN,GWD,YRI"	4	G	A	2.22E-15
1	223914678	rs112049363	Active Enhancer	"ASW,ESN,GWD,YRI"	4	"ASW,ESN,GWD,YRI"	4	C	G	7.35E-12
1	223936168	rs3767716	Bivalent Enhancer	"CHB,ESN,FIN,GWD,LWK,YRI"	6	"GWD,LWK,YRI"	3	A	G	1.93E-13
1	223953299	rs1222155	Quiescent/Low	"ASW,CEU,CHB,ESN,IBS,YRI"	6	"ASW,ESN,YRI"	3	G	A	7.93E-12
1	223959796	rs1153950	Weak Enhancer	"ASW,CEU,CHB,ESN,IBS"	5	"CEU,CHB,IBS"	3	G	A	2.08E-08
1	224033879	rs116344907	Bivalent TSS	"ASW,CEU,ESN,GWD,IBS,LWK,TSI,YRI"	8	"ASW,CEU,ESN,GWD,IBS,LWK,TSI,YRI"	8	C	T	0
1	224180351	rs11800372	Active TSS	"ASW,CEU,CHB,FIN,GWD,IBS,LWK,TSI,YRI"	9	"ASW,CEU,CHB,GWD,IBS,LWK,YRI"	7	C	T	0
1	224180489	rs11799363	Active TSS	"CEU,GWD,LWK,TSI"	4	LWK	1	C	T	9.41E-07
1	224180577	rs6682180	Active TSS	"CEU,CHB,ESN,FIN,GWD,IBS,LWK,TSI"	8	"CEU,CHB,ESN,LWK,TSI"	5	T	C	0
1	224363400	rs563309494	CTCF Only	"ASW,CHB,FIN,IBS,YRI"	5	"CHB,FIN,IBS,YRI"	4	A	G	7.92E-08
1	224363401	rs530958157	CTCF Only	"ASW,CHB,FIN,IBS,YRI"	5	"CHB,FIN,IBS,YRI"	4	C	G	2.45E-08
1	224380478	rs1060386	Weak Enhancer (Genic)	"ASW,CEU,ESN,GWD,YRI"	5	"ASW,ESN"	2	A	G	2.96E-10
1	224381107	rs908803	Weak Enhancer (Genic)	"ASW,CEU,CHB,ESN,LWK,YRI"	6	"CHB,YRI"	2	C	T	1.46E-07
1	224381250	rs908802	Strong Transcription	"CEU,ESN,IBS,TSI,YRI"	5	"CEU,YRI"	2	G	A	1.28E-07
1	224391184	rs10916472	Weak Enhancer	"ESN,FIN,LWK,TSI,YRI"	5	"LWK,YRI"	2	C	T	4.31E-07
1	224393211	rs72755909	Weak Enhancer	"ASW,CEU,CHB,ESN,FIN,IBS,TSI,YRI"	8	"ASW,CEU,ESN,IBS"	4	C	A	2.14E-11
1	224393547	rs72755914	Weak Enhancer	"ASW,CHB,LWK,TSI,YRI"	5	"ASW,CHB"	2	T	C	8.49E-07
1	224518074	rs4146966	Active TSS	"ASW,CHB,ESN,LWK,YRI"	5	"ASW,ESN,YRI"	3	T	C	1.24E-11
1	224518143	rs4654023	Active TSS	"ASW,CHB,GWD"	3	"ASW,CHB"	2	T	C	1.94E-06
1	224927874	rs559485745	Active Enhancer	"ASW,CEU,CHB,FIN,IBS,LWK"	6	"ASW,CEU,FIN,IBS,LWK"	5	C	G	9.73E-09
1	225614799	rs16844879	Active TSS	"ASW,ESN,YRI"	3	"ASW,ESN,YRI"	3	T	C	2.35E-14
1	225616378	rs75691342	Active TSS	"ASW,CEU,CHB,ESN,FIN,GWD,IBS,LWK,TSI"	9	"ASW,CHB,FIN,GWD,IBS,TSI"	6	C	G	0
1	225642627	rs80108540	Quiescent/Low	"ASW,ESN,GWD,YRI"	4	"ASW,ESN,GWD,YRI"	4	C	T	1.28E-13
1	225660979	rs6426078	CTCF Only	"CEU,CHB,FIN,GWD,IBS,LWK,YRI"	7	"FIN,GWD,LWK"	3	C	A	5.04E-09
1	225841119	rs180979661	Bivalent TSS	"ESN,GWD,LWK,YRI"	4	"ESN,GWD,LWK,YRI"	4	G	C	4.44E-16
1	225997741	rs12741681	Flanking Active TSS	"ASW,CEU,FIN,IBS,TSI,YRI"	6	"ASW,YRI"	2	A	C	1.67E-12
1	225998071	rs113546507	Flanking Active TSS	"ASW,ESN,GWD,LWK,YRI"	5	"ASW,ESN,GWD,LWK,YRI"	5	T	C	0
1	226040256	rs537267124	Active Enhancer (Genic)	"CEU,CHB,FIN,IBS,TSI,YRI"	6	"CEU,CHB,FIN,IBS,TSI,YRI"	6	T	G	0
1	226069545	rs3766940	Active TSS	"ASW,CHB,ESN,FIN,GWD,IBS,LWK,YRI"	8	"ASW,CHB,ESN,GWD,IBS,LWK,YRI"	7	G	T	0
1	226187899	rs2755093	Active TSS	"ASW,CEU,CHB,FIN,IBS,TSI"	6	"ASW,CEU,CHB,FIN,IBS,TSI"	6	C	T	0
1	226188630	rs67523369	Acetylated Active Enhancer	"CEU,CHB,GWD,TSI"	4	"CEU,CHB,GWD,TSI"	4	C	G	1.39E-08
1	226190329	rs61459154	Acetylated Active Enhancer	"ASW,ESN,GWD,LWK,YRI"	5	"ASW,ESN,GWD,LWK,YRI"	5	C	T	0
1	226217993	rs35446977	Acetylated Active Enhancer	"CEU,CHB,FIN,IBS,LWK,TSI,YRI"	7	"CEU,CHB,FIN,IBS,TSI"	5	T	C	0
1	226218081	rs115954906	Acetylated Active Enhancer	"ASW,CEU,FIN,IBS,TSI"	5	"ASW,CEU,FIN,IBS"	4	T	G	0
1	226288726	rs77588684	Flanking Active TSS	"ASW,GWD,YRI"	3	"GWD,YRI"	2	G	A	5.94E-11
1	226297665	rs189609703	Active TSS	"ASW,GWD,LWK"	3	"ASW,LWK"	2	G	A	1.33E-10
1	226315232	rs6426106	Acetylated Active Enhancer	"CEU,IBS,TSI,YRI"	4	"CEU,YRI"	2	T	G	2.87E-09
1	226320250	rs1219669	Active Enhancer	"ASW,CEU,FIN,GWD,IBS,TSI"	6	"CEU,FIN,IBS"	3	C	T	3.22E-10
1	226411135	rs10915961	Bivalent TSS	"ASW,ESN,GWD,LWK,YRI"	5	"ASW,ESN,GWD,LWK,YRI"	5	A	G	5.55E-16
1	226532848	rs6426538	Active Enhancer	"ASW,CEU,ESN,FIN,GWD,IBS,TSI,YRI"	8	"ASW,ESN,FIN,GWD,IBS,TSI,YRI"	7	T	C	0
1	226537868	rs878366	Active Enhancer	"ASW,CEU,CHB,ESN,FIN,GWD,LWK,YRI"	8	"ASW,CHB,ESN,FIN,GWD,LWK,YRI"	7	C	T	0
1	226543691	rs6661762	Active Enhancer (Genic)	"ASW,CHB,ESN,FIN,GWD,LWK,YRI"	7	"ASW,ESN,GWD,LWK,YRI"	5	C	A	0
1	226543982	rs6675427	Active Enhancer (Genic)	"ESN,GWD"	2	ESN	1	A	C	1.04E-06
1	226544055	rs571505860	Active Enhancer (Genic)	"ASW,ESN,GWD,LWK,YRI"	5	"ASW,ESN,GWD,LWK,YRI"	5	A	T	0
1	226556941	rs3219115	Active Enhancer (Genic)	"CEU,GWD,IBS,LWK"	4	"GWD,IBS,LWK"	3	T	C	4.49E-08
1	226595377	rs892348	Active TSS	"ASW,CEU,CHB,ESN,FIN,IBS,LWK,TSI,YRI"	9	"ASW,CEU,CHB,ESN,FIN,IBS,TSI,YRI"	8	C	G	0
1	226595389	rs4653734	Active TSS	"ASW,CEU,CHB,ESN,FIN,GWD,IBS,LWK,TSI,YRI"	10	"ASW,CEU,CHB,ESN,FIN,GWD,IBS,LWK,TSI,YRI"	10	C	G	0
1	226596019	rs7531668	Flanking Active TSS	"ASW,CHB,ESN,FIN,GWD,IBS,LWK,YRI"	8	"ASW,CHB,ESN,FIN,LWK,YRI"	6	T	A	0
1	226596039	rs2077197	Flanking Active TSS	"ASW,CEU,CHB,ESN,FIN,GWD,IBS,LWK,TSI,YRI"	10	"ASW,CHB,ESN,GWD,LWK,YRI"	6	T	C	0
1	226596079	rs7527192	Flanking Active TSS	"ASW,CEU,CHB,ESN,GWD,LWK"	6	"ASW,CHB,ESN,LWK"	4	T	C	1.22E-15
1	226613233	rs6426461	Acetylated Active Enhancer	"ASW,CEU,CHB,FIN,IBS,LWK,TSI,YRI"	8	"ASW,FIN,IBS,LWK,TSI,YRI"	6	T	C	0
1	226613287	rs4653448	Acetylated Active Enhancer	"ASW,CHB,ESN,FIN,IBS,TSI"	6	"ASW,CHB,FIN,IBS"	4	A	G	1.24E-12
1	226613319	rs4653449	Acetylated Active Enhancer	"ASW,CEU,CHB,FIN,IBS,TSI"	6	"CHB,FIN,IBS"	3	C	G	4.43E-10
1	226613399	rs4653737	Acetylated Active Enhancer	"ASW,FIN,IBS,YRI"	4	"ASW,FIN,IBS"	3	G	T	2.25E-11
1	226613489	rs6426465	Acetylated Active Enhancer	"ASW,CHB,GWD,IBS,TSI"	5	"ASW,CHB,IBS"	3	A	T	3.22E-07
1	226757802	rs143011252	CTCF Only	"ESN,LWK,YRI"	3	"ESN,LWK"	2	T	A	9.71E-07
1	226865290	rs3820639	Active Enhancer	"ASW,CEU,ESN,FIN,GWD,IBS,LWK,TSI,YRI"	9	"ASW,CEU,ESN,GWD,IBS,LWK,TSI"	7	A	C	0
1	226865315	rs59886785	Active Enhancer	"ASW,CEU,CHB,GWD,IBS,LWK,TSI,YRI"	8	"ASW,CEU,TSI"	3	C	T	3.20E-10
1	226866636	rs3754395	Active Enhancer	"ASW,CEU,GWD,IBS,LWK,TSI,YRI"	7	"GWD,IBS,LWK,TSI"	4	A	G	4.05E-14
1	226891213	rs9662124	Active TSS	"FIN,IBS,LWK,TSI"	4	"IBS,LWK,TSI"	3	T	C	2.59E-08
1	226928864	rs1110033	Active Enhancer	"CHB,FIN,IBS,LWK,YRI"	5	"FIN,IBS,LWK,YRI"	4	G	A	1.37E-10
1	226967420	rs115769126	Quiescent/Low	"ESN,GWD,LWK"	3	"ESN,GWD"	2	T	C	6.70E-12
1	226967459	rs80224685	Quiescent/Low	"CHB,ESN,GWD,YRI"	4	"CHB,ESN,GWD,YRI"	4	T	G	0
1	226986857	rs61835658	Active Enhancer	"CEU,CHB,ESN,FIN,LWK,TSI"	6	"CHB,ESN,FIN,LWK,TSI"	5	T	C	0
1	226986950	rs12044509	Active Enhancer	"ASW,CEU,CHB,FIN,LWK,TSI"	6	"ASW,CEU,FIN,LWK"	4	A	G	9.09E-10
1	227103413	rs12041000	Weak Enhancer	"ASW,CEU,IBS,LWK,YRI"	5	"CEU,IBS,YRI"	3	A	G	2.84E-09
1	227103466	rs12048223	Weak Enhancer	"CEU,ESN,GWD,LWK,YRI"	5	"ESN,LWK,YRI"	3	T	C	2.94E-06
1	227127980	rs577388199	Flanking Active TSS	"ESN,LWK"	2	"ESN,LWK"	2	A	G	5.09E-09
1	227183434	rs6664955	Active Enhancer	"ASW,CEU,CHB,ESN,FIN,GWD,IBS,LWK,TSI,YRI"	10	"ASW,CEU,CHB,ESN,IBS,LWK,YRI"	7	T	C	0
1	227355262	rs4653801	Bivalent Enhancer	"ASW,CEU,FIN,IBS,LWK"	5	"ASW,CEU,IBS,LWK"	4	G	C	0
1	227505643	rs72632822	Bivalent TSS	"CEU,CHB,ESN,LWK,YRI"	5	"CEU,YRI"	2	G	A	4.64E-07
1	227508929	rs79608947	Repressed Polycomb	"ASW,CEU,ESN,FIN,IBS,LWK,TSI,YRI"	8	"TSI,YRI"	2	G	C	1.09E-07
1	227508935	rs79246828	Repressed Polycomb	"ASW,ESN,FIN,IBS,LWK,TSI,YRI"	7	"TSI,YRI"	2	T	C	4.00E-06
1	227730356	rs1495846	Flanking Active TSS	"CEU,CHB,FIN,GWD,TSI"	5	"GWD,TSI"	2	G	C	7.98E-08
1	227730453	rs7542685	Flanking Active TSS	"ASW,CEU,CHB,ESN,FIN,GWD,IBS,LWK,TSI,YRI"	10	"ASW,CEU,CHB,ESN,FIN,GWD,IBS,LWK,TSI,YRI"	10	C	A	0
1	227982082	rs58224776	Quiescent/Low	"ASW,CHB,ESN,GWD,IBS"	5	CHB	1	G	C	1.85E-06
1	228087096	rs564179066	Quiescent/Low	"ASW,ESN,GWD,LWK,YRI"	5	"ESN,GWD,YRI"	3	C	A	4.83E-07
1	228122934	rs74140821	Repressed Polycomb	GWD	1	GWD	1	T	C	1.53E-08
1	228141574	rs652141	Repressed Polycomb	"CEU,CHB,FIN,IBS,TSI"	5	"CEU,FIN,IBS"	3	C	T	1.13E-10
1	228161121	rs114562737	Quiescent/Low	"CEU,ESN,GWD,LWK,TSI,YRI"	6	"ESN,GWD"	2	G	T	2.40E-10
1	228187153	rs1342351	CTCF Only	"ASW,ESN,FIN,LWK,TSI,YRI"	6	"ESN,FIN,LWK,YRI"	4	T	C	5.56E-12
1	228334436	rs55873533	Strong Transcription	"CEU,FIN,IBS,TSI"	4	"CEU,FIN,IBS,TSI"	4	G	A	1.94E-10
1	228353651	rs55873785	Active TSS	"CEU,CHB,FIN,YRI"	4	"CEU,CHB"	2	G	C	3.74E-08
1	228464248	rs1188721	Bivalent TSS	"ASW,CEU,CHB,ESN,IBS,LWK,TSI"	7	"ASW,CHB,IBS,LWK"	4	T	G	1.11E-14
1	228464276	rs1188722	Bivalent TSS	"ASW,CEU,CHB,ESN,FIN,IBS,LWK,YRI"	8	"CHB,IBS,LWK"	3	T	C	0
1	228645619	rs151028786	Active TSS	"ESN,LWK,YRI"	3	"ESN,LWK,YRI"	3	C	G	7.01E-07
1	228674518	rs4233233	Active TSS	"ASW,CEU,CHB,IBS,TSI"	5	"ASW,CEU,IBS,TSI"	4	G	A	0
1	228674574	rs6684355	Active TSS	"ASW,CEU,ESN,GWD,LWK,TSI,YRI"	7	"ASW,ESN,GWD,LWK"	4	C	T	0
1	228742930	rs61825664	Repressed Polycomb	"CEU,ESN,FIN,GWD,IBS,LWK,YRI"	7	"CEU,ESN,FIN,GWD,IBS,LWK"	6	G	A	0
1	228743992	rs146068274	Repressed Polycomb	"ASW,ESN,GWD,LWK,YRI"	5	"ASW,ESN,GWD,LWK,YRI"	5	C	G	0
1	228744092	rs6682928	Repressed Polycomb	FIN	1	FIN	1	C	T	2.47E-07
1	228757948	rs74748147	Flanking Active TSS	"CEU,CHB,IBS,TSI"	4	"CHB,IBS,TSI"	3	A	G	1.51E-10
1	228758027	rs61825678	Flanking Active TSS	"ASW,CEU,CHB,ESN,FIN,GWD,IBS,LWK,YRI"	9	"ASW,CEU,CHB,ESN,FIN,GWD,IBS,YRI"	8	G	A	0
1	228762415	rs76054467	Flanking Active TSS	"CEU,FIN"	2	"CEU,FIN"	2	G	C	2.41E-14
1	228762421	rs138968350	Flanking Active TSS	"CEU,FIN"	2	"CEU,FIN"	2	C	G	6.75E-14
1	228762423	rs144304688	Flanking Active TSS	"CEU,FIN"	2	"CEU,FIN"	2	G	C	1.45E-13
1	228770775	rs377715305	Quiescent/Low	"ASW,CHB,GWD,TSI"	4	"ASW,CHB"	2	G	C	1.57E-10
1	228771363	rs61825680	Bivalent TSS	"ASW,CEU,CHB,ESN,FIN,GWD,IBS,LWK,TSI,YRI"	10	"CEU,CHB,ESN,FIN,GWD,IBS,LWK,TSI,YRI"	9	A	C	0
1	228771365	rs199818102	Bivalent TSS	"ASW,CEU,CHB,ESN,FIN,GWD,IBS,LWK,TSI,YRI"	10	"ASW,CEU,CHB,ESN,FIN,GWD,IBS,LWK,TSI,YRI"	10	A	G	0
1	228771415	rs540828711	Bivalent TSS	"ASW,CEU,ESN,FIN,GWD,IBS,TSI,YRI"	8	"ASW,IBS,YRI"	3	G	A	1.29E-09
1	228782519	rs35724040	Bivalent TSS	"CEU,CHB,ESN,FIN,GWD,IBS,LWK,TSI"	8	"CEU,ESN,GWD,LWK,TSI"	5	A	T	2.45E-14
1	228782548	rs35598069	Bivalent TSS	"ASW,CEU,ESN,FIN,GWD,IBS,LWK,TSI"	8	"CEU,GWD,IBS,LWK,TSI"	5	C	G	9.33E-15
1	228782552	rs35362491	Bivalent TSS	"ASW,CEU,ESN,FIN,GWD,IBS,LWK,TSI,YRI"	9	"CEU,ESN,FIN,GWD,IBS,LWK,TSI"	7	C	A	0
1	228945561	rs73101367	Bivalent Enhancer	"ESN,GWD,LWK,YRI"	4	"ESN,GWD,LWK,YRI"	4	A	C	5.54E-11
1	228947062	rs73101374	Weak Enhancer	"ESN,GWD,LWK,YRI"	4	"ESN,GWD,LWK"	3	C	T	1.57E-06
1	228947217	rs74141348	Weak Enhancer	"ASW,ESN,GWD,LWK,YRI"	5	"ASW,ESN,GWD,YRI"	4	C	G	4.18E-07
1	228969815	rs2639753	Bivalent Enhancer	"ASW,ESN,LWK,YRI"	4	"ASW,ESN,LWK,YRI"	4	T	C	2.34E-11
1	228969818	rs2748097	Bivalent Enhancer	"ASW,ESN,GWD,LWK,YRI"	5	"ASW,ESN,LWK,YRI"	4	G	A	1.54E-11
1	228969885	rs6704037	Bivalent Enhancer	"ASW,ESN,GWD,LWK,YRI"	5	"ASW,GWD,LWK,YRI"	4	C	T	3.34E-11
1	228977999	rs79574156	Bivalent Enhancer	"GWD,TSI"	2	"GWD,TSI"	2	T	C	3.43E-06
1	228985105	rs78317504	Bivalent Enhancer	"ASW,FIN,LWK,YRI"	4	"ASW,FIN,LWK,YRI"	4	G	A	7.93E-10
1	229064160	rs1891205	Bivalent Enhancer	"CEU,FIN,IBS,TSI"	4	IBS	1	C	A	1.47E-06
1	229504168	rs34425503	Acetylated Active Enhancer	"ESN,GWD,IBS,TSI,YRI"	5	"GWD,IBS"	2	C	G	2.77E-06
1	229506561	rs238094	Bivalent Enhancer	"FIN,GWD,LWK,YRI"	4	LWK	1	NA	NA	9.35E-09
1	229576965	rs10916477	Active Enhancer	"ASW,ESN,FIN,GWD,TSI,YRI"	6	"ASW,ESN,FIN,GWD"	4	C	T	3.14E-09
1	229694149	rs138947511	Active TSS	"ASW,ESN,GWD,LWK,YRI"	5	"ESN,GWD,YRI"	3	A	G	2.14E-06
1	229714955	rs12023430	Flanking Active TSS	"CEU,CHB,FIN,GWD,IBS,TSI"	6	"CEU,CHB,FIN,TSI"	4	C	T	1.42E-07
1	229829134	rs1931331	Weak Enhancer	"ASW,CHB,ESN,FIN,GWD,IBS,LWK,TSI,YRI"	9	"ASW,CHB,ESN,IBS,TSI"	5	A	C	0
1	230245436	rs1963152	Acetylated Active Enhancer	"CEU,CHB,ESN,IBS,LWK,TSI"	6	"CEU,CHB,LWK,TSI"	4	G	A	4.46E-10
1	230256098	rs114514985	Weak Enhancer (Genic)	"CEU,FIN,GWD,IBS,LWK,TSI,YRI"	7	"CEU,FIN"	2	A	G	1.65E-08
1	230266459	rs61825397	Weak Enhancer	"ASW,CEU,CHB,LWK"	4	"CHB,LWK"	2	T	A	3.99E-07
1	230312704	rs652108	Weak Transcription	"ASW,CEU,CHB,ESN,FIN,GWD,IBS,TSI"	8	"ESN,FIN,GWD"	3	C	T	3.58E-10
1	230366873	rs73114068	Weak Transcription	"ASW,CEU,ESN,FIN,IBS,TSI"	6	IBS	1	A	G	2.42E-07
1	230410162	rs12091838	Active Enhancer (Genic)	"ASW,CEU,ESN,FIN,LWK,TSI,YRI"	7	YRI	1	C	T	3.79E-08
1	230498602	rs2820383	Repressed Polycomb	"CEU,GWD,LWK"	3	CEU	1	T	C	3.34E-06
1	230632037	rs11122524	Flanking Active TSS	"CEU,CHB,FIN,GWD,LWK,TSI,YRI"	7	"TSI,YRI"	2	A	T	3.98E-09
1	230885091	rs77543200	Weak Enhancer	"ASW,ESN,GWD,LWK,YRI"	5	"ASW,ESN,GWD,LWK,YRI"	5	G	A	0
1	230885130	rs73104635	Weak Enhancer	"ASW,ESN,GWD,LWK,YRI"	5	"ESN,GWD,LWK,YRI"	4	A	C	0
1	230917513	rs7553239	Bivalent Enhancer	"ASW,CEU,FIN,IBS,TSI,YRI"	6	"CEU,IBS,TSI"	3	G	A	9.25E-11
1	231025130	rs1202609	Quiescent/Low	"ASW,CHB,ESN,GWD,LWK"	5	"ASW,CHB,ESN,GWD,LWK"	5	C	G	6.34E-14
1	231028032	rs6704527	Weak Enhancer	"ASW,CEU,CHB,ESN,FIN,GWD,IBS,LWK,TSI,YRI"	10	"ASW,CHB,ESN,FIN,GWD,IBS,LWK,TSI,YRI"	9	T	G	0
1	231114595	rs11122174	Active TSS	"ASW,CEU,FIN,GWD,IBS,LWK,YRI"	7	"CEU,FIN,GWD"	3	T	C	1.62E-09
1	231115887	rs10864645	Active TSS	"ASW,CEU,ESN,FIN,GWD,IBS,LWK,TSI,YRI"	9	"ASW,CEU,ESN,FIN,GWD,IBS,LWK,TSI"	8	A	C	0
1	231146799	rs75892247	Quiescent/Low	"CEU,FIN,GWD,IBS,LWK"	5	"CEU,FIN,GWD,IBS,LWK"	5	A	G	0
1	231146822	rs375800393	Quiescent/Low	"CEU,FIN,GWD,IBS,LWK"	5	"CEU,FIN,GWD,IBS,LWK"	5	G	A	0
1	231146829	rs370838395	Quiescent/Low	"CEU,FIN,GWD,IBS,LWK"	5	"CEU,FIN,GWD,IBS,LWK"	5	G	A	0
1	231146830	rs536000216	Quiescent/Low	"CEU,FIN,GWD,IBS,LWK"	5	"CEU,FIN,GWD,IBS,LWK"	5	C	T	0
1	231146955	rs77880682	Quiescent/Low	"CEU,CHB,LWK"	3	"CEU,CHB,LWK"	3	T	G	7.88E-15
1	231146956	rs78488701	Quiescent/Low	"CEU,CHB,LWK"	3	"CEU,CHB,LWK"	3	G	A	4.82E-13
1	231146968	rs61826675	Quiescent/Low	"CEU,LWK"	2	"CEU,LWK"	2	C	T	0
1	231351563	rs56354805	Flanking Active TSS	"ASW,CHB,ESN,LWK"	4	"CHB,LWK"	2	T	C	1.61E-07
1	231355912	rs11586657	Quiescent/Low	"CEU,CHB,ESN,FIN,YRI"	5	"CHB,YRI"	2	T	G	4.05E-08
1	231355918	rs200309908	Quiescent/Low	"ASW,CHB,ESN,GWD,LWK,YRI"	6	"ASW,CHB,YRI"	3	G	C	5.85E-08
1	231355919	rs201063819	Quiescent/Low	"ASW,CHB,ESN,GWD,LWK,YRI"	6	"CHB,YRI"	2	T	G	3.58E-06
1	231377081	rs518686	Active TSS	"ESN,FIN,LWK,YRI"	4	"ESN,YRI"	2	C	T	1.97E-08
1	231473337	rs549693323	Active TSS	"ASW,FIN,LWK,TSI"	4	"ASW,FIN,LWK,TSI"	4	G	C	0
1	231513190	rs2790891	Weak Enhancer	"ASW,CHB,GWD,LWK,TSI,YRI"	6	"ASW,CHB,TSI,YRI"	4	A	G	5.26E-10
1	231601099	rs1769793	Bivalent Enhancer	"CHB,ESN,LWK,YRI"	4	"CHB,LWK"	2	T	C	1.09E-06
1	231664329	rs554008873	Active TSS	"CEU,CHB,ESN,FIN,GWD,TSI,YRI"	7	"CEU,CHB,ESN,FIN,GWD,TSI,YRI"	7	T	G	0
1	232593553	rs12409421	Repressed Polycomb	"ASW,CEU,ESN,FIN,IBS,LWK,TSI,YRI"	8	"ASW,CEU,ESN,IBS,LWK,TSI,YRI"	7	C	T	0
1	232732812	rs10910568	Active Enhancer	"ASW,ESN,GWD,LWK,YRI"	5	"ASW,ESN,GWD,LWK"	4	C	T	5.02E-08
1	232735234	rs4649274	Active Enhancer	"ASW,CEU,CHB,FIN,GWD,LWK,TSI,YRI"	8	"ASW,CHB,FIN,TSI"	4	G	A	1.22E-13
1	232765830	rs111482467	Bivalent TSS	"ASW,CEU,CHB,ESN,FIN,GWD,IBS,TSI"	8	"ASW,CEU,CHB,ESN,IBS"	5	C	G	1.67E-15
1	232941354	rs12567597	Active TSS	"CHB,IBS,YRI"	3	"CHB,IBS,YRI"	3	G	T	3.87E-07
1	233059755	rs41417151	Active Enhancer	"ASW,CHB,ESN,IBS,LWK,TSI"	6	"ASW,ESN,IBS,LWK"	4	G	A	7.18E-14
1	233059977	rs1555392	Active Enhancer	"ASW,CEU,CHB,ESN,FIN,GWD,LWK,TSI"	8	"ASW,CEU,FIN,LWK,TSI"	5	C	A	0
1	233079612	rs6674852	Active Enhancer	"ASW,CHB,FIN,GWD,IBS,LWK"	6	FIN	1	C	G	8.68E-09
1	233086007	rs12021705	Active TSS	"ASW,ESN,GWD,LWK,YRI"	5	"ESN,GWD,YRI"	3	C	A	3.37E-09
1	233218703	rs75397554	Weak Enhancer	"ASW,ESN,GWD,LWK,YRI"	5	"ESN,GWD,LWK,YRI"	4	C	T	1.60E-11
1	233397267	rs10489808	Active Enhancer	"ASW,CEU,ESN,FIN,GWD,IBS,LWK,TSI,YRI"	9	"ASW,CEU,FIN"	3	G	A	7.77E-16
1	233397752	rs6701073	Weak Enhancer	"ASW,CEU,CHB,ESN,FIN,IBS"	6	"ASW,CEU,CHB,ESN,FIN,IBS"	6	C	T	9.99E-16
1	233515853	rs12047202	Bivalent Enhancer	"ASW,CEU,CHB,ESN,FIN,IBS,LWK,TSI,YRI"	9	"ASW,CHB,ESN,FIN,LWK,TSI,YRI"	7	T	C	6.11E-15
1	233595405	rs4452987	Active Enhancer	"ASW,CEU,CHB,FIN,IBS,TSI"	6	"ASW,CEU,FIN,IBS,TSI"	5	C	T	1.67E-15
1	233735043	rs16859272	Acetylated Active Enhancer	"ESN,FIN,GWD,LWK,YRI"	5	"ESN,FIN,GWD,LWK,YRI"	5	G	A	7.83E-11
1	233735208	rs16859275	Acetylated Active Enhancer	"ASW,GWD,IBS,LWK"	4	"GWD,IBS"	2	G	T	6.63E-08
1	233750469	rs80352637	Active TSS	"ASW,CHB,GWD,LWK,YRI"	5	"ASW,GWD,LWK"	3	C	A	1.37E-07
1	233750504	rs74145612	Active TSS	"ASW,ESN,GWD,LWK,YRI"	5	"ESN,GWD,LWK"	3	G	A	1.98E-10
1	233775479	rs4649343	Active Enhancer (Genic)	"ASW,CEU,CHB,ESN,FIN,GWD,IBS,LWK,TSI,YRI"	10	"ASW,CEU,CHB,ESN,FIN,GWD,IBS,LWK,TSI,YRI"	10	C	T	0
1	233775512	rs4649240	Active Enhancer (Genic)	"ASW,CEU,CHB,ESN,FIN,GWD,IBS,LWK,TSI,YRI"	10	"CEU,CHB,ESN,FIN,GWD,IBS,LWK,TSI,YRI"	9	C	T	0
1	233811622	rs477904	Active Enhancer	"GWD,IBS,LWK,YRI"	4	"GWD,YRI"	2	G	T	9.79E-07
1	233811744	rs565657	Active Enhancer	"CEU,CHB,IBS,TSI,YRI"	5	"CHB,TSI,YRI"	3	C	T	6.52E-10
1	233811790	rs12564814	Active Enhancer	"ASW,CHB,GWD,YRI"	4	"CHB,GWD,YRI"	3	A	G	2.24E-06
1	233811877	rs611394	Active Enhancer	"ASW,CHB,ESN,LWK"	4	"ASW,LWK"	2	C	T	2.23E-07
1	234033331	rs4316416	Bivalent Enhancer	"FIN,LWK,TSI"	3	TSI	1	G	A	2.44E-06
1	234129501	rs9435489	Bivalent Enhancer	"CHB,FIN,IBS,LWK,TSI,YRI"	6	"CHB,IBS,LWK,TSI"	4	G	A	2.89E-09
1	234367549	rs2236220	CTCF Only	"ASW,CEU,CHB,FIN,LWK,YRI"	6	"LWK,YRI"	2	T	C	1.05E-06
1	234367564	rs74147417	CTCF Only	"ESN,GWD,LWK,YRI"	4	"ESN,GWD,LWK,YRI"	4	A	G	1.14E-10
1	234408106	rs55817743	Active Enhancer	"ASW,ESN,FIN,IBS,YRI"	5	"ASW,ESN,YRI"	3	C	T	6.08E-10
1	234450963	rs4027082	Repressed Polycomb	"CEU,FIN,IBS,TSI,YRI"	5	"CEU,FIN,IBS,TSI"	4	A	G	0
1	234451056	rs6663458	Repressed Polycomb	"ASW,ESN,GWD,LWK,YRI"	5	"ASW,ESN,GWD,LWK,YRI"	5	C	T	4.70E-12
1	234451146	rs611676	Repressed Polycomb	"ASW,CEU,ESN,FIN,GWD,IBS,LWK,TSI,YRI"	9	"ASW,CEU,ESN,FIN,GWD,IBS,LWK,TSI,YRI"	9	G	A	0
1	234451159	rs508186	Repressed Polycomb	"ASW,CEU,ESN,FIN,GWD,IBS,LWK,TSI,YRI"	9	"ASW,CEU,ESN,FIN,GWD,IBS,LWK,TSI,YRI"	9	T	A	0
1	234462088	rs568614	CTCF Only	"ASW,CEU,CHB,ESN,FIN,GWD,IBS,LWK,TSI"	9	"ASW,CEU,CHB,ESN,FIN,GWD,IBS,LWK,TSI"	9	G	A	0
1	234492750	rs61743725	Active TSS	"ASW,ESN,LWK,YRI"	4	"ESN,LWK,YRI"	3	G	A	1.39E-07
1	234509259	rs10910420	Active TSS	"CEU,CHB,ESN,IBS,TSI"	5	"CEU,CHB,IBS"	3	C	G	1.75E-12
1	234532746	rs114086410	Active Enhancer (Genic)	"ESN,GWD,LWK,YRI"	4	"ESN,LWK,YRI"	3	A	G	0
1	234534763	rs12078194	Acetylated Active Enhancer	"ASW,CEU,CHB,ESN,FIN,GWD,IBS,LWK,TSI,YRI"	10	"ASW,CEU,CHB,ESN,FIN,GWD,IBS,LWK,TSI,YRI"	10	C	T	0
1	234611015	rs483815	Weak Enhancer	"ASW,CEU,CHB,ESN,FIN,GWD,IBS,LWK,TSI,YRI"	10	"ASW,CEU,CHB,ESN,FIN,GWD,IBS,LWK,YRI"	9	T	C	0
1	234611187	rs582826	Weak Enhancer	"ASW,CEU,CHB,ESN,FIN,GWD,IBS,LWK,TSI,YRI"	10	"ASW,CEU,CHB,ESN,FIN,GWD,IBS,LWK,TSI,YRI"	10	G	C	0
1	234611322	rs528740	Weak Enhancer	"ASW,CEU,ESN,FIN,IBS,LWK,TSI"	7	"ESN,FIN,IBS"	3	A	C	6.11E-15
1	234611332	rs528774	Weak Enhancer	"ASW,CEU,ESN,FIN,GWD,IBS,LWK,TSI,YRI"	9	"FIN,GWD,IBS,LWK"	4	A	C	0
1	234614879	rs941966	Active TSS	"ASW,CEU,GWD,LWK,YRI"	5	"ASW,LWK,YRI"	3	C	A	2.48E-08
1	234624228	rs78281213	Acetylated Active Enhancer	"ASW,ESN,LWK,YRI"	4	"ESN,YRI"	2	T	A	4.11E-06
1	234631444	rs7539293	Acetylated Active Enhancer	"ASW,CEU,ESN,FIN,GWD,IBS,LWK,TSI,YRI"	9	"ASW,ESN,FIN,GWD,IBS,LWK,TSI,YRI"	8	T	G	0
1	234634952	rs6677835	Active Enhancer	"ASW,FIN,YRI"	3	"ASW,FIN,YRI"	3	A	G	2.62E-09
1	234637228	rs113990579	Active Enhancer	"ASW,ESN,GWD,LWK,TSI,YRI"	6	"ESN,GWD,LWK,TSI,YRI"	5	A	G	0
1	234735980	rs746039824	Active TSS	"ASW,CEU,CHB,ESN,FIN,GWD,IBS,LWK,TSI,YRI"	10	"ASW,CEU,CHB,ESN,FIN,GWD,IBS,LWK,TSI,YRI"	10	C	T	0
1	234746917	rs2358383	Active TSS	"ASW,ESN,GWD,LWK,YRI"	5	"ASW,ESN,GWD,LWK,YRI"	5	C	G	0
1	234746922	rs2358382	Active TSS	"ASW,ESN,GWD,LWK,YRI"	5	"ASW,ESN,GWD,LWK,YRI"	5	A	G	0
1	234746999	rs55634034	Active TSS	"ESN,GWD,LWK,YRI"	4	"ESN,GWD,LWK,YRI"	4	C	T	1.11E-16
1	234764925	rs530596	Quiescent/Low	"ASW,CEU,FIN,GWD,IBS,LWK,TSI,YRI"	8	YRI	1	G	A	1.02E-07
1	234764966	rs643342	Quiescent/Low	"CEU,CHB,FIN,GWD,IBS,TSI,YRI"	7	"CEU,CHB,FIN,GWD,IBS,TSI,YRI"	7	G	A	0
1	234777890	rs11580046	Weak Enhancer	"CEU,CHB,ESN,FIN,IBS,LWK,TSI,YRI"	8	"CEU,CHB,ESN,FIN,IBS,LWK,TSI,YRI"	8	T	C	0
1	234832351	rs2987465	Active Enhancer	"ASW,CEU,ESN,FIN,GWD,IBS,YRI"	7	"ASW,ESN,FIN,GWD,YRI"	5	A	C	0
1	234836209	rs11586310	Active Enhancer	"CEU,ESN,FIN,GWD"	4	"ESN,GWD"	2	T	C	6.56E-07
1	234908170	rs12028581	Acetylated Active Enhancer	"CEU,CHB,FIN,GWD,IBS,LWK"	6	"CEU,CHB,IBS"	3	C	T	9.55E-15
1	234945346	rs369480235	Weak Enhancer	"ASW,CEU,ESN,FIN,GWD,IBS,TSI,YRI"	8	"ASW,CEU,ESN,GWD,IBS,TSI,YRI"	7	G	A	0
1	234945521	rs58908928	Active Enhancer	"ASW,CEU,CHB,FIN,IBS"	5	"ASW,CEU,CHB,IBS"	4	C	T	3.84E-09
1	234987704	rs2802977	Active Enhancer	"ASW,CEU,GWD,LWK,YRI"	5	"CEU,LWK,YRI"	3	T	C	1.96E-08
1	234987706	rs2673945	Active Enhancer	"ASW,CEU,IBS,LWK,YRI"	5	"LWK,YRI"	2	G	T	5.91E-09
1	235017770	rs1515657	Acetylated Active Enhancer	"ASW,CEU,CHB,FIN,GWD,LWK,TSI"	7	"ASW,LWK"	2	G	A	3.58E-09
1	235017928	rs1515658	Acetylated Active Enhancer	"ASW,CEU,CHB,ESN,FIN,GWD,IBS,LWK,TSI,YRI"	10	"ASW,CEU,CHB,ESN,FIN,GWD,IBS,LWK,TSI,YRI"	10	G	T	0
1	235017985	rs35960245	Acetylated Active Enhancer	"ASW,CEU,ESN,GWD,LWK,TSI,YRI"	7	"ASW,CEU,ESN,GWD,LWK,TSI,YRI"	7	A	T	0
1	235029701	rs2673966	Active Enhancer	"CEU,IBS"	2	"CEU,IBS"	2	C	T	2.07E-09
1	235029739	rs61296275	Active Enhancer	"CEU,CHB,ESN,YRI"	4	"CHB,ESN,YRI"	3	T	C	2.76E-11
1	235060794	rs1963268	Weak Enhancer	"ASW,CEU,CHB,ESN,FIN,GWD,IBS,LWK,TSI,YRI"	10	"ASW,CEU,CHB,ESN,FIN,GWD,IBS,LWK,TSI,YRI"	10	A	G	0
1	235062873	rs882423	Acetylated Active Enhancer	"ASW,FIN,GWD,LWK,YRI"	5	"FIN,GWD,LWK"	3	C	T	1.21E-06
1	235108308	rs16844296	Active Enhancer	"ASW,ESN,FIN,IBS,LWK"	5	"FIN,IBS,LWK"	3	A	G	4.85E-08
1	235109214	rs28631087	Active Enhancer	"ASW,CEU,CHB,FIN,GWD,LWK,YRI"	7	"CEU,CHB,FIN,GWD"	4	C	T	8.01E-10
1	235110859	rs3738622	Active Enhancer	"CEU,CHB,ESN,LWK,TSI"	5	"CHB,TSI"	2	T	G	6.80E-09
1	235111050	rs7512010	Active Enhancer	"ASW,CHB,ESN,GWD,IBS,LWK,TSI,YRI"	8	"ASW,CHB,ESN,GWD,IBS,LWK,YRI"	7	T	A	0
1	235120413	rs3923231	Active Enhancer	"CEU,CHB,IBS,TSI"	4	"CEU,CHB,IBS,TSI"	4	T	A	0
1	235142233	rs28654124	Active Enhancer	"ASW,CEU,ESN,FIN,GWD,IBS,LWK,TSI,YRI"	9	"ASW,CEU,ESN,FIN,GWD,IBS,LWK,TSI,YRI"	9	A	G	0
1	235142281	rs28645578	Active Enhancer	"ASW,ESN,GWD,LWK,YRI"	5	"ASW,ESN,GWD,LWK,YRI"	5	G	A	0
1	235159479	rs9662605	Active Enhancer	"ESN,GWD,LWK,YRI"	4	"ESN,GWD,LWK,YRI"	4	C	T	1.90E-09
1	235161054	rs116465693	Active Enhancer	"ASW,ESN,LWK,YRI"	4	"ASW,ESN,LWK,YRI"	4	T	A	0
1	235166216	rs80114321	Active Enhancer	"ASW,ESN,GWD,LWK,YRI"	5	"ASW,ESN,GWD,LWK,YRI"	5	C	T	0
1	235186915	rs78470423	Active Enhancer	"ASW,ESN,GWD,LWK,TSI,YRI"	6	"ASW,ESN,GWD,LWK,YRI"	5	C	T	0
1	235263613	rs11579891	Active Enhancer	"ASW,CEU,CHB,FIN,IBS,TSI"	6	"ASW,CEU,CHB,FIN,IBS,TSI"	6	T	C	0
1	235292369	rs17523127	Active TSS	"ASW,CEU,CHB,FIN,IBS,LWK,TSI"	7	"CEU,CHB,FIN,IBS,TSI"	5	G	C	1.11E-16
1	235434099	rs11799507	Weak Enhancer	"ASW,IBS,LWK,TSI,YRI"	5	"ASW,IBS,LWK,TSI"	4	G	T	0
1	235434181	rs58104846	Weak Enhancer	"ASW,CEU,ESN,FIN,GWD,IBS,LWK,TSI,YRI"	9	"ASW,ESN,FIN,GWD,IBS,LWK,TSI,YRI"	8	A	G	0
1	235439323	rs1933248	Acetylated Active Enhancer	"ASW,CEU,FIN,IBS,LWK,TSI"	6	"ASW,CEU,IBS,LWK,TSI"	5	G	A	1.53E-09
1	235491903	rs72758083	Active TSS	"ASW,CEU,CHB,ESN,FIN,GWD,IBS,LWK,TSI,YRI"	10	"ASW,CEU,CHB,ESN,GWD,IBS,LWK,TSI,YRI"	9	C	T	0
1	235492546	rs3806393	Active TSS	"ASW,ESN,LWK,YRI"	4	"ESN,LWK,YRI"	3	G	T	1.06E-07
1	235667130	rs12563639	Active TSS	"ASW,CEU,CHB,ESN,FIN,GWD,IBS,LWK,TSI,YRI"	10	"ASW,CHB,ESN,FIN,IBS,LWK,YRI"	7	G	A	0
1	235667170	rs704719	Active TSS	"ASW,CEU,CHB,FIN,IBS,TSI"	6	"ASW,IBS"	2	A	G	1.81E-09
1	235667236	rs381674	Active TSS	"CHB,ESN,GWD,IBS,YRI"	5	"GWD,YRI"	2	C	A	1.30E-07
1	235680372	rs429328	Bivalent Enhancer	"ESN,FIN,IBS,LWK,TSI,YRI"	6	"ESN,LWK,TSI,YRI"	4	T	G	6.10E-11
1	235704739	rs16848866	Repressed Polycomb	"ASW,ESN,GWD,LWK,YRI"	5	"ASW,ESN,GWD,YRI"	4	C	T	5.55E-14
1	235805388	rs6429213	Flanking Active TSS	"ASW,CEU,ESN,GWD,IBS,LWK,TSI,YRI"	8	"CEU,ESN,GWD,IBS,LWK,TSI,YRI"	7	T	C	0
1	235805499	rs78948943	Flanking Active TSS	"ASW,ESN,GWD,LWK,YRI"	5	"ASW,ESN,GWD,LWK,YRI"	5	C	T	0
1	235806045	rs6667053	Weak Enhancer	"ASW,CEU,ESN,FIN,GWD,IBS,LWK,TSI"	8	"ASW,CEU,FIN,IBS,LWK,TSI"	6	G	T	5.68E-14
1	235806140	rs12130259	Weak Enhancer	"ASW,CEU,ESN,FIN,LWK,TSI"	6	"CEU,FIN,LWK"	3	C	G	9.40E-10
1	235931312	rs12073380	Weak Enhancer	"ASW,ESN,GWD,LWK,YRI"	5	"ASW,ESN,GWD,LWK,YRI"	5	G	T	7.44E-15
1	235994535	rs116678985	Active Enhancer	"ASW,ESN,GWD,LWK,YRI"	5	"ASW,ESN,GWD,LWK"	4	T	C	1.19E-09
1	236029441	rs58724387	Active TSS	"ESN,LWK,YRI"	3	"LWK,YRI"	2	A	G	2.80E-07
1	236031533	rs4660117	Acetylated Active Enhancer	"ASW,ESN,GWD,LWK,YRI"	5	"ASW,ESN,GWD,LWK,YRI"	5	C	G	0
1	236031654	rs10803116	Acetylated Active Enhancer	"ASW,ESN,GWD,LWK,TSI,YRI"	6	"ASW,ESN,GWD,LWK,YRI"	5	G	T	0
1	236031699	rs111627430	Acetylated Active Enhancer	"ASW,ESN,GWD,LWK,YRI"	5	"ASW,ESN,GWD,LWK,YRI"	5	G	T	1.92E-12
1	236043410	rs10926960	Acetylated Active Enhancer	"ESN,GWD,LWK,YRI"	4	"ESN,GWD,LWK,YRI"	4	G	T	2.66E-08
1	236051207	rs4660123	Acetylated Active Enhancer	"CEU,ESN,FIN,GWD,IBS,LWK,TSI,YRI"	8	"CEU,ESN,FIN,GWD,IBS,LWK,TSI,YRI"	8	A	C	0
1	236055605	rs6659936	Active Enhancer	"CHB,IBS"	2	"CHB,IBS"	2	C	A	2.29E-09
1	236055833	rs6657655	Active Enhancer	"ASW,CEU,FIN,GWD,IBS,TSI"	6	"ASW,FIN,GWD"	3	C	T	3.02E-06
1	236095414	rs78605267	Active Enhancer	"ASW,ESN,GWD,LWK,YRI"	5	"ESN,GWD,LWK,YRI"	4	C	T	1.11E-16
1	236102226	rs10803159	Acetylated Active Enhancer	"ASW,CEU,CHB,ESN,FIN,GWD,IBS,LWK,TSI,YRI"	10	"ASW,CEU,CHB,ESN,FIN,GWD,IBS,LWK,TSI,YRI"	10	G	A	0
1	236102320	rs12143070	Acetylated Active Enhancer	"ASW,CEU,CHB,ESN,FIN,GWD,IBS,LWK,TSI,YRI"	10	"ASW,CEU,CHB,ESN,FIN,GWD,IBS,LWK,TSI,YRI"	10	T	C	0
1	236102441	rs12567233	Acetylated Active Enhancer	"ASW,CHB,ESN,FIN,GWD,IBS,LWK,TSI,YRI"	9	"ASW,FIN,GWD,TSI"	4	G	C	1.18E-12
1	236135496	rs766889	Acetylated Active Enhancer	"CEU,CHB,ESN,GWD,IBS,LWK,TSI"	7	"ESN,IBS,TSI"	3	A	T	6.57E-10
1	236162366	rs116569743	Acetylated Active Enhancer	"ASW,ESN,YRI"	3	"ASW,ESN,YRI"	3	T	C	2.22E-16
1	236162783	rs4660142	Acetylated Active Enhancer	"ASW,CEU,IBS"	3	"CEU,IBS"	2	T	C	5.41E-10
1	236162928	rs75081146	Active Enhancer	"ASW,ESN,GWD,LWK,YRI"	5	"ASW,ESN,LWK,YRI"	4	C	T	0
1	236228652	rs7548918	Bivalent TSS	"CHB,FIN,IBS,LWK,TSI,YRI"	6	"CHB,IBS,LWK,TSI"	4	A	C	3.91E-13
1	236306535	rs7512803	Active TSS	"CHB,IBS,LWK,YRI"	4	"CHB,IBS,LWK,YRI"	4	C	A	4.02E-08
1	236324881	rs6696520	Active Enhancer (Genic)	"ASW,CHB,ESN,GWD,IBS,LWK,YRI"	7	"ASW,CHB,ESN,GWD,LWK,YRI"	6	G	C	0
1	236339034	rs10802340	Active Enhancer (Genic)	"ASW,ESN,FIN,LWK"	4	"ESN,FIN"	2	G	C	2.48E-08
1	236339070	rs12565524	Active Enhancer (Genic)	"CHB,ESN,GWD,LWK,YRI"	5	"CHB,GWD"	2	G	A	6.70E-07
1	236448768	rs796255557	Acetylated Active Enhancer	"ASW,CEU,CHB,LWK,YRI"	5	"ASW,CEU,LWK,YRI"	4	G	C	6.90E-13
1	236533829	rs641625	Weak Enhancer	"CEU,ESN,FIN,GWD,IBS,LWK,TSI"	7	"CEU,FIN,GWD,LWK,TSI"	5	G	A	1.44E-15
1	236588832	rs665049	Active Enhancer	"ESN,GWD,LWK,YRI"	4	"ESN,GWD,LWK"	3	C	T	1.29E-08
1	236588840	rs113996752	Active Enhancer	"ASW,ESN,GWD,LWK,YRI"	5	"ASW,ESN,GWD,LWK,YRI"	5	G	T	0
1	236653240	rs55991733	CTCF Only	"ASW,CEU,ESN,FIN,GWD,IBS,LWK,TSI,YRI"	9	"ASW,CEU,ESN,FIN,GWD,IBS,LWK,TSI,YRI"	9	C	G	0
1	236686995	rs16833769	Bivalent TSS	"ASW,CHB,ESN,LWK,YRI"	5	"ASW,CHB,LWK"	3	C	G	2.33E-06
1	236687145	rs3754245	Bivalent TSS	"ASW,CEU,CHB,ESN,FIN,GWD,IBS,YRI"	8	"CEU,ESN,FIN,GWD,YRI"	5	C	T	1.11E-16
1	236687230	rs10925159	Bivalent TSS	"ASW,CHB,ESN,YRI"	4	"CHB,YRI"	2	C	T	2.10E-07
1	236827396	rs12408491	Quiescent/Low	"ASW,ESN,GWD,LWK,YRI"	5	"ASW,ESN,GWD"	3	A	G	2.21E-07
1	236958383	rs28372868	Active TSS	"ESN,GWD,YRI"	3	"ESN,GWD,YRI"	3	A	C	9.64E-07
1	236958532	rs28372871	Active TSS	"CHB,ESN,IBS,LWK,YRI"	5	"CHB,ESN,LWK,YRI"	4	G	T	9.77E-14
1	237195519	rs12127489	Repressed Polycomb	"CEU,CHB,ESN,FIN,GWD,IBS,LWK,TSI,YRI"	9	"CHB,GWD,IBS,LWK,TSI"	5	T	C	3.33E-16
1	237575133	rs6673700	Quiescent/Low	"ASW,CEU,ESN,FIN,GWD,LWK,TSI"	7	"CEU,ESN,GWD,LWK"	4	G	A	9.11E-12
1	237963260	rs75751983	CTCF Only	"ASW,ESN,GWD,LWK,YRI"	5	"ASW,ESN,GWD,LWK,YRI"	5	G	T	2.13E-07
1	238106598	rs74146955	Quiescent/Low	"ASW,ESN,GWD,LWK,YRI"	5	"ASW,ESN,GWD,LWK,YRI"	5	T	C	3.09E-11
1	238107035	rs2499598	Quiescent/Low	TSI	1	TSI	1	C	G	0
1	238107183	rs12093187	Quiescent/Low	"ASW,CEU,ESN,GWD,IBS,LWK,YRI"	7	"ASW,CEU,ESN,GWD,IBS,LWK,YRI"	7	C	T	0
1	238107223	rs2130551	Quiescent/Low	"ASW,CEU,ESN,GWD,IBS,LWK,TSI,YRI"	8	"ASW,CEU,ESN,GWD,IBS,LWK,TSI,YRI"	8	A	C	0
1	239803536	rs546788656	Quiescent/Low	CEU	1	CEU	1	T	A	0
1	240116683	rs79468531	CTCF Only	"ASW,CEU,CHB,GWD,TSI,YRI"	6	"ASW,CEU,CHB,GWD,YRI"	5	T	C	2.00E-15
1	240629017	rs111437364	Weak Enhancer	"IBS,TSI"	2	"IBS,TSI"	2	A	G	1.43E-12
1	240984396	rs6671262	Quiescent/Low	"ASW,CEU,ESN,IBS"	4	"ASW,CEU,ESN,IBS"	4	G	C	8.58E-10
1	241577094	rs1341452	Repressed Polycomb	"CEU,CHB,ESN,IBS,TSI,YRI"	6	"CEU,ESN,IBS"	3	T	G	2.26E-07
1	241715337	rs78297962	Acetylated Active Enhancer	"ASW,FIN,LWK,TSI,YRI"	5	"FIN,TSI"	2	A	G	3.28E-10
1	241715477	rs200439378	Acetylated Active Enhancer	"ASW,CEU,FIN,GWD,IBS,LWK,TSI"	7	"ASW,CEU,FIN,GWD,IBS,LWK"	6	A	T	1.29E-13
1	241715500	rs3007743	Acetylated Active Enhancer	"ASW,CEU,CHB,ESN,FIN,GWD,IBS,LWK,TSI,YRI"	10	"ASW,CEU,CHB,ESN,FIN,GWD,IBS,LWK,TSI,YRI"	10	A	G	0
1	241715523	rs12083836	Acetylated Active Enhancer	"ASW,ESN,GWD,LWK,YRI"	5	"ASW,ESN,GWD,LWK,YRI"	5	G	A	0
1	241715600	rs12094314	Acetylated Active Enhancer	"ASW,ESN,GWD,LWK,YRI"	5	"ASW,ESN,GWD,LWK,YRI"	5	C	A	1.89E-15
1	241754836	rs655970	Active Enhancer (Genic)	"ASW,CEU,CHB,ESN,FIN,GWD,LWK,YRI"	8	"ASW,CHB,ESN,FIN,GWD,YRI"	6	G	A	0
1	241802883	rs148923282	Active TSS	"CEU,CHB,FIN,IBS,TSI"	5	"FIN,IBS,TSI"	3	G	A	1.81E-06
1	241802909	rs145713560	Active TSS	"CHB,FIN,IBS,TSI"	4	"CHB,FIN,IBS,TSI"	4	C	G	4.00E-07
1	241803472	rs566398765	Active TSS	"ASW,CEU,ESN,FIN,GWD,IBS,LWK,TSI"	8	"ASW,CEU,ESN,FIN,GWD,IBS,LWK,TSI"	8	T	C	0
1	241803636	rs7513575	Active TSS	"ASW,CEU,CHB,ESN,FIN,GWD,IBS,LWK,TSI,YRI"	10	"ASW,CEU,CHB,ESN,FIN,IBS,LWK,TSI,YRI"	9	T	C	0
1	241803658	rs7513451	Active TSS	"ASW,CEU,CHB,ESN,FIN,GWD,IBS,LWK,TSI,YRI"	10	"ASW,CEU,CHB,ESN,FIN,GWD,IBS,LWK,TSI,YRI"	10	A	G	0
1	241803672	rs187475644	Active TSS	"IBS,TSI"	2	"IBS,TSI"	2	G	A	2.56E-10
1	241804805	rs598292	Quiescent/Low	"ASW,ESN,GWD,LWK,YRI"	5	"ASW,GWD,LWK,YRI"	4	A	C	1.63E-07
1	241974256	rs9428524	Weak Enhancer	"ASW,CEU,CHB,LWK,TSI"	5	"CHB,LWK"	2	C	T	1.12E-08
1	241974553	rs72755251	Weak Enhancer	"ASW,CEU,CHB,ESN,FIN,GWD,IBS,LWK,TSI,YRI"	10	"ASW,CEU,CHB,ESN,FIN,GWD,IBS,LWK,TSI,YRI"	10	A	G	0
1	242002282	rs10802995	Active Enhancer	"ASW,CEU,ESN,IBS,LWK"	5	"CEU,IBS"	2	G	T	5.65E-07
1	242011344	rs1776180	Active TSS	"ASW,ESN,GWD,LWK,YRI"	5	"ASW,ESN,LWK,YRI"	4	C	G	1.59E-12
1	242388332	rs77296969	Active Enhancer	"ASW,ESN,YRI"	3	"ASW,ESN,YRI"	3	C	T	1.51E-07
1	243049643	rs12028291	Weak Enhancer	"ASW,CHB,GWD,YRI"	4	"ASW,GWD"	2	G	A	1.56E-08
1	243264984	rs116023580	Active TSS	"ESN,GWD,LWK,YRI"	4	"ESN,GWD,LWK,YRI"	4	G	A	1.25E-06
1	243265100	rs71537329	Active TSS	"CHB,FIN,IBS,TSI"	4	"CHB,FIN,IBS,TSI"	4	A	T	0
1	243417832	rs546279210	Active TSS	"ASW,CEU,CHB,ESN,FIN,GWD,IBS,LWK,TSI,YRI"	10	"ASW,CEU,CHB,ESN,FIN,GWD,IBS,LWK,TSI,YRI"	10	C	T	0
1	243417853	rs902358	Active TSS	"ESN,LWK,YRI"	3	"ESN,LWK"	2	T	C	3.55E-06
1	243417874	rs188802093	Active TSS	"ESN,GWD,YRI"	3	"ESN,GWD,YRI"	3	G	A	1.08E-06
1	243418182	rs71537331	Active TSS	"ASW,CEU,FIN,TSI"	4	"ASW,CEU,FIN"	3	C	T	4.86E-09
1	243428152	rs12741781	Active Enhancer	"ASW,CEU,CHB,ESN,FIN,GWD,IBS,LWK,TSI,YRI"	10	"ASW,CEU,CHB,ESN,FIN,GWD,IBS,LWK,TSI,YRI"	10	G	T	0
1	244173650	rs34995539	CTCF Only	"CEU,CHB,ESN,FIN,GWD,IBS,LWK,TSI"	8	"CEU,CHB,FIN,GWD,IBS,LWK,TSI"	7	A	G	0
1	244178343	rs61833503	Repressed Polycomb	"CEU,ESN,FIN,IBS,TSI"	5	"IBS,TSI"	2	C	T	3.81E-06
1	244240644	rs35135921	Repressed Polycomb	"ASW,GWD,LWK"	3	"ASW,GWD"	2	G	A	4.34E-06
1	244373392	rs10927161	Repressed Polycomb	"ASW,IBS,LWK,YRI"	4	"IBS,LWK"	2	A	G	1.06E-06
1	244401066	rs7548336	Weak Enhancer	"ASW,ESN,LWK,TSI,YRI"	5	"ESN,LWK,YRI"	3	T	C	5.85E-08
1	244462879	rs78025799	Active TSS	"ASW,CEU,ESN,LWK"	4	"ASW,ESN,LWK"	3	G	T	3.60E-11
1	244483000	rs3102465	Acetylated Active Enhancer	"CEU,ESN,YRI"	3	"CEU,ESN,YRI"	3	T	A	8.06E-07
1	244487737	rs61577594	Active TSS	"ASW,CHB,ESN,FIN,GWD,LWK,YRI"	7	"CHB,ESN,LWK,YRI"	4	A	G	6.44E-15
1	244487743	rs57203936	Active TSS	"ASW,CHB,ESN,GWD,LWK,YRI"	6	"CHB,ESN,LWK,YRI"	4	G	A	1.24E-11
1	244487759	rs59119547	Active TSS	"ASW,CHB,ESN,GWD,LWK,YRI"	6	"CHB,ESN,LWK,YRI"	4	T	C	6.12E-13
1	244487940	rs61165644	Active TSS	"CHB,FIN,LWK,YRI"	4	"FIN,LWK,YRI"	3	G	A	7.91E-08
1	244488415	rs12026165	Acetylated Active Enhancer	"ASW,CEU,CHB,ESN,FIN,LWK,YRI"	7	"ASW,CEU,CHB,ESN,FIN,LWK,YRI"	7	A	G	0
1	244488580	rs10927193	Acetylated Active Enhancer	"ASW,CEU,CHB,ESN,FIN,GWD,IBS,LWK,TSI,YRI"	10	"ASW,CEU,CHB,ESN,FIN,GWD,IBS,LWK,TSI,YRI"	10	G	A	0
1	244502644	rs12743791	Quiescent/Low	"ASW,CHB,ESN,FIN,IBS,TSI"	6	"ASW,ESN,IBS,TSI"	4	T	A	5.32E-14
1	244505267	rs11805240	Weak Enhancer	"ASW,CEU,CHB,ESN,IBS,YRI"	6	"ASW,CHB,ESN,IBS"	4	G	A	1.47E-09
1	244513863	rs80099488	Acetylated Active Enhancer	"ASW,CEU,CHB,FIN"	4	"ASW,CEU,CHB,FIN"	4	T	C	6.84E-08
1	244516949	rs4658632	Active Enhancer	"ASW,CHB,ESN,GWD,LWK,TSI"	6	"ESN,GWD"	2	T	G	3.78E-08
1	244516954	rs10927203	Active Enhancer	"CEU,CHB,ESN,FIN,TSI"	5	"CEU,CHB,FIN,TSI"	4	T	C	0
1	244517238	rs4658633	Weak Enhancer	"ASW,CEU,CHB,ESN,FIN,GWD,IBS,LWK,TSI,YRI"	10	"ASW,CEU,CHB,ESN,FIN,GWD,IBS,LWK,TSI,YRI"	10	G	A	0
1	244517391	rs7541719	Weak Enhancer	"ASW,CHB,ESN,FIN,LWK,YRI"	6	"CHB,FIN,YRI"	3	A	G	9.47E-07
1	244569746	rs11580674	Acetylated Active Enhancer	"ASW,CHB,FIN,IBS,LWK"	5	"ASW,IBS"	2	G	T	1.82E-09
1	244615399	rs113254054	Active TSS	"FIN,GWD,TSI,YRI"	4	"GWD,TSI,YRI"	3	C	G	2.75E-08
1	244615609	rs74151394	Active TSS	"ASW,GWD,YRI"	3	"ASW,GWD,YRI"	3	C	T	3.11E-06
1	244627332	rs182885364	Quiescent/Low	CHB	1	CHB	1	C	A	1.02E-07
1	244826542	rs10927294	Quiescent/Low	"CHB,ESN,FIN,IBS,TSI,YRI"	6	"CHB,ESN,FIN,IBS,TSI"	5	C	T	0
1	244829339	rs36058303	Weak Enhancer	"FIN,GWD,IBS,TSI"	4	FIN	1	A	C	2.20E-06
1	244964713	rs751715	CTCF Only	"ASW,CHB,LWK,YRI"	4	"CHB,LWK,YRI"	3	C	T	3.18E-07
1	244977853	rs55741521	Active Enhancer	"ASW,ESN,GWD,LWK,YRI"	5	"ESN,GWD,LWK,YRI"	4	G	A	1.04E-07
1	244977932	rs56070485	Active Enhancer	"ASW,ESN,GWD,LWK,YRI"	5	"ESN,GWD,LWK,YRI"	4	A	G	3.79E-14
1	244979045	rs113623234	Acetylated Active Enhancer	"ASW,CEU,CHB,ESN,FIN,GWD,IBS,LWK,TSI,YRI"	10	"ASW,CEU,ESN,FIN,GWD,IBS,LWK,TSI,YRI"	9	T	C	0
1	244979071	rs67064196	Acetylated Active Enhancer	"ASW,CEU,CHB,ESN,FIN,GWD,IBS,LWK,TSI,YRI"	10	"ASW,CEU,CHB,ESN,FIN,GWD,IBS,LWK,TSI,YRI"	10	C	A	0
1	244979204	rs67827246	Acetylated Active Enhancer	"ASW,LWK,TSI,YRI"	4	"ASW,LWK,TSI,YRI"	4	C	A	2.53E-14
1	244998836	rs544388559	Active TSS	LWK	1	LWK	1	C	G	4.70E-06
1	245026720	rs546349031	Active TSS	"ASW,CEU,ESN,GWD,LWK,YRI"	6	"ASW,ESN,GWD,LWK,YRI"	5	G	A	3.33E-16
1	245026722	rs555181156	Active TSS	"ASW,ESN,FIN,GWD,IBS,LWK,TSI,YRI"	8	"ASW,ESN,FIN,IBS,LWK,TSI,YRI"	7	G	A	0
1	245082051	rs565435369	Active TSS	"ASW,ESN,GWD,LWK,YRI"	5	"ASW,ESN,GWD,YRI"	4	G	C	2.22E-16
1	245083443	rs56149600	Active Enhancer	"CEU,CHB,ESN,GWD,IBS,LWK,TSI"	7	"ESN,IBS,LWK"	3	A	G	1.34E-09
1	245116298	rs7522091	Active Enhancer	"ASW,IBS,LWK,YRI"	4	"IBS,LWK"	2	G	A	1.11E-07
1	245133489	rs7545078	Active TSS	"ASW,CEU,CHB,ESN,GWD,IBS,LWK,TSI,YRI"	9	"ASW,CEU,CHB,ESN,GWD,IBS,LWK,TSI,YRI"	9	T	G	0
1	245133662	rs61844237	Active TSS	"ASW,CEU,CHB,IBS,TSI"	5	"ASW,CEU,CHB,IBS,TSI"	5	G	C	0
1	245133992	rs113845109	Active TSS	"ASW,CEU,CHB,ESN,GWD,IBS,LWK,TSI,YRI"	9	"ASW,CEU,CHB,GWD,IBS,LWK,TSI,YRI"	8	C	G	0
1	245134114	rs2291426	Active TSS	"ASW,CHB,ESN,GWD,IBS,LWK,TSI,YRI"	8	"ASW,CHB,ESN,GWD,IBS,LWK,TSI,YRI"	8	A	C	0
1	245181773	rs73127226	Weak Enhancer	"ASW,ESN,GWD,LWK,YRI"	5	"ASW,ESN,GWD,LWK,YRI"	5	G	A	0
1	245843824	rs58377401	Quiescent/Low	"ASW,ESN,GWD,YRI"	4	"ASW,YRI"	2	C	G	7.99E-07
1	246116735	rs6679692	Acetylated Active Enhancer	"ASW,IBS,LWK,YRI"	4	"IBS,LWK"	2	C	G	5.52E-07
1	246117848	rs12404624	Acetylated Active Enhancer	"ASW,CEU,CHB,ESN,FIN,GWD,LWK,TSI,YRI"	9	"ASW,CEU,FIN,LWK,TSI,YRI"	6	T	G	0
1	246154179	rs6426242	Active Enhancer	"CEU,CHB,ESN,YRI"	4	"CEU,CHB,ESN,YRI"	4	A	G	6.85E-10
1	246163236	rs146299110	Weak Enhancer	"ASW,ESN,LWK"	3	"ASW,ESN,LWK"	3	A	G	7.38E-10
1	246184049	rs57459923	Active Enhancer	"GWD,YRI"	2	"GWD,YRI"	2	A	G	0
1	246269946	rs6689428	Weak Enhancer	"ASW,CEU,ESN,FIN,GWD,IBS,LWK,YRI"	8	"ASW,ESN,FIN,GWD,IBS,LWK,YRI"	7	G	A	0
1	246363402	rs76275398	Quiescent/Low	"GWD,IBS"	2	"GWD,IBS"	2	G	C	1.80E-06
1	246363403	rs55655618	Quiescent/Low	"GWD,IBS"	2	"GWD,IBS"	2	T	A	4.91E-06
1	246363455	rs112585986	Quiescent/Low	"GWD,IBS,LWK,TSI"	4	"GWD,LWK"	2	C	T	1.86E-07
1	246363456	rs575187728	Quiescent/Low	"ESN,GWD,IBS,LWK,TSI"	5	"ESN,GWD,IBS,LWK,TSI"	5	G	A	0
1	246363457	rs544099763	Quiescent/Low	"GWD,IBS,LWK,TSI"	4	"GWD,IBS,LWK,TSI"	4	C	A	1.79E-13
1	246382770	rs6426285	Quiescent/Low	"ASW,CEU,ESN,GWD,IBS,LWK,TSI,YRI"	8	"ASW,GWD"	2	A	G	5.83E-08
1	246382957	rs6696764	Quiescent/Low	"ASW,CEU,CHB,ESN,FIN,GWD,IBS,LWK,TSI,YRI"	10	"ASW,CEU,CHB,ESN,FIN,GWD,IBS,LWK,TSI,YRI"	10	A	C	0
1	246383023	rs6699888	Quiescent/Low	"ASW,CEU,CHB,ESN,FIN,GWD,IBS,LWK,TSI,YRI"	10	"ASW,CEU,CHB,ESN,FIN,GWD,IBS,LWK,TSI,YRI"	10	T	G	0
1	246383179	rs112978091	Quiescent/Low	"CEU,FIN,IBS,TSI"	4	"FIN,IBS,TSI"	3	T	G	0
1	246383199	rs4654093	Quiescent/Low	"ASW,CEU,CHB,ESN,FIN,GWD,IBS,LWK,TSI,YRI"	10	"ASW,CEU,CHB,ESN,FIN,GWD,IBS,LWK,TSI,YRI"	10	T	C	0
1	246383217	rs11584653	Quiescent/Low	"ASW,CEU,CHB,ESN,GWD,IBS,LWK,TSI,YRI"	9	"ASW,CHB,ESN,GWD,IBS,LWK,TSI,YRI"	8	G	A	0
1	246383283	rs4654221	Quiescent/Low	"ASW,CEU,CHB,FIN,IBS,TSI"	6	"CHB,FIN,IBS"	3	A	G	7.48E-14
1	246418369	rs6700636	Weak Enhancer	"CEU,CHB,ESN,GWD,YRI"	5	"CEU,CHB"	2	T	C	8.50E-14
1	246493262	rs7518917	Active Enhancer	"CEU,CHB,ESN,FIN,GWD,IBS,LWK,TSI"	8	"CEU,ESN,FIN,GWD,IBS,LWK,TSI"	7	A	T	0
1	246493329	rs997871	Active Enhancer	"ASW,CEU,CHB,ESN,GWD,IBS,LWK,TSI,YRI"	9	"CEU,CHB,ESN,GWD,IBS,YRI"	6	C	T	1.11E-16
1	246495399	rs12727653	Weak Enhancer	"ASW,CEU,CHB,ESN,FIN,IBS,LWK,TSI"	8	"ASW,CEU,CHB,ESN,FIN,IBS,LWK,TSI"	8	T	C	0
1	246506736	rs2027259	Weak Enhancer	"ASW,CHB,FIN,GWD,TSI"	5	"ASW,FIN,GWD,TSI"	4	C	T	4.47E-12
1	246527974	rs4654104	Acetylated Active Enhancer	"ASW,CHB,GWD,IBS,LWK,TSI,YRI"	7	"CHB,GWD,IBS,LWK,YRI"	5	G	A	6.43E-12
1	246529962	rs139256343	Active Enhancer	"ASW,ESN,GWD,LWK"	4	"ASW,GWD,LWK"	3	C	T	0
1	246530054	rs7511908	Weak Enhancer	"ASW,ESN,GWD,LWK,YRI"	5	"ASW,GWD,LWK"	3	G	A	3.80E-10
1	246580894	rs6426299	Weak Enhancer	"ASW,CHB,ESN,FIN,GWD,IBS,LWK,YRI"	8	"ASW,CHB,ESN,FIN,GWD,IBS"	6	T	A	0
1	246670030	rs10218644	Active TSS	"ASW,ESN,FIN,LWK,TSI,YRI"	6	"FIN,LWK,TSI,YRI"	4	C	T	2.52E-09
1	246670481	rs7520453	Active TSS	"ASW,GWD,LWK,YRI"	4	"ASW,GWD,LWK"	3	C	G	1.37E-14
1	246729672	rs546376340	Active TSS	"ESN,LWK,YRI"	3	"ESN,LWK,YRI"	3	C	A	0
1	246862566	rs74152220	Acetylated Active Enhancer	"ASW,ESN,GWD,LWK,TSI,YRI"	6	"ASW,ESN,GWD,LWK,YRI"	5	A	G	0
1	246862572	rs3007305	Acetylated Active Enhancer	"ASW,CHB,ESN,FIN,IBS,LWK,TSI"	7	"ASW,ESN,FIN,TSI"	4	G	C	9.99E-16
1	246862588	rs10924809	Acetylated Active Enhancer	"ASW,ESN,FIN,IBS,LWK,TSI,YRI"	7	"ESN,FIN,IBS,YRI"	4	C	T	1.75E-12
1	246862694	rs796569301	Acetylated Active Enhancer	"CEU,FIN,IBS,LWK"	4	"FIN,LWK"	2	A	C	3.97E-10
1	246917471	rs61852489	CTCF Only	"ASW,GWD,IBS,LWK,TSI,YRI"	6	"ASW,IBS,LWK"	3	C	T	3.10E-10
1	246949247	rs61852524	Quiescent/Low	"ASW,CEU,CHB,FIN,GWD,LWK,YRI"	7	"CEU,CHB,GWD,YRI"	4	G	A	5.06E-12
1	246979340	rs4073056	Repressed Polycomb	"ASW,ESN,GWD,LWK,YRI"	5	"ASW,ESN,GWD,LWK,YRI"	5	A	G	0
1	247134570	rs74152773	Quiescent/Low	"ASW,ESN,GWD,LWK,YRI"	5	"ESN,GWD,LWK,YRI"	4	G	T	2.15E-07
1	247171336	rs61852608	Active TSS	"ASW,CEU,ESN,FIN,IBS,LWK,TSI,YRI"	8	"ASW,CEU,FIN,IBS,LWK,TSI,YRI"	7	C	T	0
1	247171390	rs61373194	Active TSS	"ASW,CEU,ESN,FIN,GWD,IBS,LWK,TSI,YRI"	9	"ASW,CEU,ESN,FIN,GWD,IBS,LWK,TSI,YRI"	9	C	G	0
1	247242280	rs59868117	Flanking Active TSS	"ASW,ESN,GWD,LWK,YRI"	5	"ASW,ESN,GWD,LWK,YRI"	5	T	C	0
1	247242303	rs77656795	Flanking Active TSS	"ASW,ESN,GWD,LWK,YRI"	5	"ASW,ESN,GWD,LWK,YRI"	5	T	C	0
1	247242311	rs59108917	Flanking Active TSS	"ASW,ESN,GWD,LWK,YRI"	5	"ASW,ESN,GWD,LWK,YRI"	5	A	G	0
1	247267668	rs1031892909	Active TSS	"ASW,CHB,FIN,IBS,LWK"	5	"IBS,LWK"	2	G	T	1.77E-07
1	247274484	rs73135914	Bivalent TSS	"ASW,ESN,GWD,IBS,LWK,YRI"	6	GWD	1	C	G	3.73E-06
1	247282291	rs12128943	CTCF Only	"ASW,GWD,LWK,YRI"	4	"GWD,LWK"	2	C	G	2.39E-06
1	247289590	rs61852659	Flanking Active TSS	"ASW,CEU,CHB,ESN,FIN,GWD,IBS,LWK,TSI,YRI"	10	"ASW,CEU,CHB,ESN,FIN,GWD,IBS,LWK,TSI,YRI"	10	C	G	0
1	247289769	rs4925593	Quiescent/Low	"CEU,ESN,FIN,IBS,LWK,TSI,YRI"	7	"CEU,ESN,FIN,IBS,LWK,TSI,YRI"	7	C	T	0
1	247332865	rs114545552	Weak Enhancer (Genic)	"ASW,ESN,GWD,TSI,YRI"	5	"ASW,ESN,TSI,YRI"	4	G	A	2.89E-10
1	247335277	rs183288056	Weak Transcription	"ASW,FIN,IBS,YRI"	4	"ASW,FIN,IBS,YRI"	4	NA	NA	4.60E-14
1	247335322	rs373133912	Weak Transcription	"ASW,CEU,CHB,FIN,GWD,IBS,LWK,TSI,YRI"	9	"CEU,CHB,FIN,IBS,TSI"	5	C	T	0
1	247335456	rs535003571	Flanking Active TSS	"ASW,ESN,GWD,LWK,YRI"	5	"ASW,ESN,GWD,LWK,YRI"	5	C	G	0
1	247486213	rs41268345	Weak Enhancer (Genic)	"ASW,ESN,FIN,LWK"	4	"ASW,ESN"	2	G	A	2.51E-06
1	247486421	rs6692645	Weak Enhancer (Genic)	"ASW,CHB,ESN,GWD,LWK,YRI"	6	"ASW,CHB,ESN,GWD,LWK,YRI"	6	G	C	0
1	247486678	rs7540329	Strong Transcription	"ASW,CEU,ESN,FIN,GWD,LWK,YRI"	7	"ASW,CEU,ESN,GWD,LWK,YRI"	6	T	C	0
1	247486736	rs6426239	Strong Transcription	"ASW,CEU,CHB,ESN,FIN,GWD,IBS,LWK,TSI,YRI"	10	"ASW,CEU,CHB,ESN,FIN,GWD,IBS,LWK,YRI"	9	C	T	0
1	247537171	rs4925636	CTCF Only	"FIN,GWD,LWK,TSI,YRI"	5	"FIN,GWD,LWK,TSI,YRI"	5	C	T	0
1	247553547	rs78873558	Active Enhancer	"ESN,GWD,LWK,TSI,YRI"	5	"GWD,LWK,TSI,YRI"	4	C	T	9.42E-08
1	247590849	rs4925544	Repressed Polycomb	"ASW,CEU,CHB,FIN,IBS,LWK,TSI,YRI"	8	"ASW,CHB,IBS,TSI,YRI"	5	G	A	1.11E-16
1	247599200	rs530384286	Bivalent Enhancer	"ASW,CEU,CHB,ESN,FIN,GWD,IBS,YRI"	8	"ASW,GWD"	2	T	G	5.93E-08
1	247603396	rs4925657	Active Enhancer	"ASW,CEU,CHB,ESN,FIN,IBS,LWK,TSI,YRI"	9	"ASW,CEU,CHB,FIN,IBS,TSI,YRI"	7	C	T	0
1	247603584	rs79348670	Active Enhancer	"ASW,CEU,ESN,GWD,IBS,LWK,YRI"	7	"ASW,CEU,ESN,GWD,IBS,LWK,YRI"	7	C	T	0
1	247635213	rs4489599	Weak Enhancer	"CEU,CHB,ESN,FIN,GWD,IBS,LWK,TSI,YRI"	9	"CEU,CHB,ESN,FIN,GWD,IBS,LWK,TSI,YRI"	9	C	T	0
1	247639478	rs4546958	Acetylated Active Enhancer	"ASW,CHB,FIN,GWD,LWK,YRI"	6	"CHB,GWD,YRI"	3	C	G	6.06E-09
1	247639887	rs6426252	Active Enhancer	"ASW,CEU,CHB,ESN,FIN,GWD,IBS,LWK,TSI,YRI"	10	"ASW,CEU,CHB,ESN,FIN,IBS,LWK,TSI"	8	T	G	0
1	247640057	rs7515859	Active Enhancer	"ASW,CEU,CHB,IBS"	4	"ASW,CHB,IBS"	3	G	A	9.82E-09
1	248100333	rs6701018	CTCF Only	"ASW,CEU,CHB,ESN,FIN,GWD,IBS,LWK,TSI"	9	"ASW,CEU,CHB,ESN,FIN,GWD,IBS,LWK,TSI"	9	G	A	0
1	248100467	rs6667031	CTCF Only	"ASW,CEU,CHB,GWD,IBS,YRI"	6	"ASW,CEU,GWD"	3	NA	NA	1.03E-11
1	248100548	rs61857507	CTCF Only	"CEU,CHB,FIN,IBS,TSI"	5	"CEU,CHB,FIN,IBS,TSI"	5	C	G	0
1	248100768	rs145392524	CTCF Only	"GWD,IBS,LWK"	3	"IBS,LWK"	2	C	G	1.11E-06
1	248535899	rs28848937	Weak Enhancer	"CHB,ESN,FIN,LWK,YRI"	5	"CHB,ESN,LWK"	3	A	G	9.06E-07
1	248567543	rs11488109	CTCF Only	"ASW,CEU,CHB,ESN,FIN,GWD,IBS,LWK,TSI,YRI"	10	"ASW,CHB,ESN,FIN,GWD,IBS,TSI,YRI"	8	A	G	0
1	248567544	rs11485457	CTCF Only	"ASW,CEU,CHB,ESN,FIN,GWD,IBS,LWK,TSI,YRI"	10	"ASW,CHB,ESN,FIN,GWD,IBS,LWK,TSI,YRI"	9	G	C	0
1	248571938	rs565424695	Quiescent/Low	"CEU,FIN,TSI"	3	"CEU,FIN,TSI"	3	T	C	4.57E-06
1	248591550	rs28565983	Active Enhancer	"ASW,CEU,CHB,FIN,IBS,TSI"	6	"CEU,FIN,IBS,TSI"	4	C	G	2.14E-11
1	248595539	rs113818270	Acetylated Active Enhancer	"ASW,GWD,LWK,YRI"	4	"ASW,YRI"	2	A	G	1.63E-11
1	248595676	rs11488137	Acetylated Active Enhancer	"ASW,ESN,GWD,LWK,YRI"	5	"ASW,ESN,GWD,LWK,YRI"	5	C	T	0
1	248595681	rs3931590	Acetylated Active Enhancer	"ASW,CEU,ESN,FIN,GWD,IBS,LWK,TSI,YRI"	9	"ASW,CEU,ESN,FIN,GWD,IBS,LWK,TSI,YRI"	9	A	G	0
1	248595707	rs2791311	Acetylated Active Enhancer	"ASW,ESN,LWK,YRI"	4	"ASW,ESN,LWK,YRI"	4	A	G	2.37E-11
1	248598458	rs55712902	Active Enhancer	"CEU,CHB,IBS,TSI"	4	"CEU,CHB,IBS"	3	A	G	5.94E-13
1	248611965	rs571779958	Quiescent/Low	"ASW,CEU,CHB,FIN,IBS"	5	"ASW,CEU,CHB,IBS"	4	A	G	1.27E-14
1	248775509	rs531331244	Quiescent/Low	"CHB,YRI"	2	YRI	1	T	G	1.64E-07
1	248775510	rs550142613	Quiescent/Low	"CHB,YRI"	2	YRI	1	T	G	1.00E-07
1	248775512	rs571552958	Quiescent/Low	"CHB,YRI"	2	YRI	1	A	T	2.63E-06
1	248775514	rs532417868	Quiescent/Low	"CHB,YRI"	2	YRI	1	C	A	2.23E-06
1	248775519	rs536751795	Quiescent/Low	"CHB,YRI"	2	YRI	1	C	G	2.72E-06
1	248803037	rs200100487	Quiescent/Low	"ESN,GWD,LWK,YRI"	4	"ESN,GWD,LWK,YRI"	4	G	A	2.31E-12
1	248807939	rs368443243	Quiescent/Low	"IBS,TSI"	2	"IBS,TSI"	2	A	G	4.36E-06
1	248819121	rs1770087	Weak Enhancer	"ASW,ESN,LWK,YRI"	4	"ASW,ESN,LWK,YRI"	4	C	T	2.91E-09
1	248819145	rs1938150	Weak Enhancer	"ASW,ESN,LWK,YRI"	4	"ASW,ESN,LWK,YRI"	4	T	C	6.45E-08
1	248820211	rs1938151	Active Enhancer	"ASW,FIN,LWK,YRI"	4	"ASW,FIN,LWK"	3	A	G	2.58E-08
1	248820317	rs28859682	Active Enhancer	"ASW,CEU,ESN,FIN,YRI"	5	"ASW,ESN,FIN,YRI"	4	G	A	2.29E-06
1	248827163	rs1782264	Active Enhancer	"ASW,CEU,CHB,ESN,FIN,GWD,IBS,LWK,TSI,YRI"	10	"ASW,CEU,CHB,ESN,FIN,GWD,IBS,LWK,YRI"	9	C	T	0
1	249073662	rs12734061	Bivalent Enhancer	"CEU,CHB,GWD,IBS"	4	"CEU,CHB,GWD,IBS"	4	A	G	4.98E-08
1	249101452	rs4077568	CTCF Only	"CEU,FIN,IBS,LWK,TSI,YRI"	6	"CEU,FIN,LWK"	3	A	C	7.68E-09
1	249120584	rs12081872	Active TSS	"ASW,ESN,GWD,LWK,YRI"	5	"ASW,ESN,GWD,YRI"	4	C	T	1.28E-13
1	249120631	rs115160731	Active TSS	"ASW,ESN,GWD,LWK,YRI"	5	"ASW,ESN,GWD,LWK,YRI"	5	C	A	0
1	249120652	rs202006982	Active TSS	"ASW,ESN,GWD,YRI"	4	"ASW,ESN,GWD,YRI"	4	C	T	0
1	249120794	rs11205416	Active TSS	"ASW,CHB,ESN,GWD,LWK"	5	"ASW,LWK"	2	G	A	2.59E-09
1	249132270	rs11205421	Active TSS	"ASW,CEU,FIN,LWK"	4	"ASW,CEU,FIN"	3	C	A	9.12E-10
1	249137253	rs59374714	Active Enhancer (Genic)	"ASW,CHB,ESN,GWD,LWK,YRI"	6	"ASW,CHB,ESN,GWD,LWK,YRI"	6	G	C	0
1	249153050	rs114953006	Active TSS	"CHB,ESN,GWD,LWK,YRI"	5	"CHB,ESN,GWD,LWK"	4	C	T	8.89E-12
1	249153443	rs12138374	Active TSS	"CEU,CHB,ESN,GWD,LWK,YRI"	6	"CEU,CHB,ESN,GWD"	4	G	T	4.73E-10
1	249167690	rs4926500	Active TSS	"ASW,IBS,TSI,YRI"	4	"ASW,IBS,YRI"	3	C	T	9.14E-11
1	249168107	rs4926501	Flanking Active TSS	"CEU,ESN,GWD,TSI,YRI"	5	"ESN,GWD,TSI,YRI"	4	G	C	5.72E-09
1	249200918	rs7536197	Active TSS	"CHB,ESN,IBS,LWK"	4	"CHB,ESN"	2	NA	NA	7.34E-07
1	249200985	rs7536216	Active TSS	"ASW,CHB,ESN,GWD,LWK,YRI"	6	"ASW,CHB,ESN,GWD,YRI"	5	A	G	3.38E-11
1	249238520	rs372858948	Quiescent/Low	"CEU,CHB,IBS,TSI"	4	"CEU,IBS,TSI"	3	G	T	2.68E-07
1	249240539	rs545682552	Quiescent/Low	"CEU,CHB,GWD,IBS"	4	"CEU,CHB,GWD,IBS"	4	G	T	1.51E-14
2	11679	rs572277447	CTCF Only	"CHB,ESN,GWD,LWK,TSI"	5	"CHB,ESN"	2	A	G	1.11E-06
2	11842	rs13390778	CTCF Only	"ASW,CEU,GWD,IBS,LWK"	5	CEU	1	C	G	8.13E-08
2	264019	rs7595075	Active TSS	"CHB,FIN,GWD,IBS,LWK,TSI,YRI"	7	"CHB,FIN,IBS,LWK,TSI"	5	C	A	1.11E-16
2	264227	rs7584915	Active TSS	"ASW,CEU,GWD,IBS,YRI"	5	"GWD,YRI"	2	G	A	2.46E-08
2	264605	rs578127945	Active TSS	"ASW,CEU,CHB,ESN,GWD,IBS,LWK,TSI,YRI"	9	"ASW,CEU,CHB,ESN,GWD,IBS,LWK,TSI,YRI"	9	G	C	0
2	264621	rs114976176	Active TSS	"ASW,CEU,CHB,ESN,FIN,GWD,IBS,LWK,TSI,YRI"	10	"ASW,CEU,CHB,ESN,FIN,GWD,IBS,LWK,TSI,YRI"	10	A	C	0
2	290349	rs3936171	CTCF Only	"ASW,ESN,FIN,GWD,IBS,LWK,YRI"	7	"ASW,ESN,GWD,YRI"	4	C	T	2.75E-13
2	296410	rs549751842	Quiescent/Low	"CEU,CHB,ESN,FIN,GWD,IBS,LWK"	7	"CEU,FIN,IBS"	3	T	C	6.06E-10
2	318239	rs56378003	Weak Enhancer	"ASW,CEU,CHB,YRI"	4	ASW	1	A	G	1.69E-06
2	465082	rs2063455	CTCF Only	"ASW,CEU,CHB,ESN,GWD,IBS,LWK,TSI,YRI"	9	"ASW,CEU,CHB,ESN,GWD,IBS,LWK,TSI,YRI"	9	G	T	0
2	554536	rs2685245	Repressed Polycomb	"CEU,ESN,FIN,LWK,TSI,YRI"	6	"CEU,ESN,FIN,YRI"	4	G	C	2.43E-14
2	554664	rs58401975	Repressed Polycomb	"ASW,CEU,CHB,FIN,IBS,YRI"	6	"CEU,CHB,FIN,YRI"	4	A	G	0
2	676177	rs2293083	Flanking Active TSS	"ASW,CEU,ESN,GWD,LWK,YRI"	6	"ASW,CEU,ESN,GWD,LWK,YRI"	6	C	G	0
2	676457	rs2293082	Active TSS	"ASW,CEU,CHB,ESN,FIN,GWD,IBS,LWK,TSI,YRI"	10	"ASW,CEU,CHB,ESN,FIN,GWD,IBS,LWK,TSI,YRI"	10	G	C	0
2	676782	rs73153267	Active TSS	"ASW,CEU,ESN,FIN,GWD,IBS,LWK,TSI,YRI"	9	"ESN,FIN,GWD,LWK,TSI,YRI"	6	C	A	0
2	677213	rs3749138	Active TSS	"ASW,CEU,CHB,ESN,FIN,GWD,IBS,LWK,TSI,YRI"	10	"ASW,CEU,CHB,ESN,FIN,GWD,IBS,LWK,TSI,YRI"	10	G	A	0
2	677295	rs3210390	Active TSS	"ASW,CHB,ESN,IBS,LWK,TSI,YRI"	7	"LWK,TSI,YRI"	3	C	T	2.50E-14
2	706087	rs115555583	Weak Enhancer	"ASW,ESN,GWD,LWK"	4	"ESN,GWD"	2	C	A	4.53E-14
2	714679	rs55715293	Weak Enhancer	"ASW,CHB,GWD,TSI"	4	"ASW,CHB,GWD,TSI"	4	G	A	2.00E-09
2	727259	rs4854274	Acetylated Active Enhancer	"ASW,ESN,GWD,LWK,YRI"	5	"ASW,ESN,GWD,LWK,YRI"	5	A	C	0
2	845514	rs111300269	Quiescent/Low	"ASW,ESN,FIN,LWK,YRI"	5	"ASW,ESN,FIN,LWK,YRI"	5	G	A	1.61E-13
2	946322	rs113720132	Bivalent TSS	"ASW,CEU,CHB,IBS,LWK"	5	"ASW,IBS,LWK"	3	C	T	5.04E-08
2	969919	rs62105730	Active Enhancer	"CHB,GWD,IBS,LWK,TSI"	5	"IBS,LWK,TSI"	3	T	G	8.92E-07
2	1095275	rs758265370	Quiescent/Low	"CHB,GWD,LWK,YRI"	4	"CHB,GWD,LWK"	3	C	T	1.33E-08
2	1609632	rs4077870	Quiescent/Low	"ASW,CEU,CHB,ESN,FIN,GWD,IBS,LWK,TSI,YRI"	10	"ASW,CEU,CHB,ESN,FIN,GWD,IBS,LWK,TSI,YRI"	10	C	T	0
2	1709779	rs34008669	Quiescent/Low	"CEU,CHB"	2	"CEU,CHB"	2	A	G	3.29E-06
2	1834484	rs6707674	Quiescent/Low	"ASW,ESN,LWK,YRI"	4	"ESN,LWK"	2	G	C	1.42E-06
2	1834596	rs10174109	Quiescent/Low	"CEU,FIN,IBS,TSI"	4	"CEU,FIN,IBS,TSI"	4	T	C	1.89E-07
2	1865565	rs62114743	Quiescent/Low	"CEU,CHB,IBS,LWK,TSI"	5	"CEU,CHB,IBS,LWK"	4	A	C	1.48E-11
2	1865665	rs5004856	Repressed Polycomb	"CEU,FIN,GWD,TSI"	4	"CEU,FIN,GWD,TSI"	4	G	T	8.49E-14
2	1865669	rs5004855	Repressed Polycomb	"CEU,ESN,IBS,YRI"	4	"ESN,IBS,YRI"	3	A	G	6.57E-10
2	1865691	rs5004013	Repressed Polycomb	"CEU,CHB,FIN,GWD,IBS,LWK,TSI"	7	"GWD,LWK,TSI"	3	C	T	1.01E-10
2	2583939	rs10169820	Quiescent/Low	"ASW,CEU,FIN,GWD,TSI"	5	"ASW,FIN,TSI"	3	T	A	2.06E-08
2	2583951	rs776115055	Quiescent/Low	"ASW,FIN,GWD,TSI"	4	"ASW,FIN,GWD,TSI"	4	A	G	1.10E-08
2	2617416	rs1376429	Flanking Active TSS	"CEU,ESN,FIN,IBS"	4	"CEU,IBS"	2	C	G	1.43E-08
2	2617661	rs7589757	Flanking Active TSS	"ASW,CEU,ESN,GWD,LWK,TSI,YRI"	7	"CEU,GWD,LWK,TSI"	4	T	C	4.09E-11
2	2649530	rs11127341	Quiescent/Low	"ASW,CEU,CHB,FIN,IBS,LWK,YRI"	7	"ASW,CEU,CHB,FIN,IBS,LWK,YRI"	7	C	T	0
2	2649533	rs7603590	Quiescent/Low	"ASW,CEU,CHB,IBS,TSI"	5	"CEU,CHB,IBS"	3	C	T	3.51E-09
2	3155464	rs6715836	Active Enhancer	"ESN,GWD,LWK"	3	"ESN,GWD,LWK"	3	A	G	1.85E-07
2	3155693	rs536631145	Active Enhancer	"ASW,CEU,CHB,ESN,FIN,GWD,IBS,LWK,TSI,YRI"	10	"ASW,CEU,CHB,ESN,FIN,GWD,IBS,LWK,TSI,YRI"	10	C	T	0
2	3155696	rs2368674	Active Enhancer	"ASW,CEU,ESN,FIN,GWD,IBS,TSI,YRI"	8	"ASW,ESN,YRI"	3	G	A	1.28E-10
2	3155801	rs4439992	Active Enhancer	"CHB,ESN,FIN,GWD,IBS,LWK,TSI,YRI"	8	"CHB,ESN,FIN,IBS,LWK,TSI,YRI"	7	C	T	0
2	3184421	rs545991880	Weak Transcription	"CHB,FIN"	2	"CHB,FIN"	2	A	G	4.64E-10
2	3184435	rs75874741	Weak Transcription	"CHB,FIN"	2	"CHB,FIN"	2	C	T	2.22E-16
2	3184437	rs540209981	Weak Transcription	"CHB,FIN"	2	"CHB,FIN"	2	G	A	0
2	3184441	rs74841096	Weak Transcription	FIN	1	FIN	1	C	T	1.10E-10
2	3184930	rs187413397	Weak Transcription	"CHB,LWK,YRI"	3	"CHB,LWK,YRI"	3	T	C	8.99E-12
2	3222016	rs11688438	Quiescent/Low	"ESN,GWD,LWK,TSI"	4	"ESN,GWD,TSI"	3	T	C	5.94E-07
2	3227108	rs11127389	Active Enhancer	"ASW,CEU,CHB,FIN,GWD,IBS,LWK,YRI"	8	"ASW,CEU,CHB,GWD,LWK,YRI"	6	T	G	0
2	3227137	rs116381164	Active Enhancer	"ASW,ESN,GWD,LWK,YRI"	5	"ESN,GWD,LWK,YRI"	4	T	C	0
2	3227169	rs34199621	Active Enhancer	"CEU,ESN,FIN,LWK,TSI"	5	"ESN,FIN"	2	C	T	3.96E-10
2	3243238	rs2694103	Active Enhancer	"ASW,CHB,ESN,GWD,LWK,TSI"	6	"ASW,CHB,ESN,GWD,LWK"	5	G	A	1.22E-15
2	3243299	rs2694102	Active Enhancer	"ASW,CHB,ESN,GWD,LWK,TSI,YRI"	7	"ASW,CHB,ESN,GWD,LWK,TSI,YRI"	7	G	A	0
2	3243412	rs10176162	Acetylated Active Enhancer	"ASW,CHB,ESN,GWD,IBS,LWK,TSI,YRI"	8	"ASW,CHB,ESN,GWD,IBS,LWK,TSI,YRI"	8	T	C	0
2	3243474	rs2694101	Acetylated Active Enhancer	"ASW,CHB,ESN,FIN,GWD,IBS,LWK,TSI,YRI"	9	"ASW,ESN,GWD,IBS,LWK,TSI,YRI"	7	T	A	0
2	3258322	rs13419506	Active Enhancer (Genic)	"CHB,ESN,FIN,GWD,LWK,TSI"	6	"CHB,LWK"	2	G	T	3.24E-12
2	3258591	rs2602747	Active Enhancer (Genic)	"ASW,FIN,GWD,IBS,TSI"	5	"ASW,FIN,IBS,TSI"	4	C	T	1.33E-12
2	3258627	rs2694067	Active Enhancer (Genic)	"ASW,ESN,FIN,GWD,IBS,TSI"	6	"ASW,IBS,TSI"	3	G	A	7.02E-11
2	3261173	rs10188932	Strong Transcription	"ASW,CEU,CHB,LWK,YRI"	5	"ASW,CEU,YRI"	3	G	A	2.95E-08
2	3431157	rs7579868	Active Enhancer (Genic)	"ASW,CHB,ESN,LWK,YRI"	5	"ASW,CHB,YRI"	3	T	G	3.61E-12
2	3446097	rs62120511	Strong Transcription	"ASW,CEU,ESN,FIN,IBS,TSI"	6	IBS	1	A	T	1.99E-07
2	3497661	rs9309718	Quiescent/Low	"CEU,CHB,FIN,IBS"	4	"CEU,FIN"	2	A	G	1.81E-07
2	3497704	rs67220950	Quiescent/Low	"CEU,CHB,IBS,TSI"	4	"CEU,CHB,IBS"	3	T	C	3.30E-09
2	3509671	rs9751320	Weak Transcription	"ASW,CEU,CHB,ESN,FIN,GWD,IBS,LWK,TSI,YRI"	10	"ASW,CEU,CHB,ESN,FIN,GWD,IBS,LWK,TSI,YRI"	10	G	A	0
2	3509687	rs9750132	Weak Transcription	"ASW,CEU,CHB,ESN,FIN,GWD,IBS,LWK,TSI,YRI"	10	"ASW,CEU,CHB,ESN,FIN,GWD,IBS,LWK,TSI,YRI"	10	A	G	0
2	3509709	rs9677924	Weak Transcription	"ASW,CEU,CHB,ESN,FIN,GWD,IBS,LWK,TSI"	9	"ASW,CEU,CHB,ESN,FIN,GWD,IBS,TSI"	8	G	C	0
2	3523444	rs6751350	Active TSS	"ASW,ESN,GWD,LWK"	4	"ASW,GWD,LWK"	3	A	C	3.37E-12
2	3584498	rs73137051	CTCF Only	"ASW,ESN,GWD,LWK,YRI"	5	"ASW,ESN,GWD,LWK,YRI"	5	G	A	9.35E-11
2	3611491	rs75802434	Acetylated Active Enhancer	"ASW,CEU,CHB,FIN,IBS,TSI"	6	"CEU,CHB,IBS,TSI"	4	C	T	1.13E-07
2	3623540	rs3087873	Acetylated Active Enhancer (Genic)	"ASW,LWK,YRI"	3	"ASW,LWK,YRI"	3	A	G	2.22E-16
2	3633286	rs570606761	Strong Transcription	"ASW,CHB,FIN,IBS,LWK,TSI"	6	"ASW,FIN,IBS,LWK,TSI"	5	A	G	8.89E-13
2	3645429	rs13017757	Weak Enhancer	"ASW,CEU,FIN,IBS"	4	"CEU,FIN,IBS"	3	T	C	4.56E-08
2	3652844	rs12478522	Quiescent/Low	"ASW,ESN,GWD,LWK,YRI"	5	"ASW,LWK"	2	C	A	5.66E-08
2	3653279	rs66718279	Quiescent/Low	"ASW,CEU,ESN,GWD,LWK,YRI"	6	"ASW,CEU,ESN,GWD,LWK,YRI"	6	C	T	9.71E-09
2	3672159	rs113905056	Active Enhancer	"ASW,CEU,CHB,FIN,GWD"	5	"ASW,CEU,CHB,FIN"	4	A	T	3.33E-16
2	3672160	rs11685780	Active Enhancer	"CEU,CHB,FIN"	3	"CEU,CHB,FIN"	3	C	T	7.38E-07
2	3699585	rs116509356	Acetylated Active Enhancer	"ASW,ESN,GWD,IBS,LWK,YRI"	6	"ASW,ESN,GWD,IBS,LWK,YRI"	6	G	T	0
2	3699737	rs114362680	Acetylated Active Enhancer	"ESN,GWD,IBS,LWK,YRI"	5	"ESN,GWD,LWK,YRI"	4	A	G	7.01E-13
2	3699752	rs113166894	Acetylated Active Enhancer	"ASW,ESN,GWD,IBS,LWK,YRI"	6	"ASW,ESN,GWD,IBS,LWK,YRI"	6	T	C	0
2	3699874	rs112127556	Acetylated Active Enhancer	"ASW,ESN,GWD,IBS,LWK,YRI"	6	"ASW,ESN,GWD,IBS,LWK,YRI"	6	C	T	0
2	3704794	rs34629504	Weak Enhancer	"ASW,CEU,CHB,ESN,FIN,GWD,IBS,LWK,TSI,YRI"	10	"ASW,CEU,ESN,FIN,GWD,IBS,LWK,TSI,YRI"	9	C	G	0
2	3708311	rs9750787	Active Enhancer	"CEU,ESN,LWK,TSI"	4	"ESN,LWK"	2	T	C	5.05E-08
2	3709622	rs116787759	Active Enhancer	"ESN,GWD,LWK,YRI"	4	"ESN,GWD,LWK,YRI"	4	G	T	2.94E-06
2	3714966	rs13403164	Weak Enhancer	"CEU,FIN,IBS,TSI,YRI"	5	"CEU,IBS,TSI,YRI"	4	G	T	0
2	3714967	rs370055231	Weak Enhancer	"CEU,IBS,TSI,YRI"	4	"IBS,TSI,YRI"	3	T	G	0
2	3715015	rs13395090	Weak Enhancer	"CEU,FIN,IBS,TSI"	4	"CEU,IBS,TSI"	3	T	C	0
2	3715071	rs13385033	Weak Enhancer	"ASW,CEU,CHB,ESN,FIN,IBS,LWK,TSI,YRI"	9	"ASW,CEU,CHB,IBS,LWK,TSI,YRI"	7	A	G	0
2	3716032	rs34705357	Weak Enhancer	"CEU,ESN,IBS,LWK,TSI,YRI"	6	"ESN,IBS,LWK,YRI"	4	T	C	7.16E-10
2	3773390	rs4849983	Quiescent/Low	"CEU,CHB,TSI,YRI"	4	"CHB,TSI,YRI"	3	T	C	1.31E-07
2	3828436	rs59694098	CTCF Only	"ASW,ESN,GWD,LWK,YRI"	5	"ASW,ESN,GWD,YRI"	4	G	A	1.35E-10
2	3828505	rs17018013	CTCF Only	"ASW,CHB,ESN,IBS,LWK,TSI,YRI"	7	"ASW,CHB,ESN,IBS,LWK,TSI,YRI"	7	T	C	0
2	6486186	rs990284991	Acetylated Active Enhancer	"ASW,CEU,CHB,ESN,FIN,GWD,IBS,LWK,TSI,YRI"	10	"ASW,CEU,CHB,ESN,GWD,IBS,LWK,TSI"	8	A	T	0
2	6533326	rs6713599	Quiescent/Low	"ASW,CEU,CHB,ESN,FIN,GWD,IBS,LWK,TSI,YRI"	10	"CHB,ESN,GWD,LWK,TSI,YRI"	6	T	C	0
2	6798218	rs150097890	Bivalent Enhancer	"ASW,ESN,GWD,YRI"	4	"ASW,ESN,GWD,YRI"	4	G	A	0
2	6798313	rs752380	Bivalent Enhancer	"ASW,CHB,LWK,TSI"	4	"ASW,CHB"	2	T	C	9.50E-08
2	7057885	rs75816763	Bivalent TSS	"ASW,CEU,FIN,GWD,LWK,TSI"	6	TSI	1	T	G	5.65E-07
2	7059373	rs16855	Bivalent Enhancer	"CHB,ESN,GWD,LWK,YRI"	5	"ESN,GWD,LWK,YRI"	4	A	G	2.91E-09
2	7148299	rs6712731	Bivalent Enhancer	"ASW,GWD"	2	"ASW,GWD"	2	G	T	6.51E-07
2	7421778	rs4668534	Active Enhancer	"ASW,CEU,FIN,GWD,YRI"	5	"ASW,GWD,YRI"	3	A	T	3.97E-09
2	7421860	rs57998976	Active Enhancer	"ASW,ESN,FIN,IBS,YRI"	5	"ASW,IBS,YRI"	3	A	T	1.56E-11
2	7749808	rs13021705	Bivalent Enhancer	"ASW,FIN,GWD,IBS,LWK,YRI"	6	"ASW,FIN,GWD,IBS"	4	T	A	1.39E-11
2	7889072	rs72775508	Active Enhancer	"ASW,ESN,GWD,IBS,TSI,YRI"	6	"ASW,ESN,GWD,IBS,YRI"	5	T	C	0
2	8176713	rs115605631	Bivalent Enhancer	"ASW,ESN,GWD,LWK,YRI"	5	"ASW,ESN,GWD,LWK,YRI"	5	G	C	6.00E-14
2	8190493	rs13394378	Active Enhancer	"ASW,CHB,ESN,FIN,GWD,LWK"	6	"ASW,CHB,ESN,FIN,LWK"	5	G	A	0
2	8190525	rs55925655	Active Enhancer	"ASW,CHB,FIN,LWK"	4	"FIN,LWK"	2	C	G	2.65E-10
2	8190538	rs55875828	Active Enhancer	"ASW,CHB,ESN,FIN,LWK"	5	"CHB,FIN,LWK"	3	G	A	1.70E-11
2	8294610	rs75496471	Quiescent/Low	"ASW,GWD,LWK,YRI"	4	"ASW,GWD,LWK"	3	T	C	1.11E-07
2	8294711	rs74360315	Quiescent/Low	"ASW,ESN,GWD,LWK,YRI"	5	"ASW,ESN,GWD,LWK,YRI"	5	A	G	0
2	8294741	rs114027728	Quiescent/Low	"ESN,GWD,LWK,YRI"	4	"ESN,GWD,LWK,YRI"	4	C	T	0
2	8294759	rs79316716	Quiescent/Low	"ESN,GWD,LWK,YRI"	4	"ESN,GWD,LWK,YRI"	4	A	C	0
2	8374968	rs16866633	Acetylated Active Enhancer	"ASW,CHB,FIN,LWK,TSI,YRI"	6	"ASW,LWK,TSI,YRI"	4	C	T	6.63E-14
2	8442052	rs10174728	Active Enhancer	"ASW,CEU,CHB,ESN,FIN,GWD,IBS,LWK,TSI,YRI"	10	"ASW,CEU,CHB,ESN,FIN,GWD,IBS,LWK,TSI,YRI"	10	A	G	0
2	8442248	rs10174949	Active Enhancer	"ASW,CEU,FIN,IBS,TSI"	5	"CEU,IBS,TSI"	3	G	A	1.15E-07
2	8443859	rs3111414	Active Enhancer	"ASW,CEU,TSI,YRI"	4	"ASW,TSI,YRI"	3	C	G	9.25E-08
2	8453610	rs74686333	Active Enhancer	"ASW,ESN,GWD,LWK,YRI"	5	ASW	1	G	T	2.97E-06
2	8543436	rs4439932	Bivalent Enhancer	"ASW,ESN,LWK,YRI"	4	"ASW,ESN,LWK,YRI"	4	C	G	2.52E-08
2	8666210	rs10183314	Acetylated Active Enhancer	"CEU,ESN,FIN,GWD,IBS"	5	"FIN,GWD"	2	G	A	2.04E-07
2	8666238	rs1032841	Acetylated Active Enhancer	"ASW,CEU,ESN,FIN,GWD,IBS,TSI"	7	"CEU,GWD"	2	A	G	2.92E-08
2	8685569	rs10929533	Active Enhancer	"ASW,GWD,LWK,TSI,YRI"	5	"ASW,GWD,LWK,YRI"	4	G	A	0
2	8685622	rs10929534	Active Enhancer	"ASW,LWK,YRI"	3	"LWK,YRI"	2	G	A	9.51E-07
2	8714879	rs13022216	Acetylated Active Enhancer	"CEU,CHB,FIN,IBS,TSI"	5	"CEU,CHB,FIN,IBS"	4	G	A	3.37E-13
2	8714886	rs10173339	Acetylated Active Enhancer	"ASW,CEU,CHB,FIN,GWD,IBS,TSI"	7	"CEU,CHB,FIN,GWD,TSI"	5	C	T	3.44E-15
2	8720817	rs77616462	Bivalent Enhancer	"ASW,CEU,ESN,GWD,LWK,TSI,YRI"	7	"ASW,CEU,ESN,GWD,LWK"	5	A	G	0
2	8720825	rs72784626	Bivalent Enhancer	"ASW,CEU,ESN,FIN,GWD,IBS,LWK,TSI,YRI"	9	"ESN,FIN,LWK,YRI"	4	C	T	5.56E-12
2	8723959	rs59996641	Flanking Active TSS	"ASW,ESN,FIN,GWD,IBS,TSI,YRI"	7	"ASW,ESN,FIN,GWD,IBS,TSI,YRI"	7	A	T	0
2	8743102	rs13432728	Weak Enhancer	"ASW,CEU,ESN,GWD,IBS,LWK,YRI"	7	"ASW,CEU,ESN,GWD,LWK,YRI"	6	A	G	0
2	8745931	rs72784647	Active Enhancer	"ASW,CEU,CHB,FIN,GWD,TSI"	6	"ASW,CEU,CHB,FIN"	4	C	T	2.28E-10
2	8745998	rs3856444	Active Enhancer	"ASW,CEU,CHB,FIN,IBS,TSI"	6	"CEU,CHB,IBS,TSI"	4	G	C	0
2	8746710	rs11686741	Active Enhancer	"ASW,CEU,FIN,IBS,TSI"	5	"CEU,FIN,IBS,TSI"	4	T	C	5.11E-14
2	8771711	rs200955151	Bivalent Enhancer	"CEU,CHB,FIN,IBS"	4	"CEU,CHB,IBS"	3	T	C	5.29E-08
2	8793995	rs116254060	Bivalent Enhancer	"ESN,LWK,YRI"	3	"ESN,LWK,YRI"	3	C	T	2.89E-06
2	8797744	rs76329022	Bivalent Enhancer	"ASW,GWD,LWK,YRI"	4	"GWD,LWK,YRI"	3	C	A	2.97E-11
2	8825122	rs115666711	Bivalent TSS	"ASW,GWD,YRI"	3	"ASW,GWD"	2	C	T	1.65E-06
2	8825997	rs1836210	Bivalent TSS	"ASW,ESN,IBS,LWK"	4	"ASW,IBS,LWK"	3	C	T	1.42E-07
2	8977487	rs62104395	Active TSS	"CEU,FIN,GWD,IBS,LWK,YRI"	6	"CEU,FIN,GWD,IBS,YRI"	5	C	T	5.42E-14
2	9239635	rs35132160	Active Enhancer	"ASW,CEU,CHB,ESN,FIN,GWD,IBS,LWK,TSI,YRI"	10	"ASW,CEU,CHB,ESN,FIN,GWD,IBS,LWK,TSI,YRI"	10	C	T	0
2	9241276	rs72771560	Active Enhancer	"ASW,CEU,CHB,ESN,FIN,IBS,LWK,TSI,YRI"	9	"ASW,CEU,FIN,IBS,LWK,TSI,YRI"	7	A	C	0
2	9241449	rs11904171	Active Enhancer	"ASW,FIN,IBS,TSI"	4	"ASW,FIN,IBS,TSI"	4	A	C	0
2	9241588	rs62118571	Active Enhancer	"ESN,FIN,YRI"	3	"ESN,FIN"	2	C	T	2.39E-06
2	9278880	rs7600277	CTCF Only	"ASW,CHB,GWD,LWK,YRI"	5	"ASW,YRI"	2	G	A	5.27E-07
2	9279931	rs78752186	CTCF Only	"ASW,ESN,GWD,LWK,YRI"	5	"ASW,LWK,YRI"	3	G	T	8.57E-09
2	9550446	rs13001298	Strong Transcription	"ASW,CEU,CHB,ESN,FIN,GWD,IBS,LWK,TSI,YRI"	10	"ASW,CEU,CHB,ESN,FIN,GWD,IBS,LWK,TSI,YRI"	10	C	G	0
2	9550721	rs13029000	Strong Transcription	"ASW,CEU,CHB,ESN,FIN,IBS,LWK,TSI"	8	"ASW,CEU,CHB,ESN,FIN,IBS,LWK,TSI"	8	G	A	0
2	9603944	rs10175731	Strong Transcription	"ASW,GWD,LWK,YRI"	4	"ASW,GWD,LWK,YRI"	4	A	G	4.53E-14
2	9614218	rs56177557	Acetylated Active Enhancer	"ASW,CEU,CHB,FIN,GWD,IBS,YRI"	7	"ASW,CEU,FIN,GWD"	4	T	G	5.65E-10
2	9614610	rs186382150	Active TSS	"ASW,ESN,LWK,YRI"	4	"ASW,ESN,LWK,YRI"	4	A	G	6.38E-10
2	9614683	rs759539891	Active TSS	"CEU,ESN,FIN,GWD,IBS,LWK,TSI,YRI"	8	"CEU,ESN,FIN,GWD,IBS,LWK,TSI,YRI"	8	G	C	0
2	9615097	rs80349396	Active TSS	"ASW,ESN,GWD,LWK,YRI"	5	"ASW,GWD,YRI"	3	G	T	4.92E-07
2	9615157	rs113401717	Active TSS	"ASW,GWD,LWK,YRI"	4	"ASW,GWD,LWK,YRI"	4	C	T	2.93E-06
2	9678248	rs57339087	Active Enhancer	"ASW,CEU,YRI"	3	"ASW,CEU"	2	G	A	5.53E-09
2	9679529	rs73151556	Acetylated Active Enhancer (Genic)	"ASW,ESN,GWD,LWK,YRI"	5	"ASW,ESN,GWD,LWK,YRI"	5	T	C	0
2	9679854	rs17525614	Acetylated Active Enhancer (Genic)	"ASW,CHB,ESN,IBS"	4	"CHB,ESN,IBS"	3	C	T	5.13E-09
2	9691394	rs56037103	Acetylated Active Enhancer	"ASW,CEU,ESN,FIN,GWD,IBS,LWK,TSI,YRI"	9	"ESN,TSI,YRI"	3	C	T	2.56E-11
2	9695906	rs12692386	Active TSS	"CEU,IBS,LWK"	3	"IBS,LWK"	2	G	A	1.98E-06
2	9748084	rs112279867	Acetylated Active Enhancer	"ASW,GWD,LWK,YRI"	4	"ASW,GWD,LWK"	3	A	G	1.29E-07
2	9782006	rs10929592	Bivalent Enhancer	"IBS,LWK,YRI"	3	"IBS,LWK,YRI"	3	G	A	1.67E-06
2	9794829	rs72777063	Active Enhancer	"ASW,LWK,YRI"	3	"ASW,LWK,YRI"	3	T	C	1.00E-09
2	9795776	rs66484704	Acetylated Active Enhancer	"CEU,CHB,FIN,IBS"	4	"CEU,CHB,IBS"	3	T	C	0
2	9796442	rs111723148	Acetylated Active Enhancer	"ASW,ESN,FIN,IBS,YRI"	5	"ASW,ESN,YRI"	3	T	C	2.53E-08
2	9796474	rs5829222	Acetylated Active Enhancer	"ASW,ESN,YRI"	3	"ASW,ESN,YRI"	3	C	A	0
2	9796483	rs796145903	Acetylated Active Enhancer	"ASW,ESN,YRI"	3	"ASW,ESN,YRI"	3	C	A	0
2	9796662	rs57237204	Active Enhancer	"ASW,CEU,IBS,YRI"	4	"ASW,CEU,IBS"	3	G	C	6.56E-07
2	9796791	rs951629	Active Enhancer	"ASW,CHB,GWD,IBS"	4	"ASW,GWD,IBS"	3	G	A	3.89E-08
2	9796972	rs10174599	Acetylated Active Enhancer	"ASW,GWD,LWK,YRI"	4	"ASW,GWD,LWK,YRI"	4	C	G	1.05E-10
2	9830616	rs111638414	Quiescent/Low	"ASW,ESN,GWD,LWK,YRI"	5	"ASW,ESN,GWD,LWK,YRI"	5	T	C	1.80E-11
2	9830621	rs4669419	Quiescent/Low	"ASW,CEU,CHB,ESN,FIN,GWD,IBS,LWK,TSI,YRI"	10	"ASW,CEU,CHB,ESN,FIN,GWD,IBS,LWK,TSI,YRI"	10	A	G	0
2	9849397	rs7602784	Weak Enhancer	"CEU,GWD,LWK"	3	"GWD,LWK"	2	A	G	2.99E-13
2	9852553	rs75188662	Weak Enhancer	"ESN,GWD,LWK,YRI"	4	"GWD,YRI"	2	T	C	5.70E-07
2	9860820	rs58961346	Weak Enhancer	"ASW,CEU,CHB,ESN,GWD,IBS"	6	"ASW,CHB,ESN"	3	A	G	5.81E-10
2	9860824	rs4669435	Weak Enhancer	"ASW,CEU,CHB,ESN,GWD,IBS"	6	"ASW,CHB,ESN"	3	G	A	1.81E-09
2	9861042	rs6724483	Bivalent Enhancer	"ASW,CEU,CHB,ESN,FIN,GWD,IBS,LWK,TSI,YRI"	10	"CHB,GWD,IBS,LWK,YRI"	5	G	T	0
2	9861126	rs6721579	Bivalent Enhancer	"ASW,CEU,ESN,FIN,GWD,IBS,TSI,YRI"	8	"ASW,CEU,IBS,TSI,YRI"	5	G	A	1.54E-12
2	9877600	rs6712077	Quiescent/Low	"ASW,CEU,CHB,ESN,FIN,GWD,IBS,LWK,TSI"	9	"ASW,CHB,ESN,FIN,GWD,IBS,LWK,TSI"	8	C	T	0
2	9877621	rs6730082	Quiescent/Low	"ASW,GWD,YRI"	3	"GWD,YRI"	2	T	C	1.95E-06
2	9879275	rs10929608	Active Enhancer	"ESN,GWD,YRI"	3	"ESN,GWD,YRI"	3	C	A	4.28E-07
2	9888881	rs13395171	Weak Enhancer	"ASW,CHB,ESN,GWD,LWK,YRI"	6	"ASW,CHB,ESN,GWD,LWK,YRI"	6	A	T	0
2	9889045	rs13406824	Weak Enhancer	"ASW,CHB,ESN,GWD,LWK,TSI,YRI"	7	"ASW,CHB,ESN,GWD,LWK,TSI,YRI"	7	G	C	0
2	9889080	rs59734081	Weak Enhancer	"ASW,ESN,GWD,LWK,YRI"	5	"ASW,GWD,LWK,YRI"	4	A	C	0
2	9889167	rs13398163	Weak Enhancer	"ASW,CHB,ESN,GWD,LWK,YRI"	6	"ESN,GWD,LWK,YRI"	4	T	C	0
2	9889262	rs13398193	Weak Enhancer	"ASW,CHB,ESN,GWD,LWK,TSI,YRI"	7	"ASW,CHB,ESN,GWD,LWK"	5	T	A	1.92E-13
2	9892753	rs10190011	Weak Enhancer	"ASW,CEU,ESN,FIN,LWK"	5	"ASW,CEU,ESN,FIN"	4	T	C	8.74E-09
2	9892899	rs10189991	Weak Enhancer	"ASW,CHB,ESN,GWD,IBS,LWK,YRI"	7	"CHB,ESN,GWD,YRI"	4	A	G	1.11E-16
2	9893454	rs13412895	Active Enhancer	"ASW,CHB,ESN,FIN,GWD,IBS,LWK,YRI"	8	"ASW,CHB,ESN,GWD,IBS,LWK,YRI"	7	T	C	0
2	9893702	rs67071207	Acetylated Active Enhancer	"ASW,CHB,GWD,IBS,YRI"	5	"CHB,IBS"	2	G	C	3.93E-07
2	9894577	rs1105333	Weak Enhancer	"ASW,CEU,CHB,ESN,GWD,IBS,LWK,YRI"	8	"ASW,CHB,ESN,GWD,LWK,YRI"	6	A	G	0
2	9894635	rs7423455	Bivalent Enhancer	"ASW,CHB,ESN,GWD,LWK,YRI"	6	"ASW,CHB,ESN,LWK,YRI"	5	C	T	0
2	9909545	rs61253684	Bivalent Enhancer	"ASW,CEU,ESN,FIN,GWD,IBS,LWK,TSI,YRI"	9	"ASW,CEU,ESN,FIN,GWD,IBS,LWK"	7	C	A	0
2	9983686	rs2303914	Active TSS	"ASW,CEU,ESN,FIN,GWD,IBS,LWK,TSI,YRI"	9	"ASW,CEU,ESN,FIN,GWD,IBS,LWK,TSI,YRI"	9	G	T	0
2	9983716	rs385513	Active TSS	"ASW,ESN,GWD,LWK,YRI"	5	"ASW,ESN,GWD,LWK,YRI"	5	A	C	1.68E-12
2	9983856	rs115657324	Active TSS	"ASW,CEU,ESN,IBS,LWK,YRI"	6	"ASW,ESN,IBS,LWK"	4	A	G	4.02E-10
2	9983960	rs114823124	Active TSS	"ASW,CEU,ESN,IBS,LWK,YRI"	6	"ASW,ESN,IBS,LWK,YRI"	5	C	T	1.93E-11
2	9984829	rs76246529	Acetylated Active Enhancer	"ASW,CEU,ESN,GWD,IBS,TSI,YRI"	7	"ASW,CEU,ESN,TSI,YRI"	5	T	C	4.44E-16
2	10054967	rs1835427	Active Enhancer	"CEU,CHB,FIN,IBS,TSI"	5	"CEU,CHB,FIN,IBS,TSI"	5	G	A	0
2	10054999	rs1835426	Active Enhancer	"CEU,CHB,ESN,FIN,GWD,IBS,LWK,TSI"	8	"CHB,GWD,IBS,TSI"	4	A	G	0
2	10091422	rs115898376	Bivalent TSS	"ASW,ESN,FIN,GWD,IBS,LWK,TSI,YRI"	8	"ASW,ESN,FIN,GWD,IBS,LWK,TSI,YRI"	8	C	T	0
2	10105644	rs11884250	Active Enhancer	"ASW,CEU,ESN,GWD,LWK,YRI"	6	"ASW,GWD,LWK"	3	T	C	6.02E-09
2	10107774	rs67223835	Weak Enhancer	"ASW,CEU,CHB,FIN,GWD,IBS,LWK,TSI"	8	"LWK,TSI"	2	G	A	4.97E-11
2	10153144	rs67458014	Quiescent/Low	"ESN,GWD,LWK,YRI"	4	"ESN,GWD,LWK,YRI"	4	T	C	0
2	10169300	rs6741776	Weak Enhancer	"ASW,CEU,ESN,FIN,GWD,IBS,LWK,TSI,YRI"	9	"ASW,CEU,ESN,FIN,GWD,IBS,LWK,YRI"	8	G	C	0
2	10169302	rs61660095	Weak Enhancer	"ASW,CEU,CHB,ESN,FIN,GWD,IBS,LWK,TSI,YRI"	10	"ASW,CEU,CHB,ESN,FIN,GWD,IBS,LWK,TSI,YRI"	10	A	G	0
2	10169359	rs6744630	Weak Enhancer	"ASW,CEU,ESN,FIN,GWD,IBS,LWK,TSI,YRI"	9	"ASW,CEU,ESN,FIN,GWD,IBS,LWK,TSI,YRI"	9	G	A	0
2	10169540	rs6717307	Acetylated Active Enhancer	"ASW,CEU,ESN,FIN,GWD,IBS,LWK,TSI,YRI"	9	"CEU,ESN,GWD,IBS,LWK,TSI,YRI"	7	C	T	0
2	10183970	rs115226520	Bivalent TSS	"IBS,LWK,TSI,YRI"	4	LWK	1	G	A	5.98E-08
2	10184287	rs62127532	Bivalent TSS	"ASW,ESN,GWD,YRI"	4	"ASW,ESN,GWD,YRI"	4	T	C	0
2	10184288	rs62127533	Bivalent TSS	"ASW,ESN,GWD,LWK,YRI"	5	"ASW,ESN,GWD,LWK,YRI"	5	T	C	0
2	10184312	rs559739289	Bivalent TSS	"ASW,ESN,GWD,LWK,YRI"	5	"ASW,ESN,GWD,LWK,YRI"	5	G	C	0
2	10213050	rs73913974	CTCF Only	"ASW,ESN,GWD,LWK,YRI"	5	"ASW,ESN,GWD,LWK,YRI"	5	C	G	0
2	10220830	rs13432355	Bivalent TSS	"CEU,CHB,ESN,GWD,IBS"	5	"ESN,GWD,IBS"	3	G	T	6.82E-07
2	10221252	rs765585342	Bivalent TSS	"ASW,CEU,CHB,ESN,FIN,IBS,LWK,TSI,YRI"	9	"ASW,CEU,ESN,FIN,LWK,TSI,YRI"	7	T	A	0
2	10223003	rs13417575	Active Enhancer	"CEU,CHB,ESN,FIN,GWD,LWK,TSI"	7	"CHB,ESN,FIN,LWK"	4	C	T	6.63E-10
2	10224179	rs73913976	Bivalent Enhancer	"ASW,ESN,GWD,YRI"	4	"ASW,ESN,GWD,YRI"	4	G	A	1.25E-11
2	10231493	rs4233876	Acetylated Active Enhancer	"ASW,ESN,GWD,LWK,TSI"	5	"ESN,GWD,LWK"	3	G	A	1.90E-08
[truncated: 4,085,006 more chars]
