# Supplementary material for: Fine-mapping cis-regulatory variants in diverse human populations
Source: eLife. 2019 Jan 16;8:e39595. doi: 10.7554/eLife.39595 (PMC6335058; doi:10.7554/eLife.39595)
Supplement: Supplementary file 3. — Rows where the GWAS rsID is the same as the caQTL rsID indicate that the GWAS variant was itself a caQTL; rows where they do not match indicate the two variants are in LD (r2 >0.8 in CEU). caQTLs with p<0.005 were included. [file elife-39595-supp3.xlsx]

## Sheet: ASW
chr	caQTL pos	GWAS rsID	caQTL rsID	GWAS p-value	GWAS trait
chr5	150226230	rs1000113	rs34156253	7.53e-11	Irritable bowel syndrome
chr5	150226263	rs1000113	rs61270113	7.53e-11	Irritable bowel syndrome
chr5	150226292	rs1000113	rs11748151	7.53e-11	Irritable bowel syndrome
chr5	150226345	rs1000113	rs11748158	7.53e-11	Irritable bowel syndrome
chr5	150226385	rs1000113	rs10058821	7.53e-11	Irritable bowel syndrome
chr5	150226424	rs1000113	rs10051804	7.53e-11	Irritable bowel syndrome
chr5	150226586	rs1000113	rs10058943	7.53e-11	Irritable bowel syndrome
chr5	150226639	rs1000113	rs10051924	7.53e-11	Irritable bowel syndrome
chr5	150226899	rs1000113	rs17111376	7.53e-11	Irritable bowel syndrome
chr11	61659296	rs1000778	rs174466	1.518e-08	HDL cholesterol
chr20	39229982	rs1001878	rs6129647	1.224e-08	Total cholesterol
chr4	111730028	rs10033464	rs3853442	6.9e-11	Atrial fibrillation/Atrial Flutter
chr5	131792402	rs1003533	rs2706383	9.54993e-09	Exceptional Longevity
chr5	131795229	rs1003533	rs757104	9.54993e-09	Exceptional Longevity
chr5	131796803	rs1003533	rs2706395	9.54993e-09	Exceptional Longevity
chr5	131800105	rs1003533	rs2706339	9.54993e-09	Exceptional Longevity
chr19	11247424	rs1003723	rs35453549	2.138e-20	LDL cholesterol
chr18	47204395	rs10048323	NA	4.376e-15	HDL cholesterol
chr5	74382969	rs10054860	rs10440681	1.063e-08	LDL cholesterol
chr5	40578922	rs10055860	rs1122433	1.13e-08	Crohn's disease
chr5	55438580	rs10065637	rs6859219	3.37753e-10	Rheumatoid arthritis
chr5	55438851	rs10065637	NA	3.37753e-10	Rheumatoid arthritis
chr5	110052325	rs10067777	rs10036504	1.2e-08	Atopic dermatitis
chr5	110052401	rs10067777	rs10036528	1.2e-08	Atopic dermatitis
chr15	40699940	rs1007177	rs2289331	1.26e-09	Fibrotic idiopathic interstitial pneumonias (pulmonary fibrosis)
chr11	116779499	rs10082609	rs10790166	1.407e-08	HDL cholesterol
chr15	79123505	rs10083696	rs7165733	8.6e-11	Coronary artery disease (CAD)
chr15	79123509	rs10083696	rs7166764	8.6e-11	Coronary artery disease (CAD)
chr15	79123631	rs10083696	rs7182529	8.6e-11	Coronary artery disease (CAD)
chr15	79123753	rs10083696	rs7182716	8.6e-11	Coronary artery disease (CAD)
chr15	79123779	rs10083696	rs7181432	8.6e-11	Coronary artery disease (CAD)
chr8	19577267	rs10085966	rs1021435	3.924e-11	Triglycerides
chr8	59447578	rs10085973	rs7817515	1.76e-08	Total cholesterol
chr8	59507950	rs10085973	rs2279462	1.76e-08	Total cholesterol
chr8	59508076	rs10085973	rs16923588	1.76e-08	Total cholesterol
chr17	38029120	rs1008723	rs12936231	3.87e-12	Primary biliary cirrhosis
chr8	60173513	rs10091892	rs13438889	4.9e-10	Myopia
chr8	129565545	rs10098821	rs75370373	2.3e-13	Ovarian cancer (serous type)
chr8	60176329	rs10107159	rs11777176	1.5e-15	Myopia
chr8	123982982	rs10108684	rs4870836	1.36e-08	Antibody response to smallpox vaccine
chr3	23217379	rs1011754	rs79848317	2.15e-09	Type 2 diabetes
chr3	23262290	rs1011754	rs17012834	2.15e-09	Type 2 diabetes
chr3	23312063	rs1011754	rs17012927	2.15e-09	Type 2 diabetes
chr1	230305312	rs10127775	rs1321257	1.681e-20	HDL cholesterol
chr14	22929700	rs10131293	rs10162417	7.56e-10	Neuroblastoma (brain cancer)
chr15	70048116	rs10152591	rs10152590	2.7e-10	Height
chr12	109973273	rs10161126	rs2058807	1.26e-08	HDL cholesterol
chr2	27852118	rs10165098	rs58737572	6.644e-10	Triglycerides
chr2	43793222	rs10165527	rs1873558	9.88e-17	Polycystic ovary syndrome
chr2	43793725	rs10165527	rs1158411	9.88e-17	Polycystic ovary syndrome
chr2	219762561	rs10177996	rs59788230	3.54813e-09	Hair morphology (Curly)
chr2	182035192	rs1018326	rs4667114	3.1e-16	Celiac disease
chr2	171781498	rs10183486	rs4668344	2.21e-12	Age at menopause
chr2	171783081	rs10183486	rs6433266	2.21e-12	Age at menopause
chr2	171985151	rs10183486	rs2114596	2.21e-12	Age at menopause
chr2	85787341	rs10187424	rs12714145	2.7e-15	Prostate cancer
chr2	43739121	rs10203174	rs13405776	9.5e-12	Type 2 diabetes
chr2	43739184	rs10203174	rs13419380	9.5e-12	Type 2 diabetes
chr2	43743491	rs10203174	rs74600494	9.5e-12	Type 2 diabetes
chr2	43746094	rs10203174	rs79271345	9.5e-12	Type 2 diabetes
chr2	43787107	rs10203174	rs77888770	9.5e-12	Type 2 diabetes
chr2	27988821	rs10209020	rs13013484	1.483e-08	Total cholesterol
chr3	42061606	rs10212536	rs56994465	3.57e-08	Multiple myeloma
chr5	40452993	rs10213846	rs4496750	1.29e-19	Irritable bowel syndrome
chr11	61582708	rs102275	rs174561	1.34e-09	LDL cholesterol
chr7	6065746	rs10263017	rs10249759	4.2e-15	Myocardial infarction (MI)
chr7	6065804	rs10263017	rs10263017	4.2e-15	Myocardial infarction (MI)
chr7	6065914	rs10263017	rs10253000	4.2e-15	Myocardial infarction (MI)
chr7	8512414	rs10265438	rs11976158	5.452e-09	Maternal transmission distortion
chr7	142471344	rs10273639	rs56225909	3e-08	Chronic alcohol-related pancreatitis
chr7	44245363	rs10278336	rs10278336	1.9e-26	Fasting blood glucose
chr7	128577617	rs10279821	rs3807135	6.5e-09	Systemic lupus erythematosus (SLE) (females)
chr7	128579420	rs10279821	rs752637	6.5e-09	Systemic lupus erythematosus (SLE) (females)
chr14	68699370	rs1028842	rs1316014	1.47e-10	Breast cancer (male breast cancer)
chr14	68699594	rs1028842	rs1314913	1.47e-10	Breast cancer (male breast cancer)
chr11	1249372	rs1033198	rs2672812	3.12e-08	Fibrotic idiopathic interstitial pneumonias (pulmonary fibrosis)
chr22	21984379	rs1034329	rs3747093	1.613e-08	HDL cholesterol
chr11	116979689	rs1035237	rs10750101	1.02e-16	Triglycerides
chr6	20716958	rs1040558	rs2328548	9.69e-13	Type 2 diabetes
chr6	20717095	rs1040558	rs6935599	9.69e-13	Type 2 diabetes
chr19	33532300	rs10411210	rs10411210	1.1e-09	Colorectal cancer
chr6	31540071	rs1041981	rs115778875	3.02e-26	Idiopathic membranous nephropathy
chr6	31540313	rs1041981	rs115438376	3.02e-26	Idiopathic membranous nephropathy
chr10	30710057	rs1042058	rs306583	5.93e-11	Inflammatory bowel disease
chr6	31084684	rs1042126	rs115305591	8.9e-14	HIV-1 control
chr19	45158037	rs10422182	rs3786495	1.735e-12	Total cholesterol
chr19	46181392	rs10423928	rs1800437	2.09e-20	Insulinogenic index
chr6	31916951	rs1042663	rs116626111	4e-09	Age-related macular degeneration
chr16	633706	rs1045274	rs1045283	3e-26	Myocardial infarction (MI)
chr16	639819	rs1045274	rs111490416	3e-26	Myocardial infarction (MI)
chr6	116380909	rs10456902	rs7774952	3e-09	LDL cholesterol
chr6	116381994	rs10456902	rs1999929	3e-09	LDL cholesterol
chr11	116649538	rs10466589	rs61905116	1.1e-108	Triglycerides
chr12	9876091	rs10466829	rs10466829	1.4e-08	Multiple sclerosis
chr16	67927124	rs10468274	rs7196789	1.311e-24	HDL cholesterol
chr16	67964203	rs10468274	rs1134760	1.311e-24	HDL cholesterol
chr6	109695985	rs1046943	rs3778474	2.5e-08	Height
chr6	109704451	rs1046943	rs3757231	2.5e-08	Height
chr6	109780192	rs1046943	rs9398202	2.5e-08	Height
chr1	16353400	rs1048261	rs9442216	7.9e-09	Sporadic dilated cardiomyopathy
chr14	36154957	rs10483456	rs28682407	1.25e-09	Irritable bowel syndrome
chr14	60798009	rs10483727	rs6573307	3.87e-11	Glaucoma (primary open-angle glaucoma)
chr6	27782031	rs10484399	rs370155	3.1e-08	Lung cancer
chr6	28046789	rs10484403	rs9393884	6.11e-10	Type 1 diabetes combined control dataset
chr6	28048535	rs10484403	rs9380049	6.11e-10	Type 1 diabetes combined control dataset
chr6	28048538	rs10484403	rs9380050	6.11e-10	Type 1 diabetes combined control dataset
chr6	28104634	rs10484403	rs9380057	6.11e-10	Type 1 diabetes combined control dataset
chr6	28109262	rs10484403	rs9393893	6.11e-10	Type 1 diabetes combined control dataset
chr6	28129580	rs10484403	rs9357065	6.11e-10	Type 1 diabetes combined control dataset
chr6	28188774	rs10484404	rs79615215	1.34064e-10	Rheumatoid arthritis
chr6	26044864	rs10484435	rs35506517	9.71e-10	Type 1 diabetes combined control dataset
chr7	26893524	rs10486483	rs3213853	3.48e-08	Crohn's disease
chr7	26904330	rs10486483	rs17323934	3.48e-08	Crohn's disease
chr1	196743927	rs10489456	rs385390	1.7e-09	Meningococcal disease
chr12	28014970	rs10492367	NA	1.48e-08	Osteoarthritis
chr12	28015391	rs10492367	rs10743612	1.48e-08	Osteoarthritis
chr1	10311983	rs10492972	rs12407992	2.5e-10	Multiple sclerosis
chr1	10458378	rs10492972	rs6674843	2.5e-10	Multiple sclerosis
chr1	63266709	rs10493328	rs11208033	5.553e-11	Triglycerides
chr1	63266720	rs10493328	rs10493328	5.553e-11	Triglycerides
chr10	81951635	rs1049550	rs2819946	1.04e-12	Sarcoidosis
chr2	21212348	rs10495713	rs1320143	1.441e-08	HDL cholesterol
chr11	40205191	rs10501221	rs12362407	5.9e-09	Myopia
chr11	116800943	rs10502222	rs10790167	1.821e-17	Total cholesterol
chr6	32941191	rs1050391	rs116501129	1.18e-09	Type 1 diabetes combined control dataset
chr8	60173581	rs10504289	rs4412358	4.7e-08	Myopia
chr8	60173691	rs10504289	rs4562302	4.7e-08	Myopia
chr10	65280994	rs10509186	rs7075901	2.902e-10	Triglycerides
chr10	96436439	rs10509678	rs113535483	5.02e-11	Acenocoumarol (warfarin) maintenance dose
chr11	47247287	rs1051006	rs76832686	1.72e-10	HDL cholesterol
chr11	47339180	rs1051006	rs4752979	1.72e-10	HDL cholesterol
chr11	47352138	rs1051006	rs4752983	1.72e-10	HDL cholesterol
chr10	124167512	rs10510110	rs2421016	1.31e-10	Age-related macular degeneration (Stage 5 ARMD)
chr3	23315198	rs10510536	rs78097718	1.41e-09	Type 2 diabetes
chr3	182762437	rs10513789	rs12637471	2.67e-10	Parkinson's disease (PD)
chr4	26095314	rs10517086	rs35944082	4.6e-10	Type 1 diabetes
chr4	26128148	rs10517086	rs35844597	4.6e-10	Type 1 diabetes
chr15	78857986	rs1051730	rs55781567	1.01e-10	Lung cancer (squamous cell carcinoma)
chr15	40700022	rs10518693	rs10518693	2.32e-08	Fibrotic idiopathic interstitial pneumonias (pulmonary fibrosis)
chr15	40714401	rs10518693	rs11633883	2.32e-08	Fibrotic idiopathic interstitial pneumonias (pulmonary fibrosis)
chr15	63778932	rs10519210	rs72750911	1.4e-08	Heart failure (incident risk)
chr16	50775745	rs10521209	rs751919	7.13e-12	Irritable bowel syndrome
chr6	30876152	rs1052693	NA	8.5e-11	HIV-1 control
chr6	31146403	rs1052989	NA	4.13103e-17	Rheumatoid arthritis
chr6	26555484	rs1056667	rs6930120	1.86e-08	Years of education
chr6	26555879	rs1056667	rs10484442	1.86e-08	Years of education
chr6	26577857	rs1056667	rs6918506	1.86e-08	Years of education
chr6	26577867	rs1056667	rs6918360	1.86e-08	Years of education
chr6	26577924	rs1056667	rs6918854	1.86e-08	Years of education
chr18	43312460	rs1058396	rs7229753	2.9e-09	Urinary bladder cancer
chr6	33280629	rs1059288	rs114442274	5.89551e-14	Rheumatoid arthritis
chr1	196692470	rs1061170	rs393955	1.2e-108	Advanced age-related macular degeneration (choroidal neovascularization)
chr6	31091409	rs1062470	rs115372041	2.13e-08	HIV-1 control (viral load at set point)
chr6	32605043	rs1063355	rs9272416	1.47e-11	Systemic lupus erythematosus (SLE)
chr6	32627646	rs1063355	rs9273445	1.47e-11	Systemic lupus erythematosus (SLE)
chr6	32627714	rs1063355	rs1063355	1.47e-11	Systemic lupus erythematosus (SLE)
chr11	47437202	rs1064608	rs2293577	8.755e-10	HDL cholesterol
chr11	47448497	rs1064608	rs11600581	8.755e-10	HDL cholesterol
chr2	233458679	rs1071997	rs940666	2.5e-09	Myopia
chr16	68104422	rs1074143	rs2285910	4.591e-26	HDL cholesterol
chr16	68150527	rs1074143	rs12447640	4.591e-26	HDL cholesterol
chr16	68153200	rs1074143	rs73612690	4.591e-26	HDL cholesterol
chr16	68228427	rs1074143	rs55757502	4.591e-26	HDL cholesterol
chr11	47460306	rs10742805	rs7126210	1.371e-10	HDL cholesterol
chr10	124134042	rs10749467	rs7900012	1.9638e-21	Advanced age-related macular degeneration
chr11	122527120	rs10750215	rs7129071	3.084e-10	Total cholesterol
chr1	2516781	rs10752747	rs60733400	6.31e-10	Rheumatoid arthritis and celiac disease
chr9	27574803	rs10757665	rs10967991	2.94e-08	Number of C9orf72 hexanucleotide repeats in Amyotrophic lateral sclerosis (ALS) patients
chr11	117059347	rs1076485	rs90192	1.17e-12	Triglycerides
chr11	88919816	rs10765198	rs11018524	1.1e-11	Eye color (5 category color classification)
chr11	34372865	rs10768063	rs1810507	4.093e-20	Transmission distortion
chr11	34372970	rs10768063	rs4993520	4.093e-20	Transmission distortion
chr11	34373057	rs10768063	rs1810506	4.093e-20	Transmission distortion
chr11	34373380	rs10768063	rs3981191	4.093e-20	Transmission distortion
chr11	34373406	rs10768063	rs2092485	4.093e-20	Transmission distortion
chr11	34373443	rs10768063	rs1883736	4.093e-20	Transmission distortion
chr11	34373463	rs10768063	rs910088	4.093e-20	Transmission distortion
chr11	34373828	rs10768063	rs10768065	4.093e-20	Transmission distortion
chr11	34373974	rs10768063	rs10768066	4.093e-20	Transmission distortion
chr11	34379220	rs10768063	rs3740795	4.093e-20	Transmission distortion
chr11	35294186	rs10768122	rs3794102	1.78e-09	Generalized vitiligo
chr12	9869916	rs10772079	rs10772070	4.14e-08	Type 1 diabetes
chr12	9869920	rs10772079	rs10772071	4.14e-08	Type 1 diabetes
chr12	9869931	rs10772079	rs10772072	4.14e-08	Type 1 diabetes
chr12	9870282	rs10772079	rs10772074	4.14e-08	Type 1 diabetes
chr12	9870352	rs10772079	rs10844569	4.14e-08	Type 1 diabetes
chr4	38769018	rs10776482	rs73235002	1.61e-24	Pam3CSK4-induced interleukin-6 (IL-6)
chr9	139267533	rs10781499	rs4078099	2.62e-19	Ulcerative colitis
chr9	139294247	rs10781499	rs4330804	2.62e-19	Ulcerative colitis
chr16	30934075	rs10782001	rs3813020	4e-08	Psoriatic arthritis
chr16	30968589	rs10782001	rs4889599	4e-08	Psoriatic arthritis
chr1	92951239	rs10782838	rs6603975	4.241e-08	Total cholesterol
chr1	92968853	rs10782838	rs4970696	4.241e-08	Total cholesterol
chr1	67638004	rs10789224	rs4655686	2.47e-12	Crohn's disease combined control dataset
chr1	2478511	rs10797432	rs2477678	2.62e-12	Ulcerative colitis
chr1	2488153	rs10797432	rs4870	2.62e-12	Ulcerative colitis
chr1	2488608	rs10797432	rs1886730	2.62e-12	Ulcerative colitis
chr9	27529863	rs10812611	rs3736319	1.5e-52	Number of C9orf72 hexanucleotide repeats in Amyotrophic lateral sclerosis (ALS) patients
chr9	99540519	rs10816533	rs12349952	3.817e-18	Maternal transmission distortion
chr11	92689278	rs10830962	rs11020123	2.49e-13	Gestational diabetes mellitus
chr11	92689286	rs10830962	rs10765575	2.49e-13	Gestational diabetes mellitus
chr11	40205141	rs10837357	rs4319506	1.4e-08	Myopia
chr11	48028343	rs10838835	rs17198607	2.419e-10	HDL cholesterol
chr11	2225626	rs10840606	rs10743176	1.5e-11	Prostate cancer
chr11	2230460	rs10840606	rs7481129	1.5e-11	Prostate cancer
chr12	121457995	rs10849829	rs2259693	1.191e-08	Total cholesterol
chr12	111351186	rs10849917	rs2071629	3.21e-08	Coronary artery disease (CAD)
chr12	111351439	rs10849917	rs11065769	3.21e-08	Coronary artery disease (CAD)
chr12	110011229	rs10850436	rs10774774	1.565e-08	HDL cholesterol
chr12	110011230	rs10850436	rs10774775	1.565e-08	HDL cholesterol
chr11	116607641	rs108533	rs180351	1.787e-14	Triglycerides
chr2	62560332	rs10865331	rs4672505	1.3e-12	Ankylosing spondylitis (HLA-B27 negative)
chr2	62568445	rs10865331	rs6759298	1.3e-12	Ankylosing spondylitis (HLA-B27 negative)
chr16	31104509	rs10871454	rs8050894	2.1e-22	Dose change in phenprocoumon (warfarin) in mg/week per allele
chr10	101290301	rs10883365	rs6584283	1.41e-08	Crohn's disease
chr10	101316142	rs10883365	rs10883376	1.41e-08	Crohn's disease
chr11	118740864	rs10892279	rs4936443	1.1e-08	Rheumatoid arthritis
chr11	69010238	rs10896449	rs12293259	1.54e-10	Prostate cancer aggressiveness
chr11	58292976	rs10896794	rs10896788	6.8e-10	Inflammatory bowel disease
chr11	59943109	rs10897011	rs2278867	7.26e-09	Late onset Alzheimer's disease
chr11	77925708	rs10899489	rs1055250	2.4e-10	Age at menarche
chr11	78036707	rs10899489	rs58565853	2.4e-10	Age at menarche
chr1	25293829	rs10903122	rs4648889	2e-10	Celiac disease
chr1	25850206	rs10903129	rs35172831	1.951e-10	LDL cholesterol
chr1	177913519	rs10913469	rs10913469	2.4e-08	Age at menarche
chr1	89929849	rs10922644	rs6662490	4.098e-12	Transmission distortion
chr2	191538296	rs10931468	rs12622264	2.35e-19	Primary biliary cirrhosis
chr2	191538562	rs10931468	rs10931468	2.35e-19	Primary biliary cirrhosis
chr2	191543962	rs10931468	rs3771317	2.35e-19	Primary biliary cirrhosis
chr2	191558492	rs10931468	rs12617955	2.35e-19	Primary biliary cirrhosis
chr3	189391592	rs10937405	rs13085052	2.1e-09	Lung cancer
chr6	167527200	rs10946213	rs6931530	6.6e-10	Rheumatoid arthritis
chr6	167527644	rs10946213	rs9347175	6.6e-10	Rheumatoid arthritis
chr6	167529766	rs10946213	rs2021999	6.6e-10	Rheumatoid arthritis
chr6	33660695	rs10947434	rs3818524	3.65715e-15	Rheumatoid arthritis
chr6	33670370	rs10947434	rs7739505	3.65715e-15	Rheumatoid arthritis
chr6	33670406	rs10947434	rs7759668	3.65715e-15	Rheumatoid arthritis
chr6	33679596	rs10947434	rs2274458	3.65715e-15	Rheumatoid arthritis
chr6	44691372	rs10948172	rs1418432	6.42e-09	Hip osteoarthritis
chr7	130441884	rs10954284	rs13228906	3.378e-15	HDL cholesterol
chr8	42549982	rs10958725	rs13277254	3.06e-08	Nicotine dependence (smoking)
chr8	42550057	rs10958725	rs13277524	3.06e-08	Nicotine dependence (smoking)
chr8	42552908	rs10958726	rs1530848	1.7e-08	Nicotine dependence (smoking) cigarettes per day
chr9	5043152	rs10974944	rs7025540	5.1e-32	Development of Myeloproliferative neoplasms
chr9	5094034	rs10974944	rs10117459	5.1e-32	Development of Myeloproliferative neoplasms
chr9	5097544	rs10974944	rs3780372	5.1e-32	Development of Myeloproliferative neoplasms
chr9	5100862	rs10974944	rs7852755	5.1e-32	Development of Myeloproliferative neoplasms
chr9	123665019	rs10985073	rs9886724	1.8e-08	Rheumatoid arthritis
chr9	123685092	rs10985073	rs1014530	1.8e-08	Rheumatoid arthritis
chr9	123689597	rs10985073	rs3761846	1.8e-08	Rheumatoid arthritis
chr9	126689437	rs10986105	rs12237678	6.13e-09	Polycystic ovary syndrome
chr10	64441204	rs10995251	rs12766391	5.85e-20	Atopic dermatitis
chr10	35474421	rs11010067	rs2505639	2.49e-25	Inflammatory bowel disease
chr17	43488792	rs11012	rs117957429	3e-08	Parkinson's disease (PD)
chr11	1375531	rs11023590	rs10832442	5.97e-10	Fibrotic idiopathic interstitial pneumonias (pulmonary fibrosis)
chr4	3078937	rs110501	rs3905238	5.07e-16	Huntington's disease
chr12	15724154	rs11056571	rs11056563	1.68e-08	Neurocognitive function (CVLT-II long delay free recall test for learning and memory)
chr12	15724215	rs11056571	rs11056564	1.68e-08	Neurocognitive function (CVLT-II long delay free recall test for learning and memory)
chr15	78857896	rs11072766	rs503464	4.9e-30	Nicotine dependence (smoking) cigarettes per day
chr15	79001699	rs11072787	rs12899940	1.42e-09	Coronary artery disease (CAD)
chr15	79045014	rs11072787	rs7182993	1.42e-09	Coronary artery disease (CAD)
chr15	79045030	rs11072787	rs7182694	1.42e-09	Coronary artery disease (CAD)
chr16	57007446	rs11076176	rs11076176	2.47e-12	Total cholesterol
chr16	89044579	rs11076747	rs72815535	2.7e-08	Hair color (red)
chr17	76386335	rs11077363	rs8077859	1.709e-08	HDL cholesterol
chr17	37832315	rs11078919	rs2934953	3.444e-12	HDL cholesterol
chr17	37832366	rs11078919	rs2934952	3.444e-12	HDL cholesterol
chr17	37833632	rs11078919	rs907090	3.444e-12	HDL cholesterol
chr19	47241599	rs11083846	rs56374620	3.96e-09	B-cell chronic lymphocytic leukemia
chr19	11065409	rs11085752	rs11085752	3.984e-09	Total cholesterol
chr12	106751805	rs11112992	rs61943670	3.08e-09	Coronary artery disease (CAD)
chr12	106751875	rs11112992	rs17285274	3.08e-09	Coronary artery disease (CAD)
chr3	12672550	rs11128607	rs5746182	1e-08	Total cholesterol
chr3	12674199	rs11128607	rs11709504	1e-08	Total cholesterol
chr8	145058037	rs11136252	rs11989052	5.68e-10	LDL cholesterol
chr17	43852605	rs111413387	rs112329080	2.24e-09	Primary biliary cirrhosis
chr17	43852621	rs111413387	rs111962081	2.24e-09	Primary biliary cirrhosis
chr17	43911443	rs111413387	rs111742786	2.24e-09	Primary biliary cirrhosis
chr17	43911525	rs111413387	rs117816723	2.24e-09	Primary biliary cirrhosis
chr17	44052733	rs111413387	rs117525143	2.24e-09	Primary biliary cirrhosis
chr17	44177097	rs111413387	rs118177173	2.24e-09	Primary biliary cirrhosis
chr17	44213712	rs111413387	rs117939600	2.24e-09	Primary biliary cirrhosis
chr17	44222460	rs111413387	rs117028732	2.24e-09	Primary biliary cirrhosis
chr17	44223491	rs111413387	rs117830489	2.24e-09	Primary biliary cirrhosis
chr17	44223593	rs111413387	rs117970546	2.24e-09	Primary biliary cirrhosis
chr17	44267863	rs111413387	rs117765419	2.24e-09	Primary biliary cirrhosis
chr17	44271152	rs111413387	rs117915297	2.24e-09	Primary biliary cirrhosis
chr17	44271430	rs111413387	rs117208195	2.24e-09	Primary biliary cirrhosis
chr17	44272000	rs111413387	rs117799771	2.24e-09	Primary biliary cirrhosis
chr17	44272266	rs111413387	rs117230199	2.24e-09	Primary biliary cirrhosis
chr17	44302881	rs111413387	rs117402769	2.24e-09	Primary biliary cirrhosis
chr17	44302904	rs111413387	rs117793672	2.24e-09	Primary biliary cirrhosis
chr17	44343930	rs111413387	rs116969669	2.24e-09	Primary biliary cirrhosis
chr17	44344178	rs111413387	rs112806969	2.24e-09	Primary biliary cirrhosis
chr17	44344822	rs111413387	rs117245479	2.24e-09	Primary biliary cirrhosis
chr17	44364209	rs111413387	rs117548606	2.24e-09	Primary biliary cirrhosis
chr9	71805629	rs11145326	rs4515615	4.2e-10	Myopia
chr14	24776457	rs11158632	rs11158634	1.93e-08	Hypertension
chr14	73360949	rs11158987	rs2215901	1.766e-10	Transmission distortion
chr1	95812303	rs11165389	rs55752592	6.03e-12	Non-cardia gastric cancer
chr5	141488792	rs11167764	rs9324865	1.1e-09	Crohn's disease
chr5	141667492	rs11167772	rs10062220	1.5e-11	Testicular germ cell tumor (testicular cancer)
chr10	91108071	rs11185734	rs7907341	2.29e-10	Hypertension combined control dataset
chr10	105668172	rs11191865	rs7920217	2.44e-08	Fibrotic idiopathic interstitial pneumonias (pulmonary fibrosis)
chr1	55487786	rs11206507	rs11206509	2.985e-09	LDL cholesterol
chr1	55743297	rs11206551	rs1874774	2.401e-10	LDL cholesterol
chr1	55743330	rs11206551	rs1874775	2.401e-10	LDL cholesterol
chr11	116972894	rs11216169	rs4938338	4.708e-18	Triglycerides
chr11	118560857	rs11216930	rs73001406	1.4e-09	Glioma
chr2	27441645	rs1122227	rs724311	1.286e-11	Triglycerides
chr11	75531894	rs11236530	rs61025505	1.4e-09	HDL cholesterol
chr11	75531896	rs11236530	rs58743594	1.4e-09	HDL cholesterol
chr4	979179	rs11248059	rs6599391	2.377e-09	Parkinson's disease
chr10	12307894	rs11257655	rs11257655	6.56e-09	Type 2 diabetes
chr19	47119910	rs1126510	rs11083840	1.55e-09	Ulcerative colitis
chr1	154359411	rs11265608	rs9651053	2.75e-08	Juvenile idiopathic arthritis (including oligoarticular and rheumatoid factor-negative polyarticular JIA)
chr16	68402649	rs11350	rs57434514	5.212e-19	HDL cholesterol
chr2	27432547	rs1141313	rs1275530	2.254e-17	Triglycerides
chr4	38805942	rs11466640	rs5743566	1.85e-25	Pam3CSK4-induced interleukin-6 (IL-6)
chr4	38805983	rs11466640	rs5743565	1.85e-25	Pam3CSK4-induced interleukin-6 (IL-6)
chr4	38806019	rs11466640	rs5743563	1.85e-25	Pam3CSK4-induced interleukin-6 (IL-6)
chr4	38806096	rs11466640	rs5743562	1.85e-25	Pam3CSK4-induced interleukin-6 (IL-6)
chr4	38806200	rs11466640	rs5743560	1.85e-25	Pam3CSK4-induced interleukin-6 (IL-6)
chr4	38807328	rs11466640	rs45588337	1.85e-25	Pam3CSK4-induced interleukin-6 (IL-6)
chr4	38807364	rs11466640	rs55830619	1.85e-25	Pam3CSK4-induced interleukin-6 (IL-6)
chr21	30722440	rs1153294	rs407463	3.33e-09	Pancreatic cancer
chr6	32936607	rs11539216	rs114383918	7.34992e-10	Type 1 diabetes
chr14	22984586	rs1154155	rs3764159	1.9e-13	Narcolepsy
chr16	56944122	rs11549845	rs7186360	5.664e-28	HDL cholesterol
chr10	44747059	rs11592445	rs535176	4.38e-08	Coronary artery disease (CAD)
chr12	12656760	rs11612508	rs11609905	1.06e-08	Inflammatory bowel disease
chr15	28381469	rs11635884	rs10852220	1.3e-17	Eye color (saturation)
chr16	11403753	rs11640295	rs28671554	7.25e-36	Coronary artery disease (CAD) combined control dataset
chr17	45396087	rs11650072	rs6504833	1e-08	LDL cholesterol
chr19	19283704	rs11668319	rs60636572	1.49e-10	Total cholesterol
chr16	67222676	rs11700	rs13334403	2.321e-08	HDL cholesterol
chr3	119120577	rs11712165	rs10511390	8e-09	Celiac disease
chr3	49453834	rs11715915	rs6997	2.14e-09	Crohn's disease combined control dataset
chr3	49674458	rs11715915	rs9862080	2.14e-09	Crohn's disease combined control dataset
chr5	55861359	rs11743303	rs13173241	1.476e-09	Triglycerides
chr5	55861601	rs11743303	rs9687833	1.476e-09	Triglycerides
chr5	55861786	rs11743303	rs9686661	1.476e-09	Triglycerides
chr5	176784612	rs11746443	rs4075959	8.51e-12	Kidney stones (nephrolithiasis)
chr5	176798040	rs11746443	rs56235845	8.51e-12	Kidney stones (nephrolithiasis)
chr6	34482498	rs11754548	rs11758326	8.971e-10	Total cholesterol
chr6	34503279	rs11754548	rs11758420	8.971e-10	Total cholesterol
chr7	21937988	rs11763665	rs4636103	2.92e-11	Multiple myeloma
chr8	40743752	rs11776583	rs4736886	1.9e-16	Myopia
chr8	145008342	rs11777239	rs11782331	1.127e-11	LDL cholesterol
chr8	145008560	rs11777239	rs11783799	1.127e-11	LDL cholesterol
chr8	145010752	rs11777239	rs11784417	1.127e-11	LDL cholesterol
chr8	145013949	rs11777239	rs4073082	1.127e-11	LDL cholesterol
chr1	55518622	rs11800231	rs45613943	1.02e-10	LDL cholesterol
chr11	46544072	rs11819869	rs12272795	3.89e-09	Schizophrenia
chr11	46730043	rs11819869	rs79175663	3.89e-09	Schizophrenia
chr11	47587062	rs11819955	rs11039300	3.025e-11	HDL cholesterol
chr14	69259502	rs11851414	rs11851414	4.7e-08	Celiac disease
chr14	69259662	rs11851414	rs1051533	4.7e-08	Celiac disease
chr15	34982234	rs11857049	rs2118155	4.2e-08	Myopia
chr15	58712973	rs11858279	NA	1.572e-40	HDL cholesterol
chr17	40593901	rs11871801	rs12943498	2.51e-08	Crohn's disease
chr18	47138999	rs11872886	rs12955001	8.261e-10	HDL cholesterol
chr19	10514842	rs11879191	rs73923215	2.04e-18	Inflammatory bowel disease
chr19	10547226	rs11879191	rs12983921	2.04e-18	Inflammatory bowel disease
chr2	81893745	rs11887827	rs12624046	8.27e-14	Crohn's disease combined control dataset
chr8	19165971	rs1193283	rs28671269	1.542e-08	Transmission distortion
chr4	74455754	rs11938646	rs7663880	6.722e-17	Transmission distortion
chr5	150233304	rs11949556	rs6893009	1.52e-08	Irritable bowel syndrome
chr6	11277972	rs11961171	rs75529318	8.55e-13	Glaucoma (primary open-angle glaucoma)
chr6	31836151	rs11965547	rs116091821	1e-08	Behçet's disease
chr6	33654386	rs11967839	rs79217630	4.07687e-08	Rheumatoid arthritis
chr7	50465830	rs11978267	rs62447205	1.07e-12	Childhood acute lymphoblastic leukemia (ALL)
chr1	117048903	rs12025416	rs10924104	1.16e-09	Multiple sclerosis
chr1	249168436	rs12032643	rs12032643	9.66e-10	Myopia (severe myopia)
chr7	72971728	rs12056034	rs13234157	1.651e-09	HDL cholesterol
chr1	204434927	rs12092943	rs12092943	3.252e-09	Maternal transmission distortion
chr1	233397752	rs12122968	rs6701073	3.9e-08	Nicotine dependence (smoking) ever smokers versus never smokers
chr1	20209469	rs12124726	rs12124726	2.55e-08	Sickle cell anemia severity
chr1	172863647	rs12142280	rs61828386	8.3e-09	Celiac disease
chr22	39547962	rs12158877	rs6001455	1.39e-08	Multiple myeloma
chr22	30193548	rs12167333	rs2349225	3e-09	Lung cancer
chr22	30334382	rs12167333	rs36594	3e-09	Lung cancer
chr22	30383262	rs12167333	rs2017677	3e-09	Lung cancer
chr6	26361011	rs12176317	rs9393705	4.51e-12	Idiopathic membranous nephropathy
chr6	26537801	rs12176317	rs6920256	4.51e-12	Idiopathic membranous nephropathy
chr6	32967914	rs12190787	NA	1.09043e-10	Rheumatoid arthritis
chr6	32400190	rs12211410	rs114808888	2.7962e-12	Advanced age-related macular degeneration (geographic atrophy)
chr19	11146338	rs12232780	rs12460706	4.466e-24	LDL cholesterol
chr11	116613660	rs12280753	rs12280753	1.408e-26	HDL cholesterol
chr11	117046136	rs12291885	rs77086432	1.321e-09	HDL cholesterol
chr6	28185726	rs1233664	rs1233664	2.85319e-08	Rheumatoid arthritis
chr6	28186554	rs1233664	rs1736894	2.85319e-08	Rheumatoid arthritis
chr6	28188782	rs1233664	rs1778469	2.85319e-08	Rheumatoid arthritis
chr6	27862127	rs1233708	rs200967	1.08e-09	Idiopathic membranous nephropathy
chr6	28048624	rs1233708	rs203877	1.08e-09	Idiopathic membranous nephropathy
chr18	21392567	rs12373237	rs1941516	4.5e-15	Myocardial infarction (MI)
chr11	85815030	rs1237999	rs1237999	1.95e-10	Late onset Alzheimer's disease
chr10	6114856	rs12412095	rs10905718	1.7e-08	Alopecia areata
chr15	85840167	rs12438724	rs13379676	4.09e-08	Fibrotic idiopathic interstitial pneumonias (pulmonary fibrosis)
chr15	85840329	rs12438724	rs16941991	4.09e-08	Fibrotic idiopathic interstitial pneumonias (pulmonary fibrosis)
chr15	85856843	rs12438724	rs8034616	4.09e-08	Fibrotic idiopathic interstitial pneumonias (pulmonary fibrosis)
chr15	85889995	rs12438724	rs16949988	4.09e-08	Fibrotic idiopathic interstitial pneumonias (pulmonary fibrosis)
chr16	81534790	rs12443634	rs2925979	2.006e-09	HDL cholesterol
chr16	56933220	rs12445698	rs12448372	1.616e-18	HDL cholesterol
chr17	45771933	rs12452315	rs62074055	4.366e-08	LDL cholesterol
chr2	219894572	rs12470505	rs55946465	8.9e-12	Height
chr2	219922569	rs12470505	rs72967954	8.9e-12	Height
chr2	46948150	rs12474201	rs897530	2.6e-13	Height
chr4	95514609	rs12500426	rs12500426	2.6e-12	Prostate cancer
chr10	81045207	rs1250546	rs1250569	3.15e-18	Inflammatory bowel disease
chr10	81045280	rs1250552	rs1250568	8e-17	Celiac disease
chr7	23483815	rs12534093	rs12540730	2e-14	Height
chr7	128713630	rs12537284	rs35429892	2.8e-11	Anti-dsDNA autoantibody status in systemic lupus erythematosus (SLE) patients
chr14	60858793	rs1254319	rs986418	1e-08	Refractive error
chr14	69825485	rs12589991	rs12879303	2.16e-08	Behcet's disease
chr14	69825622	rs12589991	rs12879627	2.16e-08	Behcet's disease
chr15	79134267	rs12595538	rs8028410	1.6e-17	Nicotine dependence (smoking) cigarettes per day
chr16	56767599	rs12599585	rs76058070	1.727e-11	HDL cholesterol
chr20	22213340	rs12625314	rs62202797	3.14e-16	Androgenetic alopecia early age of onset
chr20	11971724	rs12626037	rs79069747	3.474e-13	Paternal transmission distortion
chr20	11975031	rs12626037	rs12626037	3.474e-13	Paternal transmission distortion
chr6	31055624	rs1265052	rs116048711	1.06e-12	Type 1 diabetes
chr6	31055632	rs1265052	rs115333741	1.06e-12	Type 1 diabetes
chr6	29670443	rs12661266	NA	1.77922e-24	Rheumatoid arthritis
chr7	84450147	rs12672643	rs10246917	4.03e-08	Ulcerative colitis
chr8	135612745	rs12680655	rs894344	1.6e-14	Height
chr2	160779159	rs12692575	rs13033829	4.96e-10	Idiopathic membranous nephropathy
chr2	160780432	rs12692575	rs2136974	4.96e-10	Idiopathic membranous nephropathy
chr2	160780479	rs12692575	rs2357688	4.96e-10	Idiopathic membranous nephropathy
chr2	160780503	rs12692575	rs2136973	4.96e-10	Idiopathic membranous nephropathy
chr10	21783634	rs12770228	rs12770228	4.72e-11	Meningioma
chr11	71164046	rs12797951	rs11606611	3.01e-08	Population differentiation markers among Great Britain
chr11	71164047	rs12797951	rs11606612	3.01e-08	Population differentiation markers among Great Britain
chr12	12760658	rs12822507	rs12811932	2.2e-08	Systemic lupus erythematosus (SLE)
chr15	38988760	rs12899449	rs7171233	1.56e-08	Bipolar disorder (no psychotic symptoms)
chr15	38988815	rs12899449	rs7165988	1.56e-08	Bipolar disorder (no psychotic symptoms)
chr16	11403893	rs12928822	rs12928822	3e-08	Celiac disease
chr16	11403963	rs12928822	rs12927773	3e-08	Celiac disease
chr17	28257660	rs12948898	rs3936006	3.41e-08	Psoriasis (HLA-C risk allele negative)
chr17	28464474	rs12948898	rs4470197	3.41e-08	Psoriasis (HLA-C risk allele negative)
chr17	37533056	rs12950186	rs28799952	4.194e-08	HDL cholesterol
chr18	72166846	rs12971120	rs3764510	4.39e-08	Refractive error
chr18	72167124	rs12971120	rs3764509	4.39e-08	Refractive error
chr19	2152018	rs12982744	rs35166564	3.4e-16	Height
chr19	2183175	rs12982744	rs2864419	3.4e-16	Height
chr2	127861906	rs12989701	rs4663097	3.16e-10	Late onset Alzheimer's disease
chr3	4216660	rs1304143	rs2600129	3e-08	Myopia
chr21	32083145	rs13046373	rs12482805	2.26e-08	HDL cholesterol
chr3	105104807	rs13070790	rs13079517	5e-08	Meningococcal disease
chr3	23325020	rs13083654	rs13100605	9.71e-09	Type 2 diabetes
chr3	23609741	rs13083654	rs36021750	9.71e-09	Type 2 diabetes
chr3	46249929	rs13098911	rs3181080	2e-10	Celiac disease
chr4	144912663	rs13105102	rs1988210	3.7e-24	MNS system S antigen
chr5	150448376	rs13160369	rs1862364	1.81e-08	Myasthenia gravis
chr5	93494101	rs13163610	rs67066109	3.22e-15	Diabetic retinopathy in type 2 diabetes
chr5	125931022	rs13182402	rs900641	2.08e-09	Osteoporotic fracture
chr5	133839271	rs13187289	rs34989027	1.9e-10	Age at menarche
chr5	133862698	rs13187289	rs35228972	1.9e-10	Age at menarche
chr6	28304384	rs13194781	rs67340775	1.75e-21	Idiopathic membranous nephropathy
chr6	33786116	rs13203745	rs34929964	1.04e-10	Coronary artery disease (CAD)
chr6	33786173	rs13203745	rs34139560	1.04e-10	Coronary artery disease (CAD)
chr6	34624148	rs13205210	rs6900426	1.2e-11	Systemic lupus erythematosus (SLE)
chr6	34630245	rs13205210	rs6937428	1.2e-11	Systemic lupus erythematosus (SLE)
chr6	34667404	rs13205210	rs72910111	1.2e-11	Systemic lupus erythematosus (SLE)
chr6	34725478	rs13205210	rs7743724	1.2e-11	Systemic lupus erythematosus (SLE)
chr6	32415975	rs13209234	NA	2e-14	LDL cholesterol
chr9	117685398	rs1322054	rs4979472	9.13e-09	Crohn's disease
chr6	161154232	rs13231	rs4252135	1.24e-11	Aortic valve and mitral annular calcium
chr6	161156667	rs13231	rs56093624	1.24e-11	Aortic valve and mitral annular calcium
chr6	161159006	rs13231	rs4252150	1.24e-11	Aortic valve and mitral annular calcium
chr6	161159016	rs13231	rs4252151	1.24e-11	Aortic valve and mitral annular calcium
chr1	192544795	rs1323292	rs2984920	2.3e-08	Multiple sclerosis
chr6	93747142	rs1324132	rs1590387	1.42e-13	Crohn's disease combined control dataset
chr10	101934936	rs1324694	rs12253348	8.8e-27	Myocardial infarction (MI)
chr8	11338561	rs13256690	rs1531577	3.1e-12	Kawasaki disease
chr8	11338568	rs13256690	rs13256690	3.1e-12	Kawasaki disease
chr8	11341129	rs13256690	rs2254891	3.1e-12	Kawasaki disease
chr8	11337587	rs13277113	rs2409780	1e-10	Systemic lupus erythematosus (SLE)
chr8	11338370	rs13277113	rs2618444	1e-10	Systemic lupus erythematosus (SLE)
chr8	11338383	rs13277113	rs62489069	1e-10	Systemic lupus erythematosus (SLE)
chr8	11352541	rs13277113	rs2618476	1e-10	Systemic lupus erythematosus (SLE)
chr9	139923859	rs13301354	rs4880190	6e-19	Myocardial infarction (MI)
chr9	139923937	rs13301354	rs4880191	6e-19	Myocardial infarction (MI)
chr9	139926960	rs13301354	rs10732706	6e-19	Myocardial infarction (MI)
chr16	11207817	rs13330041	rs36110069	1.45e-08	Type 1 diabetes
chr16	75299967	rs13331385	rs73605136	6.1e-74	Type 2 diabetes
chr16	75300038	rs13331385	rs73605139	6.1e-74	Type 2 diabetes
chr1	117100957	rs1335532	rs1335532	2.23e-10	Multiple sclerosis
chr6	28367658	rs1339898	rs1005127	2.71e-08	Schizophrenia
chr6	28367663	rs1339898	rs4580862	2.71e-08	Schizophrenia
chr6	28367683	rs1339898	rs4357130	2.71e-08	Schizophrenia
chr2	48983633	rs13405728	rs7563126	3.77e-09	Polycystic ovary syndrome
chr5	58338437	rs1353747	rs1553113	2.5e-08	Breast cancer
chr2	30448344	rs1355208	rs906868	3.48e-08	Rheumatoid arthritis and celiac disease
chr6	126661154	rs1361108	rs9388486	1.9e-14	Height
chr6	29695713	rs1362126	rs114929044	3.00074e-08	Rheumatoid arthritis
chr5	96272420	rs1363907	rs2548224	5.62e-13	Inflammatory bowel disease
chr5	96281043	rs1363907	rs7726445	5.62e-13	Inflammatory bowel disease
chr5	96288960	rs1363907	rs7731592	5.62e-13	Inflammatory bowel disease
chr5	96293816	rs1363907	rs1363974	5.62e-13	Inflammatory bowel disease
chr16	69605349	rs1364063	rs12599391	1.8e-08	Age at menarche
chr16	56982549	rs1366544	rs193694	2.731e-44	HDL cholesterol
chr22	39495584	rs139316	rs139283	3.53e-08	Multiple myeloma
chr22	39495780	rs139316	rs139285	3.53e-08	Multiple myeloma
chr22	39512475	rs139316	rs139357	3.53e-08	Multiple myeloma
chr6	32407709	rs14004	NA	5.00068e-171	Rheumatoid arthritis
chr6	28229881	rs1419183	rs1778508	2.49e-17	Idiopathic membranous nephropathy
chr17	44848438	rs142167	rs199524	5.426e-10	Parkinson's disease
chr17	44848517	rs142167	rs199523	5.426e-10	Parkinson's disease
chr4	90750844	rs1442144	rs2619356	9.638e-09	Parkinson's disease
chr4	100324464	rs1442490	rs2584462	1.07e-09	Esophageal squamous cell carcinoma (Esophageal cancer)
chr9	21711062	rs1452658	rs1414232	3.15e-08	Cutaneous melanoma (skin cancer)
chr16	89344477	rs1466540	rs1466540	9.8e-09	Hair color (red)
chr8	11341487	rs1478895	rs2736335	2.63e-08	Kawasaki disease
chr8	38259035	rs1488935	rs2016875	1.09e-09	Schizophrenia
chr5	156452744	rs1501909	rs35242034	1.461e-08	LDL cholesterol
chr8	23498935	rs1512268	rs1949163	3.4e-30	Prostate cancer
chr4	140809315	rs1531070	rs13121182	4.99e-12	Congenital heart malformations
chr14	36581182	rs1537424	rs7158599	1.17e-08	Thyroid stimulating hormone (TSH)
chr18	47182664	rs1540037	rs1540037	2.95e-17	HDL cholesterol
chr6	32899296	rs154978	NA	6e-15	Type 1 diabetes
chr8	126540051	rs1551398	rs1551398	2.25e-09	Crohn's disease
chr6	30118582	rs1557608	NA	2.75166e-26	Rheumatoid arthritis
chr2	54301137	rs1559040	rs72800725	1.04e-09	Myocardial infarction (MI) sudden cardiac arrest in patients with coronary artery disease (CAD)
chr6	167512073	rs1571878	rs12193698	1.23e-12	Rheumatoid arthritis cyclic citrullinated peptide (CCP) positive
chr6	167512131	rs1571878	rs2239823	1.23e-12	Rheumatoid arthritis cyclic citrullinated peptide (CCP) positive
chr8	11359638	rs1600249	NA	7.7e-16	Kawasaki disease
chr1	242011344	rs1635501	rs1776180	8.46e-10	Age at menopause
chr3	159728713	rs1651081	rs629209	6.14e-22	Primary biliary cirrhosis
chr3	159729877	rs1651081	rs483714	6.14e-22	Primary biliary cirrhosis
chr8	110537417	rs1673413	rs730885	2.449e-09	Transmission distortion
chr1	205638464	rs16856139	rs16856139	2.49e-08	Parkinson's disease
chr6	32782018	rs16870880	rs114443484	8.35e-10	Type 1 diabetes
chr6	32788449	rs16870908	rs115684440	5.81386e-38	Rheumatoid arthritis
chr4	10726853	rs16872571	rs16872571	1.56e-08	Generalized vitiligo
chr4	10729314	rs16872571	rs12501361	1.56e-08	Generalized vitiligo
chr6	30755893	rs16897900	NA	4e-12	HIV-1 control
chr1	182140185	rs1689791	rs17447211	1.056e-09	HDL cholesterol
chr17	44269922	rs16940674	rs117149447	1.205e-09	Parkinson's disease
chr16	50834980	rs16948851	rs17314948	4.96287e-14	Crohn's disease
chr16	50840359	rs16948851	rs7187386	4.96287e-14	Crohn's disease
chr16	14696660	rs16963832	rs74816901	1.349e-21	Transmission distortion
chr16	14699679	rs16963832	rs77491204	1.349e-21	Transmission distortion
chr15	38907041	rs16967103	rs7171171	3.88e-09	Crohn's disease
chr1	209931799	rs17015169	rs1007693	8.14e-09	Nonsyndromic cleft lip
chr2	68596501	rs17035378	rs17035374	8e-09	Celiac disease
chr2	68598955	rs17035378	rs17035378	8e-09	Celiac disease
chr2	68603530	rs17035378	rs10210193	8e-09	Celiac disease
chr2	68632212	rs17035378	rs7422209	8e-09	Celiac disease
chr2	68632383	rs17035378	rs7424172	8e-09	Celiac disease
chr3	12274592	rs17036101	rs13065423	3.95e-08	Type 2 diabetes
chr3	13373442	rs17038082	rs73813542	2.3e-15	Myocardial infarction (MI)
chr6	137423847	rs17066096	rs72975618	6e-13	Multiple sclerosis
chr3	28078571	rs170934	rs1813375	1.57e-08	Multiple sclerosis
chr10	111672786	rs17095355	rs17126877	6.94e-09	Biliary atresia
chr10	111738451	rs17095355	rs9630101	6.94e-09	Biliary atresia
chr1	55590465	rs17111652	rs17111652	3.585e-12	LDL cholesterol
chr11	116864639	rs17120152	rs76665318	1.462e-08	HDL cholesterol
chr11	116897871	rs17120152	rs76383990	1.462e-08	HDL cholesterol
chr7	130308001	rs17165066	rs10239175	1.54e-09	Maternal transmission distortion
chr17	31142041	rs17183295	rs76373015	9.66e-11	Refractive error
chr6	32578052	rs17191234	rs532098	1.648e-08	Sarcoidosis
chr6	32578633	rs17191234	rs115825497	1.648e-08	Sarcoidosis
chr5	40401509	rs17234657	rs17234657	1.04e-16	Crohn's disease
chr5	40406985	rs17234657	rs6896243	1.04e-16	Crohn's disease
chr12	76936723	rs17259942	rs79585429	1.81e-08	HDL cholesterol
chr12	76954029	rs17259942	rs7972889	1.81e-08	HDL cholesterol
chr16	68573064	rs1728785	rs1170445	2.8e-08	Ulcerative colitis
chr16	68574064	rs1728785	rs1170442	2.8e-08	Ulcerative colitis
chr15	67441997	rs17293632	rs1866316	1.41e-13	Crohn's disease
chr6	159465977	rs1738074	rs1738074	1.76e-11	Rheumatoid arthritis and celiac disease
chr10	17248667	rs17381591	rs7085460	2.9e-20	Myocardial infarction (MI)
chr5	58979946	rs17382202	NA	4.21e-08	Patient global impression scale of severity with quetiapine treatment of schizophrenia
chr6	32497824	rs17426593	rs115848534	2.35423e-38	Rheumatoid arthritis
chr6	32577973	rs17426593	rs532965	2.35423e-38	Rheumatoid arthritis
chr6	32578590	rs17426593	rs113027967	2.35423e-38	Rheumatoid arthritis
chr6	32578772	rs17426593	rs112485576	2.35423e-38	Rheumatoid arthritis
chr6	32605132	rs17426593	rs9272422	2.35423e-38	Rheumatoid arthritis
chr3	112408401	rs17457593	rs3843366	3.37e-15	Atopic dermatitis
chr3	112408483	rs17457593	rs1249929	3.37e-15	Atopic dermatitis
chr1	222794091	rs17465637	rs17163301	1.36e-08	Coronary artery disease (CAD)
chr2	111794736	rs17483466	rs3789084	2.36e-10	B-cell chronic lymphocytic leukemia
chr14	100133250	rs17562391	rs17562391	7.49e-10	Coronary artery disease (CAD)
chr1	110091282	rs17575427	rs1279195	3.336e-09	LDL cholesterol
chr6	32634514	rs17612858	rs9274529	1.42e-09	Podoconiosis
chr6	32636434	rs17612858	rs9274660	1.42e-09	Podoconiosis
chr5	75002895	rs17649332	rs3797581	4.64e-08	Total cholesterol
chr5	75024066	rs17649332	rs12109685	4.64e-08	Total cholesterol
chr4	117224651	rs17688098	rs4834526	4.12e-08	Myocardial infarction (MI) sudden cardiac arrest in patients with coronary artery disease (CAD)
chr16	31171174	rs17708638	rs17708638	2.16e-08	Dose change in phenprocoumon (warfarin) in mg/week per allele
chr19	45240189	rs17728272	rs77775146	1.28e-09	Late onset Alzheimer's disease
chr17	30228884	rs17780086	rs2074102	2.6e-08	Height
chr11	93910739	rs1792624	rs3020014	9.64e-266	Meningococcal disease
chr11	93917068	rs1792624	rs3020017	9.64e-266	Meningococcal disease
chr11	93919901	rs1792624	rs16920011	9.64e-266	Meningococcal disease
chr11	94005296	rs1792624	rs625080	9.64e-266	Meningococcal disease
chr4	3531417	rs1794429	rs1794428	6.1e-29	Myocardial infarction (MI)
chr9	133710072	rs1800609	rs3134875	1.44e-08	Coronary artery disease (CAD)
chr6	31498737	rs1800630	rs116170747	1.30162e-11	Rheumatoid arthritis
chr4	6271416	rs1801214	rs4273545	2.9e-12	Type 2 diabetes (males)
chr4	6280449	rs1801214	rs4689391	2.9e-12	Type 2 diabetes (males)
chr11	116604070	rs180324	rs180353	3.783e-24	Triglycerides
chr16	89937645	rs1805008	rs45609834	1.3e-13	Tanning ability
chr11	48987539	rs1809986	rs1809986	2.92e-10	HDL cholesterol
chr6	167369897	rs1819333	rs1044059	6.76e-21	Inflammatory bowel disease
chr6	167373547	rs1819333	rs1819333	6.76e-21	Inflammatory bowel disease
chr6	167403108	rs1819333	rs86755	6.76e-21	Inflammatory bowel disease
chr6	167403121	rs1819333	rs382009	6.76e-21	Inflammatory bowel disease
chr6	167403132	rs1819333	rs428805	6.76e-21	Inflammatory bowel disease
chr6	167403400	rs1819333	rs2345571	6.76e-21	Inflammatory bowel disease
chr6	167403538	rs1819333	rs366938	6.76e-21	Inflammatory bowel disease
chr6	167403539	rs1819333	rs1811121	6.76e-21	Inflammatory bowel disease
chr6	167410878	rs1819333	rs376097	6.76e-21	Inflammatory bowel disease
chr6	167411008	rs1819333	rs400837	6.76e-21	Inflammatory bowel disease
chr6	167527818	rs1855025	rs6456157	3.4e-08	Rheumatoid arthritis
chr7	90240585	rs1859023	rs1859023	2.95e-09	Incident coronary heart disease (CHD) excluding revascularization procedures
chr7	38294114	rs1860516	rs6462825	8.61e-23	Neuroblastoma (brain cancer)
chr16	68815838	rs1862748	rs7186333	2.9e-08	Colorectal cancer
chr16	68816260	rs1862748	rs7186084	2.9e-08	Colorectal cancer
chr15	48644769	rs1872304	rs13380180	1.95e-08	Skin color
chr16	57033696	rs1875235	rs1875236	1.322e-10	HDL cholesterol
chr17	43663247	rs1876830	rs1724390	6.57e-14	Parkinson's disease (PD)
chr18	12777325	rs1893217	rs7237497	1.13e-09	Celiac disease and Crohn's disease
chr18	12777573	rs1893217	rs2542148	1.13e-09	Celiac disease and Crohn's disease
chr18	12777603	rs1893217	rs2847274	1.13e-09	Celiac disease and Crohn's disease
chr4	89883818	rs1903003	rs7671261	2.11e-08	Fibrotic idiopathic interstitial pneumonias (pulmonary fibrosis)
chr6	153440515	rs1933488	rs9384082	4.34e-18	Prostate cancer
chr14	69273905	rs194749	rs194749	2.7e-10	Inflammatory bowel disease
chr14	24835115	rs1950500	rs12590407	2.2e-18	Height
chr9	123691469	rs1953126	rs1930786	3.43e-08	Rheumatoid arthritis
chr14	68772610	rs1956529	rs1108590	2.59e-08	Primary Tooth Development during Infancy (Number of teeth by one year of age)
chr14	68773298	rs1956529	rs60593979	2.59e-08	Primary Tooth Development during Infancy (Number of teeth by one year of age)
chr14	68776060	rs1956529	rs11158729	2.59e-08	Primary Tooth Development during Infancy (Number of teeth by one year of age)
chr14	21229305	rs1957333	rs11848221	3.053e-10	Transmission distortion
chr14	21229498	rs1957333	rs67014521	3.053e-10	Transmission distortion
chr4	89885714	rs1964516	rs2904259	1.88e-09	Chronic obstructive pulmonary disease (COPD)
chr16	57034645	rs1991515	rs1991515	1.283e-08	HDL cholesterol
chr3	185646406	rs2002675	rs2284909	1.2e-09	Age at menarche
chr3	185652947	rs2002675	rs16860342	1.2e-09	Age at menarche
chr3	125819737	rs2003334	rs2004338	1e-17	Myocardial infarction (MI)
chr1	209979613	rs2013162	rs7545538	2.24e-11	Cleft lip with or without cleft palate
chr1	209979635	rs2013162	rs7545542	2.24e-11	Cleft lip with or without cleft palate
chr21	36362404	rs2014300	rs8129743	8.09e-22	Esophageal squamous cell carcinoma (Esophageal cancer)
chr21	36362414	rs2014300	rs8130071	8.09e-22	Esophageal squamous cell carcinoma (Esophageal cancer)
chr21	36362433	rs2014300	rs8129846	8.09e-22	Esophageal squamous cell carcinoma (Esophageal cancer)
chr8	129183084	rs2019960	rs16902685	4.01e-14	Classical Hodgkin's lymphoma
chr8	129186548	rs2019960	rs7826019	4.01e-14	Classical Hodgkin's lymphoma
chr8	129186636	rs2019960	rs7826413	4.01e-14	Classical Hodgkin's lymphoma
chr8	129198290	rs2019960	rs59602790	4.01e-14	Classical Hodgkin's lymphoma
chr8	129218859	rs2019960	rs7010390	4.01e-14	Classical Hodgkin's lymphoma
chr15	90441870	rs2028299	rs3803534	1.2e-11	Type 2 diabetes
chr2	74789700	rs2041835	rs11126435	1.059e-13	Maternal transmission distortion
chr2	74815090	rs2041835	rs363675	1.059e-13	Maternal transmission distortion
chr6	32047436	rs204877	NA	1.1149e-20	Rheumatoid arthritis
chr22	39747050	rs2049985	rs2267407	2.96e-13	Primary biliary cirrhosis
chr6	34641415	rs205286	rs2395599	4.808e-08	HDL cholesterol
chr6	34760162	rs205286	rs7769961	4.808e-08	HDL cholesterol
chr6	34760228	rs205286	rs7769820	4.808e-08	HDL cholesterol
chr2	215615381	rs2053710	rs4672728	1.47e-08	High-risk neuroblastoma
chr13	43052880	rs2062305	rs2062305	4.9e-10	Crohn's disease
chr6	32806121	rs2071465	rs116148316	5.13107e-27	Rheumatoid arthritis
chr6	32806461	rs2071465	rs116648125	5.13107e-27	Rheumatoid arthritis
chr6	32853607	rs2071540	rs115285754	1.48e-13	Type 1 diabetes
chr6	32806584	rs2071544	rs115891592	8.58168e-26	Rheumatoid arthritis
chr6	31531215	rs2071590	rs114465669	1.52011e-09	Rheumatoid arthritis
chr4	3230804	rs2071655	rs2530598	7.42e-15	Huntington's disease
chr22	40686386	rs2072858	rs4820409	2.58e-08	Uterine fibroids
chr19	19431423	rs2074296	rs3934667	1.6e-09	Triglycerides
chr19	19554803	rs2074296	rs4808200	1.6e-09	Triglycerides
chr19	19562332	rs2074296	rs10414830	1.6e-09	Triglycerides
chr6	26474044	rs2093169	rs7773938	1.81e-10	Idiopathic membranous nephropathy
chr6	33546837	rs210134	rs210142	1.03e-12	Chronic lymphocytic leukemia
chr6	33546825	rs210139	rs210141	1.94e-12	Testicular germ cell tumor (testicular cancer)
chr2	169103999	rs2102808	rs76179989	1.54e-11	Parkinson's disease (PD)
chr6	31133509	rs2106074	NA	3.8e-09	HIV-1 control
chr14	88490211	rs2119704	rs74074328	2.2e-10	Multiple sclerosis
chr8	110860767	rs2129035	rs1505648	1.57e-09	Coronary artery disease (CAD)
chr3	194868369	rs2131877	rs10933698	2.4e-08	Lung cancer
chr3	194870660	rs2131877	rs62290357	2.4e-08	Lung cancer
chr3	194870922	rs2131877	rs955825	2.4e-08	Lung cancer
chr3	194871007	rs2131877	rs12639008	2.4e-08	Lung cancer
chr3	194871405	rs2131877	rs62285217	2.4e-08	Lung cancer
chr3	194871480	rs2131877	rs62285219	2.4e-08	Lung cancer
chr3	194871488	rs2131877	rs28569214	2.4e-08	Lung cancer
chr3	194871710	rs2131877	rs60143196	2.4e-08	Lung cancer
chr3	194881572	rs2131877	rs11710992	2.4e-08	Lung cancer
chr6	33232055	rs213202	NA	1.49066e-18	Rheumatoid arthritis
chr6	28367623	rs213228	rs1005126	9.14e-10	Idiopathic membranous nephropathy
chr2	25433439	rs2164411	rs13410997	4.66e-13	Coronary artery disease (CAD)
chr7	44607172	rs217358	rs217379	1.572e-08	Total cholesterol
chr6	27686991	rs2179095	rs2394000	6.04e-12	Type 1 diabetes combined control dataset
chr6	27730463	rs2179095	rs7759217	6.04e-12	Type 1 diabetes combined control dataset
chr6	30181883	rs2188100	NA	4.47e-13	Idiopathic membranous nephropathy
chr21	37836477	rs219778	rs219766	1.7e-12	Kidney stones
chr14	81397574	rs2217177	rs8017038	8.43e-09	Grave's disease
chr11	30153348	rs2226016	rs1865731	3e-08	Aggressive prostate cancer
chr6	31778272	rs2227956	rs116591280	2.37e-12	Rheumatoid arthritis
chr6	31107361	rs2233945	rs114324939	3.64e-08	Allopurinol-related Stevens-Johnson syndrome or toxic epidermal necrolysis
chr10	121415685	rs2234962	rs72840788	1.1e-13	Sporadic dilated cardiomyopathy
chr4	3374898	rs2236052	rs10937924	9.9e-09	Myocardial infarction (MI)
chr3	186819681	rs2239612	rs76775557	5.74e-14	Esophageal squamous cell carcinoma (Esophageal cancer)
chr22	29196757	rs2239815	rs2269577	3.88e-15	Esophageal squamous cell carcinoma (Esophageal cancer)
chr22	29215542	rs2239815	rs763073	3.88e-15	Esophageal squamous cell carcinoma (Esophageal cancer)
chr6	30071110	rs2240070	NA	4.41645e-17	Rheumatoid arthritis
chr10	64494174	rs224063	rs224052	2.73e-09	Irritable bowel syndrome
chr10	64508418	rs224063	rs224070	2.73e-09	Irritable bowel syndrome
chr7	38359583	rs2240845	rs2736952	3.45e-36	Neuroblastoma (brain cancer)
chr16	90099571	rs2241039	rs10431948	1.04713e-11	Skin freckles
chr10	64542177	rs224126	rs224096	4.59e-12	Atopic dermatitis
chr8	143808667	rs2244163	rs2257796	1.4e-08	Duodenal ulcer
chr6	31462672	rs2246618	rs114964670	4.58e-11	Pemphigus vulgaris
chr6	31465490	rs2246618	rs114443634	4.58e-11	Pemphigus vulgaris
chr6	31465558	rs2246618	rs115423318	4.58e-11	Pemphigus vulgaris
chr4	1723137	rs2247341	rs2854913	1.5e-11	Height
chr4	1742779	rs2247341	rs1530588	1.5e-11	Height
chr6	31446466	rs2248372	NA	2.79e-11	Type 1 diabetes
chr8	11390779	rs2248932	rs2249040	1.63e-14	Systemic lupus erythematosus (SLE)
chr12	121398654	rs2251468	rs7954039	1.1e-08	LDL cholesterol
chr12	121398657	rs2251468	rs7954331	1.1e-08	LDL cholesterol
chr21	38579914	rs2252893	rs2835667	2.3e-10	Eye color - Hue-Saturation 1st principal component
chr21	38580151	rs2252893	rs2835668	2.3e-10	Eye color - Hue-Saturation 1st principal component
chr21	38581114	rs2252893	rs2835670	2.3e-10	Eye color - Hue-Saturation 1st principal component
chr21	38581125	rs2252893	rs2835671	2.3e-10	Eye color - Hue-Saturation 1st principal component
chr21	38581234	rs2252893	rs2835672	2.3e-10	Eye color - Hue-Saturation 1st principal component
chr21	38581522	rs2252893	rs2835674	2.3e-10	Eye color - Hue-Saturation 1st principal component
chr6	31431691	rs2255221	NA	3.5e-14	HIV-1 control
chr9	133710246	rs2260323	rs2987902	4.82e-08	Coronary artery disease (CAD)
chr2	49218322	rs2268361	rs2072483	3.87e-09	Polycystic ovary syndrome with irregular menses
chr2	49219034	rs2268361	rs13002977	3.87e-09	Polycystic ovary syndrome with irregular menses
chr16	89975496	rs2270460	rs57940434	6.4e-10	Hair color (red)
chr16	89975555	rs2270460	rs62052189	6.4e-10	Hair color (red)
chr16	89975572	rs2270460	rs57492102	6.4e-10	Hair color (red)
chr17	37793815	rs2271309	rs3817160	3.176e-09	HDL cholesterol
chr6	32337630	rs2273017	NA	2.12e-22	Grave's disease
chr6	26458525	rs2273193	rs2273193	7.85e-40	Educational attainment
chr1	160854445	rs2274910	rs2039415	1e-09	Crohn's disease
chr1	160854526	rs2274910	rs2297559	1e-09	Crohn's disease
chr11	59866175	rs2278867	rs502419	4.5e-09	Late onset Alzheimer's disease
chr10	123965678	rs2281670	rs10887104	9.9872e-09	Advanced age-related macular degeneration
chr6	167363732	rs2282859	rs73041488	1.17e-11	Rheumatoid arthritis combined control dataset
chr6	167506474	rs2282859	rs73039163	1.17e-11	Rheumatoid arthritis combined control dataset
chr7	21582963	rs2285947	rs2285943	1.26e-16	Cancer (Lung cancer Non-cardia gastric cancer or Esophageal squamous-cell carcinoma)
chr7	21582964	rs2285947	rs2285944	1.26e-16	Cancer (Lung cancer Non-cardia gastric cancer or Esophageal squamous-cell carcinoma)
chr7	21583329	rs2285947	rs2285946	1.26e-16	Cancer (Lung cancer Non-cardia gastric cancer or Esophageal squamous-cell carcinoma)
chr19	45458146	rs2288912	rs3760629	3.01e-08	HDL cholesterol
chr1	47187263	rs2289447	rs7553243	2.2e-08	Asthma (childhood asthma)
chr1	204449952	rs2290854	rs7519417	2.7e-08	Breast cancer (BRCA1-carriers)
chr1	204464446	rs2290854	rs4951075	2.7e-08	Breast cancer (BRCA1-carriers)
chr1	204478649	rs2290854	rs11240755	2.7e-08	Breast cancer (BRCA1-carriers)
chr1	204482594	rs2290854	rs11240756	2.7e-08	Breast cancer (BRCA1-carriers)
chr2	238438124	rs2292884	rs11896232	4.3e-08	Prostate cancer
chr2	238439503	rs2292884	rs7574337	4.3e-08	Prostate cancer
chr14	103568614	rs2297067	rs10131298	3.74e-12	Primary biliary cirrhosis
chr20	62333022	rs2297441	rs1623866	1.3e-09	Crohn's disease
chr20	62368606	rs2297441	rs1151623	1.3e-09	Crohn's disease
chr6	167413230	rs2301436	rs239933	1e-12	Crohn's disease
chr6	167433948	rs2301436	rs6904946	1e-12	Crohn's disease
chr6	167434112	rs2301436	rs6900701	1e-12	Crohn's disease
chr6	30039240	rs2301753	NA	1.8e-08	HIV-1 disease progression
chr2	182655006	rs2303554	rs9807949	7.48e-09	Severe statin-induced myopathy
chr2	182655032	rs2303554	rs9808112	7.48e-09	Severe statin-induced myopathy
chr2	182655042	rs2303554	rs9808113	7.48e-09	Severe statin-induced myopathy
chr19	49894456	rs2303759	rs7257053	5.2e-09	Multiple sclerosis
chr15	74235500	rs2304719	rs2304719	2.2e-19	Exfoliation glaucoma
chr2	57973344	rs2312147	rs3886275	1.9e-09	Schizophrenia
chr2	58272502	rs2312147	rs961522	1.9e-09	Schizophrenia
chr20	62372706	rs2315008	rs4809221	8.85e-15	Pediatric Inflammatory Bowel Disease and Crohn's disease
chr2	136550109	rs2322660	rs2082729	7.08e-09	Total cholesterol
chr3	49639803	rs2329021	rs1491983	2.69e-09	Crohn's disease
chr16	89371953	rs2353028	rs2277907	1.7e-13	Hair color (red)
chr12	54089660	rs2365343	rs11170648	2.414e-08	Maternal transmission distortion
chr6	31132649	rs2394882	NA	2e-08	HIV-1 control
chr6	31460143	rs2395034	NA	2.0863e-11	Rheumatoid arthritis
chr15	44269353	rs2412846	NA	2.535e-09	Triglycerides
chr22	30592487	rs2412970	rs713875	2.7e-14	Inflammatory bowel disease
chr22	39660829	rs2413583	rs2143178	1.1e-26	Crohn's disease
chr6	32862711	rs241408	NA	5.45716e-21	Rheumatoid arthritis
chr6	32861651	rs241410	NA	4.27771e-19	Rheumatoid arthritis
chr11	22937497	rs2429763	rs2470332	2e-11	Aggressive prostate cancer
chr2	60583665	rs243019	rs243024	2.2e-08	Type 2 diabetes
chr5	159879978	rs2431697	rs2431697	1.11e-08	Psoriasis
chr9	27586162	rs2453556	rs2453556	1.19e-12	Amyotrophic lateral sclerosis (ALS) with n=7-23 C9orf72 hexanucleotide repeats
chr6	32590590	rs2454138	rs113150735	4.26e-09	Sarcoidosis
chr6	32591128	rs2454138	rs114754567	4.26e-09	Sarcoidosis
chr6	32590774	rs2516049	rs113888335	1e-16	Type 1 diabetes
chr6	32590780	rs2516049	rs112372067	1e-16	Type 1 diabetes
chr6	32593033	rs2516049	rs74827550	1e-16	Type 1 diabetes
chr6	32593167	rs2516049	rs4587163	1e-16	Type 1 diabetes
chr6	31446200	rs2516425	NA	9.20326e-12	Rheumatoid arthritis
chr6	31435119	rs2516518	NA	1.50747e-19	Rheumatoid arthritis
chr6	30227246	rs2516713	NA	1.92523e-09	Rheumatoid arthritis
chr15	91427612	rs2521501	rs12906125	1.31e-09	Coronary artery disease (CAD)
chr15	91428955	rs2521501	rs1894400	1.31e-09	Coronary artery disease (CAD)
chr15	91429176	rs2521501	rs7497304	1.31e-09	Coronary artery disease (CAD)
chr15	91429287	rs2521501	rs4932373	1.31e-09	Coronary artery disease (CAD)
chr6	31371430	rs2523605	rs114021487	1.2e-09	HIV-1 control
chr6	31316613	rs2523607	rs116684188	1.1e-107	Myasthenia gravis
chr6	31319215	rs2523607	rs116645347	1.1e-107	Myasthenia gravis
chr6	31319618	rs2523607	rs111300181	1.1e-107	Myasthenia gravis
chr6	31319667	rs2523607	rs111231889	1.1e-107	Myasthenia gravis
chr6	30069957	rs2524005	rs114755061	2e-09	Lung cancer
chr6	30071279	rs2524005	rs116520599	2e-09	Lung cancer
chr6	31240293	rs2524091	NA	4.652e-13	Total cholesterol
chr6	31240041	rs2524094	NA	1.45e-08	Rheumatoid arthritis (ACPA-positive)
chr6	31466051	rs2534654	rs113188166	1.40678e-17	Rheumatoid arthritis
chr6	29645118	rs2535238	rs114697499	2.07e-13	Idiopathic membranous nephropathy
chr6	29648377	rs2535238	rs116778869	2.07e-13	Idiopathic membranous nephropathy
chr5	102596720	rs2561477	rs26232	6.52e-10	Rheumatoid arthritis
chr5	102596816	rs2561477	rs26233	6.52e-10	Rheumatoid arthritis
chr5	102597156	rs2561477	rs26234	6.52e-10	Rheumatoid arthritis
chr5	102681381	rs2561477	rs526231	6.52e-10	Rheumatoid arthritis
chr19	21751843	rs2562456	rs11085467	2.3e-10	Analgesic onset
chr19	10754400	rs2569512	rs1053007	9.4e-17	Myocardial infarction (MI)
chr19	10764867	rs2569512	rs3810155	9.4e-17	Myocardial infarction (MI)
chr19	10764914	rs2569512	rs3810154	9.4e-17	Myocardial infarction (MI)
chr6	31334821	rs2596429	NA	2.86923e-08	Rheumatoid arthritis
chr6	31326324	rs2596475	NA	3.816e-08	Sarcoidosis
chr6	31367838	rs2596541	NA	1.62862e-14	Rheumatoid arthritis
chr10	51499655	rs2611512	rs11599333	2.7e-12	Prostate cancer
chr10	51503178	rs2611512	rs2611475	2.7e-12	Prostate cancer
chr10	51503335	rs2611512	rs7071471	2.7e-12	Prostate cancer
chr10	51503559	rs2611512	rs2611471	2.7e-12	Prostate cancer
chr12	28406417	rs2638953	rs10843143	6.7e-17	Height
chr12	28613434	rs2638953	rs10843178	6.7e-17	Height
chr16	18939081	rs2650618	rs4780768	7.69e-09	Schizophrenia
chr12	38780229	rs2653772	rs7486693	3.556e-12	Maternal transmission distortion
chr12	95833580	rs2658728	rs301032	1.6e-08	Coronary artery disease (CAD)
chr17	61959740	rs2665838	rs2955250	5.1e-25	Height
chr17	74119925	rs2665969	rs2585743	3.5e-08	Nonobstructive azoospermia
chr17	74120491	rs2665969	rs2598442	3.5e-08	Nonobstructive azoospermia
chr2	160752448	rs2666986	rs10192293	1.57e-14	Idiopathic membranous nephropathy
chr5	10747689	rs267939	rs267945	6.01e-12	Ulcerative colitis
chr6	29944543	rs2735075	NA	8.26844e-09	Rheumatoid arthritis
chr8	11352485	rs2736345	rs2736345	5.2e-10	Kawasaki disease
chr10	43622368	rs2742234	rs2075913	3.92e-18	Hirschsprung’s disease
chr6	34759881	rs2744961	rs13215181	4.093e-08	HDL cholesterol
chr6	34759884	rs2744961	rs6934662	4.093e-08	HDL cholesterol
chr6	29648398	rs2747430	rs116382748	2.01e-10	Idiopathic membranous nephropathy
chr6	29648564	rs2747430	rs115127091	2.01e-10	Idiopathic membranous nephropathy
chr5	70885412	rs277979	rs459787	6.7e-16	Myocardial infarction (MI)
chr10	60042576	rs2790216	rs2790189	8.07e-09	Inflammatory bowel disease
chr4	3038639	rs2798296	rs2067003	7.57e-12	Huntington's disease
chr19	49217305	rs281393	rs281386	3.278e-08	Total cholesterol
chr9	27484911	rs2814707	rs895021	1.18e-10	Amyotrophic lateral sclerosis (ALS)
chr9	27490296	rs2814707	rs2492815	1.18e-10	Amyotrophic lateral sclerosis (ALS)
chr9	27538948	rs2814707	rs3849941	1.18e-10	Amyotrophic lateral sclerosis (ALS)
chr16	56946072	rs28168	rs955513	3.317e-08	HDL cholesterol
chr16	56950134	rs28168	rs37026	3.317e-08	HDL cholesterol
chr16	56951276	rs28168	rs28168	3.317e-08	HDL cholesterol
chr6	32592970	rs28383313	rs9271685	1.267e-09	Sarcoidosis
chr6	32577847	rs28383344	rs13206219	1.28e-10	Vitiligo
chr6	32578100	rs28383344	rs13206639	1.28e-10	Vitiligo
chr21	45616049	rs2838519	rs4380337	2.09e-14	Crohn's disease
chr21	45616324	rs2838519	rs4456788	2.09e-14	Crohn's disease
chr21	46675915	rs2838846	rs77907830	6.06e-176	Rheumatoid arthritis combined control dataset gender differentiated
chr21	43846729	rs2839511	rs2839509	1.17e-08	Generalized vitiligo
chr6	31869673	rs2844455	NA	9.03245e-31	Rheumatoid arthritis
chr6	31368964	rs2844521	NA	1.59735e-17	Rheumatoid arthritis
chr6	31240060	rs2844622	NA	3.133e-13	Triglycerides
chr6	30932309	rs2844697	NA	1e-16	Type 1 diabetes
chr6	30171827	rs2844776	NA	5e-11	Schizophrenia
chr6	32635904	rs2854272	rs9274617	3.94e-08	Sarcoidosis
chr12	11878636	rs2856321	rs7488701	4.5e-15	Height
chr12	11880581	rs2856321	rs10845408	4.5e-15	Height
chr6	32653435	rs2856691	NA	2.31648e-30	Rheumatoid arthritis
chr6	31587870	rs2857694	NA	4.13962e-20	Rheumatoid arthritis
chr6	32578082	rs2858864	rs674313	2.725e-10	Sarcoidosis
chr6	32578143	rs2858864	rs1281937	2.725e-10	Sarcoidosis
chr6	32578229	rs2858864	rs2858864	2.725e-10	Sarcoidosis
chr6	32578656	rs2858864	rs112859328	2.725e-10	Sarcoidosis
chr6	32578917	rs2858864	rs79586391	2.725e-10	Sarcoidosis
chr6	32578970	rs2858864	rs502771	2.725e-10	Sarcoidosis
chr6	32579003	rs2858864	rs502055	2.725e-10	Sarcoidosis
chr6	32575493	rs2858866	rs486912	6.385e-11	Sarcoidosis
chr6	32571864	rs28605404	rs4380799	1.88e-08	Follicular lymphoma (cancer)
chr6	32571891	rs28605404	rs4566915	1.88e-08	Follicular lymphoma (cancer)
chr6	32576265	rs28605404	rs34811813	1.88e-08	Follicular lymphoma (cancer)
chr6	32577695	rs28605404	rs35406945	1.88e-08	Follicular lymphoma (cancer)
chr6	32577846	rs28605404	rs56245106	1.88e-08	Follicular lymphoma (cancer)
chr6	32578198	rs28605404	rs113376387	1.88e-08	Follicular lymphoma (cancer)
chr6	169968993	rs2867145	rs9371145	1.137e-15	Transmission distortion
chr5	132024708	rs2897442	rs11242122	3.8e-08	Atopic dermatitis
chr7	44243438	rs2908289	rs2971668	3.3e-88	Type 2 diabetes
chr12	48883012	rs2956467	rs2705127	6.6e-19	Lung cancer
chr12	48884158	rs2956467	rs2731100	6.6e-19	Lung cancer
chr18	59994265	rs2980996	rs8087597	3.35e-08	Paget's disease of bone
chr18	59994282	rs2980996	rs4355028	3.35e-08	Paget's disease of bone
chr11	116519584	rs3017778	rs516043	2.54e-09	Triglycerides
chr1	8484823	rs301819	rs301807	4.88e-09	Generalized vitiligo
chr5	131341541	rs3091338	rs7714191	4.47e-08	Crohn's disease
chr5	131563501	rs3091338	rs113823725	4.47e-08	Crohn's disease
chr6	31465915	rs3093953	rs115543031	3.45e-08	Behcet's disease
chr6	31120614	rs3094663	rs115627523	1.03e-11	Idiopathic membranous nephropathy
chr6	31131609	rs3094663	rs116422335	1.03e-11	Idiopathic membranous nephropathy
chr6	31131611	rs3094663	rs116205533	1.03e-11	Idiopathic membranous nephropathy
chr6	31137759	rs3094663	rs116403003	1.03e-11	Idiopathic membranous nephropathy
chr4	3259558	rs3095073	rs362283	1.11e-10	Huntington's disease
chr6	30726939	rs3095340	NA	2.89e-12	Type 1 diabetes
chr6	31620520	rs3101018	rs115619714	1.57e-09	Rheumatoid arthritis (ACPA-positive)
chr6	31633496	rs3117579	NA	1.07e-12	Rheumatoid arthritis (ACPA-positive)
chr6	33059996	rs3128917	NA	1.05e-11	Rheumatoid arthritis
chr6	32986782	rs3129303	rs114346679	5.77e-11	Type 1 diabetes combined control dataset
chr6	32220685	rs3130315	NA	1e-09	IgA nephropathy
chr6	32223258	rs3130320	NA	1.17e-12	Idiopathic membranous nephropathy
chr6	31097301	rs3130559	rs115968963	1.36242e-09	Rheumatoid arthritis
chr6	31632134	rs3130618	NA	1.24979e-13	Rheumatoid arthritis
chr6	31234494	rs3130695	rs9264533	3.2e-08	HIV-1 control
chr6	29648895	rs3131847	rs116154566	5.67e-10	Type 1 diabetes combined control dataset
chr6	30187164	rs3132668	NA	7.00862e-20	Rheumatoid arthritis
chr5	1331219	rs31489	rs370348	1.56e-10	Lung cancer
chr20	3219561	rs3310	rs113139885	1.3e-09	Interferon-alfa (IFN) plus ribavirin treatment-related cytopenia in hepatitis C (Week 4 platelet count reduction)
chr9	101916165	rs334353	rs1590	3e-11	Advanced age-related macular degeneration
chr5	40333672	rs348599	rs436695	1.42e-08	Irritable bowel syndrome
chr7	149297104	rs354033	rs354042	4.7e-09	Multiple sclerosis
chr17	44337429	rs36061720	NA	4.43e-09	Primary biliary cirrhosis
chr5	176432947	rs365132	rs353491	8.4e-14	Age at menopause
chr17	38085722	rs3744246	rs4795403	2.87e-08	Asthma childhood onset
chr20	44564030	rs3746513	rs56324610	4.206e-10	HDL cholesterol
chr20	44594228	rs3746513	rs3746513	4.206e-10	HDL cholesterol
chr6	31819376	rs3749953	rs115108521	2.7325e-09	Advanced age-related macular degeneration
chr11	68832848	rs3750965	rs1466222	3e-11	Hair color (blond versus brown)
chr15	58716615	rs375372	rs375372	1.931e-10	HDL cholesterol
chr7	128579666	rs3757387	rs3823536	3.69e-19	Primary biliary cirrhosis
chr19	44287234	rs3760982	rs62116962	1.6e-08	Breast cancer (invasive breast cancer)
chr1	157670290	rs3761959	rs945635	1.02e-09	Persistent TRAb autoantibody positive Grave's disease
chr5	150465555	rs3762999	rs918499	1.16e-21	Psoriasis
chr1	210547616	rs3765872	rs60935759	1.07e-08	Schizophrenia
chr1	236031533	rs3768056	rs4660117	7.8e-09	Eye color
chr1	236031654	rs3768056	rs10803116	7.8e-09	Eye color
chr4	103462797	rs3774959	rs230522	3.66e-12	Ulcerative colitis
chr4	103511114	rs3774959	rs3774959	3.66e-12	Ulcerative colitis
chr4	103519365	rs3774959	rs3774963	3.66e-12	Ulcerative colitis
chr4	90838158	rs3775467	rs3775474	5.34e-09	Parkinson's disease
chr15	74284406	rs3784562	rs2304715	1.4e-14	Myocardial infarction (MI)
chr1	64108771	rs3790857	rs2269241	3.37e-09	Type 1 diabetes
chr1	20142447	rs3806308	rs3820328	1.4e-08	Ulcerative colitis
chr14	22860059	rs3811244	rs4982626	9.99e-15	Neuroblastoma (brain cancer)
chr14	22859352	rs3811247	rs3811246	5.8e-15	Neuroblastoma (brain cancer)
chr4	190724294	rs3813280	rs6815256	2.65e-09	Biliary atresia
chr11	74276167	rs3824999	rs10899009	3.65e-10	Colorectal cancer
chr15	79231518	rs3825932	rs11638844	3.17e-15	Type 1 diabetes
chr15	74223716	rs3825942	rs28522673	3e-21	Exfoliation glaucoma
chr16	89574166	rs382745	rs3809641	1e-09	Burns vs. tans
chr16	89574576	rs382745	rs4785684	1e-09	Burns vs. tans
chr16	89574685	rs382745	rs9935289	1e-09	Burns vs. tans
chr6	32632980	rs3828800	rs28746802	4e-08	Joint damage severity in rheumatoid arthritis
chr6	32634425	rs3828800	rs1049070	4e-08	Joint damage severity in rheumatoid arthritis
chr6	32634545	rs3828800	rs11568831	4e-08	Joint damage severity in rheumatoid arthritis
chr6	32634556	rs3828800	rs11568830	4e-08	Joint damage severity in rheumatoid arthritis
chr6	32634593	rs3828800	rs28746852	4e-08	Joint damage severity in rheumatoid arthritis
chr6	32636172	rs3828800	rs3828809	4e-08	Joint damage severity in rheumatoid arthritis
chr6	32636351	rs3828800	rs9274656	4e-08	Joint damage severity in rheumatoid arthritis
chr6	32632165	rs3830058	rs9274321	7.0962e-81	Rheumatoid arthritis
chr6	32633744	rs3830058	rs9274478	7.0962e-81	Rheumatoid arthritis
chr6	32634485	rs3830058	rs9274526	7.0962e-81	Rheumatoid arthritis
chr6	32634508	rs3830058	rs9274528	7.0962e-81	Rheumatoid arthritis
chr6	32634620	rs3830058	rs9274535	7.0962e-81	Rheumatoid arthritis
chr6	32636120	rs3830058	rs3828805	7.0962e-81	Rheumatoid arthritis
chr10	104429746	rs3850699	rs7094325	4.87e-10	Prostate cancer
chr17	38128648	rs3859192	rs3859192	1.11e-12	Asthma childhood later and unknown onset and severe and industrial asthma
chr10	49662684	rs3867450	rs10857571	1.59e-16	Maternal transmission distortion
chr17	38103210	rs3902025	rs62068170	2.13e-12	Asthma childhood later and unknown onset and severe asthma
chr10	6178344	rs3920615	rs10400165	1.11e-09	Generalized vitiligo
chr10	6178388	rs3920615	rs10400125	1.11e-09	Generalized vitiligo
chr3	49415179	rs3924462	rs2117939	2.42e-08	Crohn's disease
chr16	31345023	rs3925075	rs36100148	1.68e-12	Acenocoumarol (warfarin) maintenance dose
chr8	90814128	rs40457	rs51331	2.36e-15	Leprosy
chr8	68737329	rs4131931	rs6472333	2.8e-08	Aggressive prostate cancer
chr16	76174988	rs41362653	rs74025668	4.44e-15	Transmission distortion
chr12	1889282	rs4140993	rs4140993	3.55e-08	Triglycerides
chr6	32986749	rs419434	NA	1.98636e-16	Rheumatoid arthritis
chr6	20648762	rs4235999	rs9460540	7.53e-12	Type 2 diabetes
chr1	39336991	rs4246511	rs9439079	9.08e-17	Age at menopause
chr17	80179786	rs4247357	rs4789698	3.05e-08	Uterine leiomyomata
chr15	86018746	rs4281668	rs7161880	9.9e-09	Aggressive prostate cancer
chr15	86033184	rs4281668	rs1872074	9.9e-09	Aggressive prostate cancer
chr15	86037993	rs4281668	rs900573	9.9e-09	Aggressive prostate cancer
chr15	86043398	rs4281668	rs2170736	9.9e-09	Aggressive prostate cancer
chr15	86043485	rs4281668	rs2170735	9.9e-09	Aggressive prostate cancer
chr15	86069205	rs4281668	rs6496049	9.9e-09	Aggressive prostate cancer
chr3	119276377	rs4330287	rs66604554	7.8e-10	Generalized vitiligo
chr3	119278468	rs4330287	rs16829980	7.8e-10	Generalized vitiligo
chr3	119279148	rs4330287	rs34394661	7.8e-10	Generalized vitiligo
chr3	119279351	rs4330287	rs3915165	7.8e-10	Generalized vitiligo
chr3	119281590	rs4330287	rs885654	7.8e-10	Generalized vitiligo
chr6	26923976	rs4358615	rs62402024	2.2e-09	Type 1 diabetes
chr5	44876288	rs4415084	rs4412123	7.62e-11	Breast cancer
chr6	32430362	rs4428528	NA	1.66721e-37	Type 1 diabetes combined control dataset
chr6	32430508	rs4434496	NA	4.26e-28	Rheumatoid arthritis (ACPA-positive)
chr16	89707636	rs447735	rs74843342	1.41254e-10	Hair color (red)
chr16	89711120	rs447735	rs6860	1.41254e-10	Hair color (red)
chr6	32213008	rs454875	NA	1.97794e-08	Rheumatoid arthritis
chr2	160968838	rs4580348	rs11895959	1.6e-09	Idiopathic membranous nephropathy
chr7	107519996	rs4598195	rs17411033	4.18e-08	Ulcerative colitis
chr7	107522867	rs4598195	rs756382	4.18e-08	Ulcerative colitis
chr1	25051102	rs4601530	rs1002707	2.2e-12	Height
chr1	25176572	rs4601530	rs6687639	2.2e-12	Height
chr17	46986679	rs46522	rs62075824	1.81e-08	Coronary artery disease (CAD)
chr17	46993233	rs46522	rs3744608	1.81e-08	Coronary artery disease (CAD)
chr17	46993370	rs46522	rs4378658	1.81e-08	Coronary artery disease (CAD)
chr1	224518074	rs4653579	rs4146966	5.3e-26	Myocardial infarction (MI)
chr1	224518143	rs4653579	rs4654023	5.3e-26	Myocardial infarction (MI)
chr1	224518354	rs4653579	rs4653579	5.3e-26	Myocardial infarction (MI)
chr4	104120041	rs4699052	rs6850461	1.03e-08	Testicular germ cell tumor
chr5	131825842	rs4705862	rs2070721	1.02e-08	Juvenile idiopathic arthritis (including oligoarticular and rheumatoid factor-negative polyarticular JIA)
chr6	30787494	rs4713384	NA	4.89325e-08	Rheumatoid arthritis
chr6	32660023	rs4713581	NA	0	Rheumatoid arthritis
chr6	32660051	rs4713582	NA	2.122e-10	Total cholesterol
chr7	99698015	rs4729565	rs4319008	1.5e-15	Systolic blood pressure (SBP)
chr7	106851754	rs4730250	rs1018946	9.17e-09	Knee osteoarthritis
chr19	4246197	rs4740	rs654692	3.4e-14	T-cell recognition in leukemia patients (minor histocompatibility antigens)
chr19	4247338	rs4740	rs3815343	3.4e-14	T-cell recognition in leukemia patients (minor histocompatibility antigens)
chr19	4247476	rs4740	rs8109160	3.4e-14	T-cell recognition in leukemia patients (minor histocompatibility antigens)
chr11	48003392	rs4752805	rs7106731	3.697e-09	HDL cholesterol
chr12	123825339	rs4759375	rs7312145	2.4e-09	HDL cholesterol
chr16	89772619	rs4785587	rs4785587	6.35e-12	Generalized vitiligo
chr16	28865892	rs4788084	rs7205323	2.6e-13	Type 1 diabetes
chr17	25417579	rs4795519	rs939730	1.29e-12	Chronic myeloid leukemia
chr11	65559266	rs479844	rs10791824	1.1e-13	Atopic dermatitis
chr19	18533642	rs4808801	rs7258465	1.4e-09	Breast cancer (Estrogen receptor positive breast cancer)
chr19	18539744	rs4808801	rs34746918	1.4e-09	Breast cancer (Estrogen receptor positive breast cancer)
chr19	18550276	rs4808801	rs10427083	1.4e-09	Breast cancer (Estrogen receptor positive breast cancer)
chr22	41418154	rs4820425	rs926914	3.42e-08	Crohn's disease
chr22	41755105	rs4822024	rs5751084	6.81e-10	Generalized vitiligo
chr22	41777558	rs4822024	rs9607799	6.81e-10	Generalized vitiligo
chr10	49701652	rs4838605	rs10735226	1.87e-09	Diabetic retinopathy in type 2 diabetes
chr1	154400015	rs4845625	rs4845618	3.64e-10	Coronary artery disease (CAD)
chr1	154404380	rs4845625	rs7549338	3.64e-10	Coronary artery disease (CAD)
chr1	154404406	rs4845625	rs7553796	3.64e-10	Coronary artery disease (CAD)
chr16	74700743	rs4888262	rs4887783	5.15e-12	Testicular germ cell tumor
chr6	140203051	rs4895576	rs17069446	7.83e-11	Schizophrenia
chr14	69210199	rs4902642	rs4902642	1.6e-10	Crohn's disease
chr14	92795364	rs4904864	rs6575246	1e-09	Eye color (5 category color classification)
chr20	31380309	rs4911259	rs1474738	1.2e-09	Inflammatory bowel disease
chr1	229825867	rs4925506	rs3862181	2.95e-08	Autism
chr15	91409514	rs4932178	rs8029440	1.33e-08	Coronary artery disease (CAD)
chr6	31838713	rs494620	rs115557182	1.1e-22	Rheumatoid arthritis
chr10	63810452	rs4948496	rs713240	5.1e-11	Systemic lupus erythematosus (SLE)
chr3	49276077	rs4955439	rs10154992	2.8e-08	Age at menarche
chr13	109819961	rs4976846	rs558322	1.72e-17	Meningococcal disease
chr14	22736832	rs4982590	rs79962847	7.85e-10	Neuroblastoma (brain cancer)
chr6	32194339	rs499691	NA	6.51378e-10	Rheumatoid arthritis
chr6	138171734	rs5029949	rs80300819	3.51e-08	Rheumatoid arthritis
chr6	32194392	rs510321	NA	5.11391e-13	Rheumatoid arthritis
chr11	17421886	rs5215	rs2074310	1.03e-09	Type 2 diabetes
chr5	134371333	rs526896	rs12520136	2.3e-13	Height
chr18	24332476	rs527616	rs1667550	1.6e-10	Breast cancer
chr16	11392098	rs529866	rs60409583	1.73e-16	Inflammatory bowel disease
chr11	104480195	rs530398	rs77874287	7.75e-11	Transmission distortion
chr1	93645182	rs531514	rs1335679	7.46e-09	HDL cholesterol
chr11	36522260	rs540386	rs5030445	6.71e-11	Rheumatoid arthritis
chr1	169763807	rs544008	rs79945836	2.391e-08	Maternal transmission distortion
chr1	169763814	rs544008	rs74504221	2.391e-08	Maternal transmission distortion
chr8	60187791	rs55884872	rs75661265	1.5e-09	Myopia
chr6	32577858	rs566861	rs673336	1.135e-10	Sarcoidosis
chr1	55529828	rs568052	rs662145	1.574e-08	LDL cholesterol
chr7	17489328	rs574007	rs10232930	1.01e-08	Incident coronary heart disease (CHD)
chr22	43500212	rs5759167	rs5759167	8.3e-31	Prostate cancer
chr9	15298666	rs578194	rs675849	2.505e-12	HDL cholesterol
chr1	109789795	rs585362	rs585362	1.263e-38	LDL cholesterol
chr16	57007353	rs5883	rs5883	1.2e-23	HDL cholesterol
chr1	109826136	rs590502	rs657420	2.768e-22	Total cholesterol
chr20	61530582	rs6011456	rs6089810	2e-16	Myocardial infarction (MI)
chr20	55030037	rs6024888	rs6024888	1.625e-09	Maternal transmission distortion
chr20	55030081	rs6024888	rs386274	1.625e-09	Maternal transmission distortion
chr20	3294484	rs6051693	rs2207995	2.21e-08	Interferon-alfa (IFN) plus ribavirin treatment-related cytopenia in hepatitis C (Week 4 platelet count reduction)
chr20	47411178	rs6095302	rs75587772	8.32e-09	Kawasaki disease (with coronary artery lesions)
chr20	47414239	rs6095302	rs77120386	8.32e-09	Kawasaki disease (with coronary artery lesions)
chr2	215673937	rs6435862	rs13021937	3.35e-11	Neuroblastoma (brain cancer)
chr4	17874089	rs6449353	rs7671110	7.1e-46	Height
chr4	17877487	rs6449353	rs13131350	7.1e-46	Height
chr4	18008199	rs6449353	rs6842114	7.1e-46	Height
chr4	18022692	rs6449353	rs7659195	7.1e-46	Height
chr4	18023845	rs6449353	rs71603398	7.1e-46	Height
chr7	127148153	rs6467136	rs10487487	4.96e-11	Type 2 diabetes
chr8	96090259	rs6471514	rs2599702	1.819e-13	Transmission distortion
chr10	64684455	rs6479860	rs10740097	1.7e-12	Ewing sarcoma
chr15	75165751	rs6495122	rs11857695	7.1e-09	Coffee consumption
chr16	10965115	rs6498114	rs7194862	5.8e-10	Celiac disease
chr16	10965126	rs6498114	rs12922863	5.8e-10	Celiac disease
chr17	53047137	rs6504950	rs9915183	1.4e-08	Breast cancer
chr2	25109302	rs6545800	rs6545790	6.14e-16	Inflammatory bowel disease
chr2	71463434	rs6546680	rs6546680	5.1e-10	Non-obstructive azoospermia
chr6	106589885	rs6568431	rs11152966	1.74e-08	Systemic lupus erythematosus (SLE) (females)
chr14	101033420	rs6575793	rs8006543	1.7e-10	Age at menarche
chr1	152432884	rs6587673	rs17597997	2.81838e-08	Hair morphology (Curly)
chr1	92355683	rs6604066	rs55813648	1.111e-15	Transmission distortion
chr1	109807283	rs6657811	rs6657811	1.74e-90	LDL cholesterol
chr1	196942623	rs6669207	rs76622629	1.5854e-12	Advanced age-related macular degeneration (choroidal neovascularization) vs. no AMD
chr1	222218761	rs6687758	rs12135286	2.27e-09	Colorectal cancer
chr2	238540127	rs6715815	rs4663771	4.04e-08	Schizophrenia
chr2	219762662	rs6723140	rs4574113	1.62181e-09	Hair morphology (Curly)
chr2	198565763	rs6738825	rs13034353	3.5e-09	Crohn's disease
chr6	32590411	rs674313	rs77869737	2.51e-68	Rheumatoid arthritis
chr6	32657436	rs674313	rs114055836	2.51e-68	Rheumatoid arthritis
chr2	139469832	rs6760934	rs4438427	3.548e-10	Transmission distortion
chr3	50126215	rs6762477	rs2247510	1.4e-09	Age at menarche
chr3	23204024	rs6780569	rs9812056	1.04e-09	Type 2 diabetes
chr3	169921407	rs6804193	rs1684883	3.7e-09	Myocardial infarction (MI)
chr3	169921441	rs6804193	rs1798231	3.7e-09	Myocardial infarction (MI)
chr5	141489921	rs6863411	rs12653866	3.59e-14	Inflammatory bowel disease
chr5	179733440	rs6879260	rs7730585	1.6e-09	Height
chr6	167467349	rs6902119	rs720325	3.81e-08	Generalized vitiligo
chr6	167504880	rs6902119	rs2239826	3.81e-08	Generalized vitiligo
chr6	167506238	rs6902119	rs6941355	3.81e-08	Generalized vitiligo
chr6	32381210	rs6918317	NA	1.961e-09	Total cholesterol
chr6	31154620	rs6921663	NA	1.1e-43	Myasthenia gravis
chr6	31171257	rs6921948	NA	1.143e-08	Triglycerides
chr6	26322861	rs6923139	rs6908156	2.79e-17	Idiopathic membranous nephropathy
chr6	26422206	rs6929846	rs55786210	2.3e-10	Type 2 diabetes
chr6	26458265	rs6929846	rs6929846	2.3e-10	Type 2 diabetes
chr6	26464472	rs6929846	rs9467759	2.3e-10	Type 2 diabetes
chr7	22788274	rs6946509	rs7801406	3.36e-08	Juvenile idiopathic arthritis (including oligoarticular and rheumatoid factor-negative polyarticular JIA)
chr11	64115137	rs694739	rs510372	2.41e-14	Psoriasis and Crohn's disease combined
chr7	38110425	rs6959212	rs940347	1.6e-09	Height
chr8	142249029	rs6981564	rs6981564	4.2e-10	Systolic blood pressure (SBP)
chr9	109578968	rs7027110	rs10116257	2.3e-13	Height
chr10	90759613	rs7069750	rs2147420	2.93e-08	Juvenile idiopathic arthritis (including oligoarticular and rheumatoid factor-negative polyarticular JIA)
chr10	64407359	rs7071642	rs2393907	5.03e-10	Psoriasis and Crohn's disease combined
chr6	31697558	rs707916	NA	7.98507e-09	Rheumatoid arthritis
chr10	60294061	rs7084402	rs1649076	2.06e-13	Refractive error
chr10	60294170	rs7084402	rs1593673	2.06e-13	Refractive error
chr10	50115990	rs7094610	rs7086101	5.7e-10	Systemic lupus erythematosus (SLE)
chr11	64685314	rs7102350	rs114629558	3.638e-15	Transmission distortion
chr11	111243102	rs7104791	rs4529910	1.9e-11	Celiac disease
chr11	111250214	rs7104791	rs3802843	1.9e-11	Celiac disease
chr11	116829653	rs7120173	NA	6.24e-09	Triglycerides
chr11	36376021	rs7127214	rs10501149	1.9e-08	Juvenile idiopathic arthritis (including oligoarticular and rheumatoid factor-negative polyarticular JIA)
chr22	36658534	rs713753	rs713753	4.05e-15	Non-diabetic end-stage renal disease
chr15	101746412	rs7166401	rs28547403	2.08e-13	Non-obstructive azoospermia
chr15	101777602	rs7166401	rs28570030	2.08e-13	Non-obstructive azoospermia
chr15	101782759	rs7166401	rs11639408	2.08e-13	Non-obstructive azoospermia
chr1	151370259	rs7172	rs2864122	1.7e-22	Myocardial infarction (MI)
chr12	26472562	rs718314	rs7132434	8.89e-10	Renal cell carcinoma (renal cancer)
chr16	71972409	rs7184486	rs8057124	4.749e-08	Total cholesterol
chr16	30640185	rs7197475	rs7188789	2.77e-08	Systemic lupus erythematosus (SLE)
chr16	56951297	rs7204290	rs55726180	3.988e-10	HDL cholesterol
chr6	31125777	rs720465	NA	1.266e-08	Psoriasis and/or psoriatic arthritis
chr16	50099747	rs7206735	rs8052492	1.97e-16	Esophageal squamous cell carcinoma (Esophageal cancer)
chr17	79577127	rs7219915	rs8077038	1.5e-13	Eye color - Hue-Saturation 1st principal component
chr18	46395022	rs7240004	rs7240004	1.31e-09	Inflammatory bowel disease
chr19	11266693	rs7251031	rs7251031	1.062e-11	Total cholesterol
chr16	31077335	rs7294	rs11647284	1.4e-45	Acenocoumarol (warfarin) maintenance dose
chr2	162101261	rs7309	rs11678980	1.74e-08	Educational attainment
chr13	33160705	rs7332115	rs7994229	5.5e-10	Height
chr13	99978567	rs7335046	rs9517687	2.9e-08	Cutaneous basal cell carcinoma (skin cancer)
chr6	26402762	rs7356849	rs4712989	9.1e-10	Coronary artery disease (CAD)
chr6	32783086	rs7383287	rs114911697	1.17e-14	Rheumatoid arthritis
chr18	50547251	rs7504512	rs4078288	4.21e-08	Gallbladder cancer
chr2	127860830	rs754107	rs754107	2.7e-11	Myocardial infarction (MI)
chr1	11046655	rs7547568	rs72868197	2.2e-08	Androgenetic alopecia early age of onset
chr1	11046909	rs7547568	rs56158081	2.2e-08	Androgenetic alopecia early age of onset
chr1	78006340	rs7551211	rs6695989	1.16e-08	Ulcerative colitis
chr1	78008104	rs7551211	rs10873949	1.16e-08	Ulcerative colitis
chr1	173164787	rs7553711	rs4916313	4.08e-08	Narcolepsy (non-HLA narcolepsy)
chr11	2440989	rs757091	rs757091	1.04e-09	Type 2 diabetes
chr2	160953049	rs7573270	rs11901072	3.89e-13	Idiopathic membranous nephropathy
chr2	162016588	rs7600342	rs13395640	8.572e-11	Transmission distortion
chr2	162057018	rs7600342	rs3754972	8.572e-11	Transmission distortion
chr2	160740989	rs7601374	rs10183731	1.73e-20	Idiopathic membranous nephropathy
chr21	45715814	rs760426	rs760426	4.4e-08	Rheumatoid arthritis
chr3	12626516	rs7617041	rs3729931	2.655e-08	Total cholesterol
chr3	12703714	rs7617041	rs9878151	2.655e-08	Total cholesterol
chr3	15221932	rs7639618	rs9833546	7.3e-11	Knee osteoarthritis
chr5	40486896	rs7720838	rs7720838	4.86e-17	Irritable bowel syndrome
chr5	40487270	rs7720838	rs7725052	4.86e-17	Irritable bowel syndrome
chr6	32441408	rs7755212	NA	4.6703e-50	Rheumatoid arthritis
chr6	30434448	rs7761083	NA	1.98982e-19	Rheumatoid arthritis
chr6	32430729	rs7766843	NA	1.61e-41	Rheumatoid arthritis (ACPA-positive)
chr6	32430752	rs7766854	NA	6.95967e-60	Rheumatoid arthritis
chr6	31239855	rs7767581	NA	1.357e-13	Triglycerides
chr7	116138569	rs7801950	rs2191498	6.211e-19	Maternal transmission distortion
chr7	116138576	rs7801950	rs12669740	6.211e-19	Maternal transmission distortion
chr7	116138599	rs7801950	rs2191499	6.211e-19	Maternal transmission distortion
chr2	55921116	rs782590	rs782584	4.02e-08	Systolic blood pressure (SBP) in metabolic styndrome subjects without diabetes
chr8	32406602	rs7835688	rs4733128	1.12e-09	Hirschsprung’s disease
chr9	139137204	rs7849585	rs67827752	4.7e-14	Height
chr9	86595801	rs7853377	rs796003	4.5e-08	Height
chr22	41801795	rs79008	rs132908	6.19e-09	Generalized vitiligo
chr22	41844786	rs79008	rs202657	6.19e-09	Generalized vitiligo
chr22	41864216	rs79008	rs505533	6.19e-09	Generalized vitiligo
chr22	42078666	rs79008	rs6519270	6.19e-09	Generalized vitiligo
chr10	118269700	rs7906587	rs4751988	1.78e-26	Type 2 diabetes Hypertension Coronary artery disease (CAD) combined case analysis
chr10	104941112	rs7914558	rs35525740	1.82e-09	Schizophrenia
chr11	111456293	rs7937682	rs1612013	3.17e-09	Primary sclerosing cholangitis
chr11	69029009	rs7940107	rs7122516	4.7e-08	Prostate cancer (advanced prostate cancer)
chr11	69029210	rs7940107	rs7122786	4.7e-08	Prostate cancer (advanced prostate cancer)
chr12	102362849	rs7971536	rs7964794	8.2e-14	Height
chr7	2800521	rs798489	rs798491	1.9e-33	Height
chr7	2812632	rs798489	rs35957220	1.9e-33	Height
chr14	88464887	rs8005161	rs10220572	1.29e-08	Crohn's disease
chr1	228977962	rs801114	rs2748109	5.9e-12	Cutaneous basal cell carcinoma (skin cancer)
chr16	28875204	rs8049439	rs11864750	2.41e-09	Inflammatory bowel disease
chr16	66161135	rs8050896	rs6499063	3.85e-08	Clinical global impression scale of severity with risperidone treatment of schizophrenia
chr6	31697387	rs805305	NA	7.98507e-09	Rheumatoid arthritis
chr17	74249094	rs8071545	rs4789260	1.852e-11	Transmission distortion
chr18	57503378	rs8093763	rs8093763	1.34e-08	Bleomycin sensitivity
chr19	30303352	rs8102137	rs3218027	1.7e-11	Urinary bladder cancer
chr19	45383079	rs8105340	rs71352237	3.82e-09	Late onset Alzheimer's disease
chr20	56473382	rs8124301	rs57267192	3.21e-09	Common variable immunodeficiency (Malabsorption)
chr19	49241015	rs838133	rs427248	3.648e-08	Total cholesterol
chr19	49241014	rs838144	rs380743	3.36e-09	Total cholesterol
chr12	125264287	rs838876	rs838886	1.336e-13	HDL cholesterol
chr8	133930674	rs853308	rs853307	1.58e-08	Generalized vitiligo
chr8	133933225	rs853308	rs853302	1.58e-08	Generalized vitiligo
chr19	18334805	rs874628	rs11666033	1.3e-08	Multiple sclerosis
chr5	56025716	rs889312	rs12697152	2.7e-36	Breast cancer
chr16	89386808	rs889574	rs889574	1.5e-09	Skin freckles
chr16	89386934	rs889574	rs1078578	1.5e-09	Skin freckles
chr16	89387088	rs889574	rs1078577	1.5e-09	Skin freckles
chr16	24510604	rs890844	rs1364001	3.48e-10	Coronary artery disease (CAD) combined control dataset
chr8	95960855	rs896854	rs896853	1e-09	Type 2 diabetes
chr8	95960886	rs896854	rs896852	1e-09	Type 2 diabetes
chr11	13300540	rs900145	rs4757140	7.7e-09	Age at menarche
chr9	27528294	rs903603	rs10757664	2.21e-28	Amyotrophic lateral sclerosis (ALS) with >2 C9orf72 hexanucleotide repeats
chr9	27529316	rs903603	NA	2.21e-28	Amyotrophic lateral sclerosis (ALS) with >2 C9orf72 hexanucleotide repeats
chr2	28624833	rs925255	rs4666070	2.67e-15	Inflammatory bowel disease
chr6	30080994	rs9261424	NA	8.95549e-12	Rheumatoid arthritis
chr6	30650026	rs9262142	NA	4.66e-16	Idiopathic membranous nephropathy
chr6	31184175	rs9263957	NA	6.7e-11	HIV-1 control
chr6	31233395	rs9264482	rs114527623	6.35252e-11	Rheumatoid arthritis
chr6	31234541	rs9264482	rs77994113	6.35252e-11	Rheumatoid arthritis
chr6	31234566	rs9264482	rs112140126	6.35252e-11	Rheumatoid arthritis
chr6	31234642	rs9264482	rs74445895	6.35252e-11	Rheumatoid arthritis
chr6	31235276	rs9264482	rs113825473	6.35252e-11	Rheumatoid arthritis
chr6	31239227	rs9264664	NA	1.612e-13	Triglycerides
chr6	162161619	rs926849	rs926849	3.25e-08	Lumbar disc degeneration
chr6	162161666	rs926849	rs1884158	3.25e-08	Lumbar disc degeneration
chr6	162165093	rs926849	rs3019449	3.25e-08	Lumbar disc degeneration
chr6	32441100	rs9269081	NA	1.6e-11	Joint damage severity in rheumatoid arthritis
chr6	32568471	rs9270856	rs9270754	3.56e-17	Leprosy
chr6	32571789	rs9270856	rs9270887	3.56e-17	Leprosy
chr6	32572388	rs9270856	rs9270922	3.56e-17	Leprosy
chr6	32572451	rs9270856	rs9270927	3.56e-17	Leprosy
chr6	32572659	rs9270856	rs9270933	3.56e-17	Leprosy
chr6	32572695	rs9270856	rs9270934	3.56e-17	Leprosy
chr6	32572701	rs9270856	rs9270935	3.56e-17	Leprosy
chr6	32576165	rs9270856	rs9271086	3.56e-17	Leprosy
chr6	32576170	rs9270856	rs9271087	3.56e-17	Leprosy
chr6	32576175	rs9270856	rs9271088	3.56e-17	Leprosy
chr6	32576177	rs9270856	rs9271089	3.56e-17	Leprosy
chr6	32576275	rs9270856	rs9271091	3.56e-17	Leprosy
chr6	32576296	rs9270856	rs9271092	3.56e-17	Leprosy
chr6	32576347	rs9270856	rs9271094	3.56e-17	Leprosy
chr6	32577784	rs9270856	rs9271164	3.56e-17	Leprosy
chr6	32577785	rs9270856	rs9271165	3.56e-17	Leprosy
chr6	32577811	rs9270856	rs9271166	3.56e-17	Leprosy
chr6	32577854	rs9270856	rs9271168	3.56e-17	Leprosy
chr6	32577889	rs9270856	rs9271170	3.56e-17	Leprosy
chr6	32577907	rs9270856	rs9271171	3.56e-17	Leprosy
chr6	32577981	rs9270856	rs9271173	3.56e-17	Leprosy
chr6	32578191	rs9270856	rs9271178	3.56e-17	Leprosy
chr6	32578196	rs9270856	rs9271179	3.56e-17	Leprosy
chr6	32578209	rs9270856	rs77212406	3.56e-17	Leprosy
chr6	32578230	rs9270856	rs113229010	3.56e-17	Leprosy
chr6	32578756	rs9270856	rs112795139	3.56e-17	Leprosy
chr6	32578818	rs9270856	rs112578072	3.56e-17	Leprosy
chr6	32578837	rs9270856	rs112774109	3.56e-17	Leprosy
chr6	32578941	rs9270856	rs9271205	3.56e-17	Leprosy
chr6	32572461	rs9271055	rs9270928	4.52e-12	Systemic lupus erythematosus (SLE)
chr6	32576076	rs9271055	rs9271080	4.52e-12	Systemic lupus erythematosus (SLE)
chr6	32576341	rs9271055	rs9271093	4.52e-12	Systemic lupus erythematosus (SLE)
chr6	32578885	rs9271055	rs78093064	4.52e-12	Systemic lupus erythematosus (SLE)
chr6	32572322	rs9271100	rs9270920	1e-22	Systemic lupus erythematosus (SLE)
chr6	32572326	rs9271100	rs9270921	1e-22	Systemic lupus erythematosus (SLE)
chr6	32572408	rs9271100	rs9270924	1e-22	Systemic lupus erythematosus (SLE)
chr6	32572433	rs9271100	rs9270925	1e-22	Systemic lupus erythematosus (SLE)
chr6	32572435	rs9271100	rs9270926	1e-22	Systemic lupus erythematosus (SLE)
chr6	32576247	rs9271100	rs9271090	1e-22	Systemic lupus erythematosus (SLE)
chr6	32577975	rs9271100	rs9271172	1e-22	Systemic lupus erythematosus (SLE)
chr6	32590298	rs9271100	rs77512282	1e-22	Systemic lupus erythematosus (SLE)
chr6	32590612	rs9271408	rs113104509	5.616e-09	Sarcoidosis
chr6	32590483	rs9271416	rs111554896	1.059e-08	Sarcoidosis
chr6	32590473	rs9271640	rs113205727	2.2e-20	Oligoclonal band status (positive) in multiple sclerosis patients
chr6	32590498	rs9271640	rs112208663	2.2e-20	Oligoclonal band status (positive) in multiple sclerosis patients
chr6	32592973	rs9271640	rs9271686	2.2e-20	Oligoclonal band status (positive) in multiple sclerosis patients
chr6	32592999	rs9271640	rs9271689	2.2e-20	Oligoclonal band status (positive) in multiple sclerosis patients
chr6	32595779	rs9271720	rs116293508	3.3e-18	Cervical cancer
chr6	32595783	rs9271720	rs116233481	3.3e-18	Cervical cancer
chr6	32595813	rs9271720	rs116687870	3.3e-18	Cervical cancer
chr6	32595907	rs9271720	rs115368074	3.3e-18	Cervical cancer
chr6	32634634	rs9272346	rs9274536	1.13911e-49	Rheumatoid arthritis
chr6	32636221	rs9272346	rs3828811	1.13911e-49	Rheumatoid arthritis
chr6	32603583	rs9272535	rs113642651	1.91e-34	Rheumatoid arthritis (ACPA-positive)
chr6	32632832	rs9274407	rs9274407	4.8e-14	Amoxicillin-clavulanate drug induced liver injury
chr6	32650612	rs9275134	NA	1.69e-21	Rheumatoid arthritis (ACPA-positive)
chr6	32709204	rs9276401	NA	1.13705e-42	Rheumatoid arthritis
chr6	33050499	rs9277386	NA	3.82776e-21	Rheumatoid arthritis
chr6	38323470	rs9296249	rs4714149	3.99e-18	Restless legs syndrome
chr16	50714335	rs9302752	rs2270368	1.44e-19	Paucibacillary leprosy
chr6	132851602	rs9321363	rs74979886	3.23e-12	Crohn's disease combined control dataset
chr6	132851615	rs9321363	rs79380430	3.23e-12	Crohn's disease combined control dataset
chr6	133540264	rs9321363	rs80254020	3.23e-12	Crohn's disease combined control dataset
chr6	167370230	rs9355610	rs2247314	3.22e-11	Persistent TRAb autoantibody positive Grave's disease
chr6	167370353	rs9355610	rs2757039	3.22e-11	Persistent TRAb autoantibody positive Grave's disease
chr6	167370532	rs9355610	rs2757041	3.22e-11	Persistent TRAb autoantibody positive Grave's disease
chr6	76311718	rs9360921	rs71561434	2.6e-13	Height
chr6	117725912	rs9387478	rs1321802	1.55e-09	Lung cancer (adenocarcinoma) in never-smoking women
chr6	29932738	rs9393984	NA	1.42702e-18	Rheumatoid arthritis
chr6	30749712	rs9468830	NA	4e-12	HIV-1 control
chr6	38092466	rs9470794	rs11753391	2.06e-10	Type 2 diabetes
chr1	205744546	rs947211	rs823144	1.52e-12	Parkinson's disease (PD)
chr13	40334852	rs9532434	rs9603612	4.52e-08	Juvenile idiopathic arthritis (including oligoarticular and rheumatoid factor-negative polyarticular JIA)
chr13	40350912	rs9532434	rs7993214	4.52e-08	Juvenile idiopathic arthritis (including oligoarticular and rheumatoid factor-negative polyarticular JIA)
chr13	99974992	rs9557195	rs12232061	2.37e-14	Inflammatory bowel disease
chr22	46773592	rs9615362	rs9615969	2.23872e-10	Exceptional Longevity
chr16	16097975	rs9635480	rs12924212	4.1e-14	Myocardial infarction (MI)
chr16	16098032	rs9635480	rs12922588	4.1e-14	Myocardial infarction (MI)
chr3	105551692	rs9657904	rs9826886	1.6e-10	Multiple sclerosis
chr1	4327635	rs966321	rs2101576	1.6e-09	Tanning ability
chr8	29504986	rs9693444	rs7461857	2.7e-10	Breast cancer (invasive breast cancer)
chr8	29504991	rs9693444	rs7459709	2.7e-10	Breast cancer (invasive breast cancer)
chr13	78503433	rs975739	rs7326641	2.4e-14	Non-red hair color
chr14	22487990	rs979027	rs2141984	1.35e-08	Neuroblastoma (brain cancer)
chr3	156810974	rs9822326	rs6798146	8e-10	Birth weight
chr6	32400088	rs984778	NA	2.63e-43	Rheumatoid arthritis (ACPA-positive)
chr3	23203491	rs9855620	rs7374735	3.55e-08	Type 2 diabetes
chr3	23203734	rs9855620	rs9867201	3.55e-08	Type 2 diabetes
chr3	33138777	rs9883177	rs17522946	3.18e-13	Atopic dermatitis
chr3	33155782	rs9883177	rs11558338	3.18e-13	Atopic dermatitis
chr17	79581519	rs9894429	rs7209180	2.4e-10	Eye color (CHS1)
chr21	43834854	rs9976767	rs34544259	2.33e-08	Type 1 diabetes
chr15	44036364	rs9989313	rs16950562	4.679e-08	Triglycerides
chr15	44080939	rs9989313	rs8023458	4.679e-08	Triglycerides
chr15	44081719	rs9989313	rs16963953	4.679e-08	Triglycerides
chr15	44091386	rs9989313	rs3784275	4.679e-08	Triglycerides

## Sheet: CEU
chr	caQTL pos	GWAS rsID	caQTL rsID	GWAS p-value	GWAS trait
chr2	234227693	rs1000141	rs2304776	8.54e-10	Irritable bowel syndrome
chr1	62901807	rs1002687	rs631106	2.332e-41	Triglycerides
chr5	131757480	rs1003533	rs10900807	9.54993e-09	Exceptional Longevity
chr5	131792402	rs1003533	rs2706383	9.54993e-09	Exceptional Longevity
chr5	131795229	rs1003533	rs757104	9.54993e-09	Exceptional Longevity
chr19	11243735	rs1003723	rs2738467	2.138e-20	LDL cholesterol
chr18	47204395	rs10048323	NA	4.376e-15	HDL cholesterol
chr5	110052325	rs10067777	rs10036504	1.2e-08	Atopic dermatitis
chr5	110052401	rs10067777	rs10036528	1.2e-08	Atopic dermatitis
chr5	110088247	rs10067777	rs3843243	1.2e-08	Atopic dermatitis
chr17	38108553	rs1007654	rs7223318	2.9e-14	Asthma childhood onset
chr11	116944437	rs10082609	rs7935834	1.407e-08	HDL cholesterol
chr4	110605744	rs1008327	rs13846	1.5931e-08	Advanced age-related macular degeneration (choroidal neovascularization) vs. no AMD
chr8	59447578	rs10085973	rs7817515	1.76e-08	Total cholesterol
chr17	38023745	rs1008723	rs4795397	3.87e-12	Primary biliary cirrhosis
chr17	38029120	rs1008723	rs12936231	3.87e-12	Primary biliary cirrhosis
chr8	128518015	rs10090154	rs4314621	3.5e-15	Prostate cancer (advanced prostate cancer)
chr8	116505084	rs10097784	rs800882	8.323e-10	HDL cholesterol
chr8	129565545	rs10098821	rs75370373	2.3e-13	Ovarian cancer (serous type)
chr8	123982982	rs10108684	rs4870836	1.36e-08	Antibody response to smallpox vaccine
chr11	68932470	rs1011176	rs1542336	2.4e-16	Hair color (blond versus brown)
chr9	22049555	rs10115049	rs10757266	2.3e-10	Glaucoma (normal pressure glaucoma)
chr3	23203407	rs1011754	rs73044329	2.15e-09	Type 2 diabetes
chr12	109998097	rs10161126	rs7953014	1.26e-08	HDL cholesterol
chr8	128093297	rs1016343	rs1016343	1.6e-08	Prostate cancer
chr2	27852118	rs10165098	rs58737572	6.644e-10	Triglycerides
chr2	43793222	rs10165527	rs1873558	9.88e-17	Polycystic ovary syndrome
chr2	43793725	rs10165527	rs1158411	9.88e-17	Polycystic ovary syndrome
chr2	650143	rs10166979	rs2867108	2.82e-08	Nonsyndromic striae distensae (stretch marks)
chr2	219759079	rs10177996	rs4674347	3.54813e-09	Hair morphology (Curly)
chr2	219762561	rs10177996	rs59788230	3.54813e-09	Hair morphology (Curly)
chr2	182035192	rs1018326	rs4667114	3.1e-16	Celiac disease
chr20	39755154	rs1018389	rs6072279	1.072e-18	LDL cholesterol
chr20	39760448	rs1018389	rs6029552	1.072e-18	LDL cholesterol
chr2	85809711	rs10187424	rs1562323	2.7e-15	Prostate cancer
chr3	41894440	rs10212536	rs1016669	3.57e-08	Multiple myeloma
chr3	42002811	rs10212536	rs11717170	3.57e-08	Multiple myeloma
chr8	143760421	rs10216533	rs2976389	3.6e-09	Diffuse-type gastric cancer
chr11	61582708	rs102275	rs174561	1.34e-09	LDL cholesterol
chr7	6065914	rs10263017	rs10253000	4.2e-15	Myocardial infarction (MI)
chr7	142468189	rs10273639	rs1969595	3e-08	Chronic alcohol-related pancreatitis
chr7	1866953	rs10275045	rs55948146	3.78e-10	Testicular germ cell tumor
chr7	50306780	rs10276619	rs9656588	1.19e-16	Systemic lupus erythematosus (SLE)
chr14	68699370	rs1028842	rs1316014	1.47e-10	Breast cancer (male breast cancer)
chr14	68699594	rs1028842	rs1314913	1.47e-10	Breast cancer (male breast cancer)
chr6	30138162	rs1029239	NA	8.41377e-09	Rheumatoid arthritis
chr11	1279486	rs1033198	rs2249550	3.12e-08	Fibrotic idiopathic interstitial pneumonias (pulmonary fibrosis)
chr6	30368635	rs1034323	NA	1.88513e-20	Rheumatoid arthritis
chr22	21984379	rs1034329	rs3747093	1.613e-08	HDL cholesterol
chr19	19562349	rs10401193	rs12972397	1.264e-09	Triglycerides
chr19	17403361	rs10402468	rs11540855	1.62e-09	Breast cancer risk (in BRCA1 mutation carriers)
chr6	31540313	rs1041981	rs115438376	3.02e-26	Idiopathic membranous nephropathy
chr6	31540784	rs1041981	rs115360616	3.02e-26	Idiopathic membranous nephropathy
chr2	21186107	rs1042031	rs12999441	1.828e-23	LDL cholesterol
chr19	17382505	rs10420922	rs10420922	2.37e-09	Breast cancer risk (in BRCA1 mutation carriers)
chr6	31084288	rs1042126	rs116550955	8.9e-14	HIV-1 control
chr19	46180414	rs10423928	rs34783010	2.09e-20	Insulinogenic index
chr2	136552188	rs1042712	rs3213890	5.54e-13	Population differentiation markers among Great Britain
chr3	52825585	rs1042779	rs9324	2.7e-08	Bipolar disorder
chr6	31783208	rs1043618	rs114608702	1.04235e-08	Rheumatoid arthritis
chr6	20686573	rs10440833	rs7766070	1.8e-22	Type 2 diabetes
chr16	639819	rs1045274	rs111490416	3e-26	Myocardial infarction (MI)
chr16	661080	rs1045274	rs11645708	3e-26	Myocardial infarction (MI)
chr6	116325559	rs10456902	rs1556857	3e-09	LDL cholesterol
chr6	116368813	rs10456902	rs12524249	3e-09	LDL cholesterol
chr6	116380909	rs10456902	rs7774952	3e-09	LDL cholesterol
chr6	116381994	rs10456902	rs1999929	3e-09	LDL cholesterol
chr6	134204247	rs10457618	rs12194592	7.23e-10	Coronary artery disease (CAD)
chr11	116596309	rs10466589	rs61905078	1.1e-108	Triglycerides
chr16	67927124	rs10468274	rs7196789	1.311e-24	HDL cholesterol
chr1	184020945	rs1046934	rs2274432	2.1e-31	Height
chr6	109681661	rs1046943	rs1074765	2.5e-08	Height
chr6	109780192	rs1046943	rs9398202	2.5e-08	Height
chr6	27698857	rs10484399	rs13202291	3.1e-08	Lung cancer
chr6	27815639	rs10484399	rs13194781	3.1e-08	Lung cancer
chr6	28048535	rs10484403	rs9380049	6.11e-10	Type 1 diabetes combined control dataset
chr6	28048538	rs10484403	rs9380050	6.11e-10	Type 1 diabetes combined control dataset
chr6	28105196	rs10484403	rs1947862	6.11e-10	Type 1 diabetes combined control dataset
chr6	28129580	rs10484403	rs9357065	6.11e-10	Type 1 diabetes combined control dataset
chr6	28188774	rs10484404	rs79615215	1.34064e-10	Rheumatoid arthritis
chr7	26903661	rs10486483	rs73069539	3.48e-08	Crohn's disease
chr7	26904330	rs10486483	rs17323934	3.48e-08	Crohn's disease
chr1	196743927	rs10489456	rs385390	1.7e-09	Meningococcal disease
chr12	28013288	rs10492367	rs61916489	1.48e-08	Osteoarthritis
chr12	28014970	rs10492367	NA	1.48e-08	Osteoarthritis
chr1	10458378	rs10492972	rs6674843	2.5e-10	Multiple sclerosis
chr1	63266709	rs10493328	rs11208033	5.553e-11	Triglycerides
chr1	63266720	rs10493328	rs10493328	5.553e-11	Triglycerides
chr10	81901375	rs1049550	rs3762097	1.04e-12	Sarcoidosis
chr10	81951366	rs1049550	rs2573370	1.04e-12	Sarcoidosis
chr2	160931284	rs10497212	rs16844742	1.98e-09	Idiopathic membranous nephropathy
chr16	68286748	rs10500543	rs55897859	3.194e-22	HDL cholesterol
chr11	47294626	rs10501321	rs10501321	1.301e-15	HDL cholesterol
chr11	85662554	rs10501602	rs67282763	3.03e-08	Late onset Alzheimer's disease
chr8	60173691	rs10504289	rs4562302	4.7e-08	Myopia
chr10	85974236	rs10509491	rs3814213	3.2e-09	Myopia
chr10	96560695	rs10509678	rs79187906	5.02e-11	Acenocoumarol (warfarin) maintenance dose
chr11	47247287	rs1051006	rs76832686	1.72e-10	HDL cholesterol
chr3	182762437	rs10513789	rs12637471	2.67e-10	Parkinson's disease (PD)
chr4	869698	rs10516158	rs62297062	4.963e-09	Parkinson's disease
chr4	42548260	rs10517039	rs10938196	1e-08	Rheumatoid arthritis cyclic citrullinated peptide (CCP) positive
chr4	26128148	rs10517086	rs35844597	4.6e-10	Type 1 diabetes
chr15	78857939	rs1051730	rs55853698	1.01e-10	Lung cancer (squamous cell carcinoma)
chr15	78857986	rs1051730	rs55781567	1.01e-10	Lung cancer (squamous cell carcinoma)
chr15	78894339	rs1051730	rs1051730	1.01e-10	Lung cancer (squamous cell carcinoma)
chr15	40700022	rs10518693	rs10518693	2.32e-08	Fibrotic idiopathic interstitial pneumonias (pulmonary fibrosis)
chr15	40714401	rs10518693	rs11633883	2.32e-08	Fibrotic idiopathic interstitial pneumonias (pulmonary fibrosis)
chr15	78731149	rs10519203	rs17405217	3.12e-63	Nicotine dependence (smoking) cigarettes per day
chr6	30876152	rs1052693	NA	8.5e-11	HIV-1 control
chr17	37770005	rs1053651	rs12453682	2.006e-12	HDL cholesterol
chr4	103557192	rs1054037	rs4547797	1.64e-13	Primary biliary cirrhosis
chr17	73872948	rs1055129	rs1055129	3.58e-08	White matter hyperintensity
chr17	73897046	rs1055129	rs9902371	3.58e-08	White matter hyperintensity
chr6	26550954	rs1056667	rs12526680	1.86e-08	Years of education
chr6	26555484	rs1056667	rs6930120	1.86e-08	Years of education
chr6	26562029	rs1056667	rs6940188	1.86e-08	Years of education
chr6	26562122	rs1056667	rs6940053	1.86e-08	Years of education
chr6	26577857	rs1056667	rs6918506	1.86e-08	Years of education
chr6	26577924	rs1056667	rs6918854	1.86e-08	Years of education
chr6	32605043	rs1063355	rs9272416	1.47e-11	Systemic lupus erythematosus (SLE)
chr6	32605257	rs1063355	rs1047989	1.47e-11	Systemic lupus erythematosus (SLE)
chr6	32605274	rs1063355	rs1130034	1.47e-11	Systemic lupus erythematosus (SLE)
chr6	32627646	rs1063355	rs9273445	1.47e-11	Systemic lupus erythematosus (SLE)
chr6	32627714	rs1063355	rs1063355	1.47e-11	Systemic lupus erythematosus (SLE)
chr19	19517325	rs1064395	rs1529745	2.14e-09	Bipolar disorder
chr19	19617017	rs1064395	rs34667451	2.14e-09	Bipolar disorder
chr19	19652776	rs1064395	rs77616520	2.14e-09	Bipolar disorder
chr11	47448497	rs1064608	rs11600581	8.755e-10	HDL cholesterol
chr16	68228427	rs1074143	rs55757502	4.591e-26	HDL cholesterol
chr1	114446341	rs10745340	rs10858022	4.40314e-18	Rheumatoid arthritis
chr10	124134042	rs10749467	rs7900012	1.9638e-21	Advanced age-related macular degeneration
chr11	122534810	rs10750215	rs7101940	3.084e-10	Total cholesterol
chr1	2516781	rs10752747	rs60733400	6.31e-10	Rheumatoid arthritis and celiac disease
chr9	21789580	rs10757257	rs10965135	2.9e-11	Nevus count
chr9	27574803	rs10757665	rs10967991	2.94e-08	Number of C9orf72 hexanucleotide repeats in Amyotrophic lateral sclerosis (ALS) patients
chr6	30098609	rs1076229	NA	3.59779e-30	Rheumatoid arthritis
chr11	34366783	rs10768063	rs11032621	4.093e-20	Transmission distortion
chr11	34371779	rs10768063	rs11032625	4.093e-20	Transmission distortion
chr11	34372094	rs10768063	rs10768064	4.093e-20	Transmission distortion
chr11	35294186	rs10768122	rs3794102	1.78e-09	Generalized vitiligo
chr11	35307148	rs10768122	rs3763888	1.78e-09	Generalized vitiligo
chr12	28153747	rs10771399	rs2619415	2.4e-12	Breast cancer (Estrogen receptor negative breast cancer)
chr12	9870282	rs10772079	rs10772074	4.14e-08	Type 1 diabetes
chr10	96122543	rs10786161	rs7100430	1.08e-08	Esophageal squamous cell carcinoma (Esophageal cancer)
chr10	124048665	rs10788271	rs76003765	7.5893e-09	Advanced age-related macular degeneration (choroidal neovascularization) vs. no AMD
chr1	67655954	rs10789224	rs6688383	2.47e-12	Crohn's disease combined control dataset
chr10	44505391	rs10793511	rs11238808	3.46e-09	Coronary artery disease (CAD)
chr11	69235857	rs10796817	rs12275476	7.47482e-10	Renal cell carcinoma (renal cancer)
chr1	2478511	rs10797432	rs2477678	2.62e-12	Ulcerative colitis
chr1	2498618	rs10797432	rs10910089	2.62e-12	Ulcerative colitis
chr1	2507938	rs10797432	rs10752745	2.62e-12	Ulcerative colitis
chr1	196930094	rs10801575	rs12723250	1.2e-09	Age-related macular degeneration
chr2	146876922	rs10803514	rs62169493	1.6e-13	Myopia
chr10	63723336	rs10821938	rs7908445	2.05e-31	Childhood acute lymphoblastic leukemia
chr10	75743618	rs10824049	rs10824051	1.128e-26	Transmission distortion
chr10	75743735	rs10824049	rs79155612	1.128e-26	Transmission distortion
chr11	92689278	rs10830962	rs11020123	2.49e-13	Gestational diabetes mellitus
chr11	92689286	rs10830962	rs10765575	2.49e-13	Gestational diabetes mellitus
chr11	2228952	rs10840606	rs7126629	1.5e-11	Prostate cancer
chr12	124469738	rs10846579	rs952632	9.567e-10	HDL cholesterol
chr12	111351439	rs10849917	rs11065769	3.21e-08	Coronary artery disease (CAD)
chr12	109994208	rs10850436	rs11067233	1.565e-08	HDL cholesterol
chr12	110011229	rs10850436	rs10774774	1.565e-08	HDL cholesterol
chr12	110011230	rs10850436	rs10774775	1.565e-08	HDL cholesterol
chr11	116607641	rs108533	rs180351	1.787e-14	Triglycerides
chr2	62568445	rs10865331	rs6759298	1.3e-12	Ankylosing spondylitis (HLA-B27 negative)
chr16	31104509	rs10871454	rs8050894	2.1e-22	Dose change in phenprocoumon (warfarin) in mg/week per allele
chr10	94350681	rs10882095	rs12355158	1.1e-08	Type 2 diabetes
chr6	31604591	rs10885	NA	3.1e-74	Myasthenia gravis
chr11	116963897	rs10892044	rs7950381	2.761e-10	HDL cholesterol
chr11	117014862	rs10892076	rs2622934	3.146e-27	Triglycerides
chr11	126251650	rs10893499	rs76457468	5.51e-15	LDL cholesterol
chr1	25293829	rs10903122	rs4648889	2e-10	Celiac disease
chr1	25803095	rs10903129	rs35821610	1.951e-10	LDL cholesterol
chr1	25849942	rs10903129	rs34779756	1.951e-10	LDL cholesterol
chr1	25850206	rs10903129	rs35172831	1.951e-10	LDL cholesterol
chr1	157596138	rs10908583	rs2758640	1.02e-08	Grave's disease
chr2	237125567	rs10929169	rs6741020	3.485e-08	College completion
chr2	160732793	rs10929956	rs67017730	2e-14	Idiopathic membranous nephropathy
chr2	191535576	rs10931468	rs2286896	2.35e-19	Primary biliary cirrhosis
chr2	191543962	rs10931468	rs3771317	2.35e-19	Primary biliary cirrhosis
chr6	161055947	rs10945682	rs7746435	1.2e-16	Aortic valve and mitral annular calcium
chr6	27573463	rs10946940	rs10807029	9.14e-10	Idiopathic membranous nephropathy
chr6	33659557	rs10947434	rs2296741	3.65715e-15	Rheumatoid arthritis
chr6	33670370	rs10947434	rs7739505	3.65715e-15	Rheumatoid arthritis
chr6	33670406	rs10947434	rs7759668	3.65715e-15	Rheumatoid arthritis
chr6	44903902	rs10948172	rs12190313	6.42e-09	Hip osteoarthritis
chr9	5094034	rs10974944	rs10117459	5.1e-32	Development of Myeloproliferative neoplasms
chr9	5096433	rs10974944	rs10116560	5.1e-32	Development of Myeloproliferative neoplasms
chr9	5097544	rs10974944	rs3780372	5.1e-32	Development of Myeloproliferative neoplasms
chr9	5098411	rs10974944	rs10121077	5.1e-32	Development of Myeloproliferative neoplasms
chr9	5100862	rs10974944	rs7852755	5.1e-32	Development of Myeloproliferative neoplasms
chr9	5140313	rs10974944	rs1571438	5.1e-32	Development of Myeloproliferative neoplasms
chr9	110786222	rs10979182	rs10816612	2.3e-08	Psoriasis
chr9	126689437	rs10986105	rs12237678	6.13e-09	Polycystic ovary syndrome
chr10	64391208	rs10995251	rs10995243	5.85e-20	Atopic dermatitis
chr10	64441204	rs10995251	rs12766391	5.85e-20	Atopic dermatitis
chr10	35409369	rs11010067	rs11592567	2.49e-25	Inflammatory bowel disease
chr17	43501591	rs11012	rs115442318	3e-08	Parkinson's disease (PD)
chr17	43508303	rs11012	rs116965894	3e-08	Parkinson's disease (PD)
chr17	43508616	rs11012	rs117219577	3e-08	Parkinson's disease (PD)
chr11	43852491	rs11037575	rs6485471	2.77e-09	Low-risk neuroblastoma
chr4	3228492	rs110501	rs2237006	5.07e-16	Huntington's disease
chr12	15724154	rs11056571	rs11056563	1.68e-08	Neurocognitive function (CVLT-II long delay free recall test for learning and memory)
chr12	15724215	rs11056571	rs11056564	1.68e-08	Neurocognitive function (CVLT-II long delay free recall test for learning and memory)
chr12	112123284	rs11066028	rs601663	5.422e-09	LDL cholesterol
chr15	78730252	rs11072766	rs2656070	4.9e-30	Nicotine dependence (smoking) cigarettes per day
chr16	89049973	rs11076747	rs12149025	2.7e-08	Hair color (red)
chr17	76386335	rs11077363	rs8077859	1.709e-08	HDL cholesterol
chr17	38189049	rs11078936	rs4072639	1.24e-09	Asthma childhood onset
chr19	11065409	rs11085752	rs11085752	3.984e-09	Total cholesterol
chr19	11071395	rs11085753	rs4804550	4.866e-16	LDL cholesterol
chr12	106751875	rs11112992	rs17285274	3.08e-09	Coronary artery disease (CAD)
chr3	12672550	rs11128607	rs5746182	1e-08	Total cholesterol
chr3	52740182	rs11130315	rs6617	3.02e-08	Major depressive disorder and bipolar disorder combined analysis
chr8	25917876	rs11135910	rs6557878	8.16e-11	Prostate cancer
chr8	145086428	rs11136252	rs6985603	5.68e-10	LDL cholesterol
chr8	145027210	rs11136341	rs55786556	1.5e-13	LDL cholesterol
chr8	145032302	rs11136341	rs10092179	1.5e-13	LDL cholesterol
chr17	43912282	rs111413387	rs117249713	2.24e-09	Primary biliary cirrhosis
chr17	43971457	rs111413387	rs117958695	2.24e-09	Primary biliary cirrhosis
chr17	43971481	rs111413387	rs117538372	2.24e-09	Primary biliary cirrhosis
chr17	43971937	rs111413387	rs116960832	2.24e-09	Primary biliary cirrhosis
chr17	43972142	rs111413387	rs117255202	2.24e-09	Primary biliary cirrhosis
chr17	43976644	rs111413387	rs117500486	2.24e-09	Primary biliary cirrhosis
chr17	44052009	rs111413387	rs116901844	2.24e-09	Primary biliary cirrhosis
chr17	44058861	rs111413387	rs111955890	2.24e-09	Primary biliary cirrhosis
chr17	44112638	rs111413387	rs117217964	2.24e-09	Primary biliary cirrhosis
chr17	44113224	rs111413387	rs116849427	2.24e-09	Primary biliary cirrhosis
chr17	44213712	rs111413387	rs117939600	2.24e-09	Primary biliary cirrhosis
chr17	44217020	rs111413387	rs117458517	2.24e-09	Primary biliary cirrhosis
chr17	44219831	rs111413387	rs115509702	2.24e-09	Primary biliary cirrhosis
chr17	44221836	rs111413387	rs116875997	2.24e-09	Primary biliary cirrhosis
chr17	44223387	rs111413387	rs117320809	2.24e-09	Primary biliary cirrhosis
chr17	44223491	rs111413387	rs117830489	2.24e-09	Primary biliary cirrhosis
chr17	44223593	rs111413387	rs117970546	2.24e-09	Primary biliary cirrhosis
chr17	44230097	rs111413387	rs117536891	2.24e-09	Primary biliary cirrhosis
chr17	44259519	rs111413387	rs117628467	2.24e-09	Primary biliary cirrhosis
chr17	44268697	rs111413387	rs117023470	2.24e-09	Primary biliary cirrhosis
chr17	44270059	rs111413387	rs116894817	2.24e-09	Primary biliary cirrhosis
chr17	44271430	rs111413387	rs117208195	2.24e-09	Primary biliary cirrhosis
chr17	44272266	rs111413387	rs117230199	2.24e-09	Primary biliary cirrhosis
chr17	44279252	rs111413387	rs111507114	2.24e-09	Primary biliary cirrhosis
chr17	44302881	rs111413387	rs117402769	2.24e-09	Primary biliary cirrhosis
chr17	44340525	rs111413387	rs117271057	2.24e-09	Primary biliary cirrhosis
chr17	44343719	rs111413387	rs117088971	2.24e-09	Primary biliary cirrhosis
chr17	44344097	rs111413387	rs117374804	2.24e-09	Primary biliary cirrhosis
chr17	44344178	rs111413387	rs112806969	2.24e-09	Primary biliary cirrhosis
chr17	44344376	rs111413387	rs112534607	2.24e-09	Primary biliary cirrhosis
chr17	44344409	rs111413387	NA	2.24e-09	Primary biliary cirrhosis
chr17	44344456	rs111413387	rs113579491	2.24e-09	Primary biliary cirrhosis
chr17	44344541	rs111413387	rs111854089	2.24e-09	Primary biliary cirrhosis
chr17	44344552	rs111413387	rs113830390	2.24e-09	Primary biliary cirrhosis
chr17	44344595	rs111413387	rs117995241	2.24e-09	Primary biliary cirrhosis
chr17	44344596	rs111413387	rs117629202	2.24e-09	Primary biliary cirrhosis
chr17	44344822	rs111413387	rs117245479	2.24e-09	Primary biliary cirrhosis
chr17	44344858	rs111413387	rs117537911	2.24e-09	Primary biliary cirrhosis
chr17	44345063	rs111413387	rs118120912	2.24e-09	Primary biliary cirrhosis
chr17	44364209	rs111413387	rs117548606	2.24e-09	Primary biliary cirrhosis
chr9	79312556	rs11145023	rs10869797	1.198e-41	Maternal transmission distortion
chr16	30482494	rs11150589	rs11150589	6.04e-10	Ulcerative colitis
chr16	31363417	rs11150612	rs10782004	8.19e-24	Acenocoumarol (warfarin) maintenance dose
chr16	31343243	rs11150614	rs4594268	6.92e-15	Acenocoumarol (warfarin) maintenance dose
chr5	141681227	rs11167772	rs4912843	1.5e-11	Testicular germ cell tumor (testicular cancer)
chr10	91093145	rs11185734	rs7091558	2.29e-10	Hypertension combined control dataset
chr1	55487786	rs11206507	rs11206509	2.985e-09	LDL cholesterol
chr1	55743297	rs11206551	rs1874774	2.401e-10	LDL cholesterol
chr11	118560857	rs11216930	rs73001406	1.4e-09	Glioma
chr2	27472027	rs1122227	rs11126929	1.286e-11	Triglycerides
chr16	67997920	rs1124324	rs3785100	1.337e-32	HDL cholesterol
chr19	47119910	rs1126510	rs11083840	1.55e-09	Ulcerative colitis
chr19	47130774	rs1126510	rs10416000	1.55e-09	Ulcerative colitis
chr1	154359411	rs11265608	rs9651053	2.75e-08	Juvenile idiopathic arthritis (including oligoarticular and rheumatoid factor-negative polyarticular JIA)
chr17	43665809	rs113161176	rs111671216	3.05e-09	Primary biliary cirrhosis
chr17	43679132	rs113161176	rs117794064	3.05e-09	Primary biliary cirrhosis
chr17	43818222	rs113161176	rs117210488	3.05e-09	Primary biliary cirrhosis
chr16	68402649	rs11350	rs57434514	5.212e-19	HDL cholesterol
chr11	116563992	rs1145195	rs1787701	7.839e-19	Triglycerides
chr4	38805942	rs11466640	rs5743566	1.85e-25	Pam3CSK4-induced interleukin-6 (IL-6)
chr4	38805983	rs11466640	rs5743565	1.85e-25	Pam3CSK4-induced interleukin-6 (IL-6)
chr4	38806019	rs11466640	rs5743563	1.85e-25	Pam3CSK4-induced interleukin-6 (IL-6)
chr4	38806096	rs11466640	rs5743562	1.85e-25	Pam3CSK4-induced interleukin-6 (IL-6)
chr4	38806200	rs11466640	rs5743560	1.85e-25	Pam3CSK4-induced interleukin-6 (IL-6)
chr4	38806827	rs11466640	rs5743557	1.85e-25	Pam3CSK4-induced interleukin-6 (IL-6)
chr4	38806851	rs11466640	rs5743556	1.85e-25	Pam3CSK4-induced interleukin-6 (IL-6)
chr4	38807328	rs11466640	rs45588337	1.85e-25	Pam3CSK4-induced interleukin-6 (IL-6)
chr4	38807364	rs11466640	rs55830619	1.85e-25	Pam3CSK4-induced interleukin-6 (IL-6)
chr6	31702710	rs1150793	rs115490753	3.62792e-16	Rheumatoid arthritis
chr16	56996649	rs11508026	rs34620476	1.18e-186	HDL cholesterol
chr16	57005301	rs11508026	rs1532625	1.18e-186	HDL cholesterol
chr14	22984586	rs1154155	rs3764159	1.9e-13	Narcolepsy
chr16	56937262	rs11549845	rs11648751	5.664e-28	HDL cholesterol
chr16	31363381	rs11574637	rs4632147	3e-11	Systemic lupus erythematosus (SLE)
chr10	44695308	rs11592445	rs7902040	4.38e-08	Coronary artery disease (CAD)
chr10	87159779	rs11596082	rs4517450	1.7e-08	Aggressive prostate cancer
chr10	87162917	rs11596082	rs11598038	1.7e-08	Aggressive prostate cancer
chr10	101998414	rs11597086	rs3904036	2.99e-09	Total cholesterol
chr10	101817542	rs11597390	rs2902364	2.9e-08	Alanine aminotransferase (ALT)
chr10	101845547	rs11597390	rs34236122	2.9e-08	Alanine aminotransferase (ALT)
chr11	118563286	rs11603023	rs527619	1.61e-11	Glioma
chr12	12656760	rs11612508	rs11609905	1.06e-08	Inflammatory bowel disease
chr15	44269599	rs11631340	rs2412847	2.794e-09	Triglycerides
chr15	78910258	rs11637630	rs3825845	1.6e-44	Nicotine dependence (smoking) cigarettes per day
chr16	11403753	rs11640295	rs28671554	7.25e-36	Coronary artery disease (CAD) combined control dataset
chr16	30969061	rs11642466	rs11642733	5.6e-14	Acenocoumarol (warfarin) maintenance dose
chr16	783864	rs11648796	rs12051048	1.2e-13	Height
chr16	783865	rs11648796	rs12051245	1.2e-13	Height
chr2	65615354	rs11673987	rs55945621	3.49e-08	Rheumatoid arthritis
chr2	102866644	rs11674302	rs13406331	1.39e-08	Asthma
chr2	88901732	rs11684404	rs11681299	9.9e-14	Height
chr2	88926348	rs11684404	rs11680549	9.9e-14	Height
chr12	121431225	rs1169300	rs1169300	1.4e-09	LDL cholesterol lipoprotein fraction concentration
chr3	49395757	rs11715915	rs1800668	2.14e-09	Crohn's disease combined control dataset
chr3	49513910	rs11715915	rs12330269	2.14e-09	Crohn's disease combined control dataset
chr4	88208266	rs11735092	rs7684895	1.867e-08	Triglycerides
chr5	55861786	rs11743303	rs9686661	1.476e-09	Triglycerides
chr5	176784612	rs11746443	rs4075959	8.51e-12	Kidney stones (nephrolithiasis)
chr5	176798040	rs11746443	rs56235845	8.51e-12	Kidney stones (nephrolithiasis)
chr6	34482498	rs11754548	rs11758326	8.971e-10	Total cholesterol
chr7	21937988	rs11763665	rs4636103	2.92e-11	Multiple myeloma
chr7	38359695	rs11769443	rs2736951	2.96e-22	Neuroblastoma (brain cancer)
chr7	50473763	rs11770117	rs11770117	3.98e-23	Childhood acute lymphoblastic leukemia
chr8	40726394	rs11776583	rs7829127	1.9e-16	Myopia
chr8	145002283	rs11777239	rs11993233	1.127e-11	LDL cholesterol
chr8	145008342	rs11777239	rs11782331	1.127e-11	LDL cholesterol
chr8	145008443	rs11777239	rs11783772	1.127e-11	LDL cholesterol
chr8	145008560	rs11777239	rs11783799	1.127e-11	LDL cholesterol
chr8	145010752	rs11777239	rs11784417	1.127e-11	LDL cholesterol
chr8	145013893	rs11777239	rs4073081	1.127e-11	LDL cholesterol
chr8	145013949	rs11777239	rs4073082	1.127e-11	LDL cholesterol
chr8	23082971	rs11777697	rs79037040	2.5333e-08	Advanced age-related macular degeneration
chr8	9194558	rs11779870	rs34906420	1.826e-12	HDL cholesterol
chr8	129186110	rs11780156	rs72722756	3.4e-11	Breast cancer
chr8	145008706	rs11780978	rs11782433	1.185e-11	LDL cholesterol
chr10	124104390	rs11814901	rs7075614	4.5619e-09	Advanced age-related macular degeneration
chr11	47441664	rs11819955	rs2242511	3.025e-11	HDL cholesterol
chr13	50913874	rs11842790	rs12853498	3.706e-08	Transmission distortion
chr14	69251498	rs11851414	rs12147199	4.7e-08	Celiac disease
chr14	69259502	rs11851414	rs11851414	4.7e-08	Celiac disease
chr18	47138999	rs11872886	rs12955001	8.261e-10	HDL cholesterol
chr19	10514842	rs11879191	rs73923215	2.04e-18	Inflammatory bowel disease
chr19	10547226	rs11879191	rs12983921	2.04e-18	Inflammatory bowel disease
chr2	81893745	rs11887827	rs12624046	8.27e-14	Crohn's disease combined control dataset
chr2	85040418	rs1192366	rs1192361	3.808e-11	Transmission distortion
chr4	74455754	rs11938646	rs7663880	6.722e-17	Transmission distortion
chr4	141171761	rs11947536	rs7698486	3.936e-10	Maternal transmission distortion
chr2	65605194	rs1194849	rs174847	2.75e-08	Rheumatoid arthritis and celiac disease
chr2	65606991	rs1194849	rs268139	2.75e-08	Rheumatoid arthritis and celiac disease
chr2	65607011	rs1194849	rs198478	2.75e-08	Rheumatoid arthritis and celiac disease
chr2	65608909	rs1194849	rs1876518	2.75e-08	Rheumatoid arthritis and celiac disease
chr2	65609677	rs1194849	rs268132	2.75e-08	Rheumatoid arthritis and celiac disease
chr5	150233304	rs11949556	rs6893009	1.52e-08	Irritable bowel syndrome
chr7	50465830	rs11978267	rs62447205	1.07e-12	Childhood acute lymphoblastic leukemia (ALL)
chr1	117048903	rs12025416	rs10924104	1.16e-09	Multiple sclerosis
chr1	19780509	rs12033437	rs3913439	4.06e-11	Goiter
chr2	238539515	rs12052937	rs11681146	1.22e-11	Schizophrenia
chr7	72971728	rs12056034	rs13234157	1.651e-09	HDL cholesterol
chr1	233397752	rs12122968	rs6701073	3.9e-08	Nicotine dependence (smoking) ever smokers versus never smokers
chr22	39544970	rs12158877	rs139398	1.39e-08	Multiple myeloma
chr22	30440533	rs12167333	rs41178	3e-09	Lung cancer
chr6	26361011	rs12176317	rs9393705	4.51e-12	Idiopathic membranous nephropathy
chr6	26361500	rs12176317	rs9393706	4.51e-12	Idiopathic membranous nephropathy
chr6	26365679	rs12176317	rs58825580	4.51e-12	Idiopathic membranous nephropathy
chr6	26365759	rs12176317	rs68112369	4.51e-12	Idiopathic membranous nephropathy
chr6	26365766	rs12176317	rs66827971	4.51e-12	Idiopathic membranous nephropathy
chr6	26367833	rs12176317	rs9393710	4.51e-12	Idiopathic membranous nephropathy
chr6	32967914	rs12190787	NA	1.09043e-10	Rheumatoid arthritis
chr6	396321	rs12203592	NA	1e-28	Hair color
chr6	31474820	rs12207756	rs116360064	4.7e-16	HIV-1 control
chr10	43702143	rs12220534	rs1254958	1.93e-16	Hirschsprung’s disease
chr17	2143460	rs1231206	rs10852932	8.52e-10	Coronary artery disease (CAD)
chr17	2157774	rs1231206	rs12943566	8.52e-10	Coronary artery disease (CAD)
chr6	32057627	rs12333245	rs116740093	4.7175e-09	Advanced age-related macular degeneration
chr6	28186554	rs1233664	rs1736894	2.85319e-08	Rheumatoid arthritis
chr6	28188782	rs1233664	rs1778469	2.85319e-08	Rheumatoid arthritis
chr6	28175549	rs1233699	rs1150696	8.86e-10	Type 1 diabetes combined control dataset
chr12	107067160	rs12369214	rs1882543	1.26e-08	Primary sclerosing cholangitis
chr16	31044897	rs12445568	rs12445650	1.2e-16	Psoriasis
chr16	56933220	rs12445698	rs12448372	1.616e-18	HDL cholesterol
chr16	56985555	rs12448528	rs12448528	1.94e-09	HDL cholesterol
chr17	79640049	rs12452184	rs3088016	9e-10	Eye color - Hue-Saturation 1st principal component
chr2	43836687	rs12478601	rs7558302	3.37e-10	Polycystic ovary syndrome
chr10	81045207	rs1250546	rs1250569	3.15e-18	Inflammatory bowel disease
chr10	81046265	rs1250552	rs1250567	8e-17	Celiac disease
chr6	14095755	rs12529514	rs74405933	2e-08	Rheumatoid arthritis
chr12	52615964	rs12578642	rs4761850	2.917e-09	Maternal transmission distortion
chr15	79135802	rs12595538	rs7403393	1.6e-17	Nicotine dependence (smoking) cigarettes per day
chr16	11185873	rs12599402	rs17805769	3.19e-09	Type 1 diabetes
chr16	11189148	rs12599402	rs12917716	3.19e-09	Type 1 diabetes
chr16	11192787	rs12599402	rs8061826	3.19e-09	Type 1 diabetes
chr16	11207617	rs12599402	rs7198004	3.19e-09	Type 1 diabetes
chr2	27651375	rs1260341	rs2303370	1.16e-34	Triglycerides
chr20	22207765	rs12625314	rs6113585	3.14e-16	Androgenetic alopecia early age of onset
chr20	22213340	rs12625314	rs62202797	3.14e-16	Androgenetic alopecia early age of onset
chr1	210001233	rs126280	rs661849	1.09e-08	Cleft lip with or without cleft palate
chr6	31055632	rs1265052	rs115333741	1.06e-12	Type 1 diabetes
chr5	176792557	rs12654812	rs11135015	1.68e-08	Inflammatory bowel disease
chr6	29670443	rs12661266	NA	1.77922e-24	Rheumatoid arthritis
chr6	21438889	rs12663356	rs6456426	4.01e-12	Crohn's disease
chr8	135612745	rs12680655	rs894344	1.6e-14	Height
chr9	108981298	rs12684013	rs7862517	3.6e-08	Age at menarche
chr2	242255830	rs12694997	rs13006939	1.2e-08	Height
chr16	11172109	rs12708715	rs2058531	2.19e-13	Primary biliary cirrhosis
chr16	11188930	rs12708715	rs12919083	2.19e-13	Primary biliary cirrhosis
chr19	45447221	rs12721109	NA	1.083e-72	LDL cholesterol
chr10	25929414	rs12775535	rs36060744	3.97e-09	Antibody response to smallpox vaccine
chr12	12756180	rs12822507	rs35414284	2.2e-08	Systemic lupus erythematosus (SLE)
chr15	38988760	rs12899449	rs7171233	1.56e-08	Bipolar disorder (no psychotic symptoms)
chr15	38988815	rs12899449	rs7165988	1.56e-08	Bipolar disorder (no psychotic symptoms)
chr15	78832397	rs12907966	rs12916483	3.6e-09	Nicotine dependence (smoking) cigarettes per day
chr16	11403893	rs12928822	rs12928822	3e-08	Celiac disease
chr16	11403963	rs12928822	rs12927773	3e-08	Celiac disease
chr16	11031741	rs12931878	rs79748582	1.51e-08	Type 1 diabetes
chr17	28044101	rs12948898	rs3102555	3.41e-08	Psoriasis (HLA-C risk allele negative)
chr17	28257660	rs12948898	rs3936006	3.41e-08	Psoriasis (HLA-C risk allele negative)
chr18	72167124	rs12971120	rs3764509	4.39e-08	Refractive error
chr18	72174980	rs12971120	rs3829640	4.39e-08	Refractive error
chr19	39739155	rs12979860	rs74597329	1.1e-25	Anti-hepatitis C virus treatment response (Null virologic responder to pegylated interferon-alpha and ribavarin therapy)
chr19	2152018	rs12982744	rs35166564	3.4e-16	Height
chr19	2194657	rs12982744	rs4807212	3.4e-16	Height
chr2	61204641	rs13003464	rs7608697	4e-13	Celiac disease
chr2	61204688	rs13003464	rs7596362	4e-13	Celiac disease
chr6	31112484	rs130072	NA	1.1e-08	HIV-1 control
chr2	61108829	rs13017599	rs67574266	1.18e-08	Psoriatic arthritis
chr3	4180254	rs1304143	rs2675207	3e-08	Myopia
chr3	99389682	rs13060898	rs13081022	3.8407e-10	Advanced age-related macular degeneration
chr3	46249929	rs13098911	rs3181080	2e-10	Celiac disease
chr3	46250008	rs13098911	rs34919616	2e-10	Celiac disease
chr4	144673799	rs13105102	rs2323192	3.7e-24	MNS system S antigen
chr4	144683152	rs13105102	rs1562776	3.7e-24	MNS system S antigen
chr4	144688454	rs13105102	rs11721523	3.7e-24	MNS system S antigen
chr4	144829214	rs13105102	rs12507468	3.7e-24	MNS system S antigen
chr4	144833432	rs13105102	rs1849135	3.7e-24	MNS system S antigen
chr4	38711788	rs13132956	rs13131593	8.93e-09	Pam3CSK4-induced interleukin-6 (IL-6)
chr5	133847772	rs13187289	rs6889951	1.9e-10	Age at menarche
chr6	6355363	rs13198304	rs66927400	2.49e-09	Biliary atresia
chr6	26175866	rs13198474	rs17598658	7.68e-13	Idiopathic membranous nephropathy
chr9	117665187	rs1322054	rs3181374	9.13e-09	Crohn's disease
chr9	117665379	rs1322054	rs1126711	9.13e-09	Crohn's disease
chr9	117665435	rs1322054	rs3181372	9.13e-09	Crohn's disease
chr6	161156667	rs13231	rs56093624	1.24e-11	Aortic valve and mitral annular calcium
chr6	161159006	rs13231	rs4252150	1.24e-11	Aortic valve and mitral annular calcium
chr6	161159016	rs13231	rs4252151	1.24e-11	Aortic valve and mitral annular calcium
chr1	192545099	rs1323292	rs7535818	2.3e-08	Multiple sclerosis
chr8	11338561	rs13256690	rs1531577	3.1e-12	Kawasaki disease
chr8	11338568	rs13256690	rs13256690	3.1e-12	Kawasaki disease
chr8	11337587	rs13277113	rs2409780	1e-10	Systemic lupus erythematosus (SLE)
chr8	11338466	rs13277113	rs35393613	1e-10	Systemic lupus erythematosus (SLE)
chr9	139924637	rs13301354	rs13301354	6e-19	Myocardial infarction (MI)
chr16	80645147	rs13329835	rs11862190	2.1e-16	Breast cancer
chr16	86016026	rs13330176	rs9933582	4e-08	Rheumatoid arthritis
chr16	86016401	rs13330176	rs9927316	4e-08	Rheumatoid arthritis
chr16	75252327	rs13331385	rs8056814	6.1e-74	Type 2 diabetes
chr16	75300038	rs13331385	rs73605139	6.1e-74	Type 2 diabetes
chr16	75300248	rs13331385	rs7185352	6.1e-74	Type 2 diabetes
chr22	26145655	rs133866	rs12168831	2.92e-08	Basic mathematical ability
chr6	28351728	rs1339898	rs1591913	2.71e-08	Schizophrenia
chr6	28367658	rs1339898	rs1005127	2.71e-08	Schizophrenia
chr6	28367663	rs1339898	rs4580862	2.71e-08	Schizophrenia
chr6	28367683	rs1339898	rs4357130	2.71e-08	Schizophrenia
chr9	6185295	rs1342326	rs12349858	1.21e-11	Asthma childhood later and unknown onset and severe asthma
chr11	69452358	rs1352075	rs2450255	1.9e-10	Multiple myeloma
chr6	126661154	rs1361108	rs9388486	1.9e-14	Height
chr6	126683594	rs1361108	rs9398803	1.9e-14	Height
chr6	126782457	rs1361108	rs9388495	1.9e-14	Height
chr6	29691090	rs1362126	rs116558669	3.00074e-08	Rheumatoid arthritis
chr5	96272420	rs1363907	rs2548224	5.62e-13	Inflammatory bowel disease
chr6	32787592	rs1383258	rs114796799	1.10633e-61	Rheumatoid arthritis
chr6	32787651	rs1383258	rs115627463	1.10633e-61	Rheumatoid arthritis
chr22	39495780	rs139316	rs139285	3.53e-08	Multiple myeloma
chr22	39496412	rs139316	rs139294	3.53e-08	Multiple myeloma
chr10	91008873	rs1412444	rs2250645	1.31e-96	LIPA transcript levels
chr10	91008879	rs1412444	rs2250644	1.31e-96	LIPA transcript levels
chr4	90750844	rs1442144	rs2619356	9.638e-09	Parkinson's disease
chr4	90754771	rs1442144	rs990085	9.638e-09	Parkinson's disease
chr4	100326403	rs1442490	rs1442490	1.07e-09	Esophageal squamous cell carcinoma (Esophageal cancer)
chr8	38221468	rs1488935	rs11777811	1.09e-09	Schizophrenia
chr8	38259035	rs1488935	rs2016875	1.09e-09	Schizophrenia
chr16	28565489	rs151181	rs62034351	1.1e-10	Crohn's disease
chr4	140809315	rs1531070	rs13121182	4.99e-12	Congenital heart malformations
chr2	203790889	rs1541853	rs72936872	9.67e-17	Coronary artery disease (CAD)
chr2	203830851	rs1541853	rs79642273	9.67e-17	Coronary artery disease (CAD)
chr11	72455885	rs1552224	rs7129793	1.4e-22	Type 2 diabetes
chr11	72474004	rs1552224	rs79430446	1.4e-22	Type 2 diabetes
chr2	54280195	rs1559040	rs72800719	1.04e-09	Myocardial infarction (MI) sudden cardiac arrest in patients with coronary artery disease (CAD)
chr2	54331117	rs1559040	rs10169648	1.04e-09	Myocardial infarction (MI) sudden cardiac arrest in patients with coronary artery disease (CAD)
chr6	167534290	rs1571878	rs3093023	1.23e-12	Rheumatoid arthritis cyclic citrullinated peptide (CCP) positive
chr8	11359557	rs1600249	rs2409781	7.7e-16	Kawasaki disease
chr7	100309544	rs1617640	rs1734910	2e-09	Diabetic nephropathy in Type 1 diabetes
chr3	165486093	rs1625566	rs2686398	1.84e-16	Maternal transmission distortion
chr6	29796685	rs1632941	NA	5.37142e-10	Rheumatoid arthritis
chr6	29796640	rs1632942	NA	1.77563e-11	Rheumatoid arthritis
chr3	159730148	rs1651081	rs485789	6.14e-22	Primary biliary cirrhosis
chr3	159734858	rs1651081	rs523886	6.14e-22	Primary biliary cirrhosis
chr1	207510548	rs1652333	rs10746462	3.05e-12	Refractive error
chr1	207510596	rs1652333	rs113231892	3.05e-12	Refractive error
chr16	14382647	rs1659127	rs30152	3e-09	Age at menarche
chr8	110537417	rs1673413	rs730885	2.449e-09	Transmission distortion
chr8	110539186	rs1673413	rs1783174	2.449e-09	Transmission distortion
chr4	4633143	rs16835979	rs1596015	2.94e-10	Atrial septal defect
chr4	4639613	rs16835979	rs931998	2.94e-10	Atrial septal defect
chr3	141457998	rs16851720	rs1980190	8.9e-09	Hepatitis C virus (HCV)-induced liver fibrosis
chr4	10726853	rs16872571	rs16872571	1.56e-08	Generalized vitiligo
chr4	10729314	rs16872571	rs12501361	1.56e-08	Generalized vitiligo
chr8	32415818	rs16879552	rs16879557	1.8e-08	Hirschsprung’s disease
chr6	30755893	rs16897900	NA	4e-12	HIV-1 control
chr17	44269922	rs16940674	rs117149447	1.205e-09	Parkinson's disease
chr4	100303158	rs17028973	rs10516439	2.53e-28	Esophageal squamous cell carcinoma (Esophageal cancer)
chr2	68598903	rs17035378	rs17035375	8e-09	Celiac disease
chr2	68598955	rs17035378	rs17035378	8e-09	Celiac disease
chr2	68598974	rs17035378	rs55688935	8e-09	Celiac disease
chr2	68632212	rs17035378	rs7422209	8e-09	Celiac disease
chr2	68632383	rs17035378	rs7424172	8e-09	Celiac disease
chr3	13378074	rs17038082	rs57420413	2.3e-15	Myocardial infarction (MI)
chr6	137423847	rs17066096	rs72975618	6e-13	Multiple sclerosis
chr10	111707255	rs17095355	rs1376111	6.94e-09	Biliary atresia
chr10	111754633	rs17095355	rs17126931	6.94e-09	Biliary atresia
chr10	111910971	rs17095355	rs4275548	6.94e-09	Biliary atresia
chr12	49783052	rs17123943	rs77023346	3.936e-10	Maternal transmission distortion
chr12	49961966	rs17123943	rs17123790	3.936e-10	Maternal transmission distortion
chr2	112741106	rs17174870	rs77290039	1.3e-08	Multiple sclerosis
chr17	31142041	rs17183295	rs76373015	9.66e-11	Refractive error
chr6	32564990	rs17191234	rs78494542	1.648e-08	Sarcoidosis
chr6	32564993	rs17191234	rs77011518	1.648e-08	Sarcoidosis
chr6	32565004	rs17191234	rs76326447	1.648e-08	Sarcoidosis
chr6	32576145	rs17191234	rs481139	1.648e-08	Sarcoidosis
chr6	32577604	rs17191234	rs535852	1.648e-08	Sarcoidosis
chr6	32578052	rs17191234	rs532098	1.648e-08	Sarcoidosis
chr5	40401509	rs17234657	rs17234657	1.04e-16	Crohn's disease
chr11	27180546	rs17243943	rs16916630	1.782e-10	Maternal transmission distortion
chr12	76954029	rs17259942	rs7972889	1.81e-08	HDL cholesterol
chr6	138002175	rs17264332	rs6927172	2.78838e-12	Rheumatoid arthritis
chr16	68564186	rs1728785	rs1728769	2.8e-08	Ulcerative colitis
chr6	3435112	rs17309827	rs4959832	6.7e-09	Crohn's disease
chr6	3435114	rs17309827	rs4959833	6.7e-09	Crohn's disease
chr6	32497824	rs17426593	rs115848534	2.35423e-38	Rheumatoid arthritis
chr6	32577973	rs17426593	rs532965	2.35423e-38	Rheumatoid arthritis
chr2	172878554	rs17428076	rs6704590	1.4e-10	Myopia
chr4	38857767	rs17429245	rs73236638	2.01e-09	Pam3CSK4-induced interleukin-6 (IL-6)
chr4	38869562	rs17429245	rs75372916	2.01e-09	Pam3CSK4-induced interleukin-6 (IL-6)
chr15	91428589	rs17514846	rs7183988	1.27e-08	Coronary artery disease (CAD) age >50
chr15	91428636	rs17514846	rs7177338	1.27e-08	Coronary artery disease (CAD) age >50
chr6	32591058	rs17599077	NA	1.049e-11	LDL cholesterol
chr2	11940171	rs17603197	rs11690125	1.034e-12	Maternal transmission distortion
chr6	32604980	rs17612858	rs9272411	1.42e-09	Podoconiosis
chr6	32634514	rs17612858	rs9274529	1.42e-09	Podoconiosis
chr6	32636434	rs17612858	rs9274660	1.42e-09	Podoconiosis
chr16	11224966	rs17673553	rs36045143	2.74e-09	Type 1 diabetes
chr17	44259539	rs17689471	rs116896619	6.271e-10	Parkinson's disease
chr5	173353514	rs17695092	rs747472	4.68e-09	Crohn's disease
chr16	31171174	rs17708638	rs17708638	2.16e-08	Dose change in phenprocoumon (warfarin) in mg/week per allele
chr19	45240189	rs17728272	rs77775146	1.28e-09	Late onset Alzheimer's disease
chr19	45253582	rs17728272	rs8100197	1.28e-09	Late onset Alzheimer's disease
chr1	21821757	rs1780324	rs1780324	1.4e-10	Alkaline phosphatase (ALP)
chr11	60778513	rs17824933	rs74860834	3.79e-09	Multiple sclerosis
chr22	21356538	rs178293	rs368989	1.1e-16	Myocardial infarction (MI)
chr18	67538824	rs1788097	rs1788103	3.06e-08	Primary sclerosing cholangitis
chr11	93917068	rs1792624	rs3020017	9.64e-266	Meningococcal disease
chr11	94005296	rs1792624	rs625080	9.64e-266	Meningococcal disease
chr20	4680251	rs1799990	rs1799990	2e-27	Variant Creutzfeldt-Jakob disease
chr5	131977127	rs1800925	rs2240032	1.74e-08	Atopic dermatitis
chr4	6280449	rs1801214	rs4689391	2.9e-12	Type 2 diabetes (males)
chr16	57017662	rs1801706	rs1801706	1.14e-10	HDL cholesterol
chr11	116599826	rs180324	rs180354	3.783e-24	Triglycerides
chr11	116604070	rs180324	rs180353	3.783e-24	Triglycerides
chr11	116598988	rs180360	rs180360	1.67e-12	Hypertriglyceridemia
chr6	167403108	rs1819333	rs86755	6.76e-21	Inflammatory bowel disease
chr6	167403400	rs1819333	rs2345571	6.76e-21	Inflammatory bowel disease
chr6	167411008	rs1819333	rs400837	6.76e-21	Inflammatory bowel disease
chr6	167411616	rs1819333	rs239936	6.76e-21	Inflammatory bowel disease
chr6	91008027	rs1847472	rs6925032	1.57e-10	Inflammatory bowel disease
chr7	90240585	rs1859023	rs1859023	2.95e-09	Incident coronary heart disease (CHD) excluding revascularization procedures
chr7	38294114	rs1860516	rs6462825	8.61e-23	Neuroblastoma (brain cancer)
chr16	68791644	rs1862748	rs12446575	2.9e-08	Colorectal cancer
chr16	68816260	rs1862748	rs7186084	2.9e-08	Colorectal cancer
chr16	68820718	rs1862748	rs9928796	2.9e-08	Colorectal cancer
chr15	48593854	rs1872304	rs11855410	1.95e-08	Skin color
chr4	38784633	rs1873195	rs10012017	3.46e-19	Pam3CSK4-induced interleukin-6 (IL-6)
chr4	38784678	rs1873195	rs10034903	3.46e-19	Pam3CSK4-induced interleukin-6 (IL-6)
chr17	43663247	rs1876830	rs1724390	6.57e-14	Parkinson's disease (PD)
chr10	50116075	rs1913517	rs2671694	1.7e-08	Rheumatoid arthritis
chr14	69273905	rs194749	rs194749	2.7e-10	Inflammatory bowel disease
chr8	118413407	rs1948674	rs11995237	5.4e-110	Rheumatoid arthritis combined control dataset
chr14	68548431	rs1952246	rs11158718	2.47e-10	Breast cancer (male breast cancer)
chr9	123641616	rs1953126	rs10760118	3.43e-08	Rheumatoid arthritis
chr9	123667816	rs1953126	rs10818485	3.43e-08	Rheumatoid arthritis
chr9	123684157	rs1953126	rs7021206	3.43e-08	Rheumatoid arthritis
chr14	63661765	rs1957779	rs10144267	2.74e-11	Hypertension
chr4	89885086	rs1964516	rs2013701	1.88e-09	Chronic obstructive pulmonary disease (COPD)
chr16	57034645	rs1991515	rs1991515	1.283e-08	HDL cholesterol
chr18	74809328	rs2000811	rs2000811	2.7e-08	Rheumatoid arthritis
chr8	126485531	rs2001845	rs7846466	1.89e-12	Total cholesterol
chr3	125819737	rs2003334	rs2004338	1e-17	Myocardial infarction (MI)
chr6	150384648	rs2010259	rs13199618	2.04e-12	Alopecia areata
chr1	209979613	rs2013162	rs7545538	2.24e-11	Cleft lip with or without cleft palate
chr1	209979635	rs2013162	rs7545542	2.24e-11	Cleft lip with or without cleft palate
chr21	36362205	rs2014300	rs2834719	8.09e-22	Esophageal squamous cell carcinoma (Esophageal cancer)
chr8	129185951	rs2019960	rs6470605	4.01e-14	Classical Hodgkin's lymphoma
chr8	129186548	rs2019960	rs7826019	4.01e-14	Classical Hodgkin's lymphoma
chr8	129186636	rs2019960	rs7826413	4.01e-14	Classical Hodgkin's lymphoma
chr8	129187970	rs2019960	rs6987519	4.01e-14	Classical Hodgkin's lymphoma
chr8	129198290	rs2019960	rs59602790	4.01e-14	Classical Hodgkin's lymphoma
chr6	30449244	rs2021720	NA	9.02349e-25	Rheumatoid arthritis
chr18	47284345	rs2040293	rs9947678	7.502e-16	HDL cholesterol
chr6	34713399	rs205286	rs2814969	4.808e-08	HDL cholesterol
chr12	56694817	rs2066807	rs78149779	1e-13	Height
chr12	56753822	rs2066807	rs2066818	1e-13	Height
chr6	3000332	rs2071004	rs2071003	1.37e-10	Autism with verbal ability
chr6	3000337	rs2071004	rs2071004	1.37e-10	Autism with verbal ability
chr7	73428222	rs2071307	rs6974735	2.63e-08	Nonsyndromic striae distensae (stretch marks)
chr6	32806121	rs2071465	rs116148316	5.13107e-27	Rheumatoid arthritis
chr6	32806461	rs2071465	rs116648125	5.13107e-27	Rheumatoid arthritis
chr6	31528326	rs2071590	rs116137681	1.52011e-09	Rheumatoid arthritis
chr19	19431423	rs2074296	rs3934667	1.6e-09	Triglycerides
chr19	19516433	rs2074296	rs2916068	1.6e-09	Triglycerides
chr19	19610030	rs2074296	rs3794990	1.6e-09	Triglycerides
chr6	30876034	rs2074510	NA	8.1e-11	HIV-1 control
chr19	16004396	rs2074901	rs3093134	8.3e-09	Acenocoumarol (warfarin) maintenance dose
chr6	33421577	rs2076775	rs114614242	2.6119e-14	Rheumatoid arthritis
chr5	158752270	rs2082412	rs3181217	2e-28	Psoriasis
chr6	26474044	rs2093169	rs7773938	1.81e-10	Idiopathic membranous nephropathy
chr6	32590771	rs2097432	NA	5.52588e-38	Rheumatoid arthritis
chr2	143649768	rs2099623	rs6429991	2.919e-13	Transmission distortion
chr6	33546837	rs210134	rs210142	1.03e-12	Chronic lymphocytic leukemia
chr6	33546825	rs210139	rs210141	1.94e-12	Testicular germ cell tumor (testicular cancer)
chr19	11236804	rs2116897	rs2738456	2.694e-10	LDL cholesterol
chr14	88419358	rs2119704	rs2301123	2.2e-10	Multiple sclerosis
chr3	194870093	rs2131877	rs57750973	2.4e-08	Lung cancer
chr3	194871007	rs2131877	rs12639008	2.4e-08	Lung cancer
chr3	194871405	rs2131877	rs62285217	2.4e-08	Lung cancer
chr3	194871480	rs2131877	rs62285219	2.4e-08	Lung cancer
chr3	194871488	rs2131877	rs28569214	2.4e-08	Lung cancer
chr3	194878430	rs2131877	rs57475252	2.4e-08	Lung cancer
chr3	194881473	rs2131877	rs11707112	2.4e-08	Lung cancer
chr3	194881572	rs2131877	rs11710992	2.4e-08	Lung cancer
chr3	194881756	rs2131877	rs7616009	2.4e-08	Lung cancer
chr7	128495338	rs2132256	rs3816885	5.1e-11	Systolic blood pressure (SBP)
chr7	128509401	rs2132256	rs3736607	5.1e-11	Systolic blood pressure (SBP)
chr6	28367623	rs213228	rs1005126	9.14e-10	Idiopathic membranous nephropathy
chr10	81107135	rs2145998	rs2233713	3.6e-13	Height
chr10	81132829	rs2145998	rs1923367	3.6e-13	Height
chr16	89787962	rs2159116	rs115025067	2.63027e-13	Hair color (red)
chr2	25433439	rs2164411	rs13410997	4.66e-13	Coronary artery disease (CAD)
chr6	27741825	rs2179095	rs2179094	6.04e-12	Type 1 diabetes combined control dataset
chr7	38370792	rs2191312	rs2735175	1.3e-29	Neuroblastoma (brain cancer)
chr14	68749927	rs2208397	rs3784099	5.71e-09	Primary biliary cirrhosis
chr14	81397574	rs2217177	rs8017038	8.43e-09	Grave's disease
chr11	30153348	rs2226016	rs1865731	3e-08	Aggressive prostate cancer
chr19	11206969	rs2228671	rs17242395	1.1e-08	LDL cholesterol in serum
chr6	44232977	rs2233434	rs2233433	1.3e-15	Rheumatoid arthritis
chr6	31126230	rs2233945	rs114074234	3.64e-08	Allopurinol-related Stevens-Johnson syndrome or toxic epidermal necrolysis
chr6	31153872	rs2233945	rs116497299	3.64e-08	Allopurinol-related Stevens-Johnson syndrome or toxic epidermal necrolysis
chr4	3374898	rs2236052	rs10937924	9.9e-09	Myocardial infarction (MI)
chr21	46921118	rs2236479	rs4818784	6.61e-09	Pelvic organ prolapse
chr11	2836085	rs2237892	rs7480855	1.1e-26	Type 2 diabetes
chr6	30865725	rs2239518	NA	7.2e-10	HIV-1 control
chr3	186795640	rs2239612	rs1801380	5.74e-14	Esophageal squamous cell carcinoma (Esophageal cancer)
chr3	186798653	rs2239612	rs4686454	5.74e-14	Esophageal squamous cell carcinoma (Esophageal cancer)
chr22	29188040	rs2239815	rs5752799	3.88e-15	Esophageal squamous cell carcinoma (Esophageal cancer)
chr22	29215542	rs2239815	rs763073	3.88e-15	Esophageal squamous cell carcinoma (Esophageal cancer)
chr7	38218609	rs2240827	rs34928238	7.25e-22	Neuroblastoma (brain cancer)
chr16	90100378	rs2241039	rs12931432	1.04713e-11	Skin freckles
chr10	64542466	rs224126	rs224258	4.59e-12	Atopic dermatitis
chr8	143808175	rs2244163	rs2585139	1.4e-08	Duodenal ulcer
chr12	121397875	rs2244608	rs6489786	1.09e-09	Total cholesterol
chr6	31459742	rs2246618	rs114163100	4.58e-11	Pemphigus vulgaris
chr6	31465490	rs2246618	rs114443634	4.58e-11	Pemphigus vulgaris
chr6	31465558	rs2246618	rs115423318	4.58e-11	Pemphigus vulgaris
chr6	31467365	rs2246618	rs114483655	4.58e-11	Pemphigus vulgaris
chr4	1720794	rs2247341	rs61675353	1.5e-11	Height
chr4	1723137	rs2247341	rs2854913	1.5e-11	Height
chr4	1749160	rs2247341	rs11731421	1.5e-11	Height
chr6	31446466	rs2248372	NA	2.79e-11	Type 1 diabetes
chr21	38580151	rs2252893	rs2835668	2.3e-10	Eye color - Hue-Saturation 1st principal component
chr21	38581114	rs2252893	rs2835670	2.3e-10	Eye color - Hue-Saturation 1st principal component
chr21	38581125	rs2252893	rs2835671	2.3e-10	Eye color - Hue-Saturation 1st principal component
chr21	38581234	rs2252893	rs2835672	2.3e-10	Eye color - Hue-Saturation 1st principal component
chr21	38581522	rs2252893	rs2835674	2.3e-10	Eye color - Hue-Saturation 1st principal component
chr9	133710246	rs2260323	rs2987902	4.82e-08	Coronary artery disease (CAD)
chr12	66208513	rs2261181	rs2262889	1.2e-09	Type 2 diabetes
chr16	89975496	rs2270460	rs57940434	6.4e-10	Hair color (red)
chr1	160837622	rs2274910	rs4017458	1e-09	Crohn's disease
chr6	167425267	rs2282859	rs56028052	1.17e-11	Rheumatoid arthritis combined control dataset
chr6	167436502	rs2282859	rs73028276	1.17e-11	Rheumatoid arthritis combined control dataset
chr6	167444937	rs2282859	rs73030117	1.17e-11	Rheumatoid arthritis combined control dataset
chr14	74969167	rs2286412	rs2286412	5.7e-22	Myocardial infarction (MI)
chr19	49250239	rs2287921	rs838144	3.929e-10	Total cholesterol
chr19	45456941	rs2288912	rs3760625	3.01e-08	HDL cholesterol
chr1	204475834	rs2290854	rs4951389	2.7e-08	Breast cancer (BRCA1-carriers)
chr2	238395479	rs2292884	rs58057291	4.3e-08	Prostate cancer
chr2	238439503	rs2292884	rs7574337	4.3e-08	Prostate cancer
chr22	37581485	rs229527	rs229527	1.08e-08	Generalized vitiligo without concomitant other autoimmune disorder
chr20	62328453	rs2297441	rs2258056	1.3e-09	Crohn's disease
chr20	62342654	rs2297441	rs2750480	1.3e-09	Crohn's disease
chr20	62365556	rs2297441	rs1151622	1.3e-09	Crohn's disease
chr6	167413230	rs2301436	rs239933	1e-12	Crohn's disease
chr6	167426707	rs2301436	rs9457251	1e-12	Crohn's disease
chr6	167433925	rs2301436	rs9457252	1e-12	Crohn's disease
chr6	167433948	rs2301436	rs6904946	1e-12	Crohn's disease
chr2	182655006	rs2303554	rs9807949	7.48e-09	Severe statin-induced myopathy
chr2	182655032	rs2303554	rs9808112	7.48e-09	Severe statin-induced myopathy
chr2	182655042	rs2303554	rs9808113	7.48e-09	Severe statin-induced myopathy
chr19	49837246	rs2303759	rs1465697	5.2e-09	Multiple sclerosis
chr19	49891314	rs2303759	rs10411630	5.2e-09	Multiple sclerosis
chr19	49894456	rs2303759	rs7257053	5.2e-09	Multiple sclerosis
chr15	89811543	rs2307449	rs7496308	3.56e-13	Age at menopause
chr3	49829653	rs2329021	rs7637711	2.69e-09	Crohn's disease
chr20	33297811	rs2378199	rs55754521	1.94984e-08	Hair color (red)
chr22	39660829	rs2413583	rs2143178	1.1e-26	Crohn's disease
chr20	44692598	rs2425752	rs13037326	5.1e-10	Multiple sclerosis
chr11	22891103	rs2429763	rs4923035	2e-11	Aggressive prostate cancer
chr5	159879978	rs2431697	rs2431697	1.11e-08	Psoriasis
chr10	43600689	rs2435342	rs2435352	1.03e-14	Hirschsprung’s disease
chr6	31345801	rs2442743	NA	7.39505e-12	Rheumatoid arthritis
chr6	32588953	rs2454138	rs78474935	4.26e-09	Sarcoidosis
chr6	32590590	rs2454138	rs113150735	4.26e-09	Sarcoidosis
chr6	32591128	rs2454138	rs114754567	4.26e-09	Sarcoidosis
chr6	32591566	rs2454138	rs112574272	4.26e-09	Sarcoidosis
chr10	43572832	rs2505995	rs12267460	3e-15	Hirschsprung’s disease
chr6	31347877	rs2507980	NA	1.18947e-12	Rheumatoid arthritis
chr6	32590774	rs2516049	rs113888335	1e-16	Type 1 diabetes
chr6	32590780	rs2516049	rs112372067	1e-16	Type 1 diabetes
chr6	32593033	rs2516049	rs74827550	1e-16	Type 1 diabetes
chr6	32594028	rs2516049	rs9271762	1e-16	Type 1 diabetes
chr6	30227246	rs2516713	NA	1.92523e-09	Rheumatoid arthritis
chr15	91427612	rs2521501	rs12906125	1.31e-09	Coronary artery disease (CAD)
chr15	91428955	rs2521501	rs1894400	1.31e-09	Coronary artery disease (CAD)
chr15	91429176	rs2521501	rs7497304	1.31e-09	Coronary artery disease (CAD)
chr15	91429287	rs2521501	rs4932373	1.31e-09	Coronary artery disease (CAD)
chr6	29732813	rs2523420	NA	1.50351e-16	Rheumatoid arthritis
chr6	31465905	rs2523505	rs116031752	4.73e-10	Vitiligo
chr6	31320810	rs2523605	rs115612195	1.2e-09	HIV-1 control
chr6	31438096	rs2523668	NA	7.66336e-60	Rheumatoid arthritis
chr6	30069957	rs2524005	rs114755061	2e-09	Lung cancer
chr6	30071279	rs2524005	rs116520599	2e-09	Lung cancer
chr6	31240293	rs2524091	NA	4.652e-13	Total cholesterol
chr6	31240041	rs2524094	NA	1.45e-08	Rheumatoid arthritis (ACPA-positive)
chr6	31462002	rs2534654	rs114217689	1.40678e-17	Rheumatoid arthritis
chr6	29644502	rs2535238	rs116006882	2.07e-13	Idiopathic membranous nephropathy
chr6	29645118	rs2535238	rs114697499	2.07e-13	Idiopathic membranous nephropathy
chr6	29648377	rs2535238	rs116778869	2.07e-13	Idiopathic membranous nephropathy
chr2	29986574	rs2541180	rs2541180	1.297e-09	Transmission distortion
chr2	29986601	rs2541180	rs2631948	1.297e-09	Transmission distortion
chr5	134443606	rs254560	rs254560	1.25e-09	Ulcerative colitis
chr5	102596720	rs2561477	rs26232	6.52e-10	Rheumatoid arthritis
chr5	102596816	rs2561477	rs26233	6.52e-10	Rheumatoid arthritis
chr5	102681381	rs2561477	rs526231	6.52e-10	Rheumatoid arthritis
chr19	21512191	rs2562456	rs62107534	2.3e-10	Analgesic onset
chr8	129076509	rs2608053	rs2720665	1.84e-08	Classical Hodgkin's lymphoma
chr10	51503335	rs2611512	rs7071471	2.7e-12	Prostate cancer
chr10	51503375	rs2611512	rs7090326	2.7e-12	Prostate cancer
chr10	51503559	rs2611512	rs2611471	2.7e-12	Prostate cancer
chr4	90751109	rs2619360	rs2583980	1.25e-11	Parkinson's disease
chr12	28342358	rs2638953	rs1478334	6.7e-17	Height
chr12	28343238	rs2638953	rs11049416	6.7e-17	Height
chr12	28406417	rs2638953	rs10843143	6.7e-17	Height
chr12	28614229	rs2638953	rs11049634	6.7e-17	Height
chr6	32668336	rs2647046	NA	1.04e-20	Multiple sclerosis
chr16	18939081	rs2650618	rs4780768	7.69e-09	Schizophrenia
chr17	61959740	rs2665838	rs2955250	5.1e-25	Height
chr5	10689562	rs267939	rs3776414	6.01e-12	Ulcerative colitis
chr5	1342714	rs27070	rs31489	8.03e-09	Testicular germ cell tumor (testicular cancer)
chr6	29944543	rs2735075	NA	8.26844e-09	Rheumatoid arthritis
chr8	11352485	rs2736345	rs2736345	5.2e-10	Kawasaki disease
chr6	34759881	rs2744961	rs13215181	4.093e-08	HDL cholesterol
chr6	34759884	rs2744961	rs6934662	4.093e-08	HDL cholesterol
chr6	29648398	rs2747430	rs116382748	2.01e-10	Idiopathic membranous nephropathy
chr6	29648506	rs2747430	NA	2.01e-10	Idiopathic membranous nephropathy
chr6	29648564	rs2747430	rs115127091	2.01e-10	Idiopathic membranous nephropathy
chr10	60028894	rs2790216	rs2251039	8.07e-09	Inflammatory bowel disease
chr19	49216224	rs281393	rs204248	3.278e-08	Total cholesterol
chr19	49217305	rs281393	rs281386	3.278e-08	Total cholesterol
chr16	56945619	rs28168	rs4567697	3.317e-08	HDL cholesterol
chr6	32589806	rs28366298	rs9271523	5.759e-09	Sarcoidosis
chr6	32594022	rs28366312	rs9271761	5.39e-09	Sarcoidosis
chr6	32590317	rs28383313	rs9271554	1.267e-09	Sarcoidosis
chr6	32577847	rs28383344	rs13206219	1.28e-10	Vitiligo
chr6	32578100	rs28383344	rs13206639	1.28e-10	Vitiligo
chr21	43846729	rs2839511	rs2839509	1.17e-08	Generalized vitiligo
chr14	105393707	rs2841277	rs879448	1.9e-14	Rheumatoid arthritis
chr6	31589676	rs2844472	NA	1.56e-17	Rheumatoid arthritis (ACPA-positive)
chr6	31240060	rs2844622	NA	3.133e-13	Triglycerides
chr12	11880581	rs2856321	rs10845408	4.5e-15	Height
chr6	32653435	rs2856691	NA	2.31648e-30	Rheumatoid arthritis
chr6	31588384	rs2857693	NA	1.02e-16	Rheumatoid arthritis (ACPA-positive)
chr6	31587870	rs2857694	NA	4.13962e-20	Rheumatoid arthritis
chr6	32578082	rs2858864	rs674313	2.725e-10	Sarcoidosis
chr6	32578653	rs2858864	rs112808533	2.725e-10	Sarcoidosis
chr6	32578656	rs2858864	rs112859328	2.725e-10	Sarcoidosis
chr6	32578917	rs2858864	rs79586391	2.725e-10	Sarcoidosis
chr6	32578970	rs2858864	rs502771	2.725e-10	Sarcoidosis
chr6	32579003	rs2858864	rs502055	2.725e-10	Sarcoidosis
chr6	32576114	rs2858866	rs481245	6.385e-11	Sarcoidosis
chr6	32571864	rs28605404	rs4380799	1.88e-08	Follicular lymphoma (cancer)
chr6	32571891	rs28605404	rs4566915	1.88e-08	Follicular lymphoma (cancer)
chr6	32572234	rs28605404	rs28582842	1.88e-08	Follicular lymphoma (cancer)
chr6	32577846	rs28605404	rs56245106	1.88e-08	Follicular lymphoma (cancer)
chr7	89836742	rs2888738	rs2190228	4.914e-08	Transmission distortion
chr20	31551101	rs291671	rs55801291	1.99526e-15	Hair color (red)
chr12	48883012	rs2956467	rs2705127	6.6e-19	Lung cancer
chr1	206939904	rs3024493	rs3024505	1.3e-08	Ulcerative colitis
chr1	206943968	rs3024493	NA	1.3e-08	Ulcerative colitis
chr17	32592905	rs3091315	rs11870407	1.7e-13	Crohn's disease
chr5	131563501	rs3091338	rs113823725	4.47e-08	Crohn's disease
chr6	31464992	rs3093953	rs116229268	3.45e-08	Behcet's disease
chr6	31465915	rs3093953	rs115543031	3.45e-08	Behcet's disease
chr4	3256378	rs3095073	rs362289	1.11e-10	Huntington's disease
chr4	3259558	rs3095073	rs362283	1.11e-10	Huntington's disease
chr4	3260072	rs3095073	rs362279	1.11e-10	Huntington's disease
chr6	30726939	rs3095340	NA	2.89e-12	Type 1 diabetes
chr6	31620520	rs3101018	rs115619714	1.57e-09	Rheumatoid arthritis (ACPA-positive)
chr6	33056435	rs3117228	NA	5.58e-10	Rheumatoid arthritis (ACPA-positive)
chr6	33059996	rs3128917	NA	1.05e-11	Rheumatoid arthritis
chr6	32986782	rs3129303	rs114346679	5.77e-11	Type 1 diabetes combined control dataset
chr6	32997577	rs3129303	rs116787088	5.77e-11	Type 1 diabetes combined control dataset
chr6	32223258	rs3130320	NA	1.17e-12	Idiopathic membranous nephropathy
chr6	31234494	rs3130695	rs9264533	3.2e-08	HIV-1 control
chr6	31239306	rs3130695	rs116344031	3.2e-08	HIV-1 control
chr6	31103655	rs3131000	rs115153121	1.76e-19	Grave's disease
chr20	3401128	rs3310	rs6037595	1.3e-09	Interferon-alfa (IFN) plus ribavirin treatment-related cytopenia in hepatitis C (Week 4 platelet count reduction)
chr11	68822023	rs35264875	rs7127082	3.6e-30	Hair color (blond versus brown)
chr11	68849845	rs35264875	rs72928644	3.6e-30	Hair color (blond versus brown)
chr1	8021973	rs35675666	rs35675666	1.12e-15	Inflammatory bowel disease
chr1	8041290	rs35675666	rs67717282	1.12e-15	Inflammatory bowel disease
chr17	44337429	rs36061720	NA	4.43e-09	Primary biliary cirrhosis
chr6	146730323	rs362855	rs73785361	1.16e-16	Transmission distortion
chr5	176432947	rs365132	rs353491	8.4e-14	Age at menopause
chr6	32986835	rs369150	rs116159242	2.94909e-09	Rheumatoid arthritis
chr19	41295859	rs3733829	rs7245595	1e-08	Nicotine dependence (smoking) cigarettes per day
chr2	27711893	rs3739095	rs1260327	1.39e-11	Triglycerides
chr20	44564030	rs3746513	rs56324610	4.206e-10	HDL cholesterol
chr16	30666367	rs3747481	rs3747481	1.42e-11	Acenocoumarol (warfarin) maintenance dose
chr16	30703155	rs3747481	rs7187359	1.42e-11	Acenocoumarol (warfarin) maintenance dose
chr16	30773605	rs3747481	rs3812999	1.42e-11	Acenocoumarol (warfarin) maintenance dose
chr7	128579202	rs3757387	rs3807307	3.69e-19	Primary biliary cirrhosis
chr7	128580042	rs3757387	rs3778753	3.69e-19	Primary biliary cirrhosis
chr7	128580047	rs3757387	rs3778752	3.69e-19	Primary biliary cirrhosis
chr7	128580048	rs3757387	rs79775079	3.69e-19	Primary biliary cirrhosis
chr19	44287234	rs3760982	rs62116962	1.6e-08	Breast cancer (invasive breast cancer)
chr5	150465555	rs3762999	rs918499	1.16e-21	Psoriasis
chr6	31587938	rs3763295	NA	8.49304e-26	Rheumatoid arthritis
chr8	19797916	rs3779787	NA	3.08e-08	HDL cholesterol
chr16	90098629	rs3785181	rs3826202	9.5e-11	Hair color (red)
chr19	33897478	rs3786897	rs3786901	1.28e-09	Type 2 diabetes
chr11	35351879	rs3794087	rs4083481	3.44e-10	Essential tremor
chr20	39769975	rs3795131	rs3795131	1.945e-14	Total cholesterol
chr20	39908689	rs3795131	rs6093462	1.945e-14	Total cholesterol
chr14	22953607	rs3811221	rs227865	1.66e-09	Neuroblastoma (brain cancer)
chr14	22859352	rs3811247	rs3811246	5.8e-15	Neuroblastoma (brain cancer)
chr14	22739862	rs3811272	rs2075500	6.1e-15	Neuroblastoma (brain cancer)
chr6	7728212	rs3812163	rs1923409	1.2e-23	Height
chr20	33549946	rs3818253	rs11698868	3.88e-08	Bipolar disorder
chr15	79231518	rs3825932	rs11638844	3.17e-15	Type 1 diabetes
chr16	89574576	rs382745	rs4785684	1e-09	Burns vs. tans
chr16	89574685	rs382745	rs9935289	1e-09	Burns vs. tans
chr16	89603064	rs382745	rs647747	1e-09	Burns vs. tans
chr6	32627777	rs3828800	rs79471319	4e-08	Joint damage severity in rheumatoid arthritis
chr6	32634506	rs3828800	rs28746851	4e-08	Joint damage severity in rheumatoid arthritis
chr6	32634545	rs3828800	rs11568831	4e-08	Joint damage severity in rheumatoid arthritis
chr6	32634556	rs3828800	rs11568830	4e-08	Joint damage severity in rheumatoid arthritis
chr6	32634593	rs3828800	rs28746852	4e-08	Joint damage severity in rheumatoid arthritis
chr6	32632165	rs3830058	rs9274321	7.0962e-81	Rheumatoid arthritis
chr6	32634387	rs3830058	rs1049055	7.0962e-81	Rheumatoid arthritis
chr6	32634405	rs3830058	rs1049053	7.0962e-81	Rheumatoid arthritis
chr6	32634485	rs3830058	rs9274526	7.0962e-81	Rheumatoid arthritis
chr6	32634508	rs3830058	rs9274528	7.0962e-81	Rheumatoid arthritis
chr6	32634620	rs3830058	rs9274535	7.0962e-81	Rheumatoid arthritis
chr6	32636120	rs3830058	rs3828805	7.0962e-81	Rheumatoid arthritis
chr10	104429746	rs3850699	rs7094325	4.87e-10	Prostate cancer
chr6	111426965	rs3851228	rs34362588	1.08e-13	Inflammatory bowel disease
chr11	65582341	rs3903072	rs3892696	1.9e-09	Breast cancer (invasive breast cancer)
chr3	49507847	rs3924462	rs4855839	2.42e-08	Crohn's disease
chr16	31363253	rs3925075	rs10747210	1.68e-12	Acenocoumarol (warfarin) maintenance dose
chr10	6116975	rs41295061	rs41295065	3.9e-24	Type 1 diabetes
chr19	1042850	rs4147918	rs3764646	1.7e-19	Systolic blood pressure (SBP)
chr19	1043748	rs4147918	rs3752232	1.7e-19	Systolic blood pressure (SBP)
chr19	1062864	rs4147918	rs77620244	1.7e-19	Systolic blood pressure (SBP)
chr6	31324750	rs41558815	NA	3.1e-11	Myasthenia gravis
chr6	32986749	rs419434	NA	1.98636e-16	Rheumatoid arthritis
chr8	61611420	rs4237036	rs28600309	1.52e-08	Refractive error
chr17	80058236	rs4247357	rs6502050	3.05e-08	Uterine leiomyomata
chr17	80104631	rs4247357	rs12603050	3.05e-08	Uterine leiomyomata
chr17	80162276	rs4247357	rs4789666	3.05e-08	Uterine leiomyomata
chr8	90739480	rs42490	rs1003843	1.12e-19	Leprosy
chr1	2043792	rs425277	rs7546523	2.1e-08	Height
chr15	86018746	rs4281668	rs7161880	9.9e-09	Aggressive prostate cancer
chr15	86069118	rs4281668	rs8026938	9.9e-09	Aggressive prostate cancer
chr3	121724038	rs4285028	rs3942629	1.8e-08	Multiple sclerosis
chr6	31126232	rs4294047	rs116616662	3.4e-08	HIV-1 control
chr3	119278693	rs4330287	rs41271393	7.8e-10	Generalized vitiligo
chr6	26987900	rs4358615	rs9379952	2.2e-09	Type 1 diabetes
chr6	32430508	rs4434496	NA	4.26e-28	Rheumatoid arthritis (ACPA-positive)
chr16	89707636	rs447735	rs74843342	1.41254e-10	Hair color (red)
chr7	107519996	rs4598195	rs17411033	4.18e-08	Ulcerative colitis
chr2	25207950	rs4665736	rs12618252	7.3e-16	Height
chr3	16632114	rs4685345	rs73142513	6.16e-10	Gender
chr4	165877990	rs4691139	rs9762579	3.4e-08	Ovarian cancer (BRCA1-carriers)
chr5	131707429	rs4705938	rs2631360	2.88e-08	Crohn's disease combined control dataset
chr6	30908266	rs4711249	NA	1.1e-09	HIV-1 control
chr19	4247338	rs4740	rs3815343	3.4e-14	T-cell recognition in leukemia patients (minor histocompatibility antigens)
chr19	4247476	rs4740	rs8109160	3.4e-14	T-cell recognition in leukemia patients (minor histocompatibility antigens)
chr2	25311537	rs478222	rs546217	3.5e-09	Type 1 diabetes
chr16	50080597	rs4785204	rs12444810	2.24e-20	Esophageal squamous cell carcinoma (Esophageal cancer)
chr16	50097104	rs4785204	rs8056208	2.24e-20	Esophageal squamous cell carcinoma (Esophageal cancer)
chr16	28857645	rs4788084	rs7187776	2.6e-13	Type 1 diabetes
chr11	65559266	rs479844	rs10791824	1.1e-13	Atopic dermatitis
chr19	18548249	rs4808801	rs10413237	1.4e-09	Breast cancer (Estrogen receptor positive breast cancer)
chr22	41418229	rs4820425	rs71327107	3.42e-08	Crohn's disease
chr22	41777241	rs4822024	rs2234052	6.81e-10	Generalized vitiligo
chr11	96026835	rs483905	rs477612	1.21e-08	Ulcerative colitis
chr11	96026842	rs483905	rs476940	1.21e-08	Ulcerative colitis
chr2	121244321	rs4849887	rs12711948	3.7e-11	Breast cancer
chr16	74700743	rs4888262	rs4887783	5.15e-12	Testicular germ cell tumor
chr14	75701221	rs4899554	NA	2.71e-08	Inflammatory bowel disease
chr20	31344512	rs4911259	rs2424901	1.2e-09	Inflammatory bowel disease
chr20	31380309	rs4911259	rs1474738	1.2e-09	Inflammatory bowel disease
chr7	50308811	rs4917014	rs876039	2.75e-23	Systemic lupus erythematosus (SLE)
chr15	40377092	rs4924410	rs7183977	5e-09	Ewing sarcoma
chr11	111280208	rs4938534	rs4938541	2.38e-08	Primary biliary cirrhosis
chr6	116338065	rs4946136	rs1890426	3.848e-08	Total cholesterol
chr10	63806563	rs4948496	rs56140430	5.1e-11	Systemic lupus erythematosus (SLE)
chr1	109813020	rs4970833	rs3895559	1.06e-14	Total cholesterol
chr14	22736832	rs4982590	rs79962847	7.85e-10	Neuroblastoma (brain cancer)
chr14	22849963	rs4982635	rs2204983	1.2e-14	Neuroblastoma (brain cancer)
chr17	43223292	rs4986172	rs9894577	2.3e-16	Height
chr1	169763807	rs544008	rs79945836	2.391e-08	Maternal transmission distortion
chr1	169763814	rs544008	rs74504221	2.391e-08	Maternal transmission distortion
chr1	169868987	rs544008	rs78571404	2.391e-08	Maternal transmission distortion
chr1	170036784	rs544008	rs76206789	2.391e-08	Maternal transmission distortion
chr1	170036803	rs544008	rs74585450	2.391e-08	Maternal transmission distortion
chr18	51795535	rs545979	rs3017302	3.5e-10	Psoriasis
chr6	32577858	rs566861	rs673336	1.135e-10	Sarcoidosis
chr22	30234045	rs5753037	rs2301402	2.6e-16	Type 1 diabetes
chr22	43500212	rs5759167	rs5759167	8.3e-31	Prostate cancer
chr22	50356274	rs5771069	rs28645887	4.21e-08	Ulcerative colitis
chr9	15298666	rs578194	rs675849	2.505e-12	HDL cholesterol
chr1	109826136	rs590502	rs657420	2.768e-22	Total cholesterol
chr20	61530582	rs6011456	rs6089810	2e-16	Myocardial infarction (MI)
chr20	55030037	rs6024888	rs6024888	1.625e-09	Maternal transmission distortion
chr20	55030081	rs6024888	rs386274	1.625e-09	Maternal transmission distortion
chr20	62066057	rs6062927	rs1108457	4.78e-09	Esophageal squamous cell carcinoma (Esophageal cancer)
chr20	47411149	rs6095302	rs80346118	8.32e-09	Kawasaki disease (with coronary artery lesions)
chr20	47411178	rs6095302	rs75587772	8.32e-09	Kawasaki disease (with coronary artery lesions)
chr20	39190720	rs6102059	rs56258072	4e-09	LDL cholesterol
chr20	39229368	rs6102059	rs1546916	4e-09	LDL cholesterol
chr4	17877487	rs6449353	rs13131350	7.1e-46	Height
chr4	18008199	rs6449353	rs6842114	7.1e-46	Height
chr4	18023845	rs6449353	rs71603398	7.1e-46	Height
chr8	96100019	rs6471514	rs6471512	1.819e-13	Transmission distortion
chr16	10965115	rs6498114	rs7194862	5.8e-10	Celiac disease
chr16	10965126	rs6498114	rs12922863	5.8e-10	Celiac disease
chr17	53067683	rs6504950	rs12940106	1.4e-08	Breast cancer
chr4	115546494	rs6533806	rs75243733	2.246e-08	Transmission distortion
chr2	25132192	rs6545800	rs6722587	6.14e-16	Inflammatory bowel disease
chr2	25136916	rs6545800	rs10203482	6.14e-16	Inflammatory bowel disease
chr1	8713026	rs6577553	rs115914806	1.865e-15	Maternal transmission distortion
chr13	114552039	rs6602910	rs6602908	1.5e-08	Total cholesterol
chr1	202195826	rs6678914	rs896548	1.4e-08	Breast cancer (Estrogen receptor negative breast cancer)
chr2	238534664	rs6715815	rs1494493	4.04e-08	Schizophrenia
chr2	238535966	rs6715815	rs13387894	4.04e-08	Schizophrenia
chr2	135429288	rs6723108	rs998451	5.36e-10	Type 2 diabetes
chr2	219762662	rs6723140	rs4574113	1.62181e-09	Hair morphology (Curly)
chr6	32590411	rs674313	rs77869737	2.51e-68	Rheumatoid arthritis
chr6	32591666	rs674313	rs111888138	2.51e-68	Rheumatoid arthritis
chr6	32632659	rs674313	rs9274389	2.51e-68	Rheumatoid arthritis
chr6	32632660	rs674313	rs9274390	2.51e-68	Rheumatoid arthritis
chr6	32657436	rs674313	rs114055836	2.51e-68	Rheumatoid arthritis
chr3	23204024	rs6780569	rs9812056	1.04e-09	Type 2 diabetes
chr3	169921407	rs6804193	rs1684883	3.7e-09	Myocardial infarction (MI)
chr3	169921441	rs6804193	rs1798231	3.7e-09	Myocardial infarction (MI)
chr3	119257802	rs6804441	rs61400421	2.5e-16	Systemic lupus erythematosus (SLE)
chr3	119260866	rs6804441	rs9877891	2.5e-16	Systemic lupus erythematosus (SLE)
chr6	167504880	rs6902119	rs2239826	3.81e-08	Generalized vitiligo
chr6	29943067	rs6904029	NA	1.3e-10	Rheumatoid arthritis
chr6	31465030	rs6922431	rs116276545	2.55561e-18	Rheumatoid arthritis
chr6	32996014	rs6933546	NA	7.19046e-09	Rheumatoid arthritis
chr11	64021605	rs694739	rs12421615	2.41e-14	Psoriasis and Crohn's disease combined
chr11	64097233	rs694739	NA	2.41e-14	Psoriasis and Crohn's disease combined
chr11	64110422	rs694739	rs11601860	2.41e-14	Psoriasis and Crohn's disease combined
chr8	19870693	rs7005359	rs7005359	1.414e-44	Triglycerides
chr8	144985200	rs7014582	rs4977183	6.317e-09	LDL cholesterol
chr9	109578968	rs7027110	rs10116257	2.3e-13	Height
chr12	58176614	rs703842	rs10747783	5.4e-11	Multiple sclerosis
chr10	80855423	rs704010	rs10762844	3.7e-09	Breast cancer
chr10	90759613	rs7069750	rs2147420	2.93e-08	Juvenile idiopathic arthritis (including oligoarticular and rheumatoid factor-negative polyarticular JIA)
chr10	84685634	rs7078771	rs73311358	4.27e-108	Type 1 diabetes
chr10	84685675	rs7078771	rs73311359	4.27e-108	Type 1 diabetes
chr6	31697558	rs707916	NA	7.98507e-09	Rheumatoid arthritis
chr6	31698088	rs707938	rs114585169	2.12e-09	Schizophrenia
chr10	60273121	rs7084402	rs7100474	2.06e-13	Refractive error
chr10	60273155	rs7084402	rs7079648	2.06e-13	Refractive error
chr10	50115990	rs7094610	rs7086101	5.7e-10	Systemic lupus erythematosus (SLE)
chr11	111250214	rs7104791	rs3802843	1.9e-11	Celiac disease
chr11	2213492	rs7111341	rs11564701	4.4e-48	Type 1 diabetes
chr11	2214016	rs7111341	rs60042129	4.4e-48	Type 1 diabetes
chr11	2214039	rs7111341	rs11564691	4.4e-48	Type 1 diabetes
chr15	62373121	rs7178424	rs4143843	5.6e-09	Height
chr2	201833845	rs719126	rs72929034	8.032e-11	Maternal transmission distortion
chr16	30645416	rs7197475	rs7191761	2.77e-08	Systemic lupus erythematosus (SLE)
chr16	56966786	rs7204290	rs12445769	3.988e-10	HDL cholesterol
chr17	65826861	rs7216064	rs12602556	7.4e-11	Lung cancer (squamous cell carcinoma)
chr17	65989961	rs7216064	rs7502307	7.4e-11	Lung cancer (squamous cell carcinoma)
chr18	47250165	rs7238063	rs7238063	3.095e-08	HDL cholesterol
chr18	47250428	rs7238063	rs58655829	3.095e-08	HDL cholesterol
chr18	46395022	rs7240004	rs7240004	1.31e-09	Inflammatory bowel disease
chr4	18008232	rs724577	rs2610990	1.39e-16	Birth weight and height
chr16	31099783	rs7294	rs17839568	1.4e-45	Acenocoumarol (warfarin) maintenance dose
chr2	162101261	rs7309	rs11678980	1.74e-08	Educational attainment
chr13	33160705	rs7332115	rs7994229	5.5e-10	Height
chr1	182058556	rs7340056	rs7537211	3.526e-08	HDL cholesterol
chr19	19268761	rs7360000	rs1124855	1.429e-12	Total cholesterol
chr3	23203454	rs7374732	rs7374732	2.33e-08	Type 2 diabetes
chr8	144305353	rs7388248	rs7388248	2.93e-09	HDL cholesterol
chr7	36834767	rs741302	rs77575853	2.932e-08	Maternal transmission distortion
chr8	144597730	rs7464822	rs13254347	4.6e-26	Myocardial infarction (MI)
chr1	22491843	rs7521902	rs4654785	4.2e-08	Endometriosis
chr2	46205925	rs753572	rs2249633	1.196e-10	Maternal transmission distortion
chr1	17752000	rs7538876	rs1324368	4.4e-12	Cutaneous basal cell carcinoma (skin cancer)
chr1	11046655	rs7547568	rs72868197	2.2e-08	Androgenetic alopecia early age of onset
chr11	2439621	rs757091	rs2074236	1.04e-09	Type 2 diabetes
chr2	160953049	rs7573270	rs11901072	3.89e-13	Idiopathic membranous nephropathy
chr21	45715814	rs760426	rs760426	4.4e-08	Rheumatoid arthritis
chr3	12703714	rs7617041	rs9878151	2.655e-08	Total cholesterol
chr3	53272889	rs7628245	rs12629312	3.73e-95	Coronary artery disease (CAD) combined control dataset
chr4	2938651	rs762847	rs2798287	7.07e-09	Huntington's disease
chr3	86790149	rs7642134	rs9827403	3.5e-10	Age at menarche
chr6	32441408	rs7755212	NA	4.6703e-50	Rheumatoid arthritis
chr6	32430729	rs7766843	NA	1.61e-41	Rheumatoid arthritis (ACPA-positive)
chr6	32430752	rs7766854	NA	6.95967e-60	Rheumatoid arthritis
chr6	31239855	rs7767581	NA	1.357e-13	Triglycerides
chr7	32289879	rs7779180	rs10241729	4.6e-08	Nicotine dependence (smoking) cigarettes per day
chr7	116138569	rs7801950	rs2191498	6.211e-19	Maternal transmission distortion
chr7	116138576	rs7801950	rs12669740	6.211e-19	Maternal transmission distortion
chr7	116138599	rs7801950	rs2191499	6.211e-19	Maternal transmission distortion
chr7	21637111	rs7803149	rs2390541	3.491e-08	Total cholesterol
chr7	32552622	rs7805536	rs7788809	4.38e-08	Knee osteoarthritis (males)
chr8	56835673	rs7829816	rs58506995	5.4e-09	Systemic lupus erythematosus (SLE) (females)
chr9	139089717	rs7860634	rs115189517	1.72e-08	Free thyroxine (FT4) (males)
chr10	118224202	rs7906587	rs7070032	1.78e-26	Type 2 diabetes Hypertension Coronary artery disease (CAD) combined case analysis
chr10	51544587	rs7920517	rs4304716	1.3e-19	Prostate cancer
chr11	111433916	rs7937682	rs12366001	3.17e-09	Primary sclerosing cholangitis
chr11	69031197	rs7940107	rs7946255	4.7e-08	Prostate cancer (advanced prostate cancer)
chr19	17357063	rs79411242	NA	3.13e-09	Breast cancer risk (in BRCA1 mutation carriers)
chr11	92650562	rs7950811	rs74402145	1.295e-08	Conduct Disorder symptom count
chr7	2812632	rs798489	rs35957220	1.9e-33	Height
chr7	2841164	rs798489	rs2644312	1.9e-33	Height
chr7	2878707	rs798489	rs2533878	1.9e-33	Height
chr7	2760609	rs798502	rs798550	2.61e-15	Ulcerative colitis
chr7	120758960	rs798932	rs798944	2.208e-21	Transmission distortion
chr14	88464887	rs8005161	rs10220572	1.29e-08	Crohn's disease
chr15	38846738	rs8043085	rs4924273	4.78e-12	Rheumatoid arthritis
chr15	38850330	rs8043085	rs7173565	4.78e-12	Rheumatoid arthritis
chr16	28875204	rs8049439	rs11864750	2.41e-09	Inflammatory bowel disease
chr17	74249094	rs8071545	rs4789260	1.852e-11	Transmission distortion
chr18	56246442	rs8086790	rs12606191	3.92e-08	Rheumatoid arthritis combined control dataset
chr19	30303352	rs8102137	rs3218027	1.7e-11	Urinary bladder cancer
chr20	25610457	rs8120594	rs6050732	1.52e-09	Esophageal squamous cell carcinoma (Esophageal cancer)
chr20	25728002	rs8120594	rs1122769	1.52e-09	Esophageal squamous cell carcinoma (Esophageal cancer)
chr22	24572034	rs8141797	rs5760236	2.35e-09	Amyotrophic lateral sclerosis (ALS)
chr3	195434088	rs842226	rs62282087	2.92e-13	Maternal transmission distortion
chr7	28172732	rs849134	rs702814	2.8e-09	Type 2 diabetes
chr8	133930674	rs853308	rs853307	1.58e-08	Generalized vitiligo
chr8	133933225	rs853308	rs853302	1.58e-08	Generalized vitiligo
chr1	167408670	rs864537	rs840016	2.2e-11	Rheumatoid arthritis
chr20	33574458	rs867186	rs8118978	3.2e-08	Coronary artery disease (CAD)
chr9	126151961	rs872863	rs6478609	1.59e-11	Myopia (severe myopia)
chr19	18324329	rs874628	rs2302209	1.3e-08	Multiple sclerosis
chr19	18338709	rs874628	rs62120394	1.3e-08	Multiple sclerosis
chr8	95960767	rs896854	rs1320164	1e-09	Type 2 diabetes
chr12	53273779	rs902774	rs902773	1.4e-08	Prostate cancer (advanced prostate cancer)
chr9	27529316	rs903603	NA	2.21e-28	Amyotrophic lateral sclerosis (ALS) with >2 C9orf72 hexanucleotide repeats
chr2	28614794	rs925255	rs925255	2.67e-15	Inflammatory bowel disease
chr6	30065298	rs9261395	NA	4.08039e-14	Rheumatoid arthritis
chr6	30080994	rs9261424	NA	8.95549e-12	Rheumatoid arthritis
chr6	30650026	rs9262142	NA	4.66e-16	Idiopathic membranous nephropathy
chr6	31233845	rs9264482	rs114123711	6.35252e-11	Rheumatoid arthritis
chr6	31234541	rs9264482	rs77994113	6.35252e-11	Rheumatoid arthritis
chr6	31234566	rs9264482	rs112140126	6.35252e-11	Rheumatoid arthritis
chr6	31235276	rs9264482	rs113825473	6.35252e-11	Rheumatoid arthritis
chr6	31235326	rs9264482	rs76674692	6.35252e-11	Rheumatoid arthritis
chr6	31235500	rs9264482	rs112932713	6.35252e-11	Rheumatoid arthritis
chr6	31237592	rs9264606	NA	3.506e-14	Total cholesterol
chr6	31237660	rs9264608	NA	3.728e-14	Triglycerides
chr6	31239227	rs9264664	NA	1.612e-13	Triglycerides
chr6	31345794	rs9266455	rs113676387	6.86718e-13	Rheumatoid arthritis
chr6	31870856	rs9267665	NA	1.24e-17	Antibody titer to hepatitis B vaccination
chr6	32223531	rs9268000	NA	2.05e-44	Rheumatoid arthritis (ACPA-positive)
chr6	32400070	rs9268606	NA	3.38601e-170	Rheumatoid arthritis
chr6	32571789	rs9270856	rs9270887	3.56e-17	Leprosy
chr6	32572388	rs9270856	rs9270922	3.56e-17	Leprosy
chr6	32576052	rs9270856	rs9271079	3.56e-17	Leprosy
chr6	32576102	rs9270856	rs9271083	3.56e-17	Leprosy
chr6	32576165	rs9270856	rs9271086	3.56e-17	Leprosy
chr6	32576170	rs9270856	rs9271087	3.56e-17	Leprosy
chr6	32576175	rs9270856	rs9271088	3.56e-17	Leprosy
chr6	32576177	rs9270856	rs9271089	3.56e-17	Leprosy
chr6	32576275	rs9270856	rs9271091	3.56e-17	Leprosy
chr6	32576296	rs9270856	rs9271092	3.56e-17	Leprosy
chr6	32576347	rs9270856	rs9271094	3.56e-17	Leprosy
chr6	32577784	rs9270856	rs9271164	3.56e-17	Leprosy
chr6	32577785	rs9270856	rs9271165	3.56e-17	Leprosy
chr6	32577811	rs9270856	rs9271166	3.56e-17	Leprosy
chr6	32577854	rs9270856	rs9271168	3.56e-17	Leprosy
chr6	32577889	rs9270856	rs9271170	3.56e-17	Leprosy
chr6	32577907	rs9270856	rs9271171	3.56e-17	Leprosy
chr6	32577981	rs9270856	rs9271173	3.56e-17	Leprosy
chr6	32578040	rs9270856	rs9271174	3.56e-17	Leprosy
chr6	32578818	rs9270856	rs112578072	3.56e-17	Leprosy
chr6	32578837	rs9270856	rs112774109	3.56e-17	Leprosy
chr6	32578941	rs9270856	rs9271205	3.56e-17	Leprosy
chr6	32576341	rs9271055	rs9271093	4.52e-12	Systemic lupus erythematosus (SLE)
chr6	32578885	rs9271055	rs78093064	4.52e-12	Systemic lupus erythematosus (SLE)
chr6	32593095	rs9271055	rs75467737	4.52e-12	Systemic lupus erythematosus (SLE)
chr6	32571962	rs9271100	rs9270902	1e-22	Systemic lupus erythematosus (SLE)
chr6	32572322	rs9271100	rs9270920	1e-22	Systemic lupus erythematosus (SLE)
chr6	32572326	rs9271100	rs9270921	1e-22	Systemic lupus erythematosus (SLE)
chr6	32572408	rs9271100	rs9270924	1e-22	Systemic lupus erythematosus (SLE)
chr6	32572433	rs9271100	rs9270925	1e-22	Systemic lupus erythematosus (SLE)
chr6	32572435	rs9271100	rs9270926	1e-22	Systemic lupus erythematosus (SLE)
chr6	32576247	rs9271100	rs9271090	1e-22	Systemic lupus erythematosus (SLE)
chr6	32577975	rs9271100	rs9271172	1e-22	Systemic lupus erythematosus (SLE)
chr6	32590298	rs9271100	rs77512282	1e-22	Systemic lupus erythematosus (SLE)
chr6	32590612	rs9271408	rs113104509	5.616e-09	Sarcoidosis
chr6	32589740	rs9271520	rs9271517	1.08e-08	Sarcoidosis
chr6	32590498	rs9271640	rs112208663	2.2e-20	Oligoclonal band status (positive) in multiple sclerosis patients
chr6	32592999	rs9271640	rs9271689	2.2e-20	Oligoclonal band status (positive) in multiple sclerosis patients
chr6	32593080	rs9271640	rs77084861	2.2e-20	Oligoclonal band status (positive) in multiple sclerosis patients
chr6	32595732	rs9271720	rs115359691	3.3e-18	Cervical cancer
chr6	32595747	rs9271720	rs114668898	3.3e-18	Cervical cancer
chr6	32595813	rs9271720	rs116687870	3.3e-18	Cervical cancer
chr6	32595907	rs9271720	rs115368074	3.3e-18	Cervical cancer
chr6	32604826	rs9272320	rs9272393	1.01e-10	Sarcoidosis
chr6	32634634	rs9272346	rs9274536	1.13911e-49	Rheumatoid arthritis
chr6	32636221	rs9272346	rs3828811	1.13911e-49	Rheumatoid arthritis
chr6	32603583	rs9272535	rs113642651	1.91e-34	Rheumatoid arthritis (ACPA-positive)
chr6	32603641	rs9272535	rs79999819	1.91e-34	Rheumatoid arthritis (ACPA-positive)
chr6	32632832	rs9274407	rs9274407	4.8e-14	Amoxicillin-clavulanate drug induced liver injury
chr6	32936441	rs9276935	NA	7.08644e-76	Rheumatoid arthritis
chr6	33050499	rs9277386	NA	3.82776e-21	Rheumatoid arthritis
chr6	33082040	rs9277628	NA	5.33452e-30	Rheumatoid arthritis
chr6	33082267	rs9277630	NA	7.57583e-26	Rheumatoid arthritis
chr6	33289935	rs9277972	rs115208176	1.72222e-10	Rheumatoid arthritis
chr6	38323470	rs9296249	rs4714149	3.99e-18	Restless legs syndrome
chr16	50714979	rs9302752	rs2287195	1.44e-19	Paucibacillary leprosy
chr6	167370230	rs9355610	rs2247314	3.22e-11	Persistent TRAb autoantibody positive Grave's disease
chr6	167370353	rs9355610	rs2757039	3.22e-11	Persistent TRAb autoantibody positive Grave's disease
chr6	167370532	rs9355610	rs2757041	3.22e-11	Persistent TRAb autoantibody positive Grave's disease
chr6	25399005	rs9366619	rs9366619	4.48e-31	Educational attainment
chr6	30778786	rs9391696	NA	5.9e-10	HIV-1 control
chr14	91840153	rs941764	rs8021298	3.7e-10	Breast cancer
chr6	27720712	rs9468213	rs36042294	6.42e-11	Idiopathic membranous nephropathy
chr6	38026003	rs9470794	rs12664900	2.06e-10	Type 2 diabetes
chr13	24197280	rs9510787	rs34731454	1.53e-09	Nasopharyngeal carcinoma (nasopharyngeal cancer)
chr13	111039949	rs9515201	rs1999013	1.29e-08	Coronary artery disease (CAD)
chr13	40334852	rs9532434	rs9603612	4.52e-08	Juvenile idiopathic arthritis (including oligoarticular and rheumatoid factor-negative polyarticular JIA)
chr13	32928408	rs9534275	rs1460816	5.67e-09	LDL cholesterol
chr13	100036955	rs9557195	rs35694871	2.37e-14	Inflammatory bowel disease
chr1	4327635	rs966321	rs2101576	1.6e-09	Tanning ability
chr22	39662550	rs968451	rs5757584	1.08e-09	Primary biliary cirrhosis
chr17	68165529	rs9788982	rs76457020	3.41e-09	Number of teeth
chr8	129264060	rs9792269	rs10808568	3e-09	Celiac disease
chr11	14175907	rs9804490	rs10832207	3.99e-10	Crohn's disease combined control dataset
chr3	156810974	rs9822326	rs6798146	8e-10	Birth weight
chr3	23203491	rs9855620	rs7374735	3.55e-08	Type 2 diabetes
chr17	79581519	rs9894429	rs7209180	2.4e-10	Eye color (CHS1)
chr17	79581931	rs9894429	rs9674872	2.4e-10	Eye color (CHS1)
chr17	56736785	rs9905704	rs372648	4.32e-13	Testicular germ cell tumor
chr6	43760327	rs998584	rs11967262	1e-08	Triglycerides (males)
chr15	44091386	rs9989313	rs3784275	4.679e-08	Triglycerides

## Sheet: CHB
chr	caQTL pos	GWAS rsID	caQTL rsID	GWAS p-value	GWAS trait
chr5	150226230	rs1000113	rs34156253	7.53e-11	Irritable bowel syndrome
chr5	150226263	rs1000113	rs61270113	7.53e-11	Irritable bowel syndrome
chr5	150226292	rs1000113	rs11748151	7.53e-11	Irritable bowel syndrome
chr5	150226345	rs1000113	rs11748158	7.53e-11	Irritable bowel syndrome
chr2	234235749	rs1000141	rs2304774	8.54e-10	Irritable bowel syndrome
chr2	234237387	rs1000141	rs12997325	8.54e-10	Irritable bowel syndrome
chr4	149656494	rs10004961	rs1016313	4.35e-08	Serum thyrotropin levels
chr4	88014346	rs10023050	rs2045592	5.591e-11	Triglycerides
chr1	63155349	rs1002687	rs10889356	2.332e-41	Triglycerides
chr5	131792402	rs1003533	rs2706383	9.54993e-09	Exceptional Longevity
chr5	131795229	rs1003533	rs757104	9.54993e-09	Exceptional Longevity
chr5	131800105	rs1003533	rs2706339	9.54993e-09	Exceptional Longevity
chr21	38446319	rs1003719	rs8128474	2.3e-10	Eye color - Hue-Saturation 1st principal component
chr5	74660356	rs10038723	rs4703670	2.75e-20	LDL cholesterol
chr10	104856162	rs1004467	rs12412038	7.85e-09	Coronary artery disease (CAD)
chr18	47204395	rs10048323	NA	4.376e-15	HDL cholesterol
chr18	47216884	rs10048323	rs62101784	4.376e-15	HDL cholesterol
chr5	110436852	rs10051830	rs6865932	2.37e-08	Pediatric eosinophilic esophagitis
chr5	109999474	rs10067777	rs57405533	1.2e-08	Atopic dermatitis
chr5	110052325	rs10067777	rs10036504	1.2e-08	Atopic dermatitis
chr5	110052401	rs10067777	rs10036528	1.2e-08	Atopic dermatitis
chr5	74971018	rs10075465	rs888787	1.659e-13	LDL cholesterol
chr5	74971025	rs10075465	rs888897	1.659e-13	LDL cholesterol
chr5	131806768	rs10077785	rs3846729	2.25e-09	Crohn's disease
chr5	131806780	rs10077785	rs3846730	2.25e-09	Crohn's disease
chr15	79124039	rs10083696	rs10083697	8.6e-11	Coronary artery disease (CAD)
chr8	19577267	rs10085966	rs1021435	3.924e-11	Triglycerides
chr17	38020419	rs1008723	rs1453559	3.87e-12	Primary biliary cirrhosis
chr17	38029120	rs1008723	rs12936231	3.87e-12	Primary biliary cirrhosis
chr17	38082807	rs1008723	rs12603332	3.87e-12	Primary biliary cirrhosis
chr8	19555762	rs10090551	rs10090551	1.738e-08	HDL cholesterol
chr8	60173513	rs10091892	rs13438889	4.9e-10	Myopia
chr8	123982982	rs10108684	rs4870836	1.36e-08	Antibody response to smallpox vaccine
chr8	123983288	rs10108684	rs4870837	1.36e-08	Antibody response to smallpox vaccine
chr11	68934052	rs1011176	rs1011175	2.4e-16	Hair color (blond versus brown)
chr3	23203407	rs1011754	rs73044329	2.15e-09	Type 2 diabetes
chr12	110033270	rs10161126	rs10850435	1.26e-08	HDL cholesterol
chr2	43793222	rs10165527	rs1873558	9.88e-17	Polycystic ovary syndrome
chr2	43793725	rs10165527	rs1158411	9.88e-17	Polycystic ovary syndrome
chr2	621910	rs10166979	rs6717005	2.82e-08	Nonsyndromic striae distensae (stretch marks)
chr2	198565823	rs1016883	rs57340905	2.87e-08	Ulcerative colitis
chr2	219748387	rs10177996	rs7571600	3.54813e-09	Hair morphology (Curly)
chr2	219762561	rs10177996	rs59788230	3.54813e-09	Hair morphology (Curly)
chr2	171781619	rs10183486	rs4668345	2.21e-12	Age at menopause
chr2	21511746	rs10185261	rs72789650	1.27e-08	LDL cholesterol
chr2	85761417	rs10187424	rs6705971	2.7e-15	Prostate cancer
chr2	85772548	rs10187424	rs7605975	2.7e-15	Prostate cancer
chr2	27665361	rs10205219	rs780112	2.394e-35	Triglycerides
chr2	27988821	rs10209020	rs13013484	1.483e-08	Total cholesterol
chr2	234149702	rs10210302	rs10929322	2.36e-14	Crohn's disease gender differentiated
chr15	79042736	rs1021071	rs899984	6.9e-20	Nicotine dependence (smoking) cigarettes per day
chr3	41894440	rs10212536	rs1016669	3.57e-08	Multiple myeloma
chr8	143757708	rs10216533	rs2978980	3.6e-09	Diffuse-type gastric cancer
chr8	143760421	rs10216533	rs2976389	3.6e-09	Diffuse-type gastric cancer
chr7	128599397	rs10239340	rs10229001	6.98e-16	Systemic lupus erythematosus (SLE) (females)
chr7	6065914	rs10263017	rs10253000	4.2e-15	Myocardial infarction (MI)
chr15	68055570	rs1026732	rs4325504	6.09e-17	Restless legs syndrome
chr7	142472439	rs10273639	rs4726581	3e-08	Chronic alcohol-related pancreatitis
chr7	142473119	rs10273639	rs4726587	3e-08	Chronic alcohol-related pancreatitis
chr7	50306780	rs10276619	rs9656588	1.19e-16	Systemic lupus erythematosus (SLE)
chr8	129767114	rs1030608	rs2395854	7.53e-12	Nonsyndromic cleft lip
chr22	21983260	rs1034329	rs2298429	1.613e-08	HDL cholesterol
chr22	21984379	rs1034329	rs3747093	1.613e-08	HDL cholesterol
chr11	116967666	rs1035237	rs1320668	1.02e-16	Triglycerides
chr11	117091609	rs1035237	rs236918	1.02e-16	Triglycerides
chr19	19374068	rs10401193	rs8105984	1.264e-09	Triglycerides
chr19	19582651	rs10401193	rs6511036	1.264e-09	Triglycerides
chr6	20717404	rs1040558	rs10946403	9.69e-13	Type 2 diabetes
chr6	20719232	rs1040558	rs9368224	9.69e-13	Type 2 diabetes
chr19	33532300	rs10411210	rs10411210	1.1e-09	Colorectal cancer
chr6	31540071	rs1041981	rs115778875	3.02e-26	Idiopathic membranous nephropathy
chr6	31540313	rs1041981	rs115438376	3.02e-26	Idiopathic membranous nephropathy
chr19	46181392	rs10423928	rs1800437	2.09e-20	Insulinogenic index
chr2	136552188	rs1042712	rs3213890	5.54e-13	Population differentiation markers among Great Britain
chr3	52731483	rs1042779	rs11130317	2.7e-08	Bipolar disorder
chr3	52787242	rs1042779	rs13095332	2.7e-08	Bipolar disorder
chr3	52823126	rs1042779	rs2239549	2.7e-08	Bipolar disorder
chr12	128689245	rs10431335	rs12231748	4.5e-10	Coronary artery disease (CAD)
chr6	20686573	rs10440833	rs7766070	1.8e-22	Type 2 diabetes
chr17	37912377	rs10445308	rs12946510	1.98e-11	Primary biliary cirrhosis
chr17	654039	rs1045481	rs59580892	9.1e-15	T-cell recognition in leukemia patients (minor histocompatibility antigens)
chr6	116380909	rs10456902	rs7774952	3e-09	LDL cholesterol
chr6	109780192	rs1046943	rs9398202	2.5e-08	Height
chr16	90112891	rs1048149	rs7196935	1.2e-09	Burns vs. tans
chr14	60798009	rs10483727	rs6573307	3.87e-11	Glaucoma (primary open-angle glaucoma)
chr6	28048535	rs10484403	rs9380049	6.11e-10	Type 1 diabetes combined control dataset
chr6	28048538	rs10484403	rs9380050	6.11e-10	Type 1 diabetes combined control dataset
chr6	28108085	rs10484403	rs1904841	6.11e-10	Type 1 diabetes combined control dataset
chr6	28129580	rs10484403	rs9357065	6.11e-10	Type 1 diabetes combined control dataset
chr6	28141548	rs10484403	rs12332979	6.11e-10	Type 1 diabetes combined control dataset
chr6	25962951	rs10484435	rs72832596	9.71e-10	Type 1 diabetes combined control dataset
chr7	26904770	rs10486483	rs73069540	3.48e-08	Crohn's disease
chr19	45650099	rs1048699	rs74846209	1.5e-09	Alzheimer's disease
chr11	5255912	rs10488676	rs3813727	1.36e-18	Beta-thalassemia/Hemoglobin E disease (fetal hemoglobin (Hb) %)
chr10	73822025	rs1049269	rs1049246	4.4e-09	Bronchopulmonary dysplasia
chr1	10311983	rs10492972	rs12407992	2.5e-10	Multiple sclerosis
chr1	10458378	rs10492972	rs6674843	2.5e-10	Multiple sclerosis
chr10	81933306	rs1049550	rs3851054	1.04e-12	Sarcoidosis
chr10	81937889	rs1049550	rs2788296	1.04e-12	Sarcoidosis
chr10	81951635	rs1049550	rs2819946	1.04e-12	Sarcoidosis
chr2	21186121	rs10495712	rs2337381	1.15e-08	LDL cholesterol
chr8	60136514	rs10504289	rs4738761	4.7e-08	Myopia
chr8	60173581	rs10504289	rs4412358	4.7e-08	Myopia
chr8	60173691	rs10504289	rs4562302	4.7e-08	Myopia
chr10	65314711	rs10509186	rs2163188	2.902e-10	Triglycerides
chr11	47339180	rs1051006	rs4752979	1.72e-10	HDL cholesterol
chr3	23291721	rs10510536	rs9867046	1.41e-09	Type 2 diabetes
chr3	23436567	rs10510536	rs56979234	1.41e-09	Type 2 diabetes
chr4	110330060	rs10516557	rs6851517	2e-08	Rheumatoid arthritis cyclic citrullinated peptide (CCP) positive
chr4	103553053	rs1054037	rs1054029	1.64e-13	Primary biliary cirrhosis
chr6	26562029	rs1056667	rs6940188	1.86e-08	Years of education
chr6	33282002	rs1059288	rs114741268	5.89551e-14	Rheumatoid arthritis
chr6	32605043	rs1063355	rs9272416	1.47e-11	Systemic lupus erythematosus (SLE)
chr6	32605257	rs1063355	rs1047989	1.47e-11	Systemic lupus erythematosus (SLE)
chr6	32605274	rs1063355	rs1130034	1.47e-11	Systemic lupus erythematosus (SLE)
chr11	47448497	rs1064608	rs11600581	8.755e-10	HDL cholesterol
chr1	189644901	rs10737562	rs531069	4.1e-15	Anti-dsDNA autoantibody status in systemic lupus erythematosus (SLE) patients
chr16	68119555	rs1074143	rs3743735	4.591e-26	HDL cholesterol
chr16	68228427	rs1074143	rs55757502	4.591e-26	HDL cholesterol
chr1	114275601	rs10745339	rs6537795	1.54359e-18	Rheumatoid arthritis
chr1	2516781	rs10752747	rs60733400	6.31e-10	Rheumatoid arthritis and celiac disease
chr1	2574078	rs10752747	rs9970196	6.31e-10	Rheumatoid arthritis and celiac disease
chr9	21789580	rs10757257	rs10965135	2.9e-11	Nevus count
chr9	110309790	rs10759243	rs7040552	1.2e-08	Breast cancer
chr11	34372865	rs10768063	rs1810507	4.093e-20	Transmission distortion
chr11	34372970	rs10768063	rs4993520	4.093e-20	Transmission distortion
chr11	34373380	rs10768063	rs3981191	4.093e-20	Transmission distortion
chr11	34373406	rs10768063	rs2092485	4.093e-20	Transmission distortion
chr11	34373443	rs10768063	rs1883736	4.093e-20	Transmission distortion
chr11	34373463	rs10768063	rs910088	4.093e-20	Transmission distortion
chr11	34373828	rs10768063	rs10768065	4.093e-20	Transmission distortion
chr11	35294186	rs10768122	rs3794102	1.78e-09	Generalized vitiligo
chr12	9869916	rs10772079	rs10772070	4.14e-08	Type 1 diabetes
chr12	9869920	rs10772079	rs10772071	4.14e-08	Type 1 diabetes
chr12	9869931	rs10772079	rs10772072	4.14e-08	Type 1 diabetes
chr12	9870352	rs10772079	rs10844569	4.14e-08	Type 1 diabetes
chr12	9874394	rs10772079	rs10772079	4.14e-08	Type 1 diabetes
chr12	9888396	rs10772079	rs10844638	4.14e-08	Type 1 diabetes
chr12	11170743	rs10772418	rs10772418	2e-15	Quinine taste intensity
chr12	11174276	rs10772418	rs10772420	2e-15	Quinine taste intensity
chr4	38767749	rs10776482	rs11721824	1.61e-24	Pam3CSK4-induced interleukin-6 (IL-6)
chr9	72873786	rs10780924	rs943534	3.49e-08	Transmission distortion
chr9	139267533	rs10781499	rs4078099	2.62e-19	Ulcerative colitis
chr9	139294247	rs10781499	rs4330804	2.62e-19	Ulcerative colitis
chr16	30938811	rs10782001	rs12930545	4e-08	Psoriatic arthritis
chr16	31044683	rs10782001	rs58726213	4e-08	Psoriatic arthritis
chr1	248352285	rs10788759	rs4475788	1.77828e-09	Asparagus anosmia
chr1	67655954	rs10789224	rs6688383	2.47e-12	Crohn's disease combined control dataset
chr1	2478511	rs10797432	rs2477678	2.62e-12	Ulcerative colitis
chr1	2487663	rs10797432	rs2227312	2.62e-12	Ulcerative colitis
chr1	2487766	rs10797432	rs2227313	2.62e-12	Ulcerative colitis
chr1	227734868	rs10799445	rs10916161	2.4e-13	Height
chr1	19832241	rs10799824	rs11807639	1.17e-08	Thyroid stimulating hormone (TSH) (males)
chr9	99540291	rs10816533	rs35334289	3.817e-18	Maternal transmission distortion
chr9	99540519	rs10816533	rs12349952	3.817e-18	Maternal transmission distortion
chr10	75743618	rs10824049	rs10824051	1.128e-26	Transmission distortion
chr11	46701728	rs10838612	NA	1.429e-12	HDL cholesterol
chr12	12817008	rs10845606	rs7962288	3.8e-17	Systemic lupus erythematosus (SLE)
chr12	124469738	rs10846579	rs952632	9.567e-10	HDL cholesterol
chr12	121197629	rs10849788	rs7300695	3.5e-14	Localized aggressive periodontitis
chr12	111351186	rs10849917	rs2071629	3.21e-08	Coronary artery disease (CAD)
chr12	111351439	rs10849917	rs11065769	3.21e-08	Coronary artery disease (CAD)
chr12	109832545	rs10850074	rs7300290	3.785e-09	HDL cholesterol
chr11	116607641	rs108533	rs180351	1.787e-14	Triglycerides
chr9	137854872	rs10858300	rs11103602	1.56e-08	Coronary artery disease (CAD)
chr2	62568445	rs10865331	rs6759298	1.3e-12	Ankylosing spondylitis (HLA-B27 negative)
chr10	101286495	rs10883365	rs6584282	1.41e-08	Crohn's disease
chr11	77924607	rs10899489	rs901105	2.4e-10	Age at menarche
chr11	77925573	rs10899489	rs1055248	2.4e-10	Age at menarche
chr11	77941771	rs10899489	rs2510033	2.4e-10	Age at menarche
chr11	78009660	rs10899489	rs10793297	2.4e-10	Age at menarche
chr11	78013588	rs10899489	rs10899465	2.4e-10	Age at menarche
chr11	78135704	rs10899489	rs990706	2.4e-10	Age at menarche
chr11	1081074	rs10902088	rs41411848	7.99e-09	Fibrotic idiopathic interstitial pneumonias (pulmonary fibrosis)
chr11	1082419	rs10902088	rs11820653	7.99e-09	Fibrotic idiopathic interstitial pneumonias (pulmonary fibrosis)
chr2	237113578	rs10929169	rs12465430	3.485e-08	College completion
chr2	160732793	rs10929956	rs67017730	2e-14	Idiopathic membranous nephropathy
chr2	191538562	rs10931468	rs10931468	2.35e-19	Primary biliary cirrhosis
chr6	161055947	rs10945682	rs7746435	1.2e-16	Aortic valve and mitral annular calcium
chr6	167509878	rs10946213	rs150112	6.6e-10	Rheumatoid arthritis
chr6	27515519	rs10946940	rs6910838	9.14e-10	Idiopathic membranous nephropathy
chr6	27560587	rs10946940	rs10946940	9.14e-10	Idiopathic membranous nephropathy
chr6	27573536	rs10946940	rs6456799	9.14e-10	Idiopathic membranous nephropathy
chr6	33644253	rs10947427	rs10947427	5.13658e-12	Rheumatoid arthritis
chr6	33702869	rs10947435	rs622917	5.69766e-18	Rheumatoid arthritis
chr6	39182401	rs10947787	rs2033226	1.4e-08	Coronary artery disease (CAD)
chr9	5094034	rs10974944	rs10117459	5.1e-32	Development of Myeloproliferative neoplasms
chr9	5096433	rs10974944	rs10116560	5.1e-32	Development of Myeloproliferative neoplasms
chr9	5097544	rs10974944	rs3780372	5.1e-32	Development of Myeloproliferative neoplasms
chr9	5098411	rs10974944	rs10121077	5.1e-32	Development of Myeloproliferative neoplasms
chr9	5100862	rs10974944	rs7852755	5.1e-32	Development of Myeloproliferative neoplasms
chr10	51544475	rs11006207	rs7098889	1.78e-09	Prostate cancer aggressiveness
chr10	21822856	rs11012732	rs10828247	1.88e-14	Meningioma
chr11	17001427	rs11024102	rs34927905	5.33e-12	Glaucoma (primary angle closure glaucoma)
chr11	17004090	rs11024102	rs7127818	5.33e-12	Glaucoma (primary angle closure glaucoma)
chr12	15724154	rs11056571	rs11056563	1.68e-08	Neurocognitive function (CVLT-II long delay free recall test for learning and memory)
chr12	15724215	rs11056571	rs11056564	1.68e-08	Neurocognitive function (CVLT-II long delay free recall test for learning and memory)
chr15	58571401	rs11071371	rs72739147	1.357e-24	HDL cholesterol
chr15	79032942	rs11072784	rs62012588	3.16e-10	Coronary artery disease (CAD)
chr15	79045030	rs11072787	rs7182694	1.42e-09	Coronary artery disease (CAD)
chr15	79045054	rs11072787	rs7182567	1.42e-09	Coronary artery disease (CAD)
chr15	79054108	rs11072787	rs12324886	1.42e-09	Coronary artery disease (CAD)
chr15	79054900	rs11072787	rs7495616	1.42e-09	Coronary artery disease (CAD)
chr15	38590400	rs11073319	rs4924232	5.93e-30	Type 1 diabetes combined control dataset
chr16	57000885	rs11076175	rs12720922	1.313e-11	Total cholesterol
chr17	37829570	rs11078919	rs903504	3.444e-12	HDL cholesterol
chr17	37829571	rs11078919	rs903503	3.444e-12	HDL cholesterol
chr17	37833600	rs11078919	rs907089	3.444e-12	HDL cholesterol
chr17	37879762	rs11078919	rs903506	3.444e-12	HDL cholesterol
chr19	11065409	rs11085752	rs11085752	3.984e-09	Total cholesterol
chr19	11071395	rs11085753	rs4804550	4.866e-16	LDL cholesterol
chr19	11071560	rs11085753	rs4804551	4.866e-16	LDL cholesterol
chr1	109783261	rs11102964	rs11102964	1.281e-14	Total cholesterol
chr12	105075241	rs11112167	rs11112165	1.008e-13	Maternal transmission distortion
chr12	106751805	rs11112992	rs61943670	3.08e-09	Coronary artery disease (CAD)
chr12	106751875	rs11112992	rs17285274	3.08e-09	Coronary artery disease (CAD)
chr1	8273008	rs11121129	rs6683408	1.7e-08	Psoriasis
chr3	12672550	rs11128607	rs5746182	1e-08	Total cholesterol
chr3	52740182	rs11130315	rs6617	3.02e-08	Major depressive disorder and bipolar disorder combined analysis
chr8	145027210	rs11136341	rs55786556	1.5e-13	LDL cholesterol
chr8	145032302	rs11136341	rs10092179	1.5e-13	LDL cholesterol
chr8	144993377	rs11136344	rs6992333	1.044e-09	LDL cholesterol
chr8	145026450	rs11136344	rs11778018	1.044e-09	LDL cholesterol
chr9	76337403	rs11143665	rs11143678	3.8e-08	Citalopram response in major depressive disorder (Quick Inventory of Depressive Symptoms: Depressed Affect Factor Score)
chr5	141667492	rs11167772	rs10062220	1.5e-11	Testicular germ cell tumor (testicular cancer)
chr10	96102758	rs11187842	rs11187890	1.2e-08	Esophageal squamous cell carcinoma (Esophageal cancer)
chr10	105668172	rs11191865	rs7920217	2.44e-08	Fibrotic idiopathic interstitial pneumonias (pulmonary fibrosis)
chr1	152280782	rs11204971	rs2184953	1.2e-10	Atopic dermatitis
chr1	55496039	rs11206510	rs11206510	1.2e-10	LDL cholesterol
chr1	55743297	rs11206551	rs1874774	2.401e-10	LDL cholesterol
chr1	55743330	rs11206551	rs1874775	2.401e-10	LDL cholesterol
chr11	118560857	rs11216930	rs73001406	1.4e-09	Glioma
chr11	69019272	rs11228594	rs7118966	1.2e-09	Prostate cancer
chr11	75514380	rs11236530	rs11236533	1.4e-09	HDL cholesterol
chr11	75531894	rs11236530	rs61025505	1.4e-09	HDL cholesterol
chr11	75531896	rs11236530	rs58743594	1.4e-09	HDL cholesterol
chr16	67997920	rs1124324	rs3785100	1.337e-32	HDL cholesterol
chr19	47119910	rs1126510	rs11083840	1.55e-09	Ulcerative colitis
chr1	154359411	rs11265608	rs9651053	2.75e-08	Juvenile idiopathic arthritis (including oligoarticular and rheumatoid factor-negative polyarticular JIA)
chr11	128319478	rs1128334	rs12574073	2.3e-11	Systemic lupus erythematosus (SLE)
chr2	27488432	rs1141313	rs6547521	2.254e-17	Triglycerides
chr4	38805942	rs11466640	rs5743566	1.85e-25	Pam3CSK4-induced interleukin-6 (IL-6)
chr4	38805983	rs11466640	rs5743565	1.85e-25	Pam3CSK4-induced interleukin-6 (IL-6)
chr4	38806019	rs11466640	rs5743563	1.85e-25	Pam3CSK4-induced interleukin-6 (IL-6)
chr4	38806096	rs11466640	rs5743562	1.85e-25	Pam3CSK4-induced interleukin-6 (IL-6)
chr4	38806200	rs11466640	rs5743560	1.85e-25	Pam3CSK4-induced interleukin-6 (IL-6)
chr4	38806462	rs11466640	rs56357984	1.85e-25	Pam3CSK4-induced interleukin-6 (IL-6)
chr4	38807328	rs11466640	rs45588337	1.85e-25	Pam3CSK4-induced interleukin-6 (IL-6)
chr4	38807364	rs11466640	rs55830619	1.85e-25	Pam3CSK4-induced interleukin-6 (IL-6)
chr4	38812537	rs11466640	rs66922907	1.85e-25	Pam3CSK4-induced interleukin-6 (IL-6)
chr6	28226878	rs1150709	rs1531681	1.39e-08	Type 1 diabetes combined control dataset
chr16	56996649	rs11508026	rs34620476	1.18e-186	HDL cholesterol
chr1	223959959	rs1153930	rs1153949	1.22e-13	Transmission distortion
chr1	149046766	rs11579261	rs6685082	2.38e-11	Neuroblastoma (brain cancer)
chr1	204476113	rs11584700	rs12031912	2.12e-09	College completion (females)
chr1	114525588	rs1158912	rs3006981	9.96264e-17	Rheumatoid arthritis
chr1	114526216	rs1158912	rs937672	9.96264e-17	Rheumatoid arthritis
chr12	12656760	rs11612508	rs11609905	1.06e-08	Inflammatory bowel disease
chr15	79105350	rs11634042	rs11634042	1.76e-16	Nicotine dependence (smoking) cigarettes per day
chr16	11403753	rs11640295	rs28671554	7.25e-36	Coronary artery disease (CAD) combined control dataset
chr6	32602122	rs116499104	rs114780563	2.868e-08	Sarcoidosis
chr18	47400901	rs11659307	rs4939903	1.222e-10	HDL cholesterol
chr19	19283704	rs11668319	rs60636572	1.49e-10	Total cholesterol
chr19	55824634	rs11668344	rs4806660	1.45e-59	Age at menopause
chr19	55824661	rs11668344	rs4806661	1.45e-59	Age at menopause
chr12	121435342	rs1169300	rs2259820	1.4e-09	LDL cholesterol lipoprotein fraction concentration
chr16	67211447	rs11700	rs9934160	2.321e-08	HDL cholesterol
chr16	67321291	rs11700	rs77833090	2.321e-08	HDL cholesterol
chr16	67449639	rs11700	rs117903946	2.321e-08	HDL cholesterol
chr20	34147630	rs11700250	rs1010759	4.626e-10	Total cholesterol
chr3	123069058	rs11708067	rs11720108	1.3e-18	Type 2 diabetes
chr4	114758551	rs11729299	rs35231038	2.4e-08	Cardiovascular disease prevalence
chr5	40437948	rs11742570	rs9292777	1.81e-82	Inflammatory bowel disease
chr5	55860866	rs11743303	rs3936510	1.476e-09	Triglycerides
chr5	55861595	rs11743303	rs9687832	1.476e-09	Triglycerides
chr5	55861601	rs11743303	rs9687833	1.476e-09	Triglycerides
chr5	55861786	rs11743303	rs9686661	1.476e-09	Triglycerides
chr5	176784612	rs11746443	rs4075959	8.51e-12	Kidney stones (nephrolithiasis)
chr5	176798040	rs11746443	rs56235845	8.51e-12	Kidney stones (nephrolithiasis)
chr6	27007113	rs11756275	rs11756275	3.82e-11	Type 1 diabetes
chr7	21937988	rs11763665	rs4636103	2.92e-11	Multiple myeloma
chr7	141636563	rs11765575	rs1285950	4.3e-20	Propylthiouracil (PROP) paper taste intensity
chr7	38359695	rs11769443	rs2736951	2.96e-22	Neuroblastoma (brain cancer)
chr8	90198568	rs11776005	rs936682	1.59e-12	Rheumatoid arthritis combined control dataset
chr8	90198600	rs11776005	rs318314	1.59e-12	Rheumatoid arthritis combined control dataset
chr8	144989462	rs11777239	rs7155	1.127e-11	LDL cholesterol
chr8	145008342	rs11777239	rs11782331	1.127e-11	LDL cholesterol
chr8	145008443	rs11777239	rs11783772	1.127e-11	LDL cholesterol
chr8	145008560	rs11777239	rs11783799	1.127e-11	LDL cholesterol
chr8	145010752	rs11777239	rs11784417	1.127e-11	LDL cholesterol
chr8	145013893	rs11777239	rs4073081	1.127e-11	LDL cholesterol
chr8	145013949	rs11777239	rs4073082	1.127e-11	LDL cholesterol
chr8	40707884	rs11778522	rs13254457	2.5e-11	Myopia
chr15	58712973	rs11858279	NA	1.572e-40	HDL cholesterol
chr16	68418648	rs11861362	rs7200932	1.856e-09	HDL cholesterol
chr16	68418792	rs11861362	rs11861362	1.856e-09	HDL cholesterol
chr17	37815899	rs11869286	rs11658786	1e-13	HDL cholesterol
chr17	73851791	rs11869977	rs1463485	1.1e-09	White matter hyperintensity
chr18	47138999	rs11872886	rs12955001	8.261e-10	HDL cholesterol
chr19	10514842	rs11879191	rs73923215	2.04e-18	Inflammatory bowel disease
chr19	10547226	rs11879191	rs12983921	2.04e-18	Inflammatory bowel disease
chr2	81893745	rs11887827	rs12624046	8.27e-14	Crohn's disease combined control dataset
chr2	43467835	rs11891936	rs72613899	5.8e-23	Polycystic ovary syndrome
chr2	62452661	rs11900673	rs11900673	1.1e-08	Rheumatoid arthritis
chr22	31009752	rs11913239	rs73396379	6.49e-09	Wilms' tumor
chr22	31009839	rs11913239	rs11913239	6.49e-09	Wilms' tumor
chr22	31011923	rs11913239	rs16988855	6.49e-09	Wilms' tumor
chr4	9907039	rs11934363	rs10805343	6.03e-09	Esophageal squamous cell carcinoma (Esophageal cancer)
chr2	65606991	rs1194849	rs268139	2.75e-08	Rheumatoid arthritis and celiac disease
chr2	65607011	rs1194849	rs198478	2.75e-08	Rheumatoid arthritis and celiac disease
chr2	65608909	rs1194849	rs1876518	2.75e-08	Rheumatoid arthritis and celiac disease
chr2	65609677	rs1194849	rs268132	2.75e-08	Rheumatoid arthritis and celiac disease
chr6	11278004	rs11961171	rs79232548	8.55e-13	Glaucoma (primary open-angle glaucoma)
chr7	50465830	rs11978267	rs62447205	1.07e-12	Childhood acute lymphoblastic leukemia (ALL)
chr7	50475321	rs11978267	rs10264390	1.07e-12	Childhood acute lymphoblastic leukemia (ALL)
chr1	117048903	rs12025416	rs10924104	1.16e-09	Multiple sclerosis
chr1	3593006	rs12027041	rs12028205	7.8e-11	Myocardial infarction (MI)
chr1	249168433	rs12032643	rs35999920	9.66e-10	Myopia (severe myopia)
chr1	22470407	rs12037376	rs56318008	4.22e-08	Endometriosis
chr2	173303031	rs12052385	rs28485589	3.5e-09	Prostate cancer
chr7	72971728	rs12056034	rs13234157	1.651e-09	HDL cholesterol
chr1	185577591	rs12071422	rs1830593	2.477e-09	Transmission distortion
chr1	233397752	rs12122968	rs6701073	3.9e-08	Nicotine dependence (smoking) ever smokers versus never smokers
chr1	172863647	rs12142280	rs61828386	8.3e-09	Celiac disease
chr22	39532420	rs12158877	rs713909	1.39e-08	Multiple myeloma
chr22	39544970	rs12158877	rs139398	1.39e-08	Multiple myeloma
chr6	26361011	rs12176317	rs9393705	4.51e-12	Idiopathic membranous nephropathy
chr6	26365586	rs12176317	rs28362606	4.51e-12	Idiopathic membranous nephropathy
chr6	26365679	rs12176317	rs58825580	4.51e-12	Idiopathic membranous nephropathy
chr6	32967914	rs12190787	NA	1.09043e-10	Rheumatoid arthritis
chr10	43611708	rs12220534	rs741968	1.93e-16	Hirschsprung’s disease
chr10	43616325	rs12220534	rs2742235	1.93e-16	Hirschsprung’s disease
chr11	30374608	rs12294104	rs7949790	1.46e-11	Age at menopause
chr17	2143460	rs1231206	rs10852932	8.52e-10	Coronary artery disease (CAD)
chr12	107065258	rs12369214	rs1922436	1.26e-08	Primary sclerosing cholangitis
chr16	31050023	rs12445568	rs732173	1.2e-16	Psoriasis
chr16	31050033	rs12445568	rs732172	1.2e-16	Psoriasis
chr16	56933220	rs12445698	rs12448372	1.616e-18	HDL cholesterol
chr2	219922569	rs12470505	rs72967954	8.9e-12	Height
chr2	46948150	rs12474201	rs897530	2.6e-13	Height
chr2	43836687	rs12478601	rs7558302	3.37e-10	Polycystic ovary syndrome
chr10	81045207	rs1250546	rs1250569	3.15e-18	Inflammatory bowel disease
chr10	81045280	rs1250552	rs1250568	8e-17	Celiac disease
chr6	14095755	rs12529514	rs74405933	2e-08	Rheumatoid arthritis
chr10	80945964	rs12571751	rs703976	1e-10	Type 2 diabetes
chr14	69825485	rs12589991	rs12879303	2.16e-08	Behcet's disease
chr14	69825622	rs12589991	rs12879627	2.16e-08	Behcet's disease
chr15	79133026	rs12595538	rs6495341	1.6e-17	Nicotine dependence (smoking) cigarettes per day
chr15	79134267	rs12595538	rs8028410	1.6e-17	Nicotine dependence (smoking) cigarettes per day
chr16	56915083	rs12596776	rs80180782	2.048e-32	HDL cholesterol
chr16	11169683	rs12599402	rs725613	3.19e-09	Type 1 diabetes
chr19	15980060	rs12610189	rs8102532	3.5e-08	Acenocoumarol (warfarin) maintenance dose
chr20	11975031	rs12626037	rs12626037	3.474e-13	Paternal transmission distortion
chr6	30845563	rs1264332	NA	1.25712e-20	Rheumatoid arthritis
chr6	31055632	rs1265052	rs115333741	1.06e-12	Type 1 diabetes
chr6	31118511	rs1265089	rs115664826	6.202e-09	Triglycerides
chr5	1896263	rs12653946	rs13177232	4e-19	Prostate cancer
chr6	29670443	rs12661266	NA	1.77922e-24	Rheumatoid arthritis
chr6	33626717	rs12662536	rs2296343	8.49856e-10	Rheumatoid arthritis
chr7	2019875	rs12666575	rs12668156	1.75e-09	Schizophrenia
chr8	140814196	rs12679196	rs4736003	3.1e-16	Myocardial infarction (MI)
chr9	108981298	rs12684013	rs7862517	3.6e-08	Age at menarche
chr2	160770240	rs12692575	rs6739453	4.96e-10	Idiopathic membranous nephropathy
chr16	11166688	rs12708715	rs11865121	2.19e-13	Primary biliary cirrhosis
chr16	11188930	rs12708715	rs12919083	2.19e-13	Primary biliary cirrhosis
chr14	92789205	rs12896399	rs4144266	3e-08	Eye color
chr15	38988760	rs12899449	rs7171233	1.56e-08	Bipolar disorder (no psychotic symptoms)
chr15	38988815	rs12899449	rs7165988	1.56e-08	Bipolar disorder (no psychotic symptoms)
chr16	89723870	rs12918773	rs34878706	1.34e-16	Melanoma (skin cancer)
chr16	11403893	rs12928822	rs12928822	3e-08	Celiac disease
chr16	11403963	rs12928822	rs12927773	3e-08	Celiac disease
chr16	11422015	rs12928822	rs12935137	3e-08	Celiac disease
chr18	47085440	rs12966382	NA	1.63e-13	HDL cholesterol
chr18	72167124	rs12971120	rs3764509	4.39e-08	Refractive error
chr18	72169395	rs12971120	rs12608037	4.39e-08	Refractive error
chr21	16817051	rs1297265	rs1297265	1.41e-08	Crohn's disease
chr19	2171490	rs12982744	rs1015670	3.4e-16	Height
chr19	2183175	rs12982744	rs2864419	3.4e-16	Height
chr2	230619115	rs13014061	rs13026976	1.7e-16	Breast cancer (Postmenopausal women)
chr3	105104807	rs13070790	rs13079517	5e-08	Meningococcal disease
chr3	46249722	rs13098911	rs34423195	2e-10	Celiac disease
chr3	46249929	rs13098911	rs3181080	2e-10	Celiac disease
chr3	46250008	rs13098911	rs34919616	2e-10	Celiac disease
chr4	38711788	rs13132956	rs13131593	8.93e-09	Pam3CSK4-induced interleukin-6 (IL-6)
chr5	150448376	rs13160369	rs1862364	1.81e-08	Myasthenia gravis
chr5	125931022	rs13182402	rs900641	2.08e-09	Osteoporotic fracture
chr6	30772862	rs13191291	NA	3.44347e-09	Rheumatoid arthritis
chr6	34630245	rs13205210	rs6937428	1.2e-11	Systemic lupus erythematosus (SLE)
chr6	109619377	rs13210693	rs9320282	2.67e-08	Postoperative nausea and vomiting
chr6	36618821	rs1321311	rs1321313	1.14e-10	Colorectal cancer
chr9	117665187	rs1322054	rs3181374	9.13e-09	Crohn's disease
chr9	117665379	rs1322054	rs1126711	9.13e-09	Crohn's disease
chr9	139923859	rs13301354	rs4880190	6e-19	Myocardial infarction (MI)
chr9	139923937	rs13301354	rs4880191	6e-19	Myocardial infarction (MI)
chr9	139926960	rs13301354	rs10732706	6e-19	Myocardial infarction (MI)
chr16	86016401	rs13330176	rs9927316	4e-08	Rheumatoid arthritis
chr16	75252327	rs13331385	rs8056814	6.1e-74	Type 2 diabetes
chr16	75299967	rs13331385	rs73605136	6.1e-74	Type 2 diabetes
chr16	75300038	rs13331385	rs73605139	6.1e-74	Type 2 diabetes
chr16	75300248	rs13331385	rs7185352	6.1e-74	Type 2 diabetes
chr5	10168913	rs13361160	rs34311178	1.18e-08	Chronic widespread pain
chr1	62996373	rs13375691	NA	1.988e-13	Total cholesterol
chr6	28351728	rs1339898	rs1591913	2.71e-08	Schizophrenia
chr6	28367658	rs1339898	rs1005127	2.71e-08	Schizophrenia
chr6	28367663	rs1339898	rs4580862	2.71e-08	Schizophrenia
chr6	28367683	rs1339898	rs4357130	2.71e-08	Schizophrenia
chr2	113726882	rs13415097	rs17607787	1.77e-08	Mitral annular calcium
chr2	25502552	rs13428812	rs2006788	1.41e-08	Crohn's disease
chr5	96272420	rs1363907	rs2548224	5.62e-13	Inflammatory bowel disease
chr22	40600487	rs138039	rs6001834	5e-08	Uterine fibroids
chr6	32787592	rs1383258	rs114796799	1.10633e-61	Rheumatoid arthritis
chr22	39495584	rs139316	rs139283	3.53e-08	Multiple myeloma
chr22	39495780	rs139316	rs139285	3.53e-08	Multiple myeloma
chr22	39496412	rs139316	rs139294	3.53e-08	Multiple myeloma
chr22	39519050	rs139371	rs139370	1.59e-09	Multiple myeloma
chr18	23542649	rs1394373	rs17188955	3.34e-13	Maternal transmission distortion
chr4	101927210	rs1405687	rs61063894	4.71e-08	Metabolic side effects to antipsychotic drugs (Ziprasidone effect on Hip circumference)
chr10	91002927	rs1412444	rs1412444	1.31e-96	LIPA transcript levels
chr10	91008873	rs1412444	rs2250645	1.31e-96	LIPA transcript levels
chr10	91008879	rs1412444	rs2250644	1.31e-96	LIPA transcript levels
chr10	91011458	rs1412444	rs1332328	1.31e-96	LIPA transcript levels
chr10	91011681	rs1412444	rs1332327	1.31e-96	LIPA transcript levels
chr17	44848438	rs142167	rs199524	5.426e-10	Parkinson's disease
chr17	44848517	rs142167	rs199523	5.426e-10	Parkinson's disease
chr8	38221468	rs1488935	rs11777811	1.09e-09	Schizophrenia
chr8	38259035	rs1488935	rs2016875	1.09e-09	Schizophrenia
chr4	140809315	rs1531070	rs13121182	4.99e-12	Congenital heart malformations
chr6	39282036	rs1535500	rs10947804	3.17e-09	Type 2 diabetes
chr6	39282277	rs1535500	rs12663159	3.17e-09	Type 2 diabetes
chr14	36581182	rs1537424	rs7158599	1.17e-08	Thyroid stimulating hormone (TSH)
chr1	39728647	rs1537817	rs72661940	1.145e-09	HDL cholesterol
chr12	84567642	rs1545843	rs2403184	1.41e-09	Major depressive disorder
chr8	126539965	rs1551398	rs1551399	2.25e-09	Crohn's disease
chr8	126540051	rs1551398	rs1551398	2.25e-09	Crohn's disease
chr11	72455885	rs1552224	rs7129793	1.4e-22	Type 2 diabetes
chr6	167512073	rs1571878	rs12193698	1.23e-12	Rheumatoid arthritis cyclic citrullinated peptide (CCP) positive
chr10	44756236	rs1632484	rs607760	1.93e-10	Coronary artery disease (CAD)
chr6	30975649	rs1632854	NA	3.05606e-17	Rheumatoid arthritis
chr6	29716589	rs1633083	NA	2.03148e-13	Rheumatoid arthritis
chr3	159730148	rs1651081	rs485789	6.14e-22	Primary biliary cirrhosis
chr1	207501872	rs1652333	rs6700079	3.05e-12	Refractive error
chr1	207502534	rs1652333	rs6700168	3.05e-12	Refractive error
chr8	110533494	rs1673413	rs2844261	2.449e-09	Transmission distortion
chr8	110537417	rs1673413	rs730885	2.449e-09	Transmission distortion
chr4	4639613	rs16835979	rs931998	2.94e-10	Atrial septal defect
chr4	4643276	rs16835979	rs4689909	2.94e-10	Atrial septal defect
chr2	218305064	rs16857609	rs6715218	1.1e-15	Breast cancer
chr3	186664728	rs16861329	rs16861317	3.4e-08	Type 2 diabetes
chr6	30755893	rs16897900	NA	4e-12	HIV-1 control
chr1	182140185	rs1689791	rs17447211	1.056e-09	HDL cholesterol
chr8	96518828	rs16917734	rs10504952	1.075e-10	Maternal transmission distortion
chr15	57855829	rs16977601	rs16977601	2.5e-08	Drug-induced liver injury-all DILI cases with isoniazid-containing drug regimens implicated
chr4	142700899	rs17007695	rs66992543	2.155e-16	Transmission distortion
chr1	208781507	rs17012953	rs1417077	1.68e-71	Rheumatoid arthritis combined control dataset
chr2	68598903	rs17035378	rs17035375	8e-09	Celiac disease
chr2	68598955	rs17035378	rs17035378	8e-09	Celiac disease
chr2	68598974	rs17035378	rs55688935	8e-09	Celiac disease
chr2	68632212	rs17035378	rs7422209	8e-09	Celiac disease
chr3	13387693	rs17038082	rs2280088	2.3e-15	Myocardial infarction (MI)
chr4	57798189	rs17081935	rs2227901	3.7e-11	Height
chr3	28078932	rs170934	rs173082	1.57e-08	Multiple sclerosis
chr10	111676114	rs17095355	rs12571872	6.94e-09	Biliary atresia
chr10	111767214	rs17095355	rs28365866	6.94e-09	Biliary atresia
chr10	107503741	rs17119434	rs10509798	2.93e-09	Melanoma (skin cancer)
chr2	112656777	rs17174870	rs6729037	1.3e-08	Multiple sclerosis
chr6	141989914	rs17178527	rs73777235	2.24e-08	Body mass index (BMI)
chr15	58739761	rs17190517	rs17269271	5.24e-13	HDL cholesterol
chr15	67466602	rs17293632	rs2278546	1.41e-13	Crohn's disease
chr6	3435114	rs17309827	rs4959833	6.7e-09	Crohn's disease
chr16	57023450	rs17310296	rs80327887	2.589e-08	HDL cholesterol
chr1	16341354	rs1739843	rs1048245	5.28e-13	Idiopathic dilated cardiomyopathy
chr6	32497824	rs17426593	rs115848534	2.35423e-38	Rheumatoid arthritis
chr6	32570311	rs17426593	rs34039593	2.35423e-38	Rheumatoid arthritis
chr6	32570417	rs17426593	rs2647062	2.35423e-38	Rheumatoid arthritis
chr6	32577973	rs17426593	rs532965	2.35423e-38	Rheumatoid arthritis
chr6	32578772	rs17426593	rs112485576	2.35423e-38	Rheumatoid arthritis
chr6	32591588	rs17426593	rs113785384	2.35423e-38	Rheumatoid arthritis
chr2	172878554	rs17428076	rs6704590	1.4e-10	Myopia
chr4	38857767	rs17429245	rs73236638	2.01e-09	Pam3CSK4-induced interleukin-6 (IL-6)
chr10	80918517	rs1749824	rs779933	6.5e-13	Meningococcal disease
chr4	168817430	rs17525374	rs304355	1.085e-10	Transmission distortion
chr6	32590844	rs17533167	NA	1.25436e-22	Rheumatoid arthritis
chr6	32212985	rs17576984	NA	2.55e-10	Rheumatoid arthritis (ACPA-positive)
chr6	32634514	rs17612858	rs9274529	1.42e-09	Podoconiosis
chr6	32636434	rs17612858	rs9274660	1.42e-09	Podoconiosis
chr5	173353514	rs17695092	rs747472	4.68e-09	Crohn's disease
chr16	31171174	rs17708638	rs17708638	2.16e-08	Dose change in phenprocoumon (warfarin) in mg/week per allele
chr19	45240189	rs17728272	rs77775146	1.28e-09	Late onset Alzheimer's disease
chr16	79747855	rs17767419	rs73575083	9.42e-15	Thyroid volume
chr17	30229902	rs17780086	rs886224	2.6e-08	Height
chr17	29333516	rs17826255	NA	8.04e-09	Myopia (severe myopia)
chr22	21356538	rs178293	rs368989	1.1e-16	Myocardial infarction (MI)
chr11	117065476	rs1784042	NA	1.956e-09	Triglycerides
chr11	118662028	rs1784300	rs12796102	2.6e-09	Comorbid alcohol and nicotine dependence
chr18	67538824	rs1788097	rs1788103	3.06e-08	Primary sclerosing cholangitis
chr11	93919628	rs1792624	rs1540177	9.64e-266	Meningococcal disease
chr6	33083121	rs1810472	NA	8.48e-45	Systemic sclerosis (Anti-topoisomerase-I antibody positive)
chr6	167403108	rs1819333	rs86755	6.76e-21	Inflammatory bowel disease
chr6	167403121	rs1819333	rs382009	6.76e-21	Inflammatory bowel disease
chr6	167403132	rs1819333	rs428805	6.76e-21	Inflammatory bowel disease
chr6	167403400	rs1819333	rs2345571	6.76e-21	Inflammatory bowel disease
chr5	58676328	rs1823068	rs2702365	2.5e-08	Epworth Sleepiness Scale score
chr4	156494446	rs1842896	rs13118136	1.26e-11	Coronary artery disease (CAD)
chr7	38294114	rs1860516	rs6462825	8.61e-23	Neuroblastoma (brain cancer)
chr16	68754730	rs1862748	rs4485355	2.9e-08	Colorectal cancer
chr16	68790502	rs1862748	rs13333528	2.9e-08	Colorectal cancer
chr16	68816260	rs1862748	rs7186084	2.9e-08	Colorectal cancer
chr10	43605860	rs1864403	rs1864402	2.31e-15	Hirschsprung’s disease
chr10	43605902	rs1864403	rs1864401	2.31e-15	Hirschsprung’s disease
chr2	160942818	rs1870102	rs6739867	6.6e-27	Idiopathic membranous nephropathy
chr15	48593854	rs1872304	rs11855410	1.95e-08	Skin color
chr15	48623500	rs1872304	rs12592155	1.95e-08	Skin color
chr15	48644808	rs1872304	rs13379705	1.95e-08	Skin color
chr15	48647663	rs1872304	rs12903327	1.95e-08	Skin color
chr4	38784633	rs1873195	rs10012017	3.46e-19	Pam3CSK4-induced interleukin-6 (IL-6)
chr4	38784678	rs1873195	rs10034903	3.46e-19	Pam3CSK4-induced interleukin-6 (IL-6)
chr13	24468704	rs1886970	rs78881146	2.31e-14	High myopia
chr18	12777573	rs1893217	rs2542148	1.13e-09	Celiac disease and Crohn's disease
chr10	50116075	rs1913517	rs2671694	1.7e-08	Rheumatoid arthritis
chr14	69273905	rs194749	rs194749	2.7e-10	Inflammatory bowel disease
chr9	123667816	rs1953126	rs10818485	3.43e-08	Rheumatoid arthritis
chr9	123691469	rs1953126	rs1930786	3.43e-08	Rheumatoid arthritis
chr14	68773298	rs1956529	rs60593979	2.59e-08	Primary Tooth Development during Infancy (Number of teeth by one year of age)
chr14	68773353	rs1956529	rs2180770	2.59e-08	Primary Tooth Development during Infancy (Number of teeth by one year of age)
chr14	68776060	rs1956529	rs11158729	2.59e-08	Primary Tooth Development during Infancy (Number of teeth by one year of age)
chr14	68776170	rs1956529	rs10141370	2.59e-08	Primary Tooth Development during Infancy (Number of teeth by one year of age)
chr14	68781593	rs1956529	rs12890109	2.59e-08	Primary Tooth Development during Infancy (Number of teeth by one year of age)
chr14	68781595	rs1956529	rs12890110	2.59e-08	Primary Tooth Development during Infancy (Number of teeth by one year of age)
chr14	68781614	rs1956529	rs12890124	2.59e-08	Primary Tooth Development during Infancy (Number of teeth by one year of age)
chr16	57034645	rs1991515	rs1991515	1.283e-08	HDL cholesterol
chr3	185629568	rs2002675	rs2002675	1.2e-09	Age at menarche
chr3	125819737	rs2003334	rs2004338	1e-17	Myocardial infarction (MI)
chr1	209979613	rs2013162	rs7545538	2.24e-11	Cleft lip with or without cleft palate
chr1	209979635	rs2013162	rs7545542	2.24e-11	Cleft lip with or without cleft palate
chr21	36362568	rs2014300	rs2242877	8.09e-22	Esophageal squamous cell carcinoma (Esophageal cancer)
chr8	129185996	rs2019960	rs6470606	4.01e-14	Classical Hodgkin's lymphoma
chr8	129186425	rs2019960	rs7825733	4.01e-14	Classical Hodgkin's lymphoma
chr8	129186548	rs2019960	rs7826019	4.01e-14	Classical Hodgkin's lymphoma
chr8	129186636	rs2019960	rs7826413	4.01e-14	Classical Hodgkin's lymphoma
chr8	129187970	rs2019960	rs6987519	4.01e-14	Classical Hodgkin's lymphoma
chr8	129198290	rs2019960	rs59602790	4.01e-14	Classical Hodgkin's lymphoma
chr15	78833450	rs2036534	rs59133824	2e-08	Nicotine dependence (smoking) quantity
chr6	13713099	rs204247	rs405447	8.3e-09	Breast cancer
chr6	13717395	rs204247	rs427140	8.3e-09	Breast cancer
chr6	151949582	rs2046210	rs6557160	1.1e-09	Breast cancer risk (Postmenopausal women)
chr6	34760162	rs205286	rs7769961	4.808e-08	HDL cholesterol
chr6	34760228	rs205286	rs7769820	4.808e-08	HDL cholesterol
chr6	32170433	rs2071287	NA	2.0491e-12	Advanced age-related macular degeneration
chr6	33044257	rs2071353	NA	1.02565e-32	Rheumatoid arthritis
chr6	32806461	rs2071465	rs116648125	5.13107e-27	Rheumatoid arthritis
chr6	32806584	rs2071544	rs115891592	8.58168e-26	Rheumatoid arthritis
chr1	209958580	rs2073485	rs4844895	1.03e-12	Cleft lip with or without cleft palate in Asian ancestry population
chr19	19386015	rs2074296	rs8103496	1.6e-09	Triglycerides
chr19	19431423	rs2074296	rs3934667	1.6e-09	Triglycerides
chr19	19648346	rs2074296	rs1054930	1.6e-09	Triglycerides
chr6	31240128	rs2074489	NA	6.55e-11	Rheumatoid arthritis (ACPA-positive)
chr11	117014863	rs2075547	rs76904522	4.831e-09	Triglycerides
chr21	45709141	rs2075876	rs2075875	3.6e-09	Rheumatoid arthritis
chr6	26474571	rs2093169	rs56296968	1.81e-10	Idiopathic membranous nephropathy
chr6	32590771	rs2097432	NA	5.52588e-38	Rheumatoid arthritis
chr2	143637715	rs2099623	rs16858175	2.919e-13	Transmission distortion
chr6	33552164	rs210138	rs6900408	1.1e-13	Testicular germ cell tumor (testicular cancer)
chr2	169103999	rs2102808	rs76179989	1.54e-11	Parkinson's disease (PD)
chr6	33333916	rs211449	NA	1.9199e-19	Rheumatoid arthritis
chr3	194871405	rs2131877	rs62285217	2.4e-08	Lung cancer
chr3	194871480	rs2131877	rs62285219	2.4e-08	Lung cancer
chr3	194871710	rs2131877	rs60143196	2.4e-08	Lung cancer
chr3	194880965	rs2131877	rs62285228	2.4e-08	Lung cancer
chr3	194881473	rs2131877	rs11707112	2.4e-08	Lung cancer
chr3	194881572	rs2131877	rs11710992	2.4e-08	Lung cancer
chr3	194881756	rs2131877	rs7616009	2.4e-08	Lung cancer
chr7	128509596	rs2132256	rs76115508	5.1e-11	Systolic blood pressure (SBP)
chr6	28367623	rs213228	rs1005126	9.14e-10	Idiopathic membranous nephropathy
chr6	27686991	rs2179095	rs2394000	6.04e-12	Type 1 diabetes combined control dataset
chr6	27741825	rs2179095	rs2179094	6.04e-12	Type 1 diabetes combined control dataset
chr14	68749927	rs2208397	rs3784099	5.71e-09	Primary biliary cirrhosis
chr14	81397574	rs2217177	rs8017038	8.43e-09	Grave's disease
chr1	154407419	rs2228145	rs7518199	1.3e-08	Rheumatoid arthritis
chr11	65656564	rs2231884	rs2231884	2.91e-10	Inflammatory bowel disease
chr6	31130019	rs2233945	rs116801990	3.64e-08	Allopurinol-related Stevens-Johnson syndrome or toxic epidermal necrolysis
chr4	3307638	rs2236052	rs3135146	9.9e-09	Myocardial infarction (MI)
chr4	3374898	rs2236052	rs10937924	9.9e-09	Myocardial infarction (MI)
chr21	46921118	rs2236479	rs4818784	6.61e-09	Pelvic organ prolapse
chr11	2858440	rs2237896	NA	1.42e-19	Type 2 diabetes
chr10	64486639	rs224063	rs224148	2.73e-09	Irritable bowel syndrome
chr16	90100389	rs2241039	rs12932473	1.04713e-11	Skin freckles
chr6	31688518	rs2242664	rs115395274	2.74444e-11	Rheumatoid arthritis
chr18	42945735	rs2243803	rs2247691	2.8e-08	Age at menarche
chr8	143780775	rs2244163	rs1435453	1.4e-08	Duodenal ulcer
chr6	31462672	rs2246618	rs114964670	4.58e-11	Pemphigus vulgaris
chr6	31464798	rs2246618	rs116589335	4.58e-11	Pemphigus vulgaris
chr6	31465490	rs2246618	rs114443634	4.58e-11	Pemphigus vulgaris
chr6	31446466	rs2248372	NA	2.79e-11	Type 1 diabetes
chr3	52560021	rs2251219	rs4475032	1.7e-09	Major depressive disorder
chr21	38579914	rs2252893	rs2835667	2.3e-10	Eye color - Hue-Saturation 1st principal component
chr21	38581234	rs2252893	rs2835672	2.3e-10	Eye color - Hue-Saturation 1st principal component
chr21	38581522	rs2252893	rs2835674	2.3e-10	Eye color - Hue-Saturation 1st principal component
chr9	133710246	rs2260323	rs2987902	4.82e-08	Coronary artery disease (CAD)
chr2	49206529	rs2268361	rs1558608	3.87e-09	Polycystic ovary syndrome with irregular menses
chr2	49212199	rs2268361	rs3788986	3.87e-09	Polycystic ovary syndrome with irregular menses
chr2	49219034	rs2268361	rs13002977	3.87e-09	Polycystic ovary syndrome with irregular menses
chr2	49220080	rs2268361	rs1922466	3.87e-09	Polycystic ovary syndrome with irregular menses
chr2	49220108	rs2268361	rs78685944	3.87e-09	Polycystic ovary syndrome with irregular menses
chr16	89975496	rs2270460	rs57940434	6.4e-10	Hair color (red)
chr10	5895633	rs2274026	rs116909897	1.61e-10	Transmission distortion
chr19	8451671	rs2278236	rs7351098	4e-08	HDL cholesterol
chr10	106066688	rs2282091	rs7085427	7.75e-11	Transmission distortion
chr6	33267103	rs2282850	rs114404097	1.11703e-08	Rheumatoid arthritis
chr6	167363852	rs2282859	rs73041490	1.17e-11	Rheumatoid arthritis combined control dataset
chr6	167445139	rs2282859	NA	1.17e-11	Rheumatoid arthritis combined control dataset
chr6	167506474	rs2282859	rs73039163	1.17e-11	Rheumatoid arthritis combined control dataset
chr22	22115498	rs2283792	rs3810610	4.7e-09	Multiple sclerosis
chr22	22171567	rs2283792	rs3788332	4.7e-09	Multiple sclerosis
chr7	21582963	rs2285947	rs2285943	1.26e-16	Cancer (Lung cancer Non-cardia gastric cancer or Esophageal squamous-cell carcinoma)
chr1	47185776	rs2289447	rs11211346	2.2e-08	Asthma (childhood asthma)
chr1	204482594	rs2290854	rs11240756	2.7e-08	Breast cancer (BRCA1-carriers)
chr2	238439503	rs2292884	rs7574337	4.3e-08	Prostate cancer
chr8	134164980	rs2294025	rs7836576	8.09e-09	Graves' disease
chr20	60556234	rs2296086	rs6142696	1.2e-19	Myocardial infarction (MI)
chr20	60635692	rs2296086	rs59254607	1.2e-19	Myocardial infarction (MI)
chr14	103568981	rs2297067	rs77071436	3.74e-12	Primary biliary cirrhosis
chr4	3074795	rs2298969	rs762855	4.64e-18	Huntington's disease
chr6	167413230	rs2301436	rs239933	1e-12	Crohn's disease
chr6	167433925	rs2301436	rs9457252	1e-12	Crohn's disease
chr6	167433948	rs2301436	rs6904946	1e-12	Crohn's disease
chr6	167441023	rs2301436	rs9459846	1e-12	Crohn's disease
chr6	30039240	rs2301753	NA	1.8e-08	HIV-1 disease progression
chr2	182650770	rs2303554	rs10176061	7.48e-09	Severe statin-induced myopathy
chr2	182651734	rs2303554	rs10179363	7.48e-09	Severe statin-induced myopathy
chr2	182655006	rs2303554	rs9807949	7.48e-09	Severe statin-induced myopathy
chr2	182655032	rs2303554	rs9808112	7.48e-09	Severe statin-induced myopathy
chr2	182655042	rs2303554	rs9808113	7.48e-09	Severe statin-induced myopathy
chr2	182656416	rs2303554	rs2368224	7.48e-09	Severe statin-induced myopathy
chr2	182716212	rs2303554	rs10176571	7.48e-09	Severe statin-induced myopathy
chr19	49837246	rs2303759	rs1465697	5.2e-09	Multiple sclerosis
chr19	49867016	rs2303759	rs2288480	5.2e-09	Multiple sclerosis
chr19	49891314	rs2303759	rs10411630	5.2e-09	Multiple sclerosis
chr19	49894456	rs2303759	rs7257053	5.2e-09	Multiple sclerosis
chr2	136419961	rs2322660	rs1446584	7.08e-09	Total cholesterol
chr6	20719393	rs2328549	rs9358358	4.78e-08	Gestational diabetes mellitus
chr1	230281953	rs2352723	rs6541296	7.837e-10	HDL cholesterol
chr6	32407404	rs2395181	NA	2.91408e-11	Rheumatoid arthritis
chr6	32861631	rs241411	NA	1.7864e-15	Rheumatoid arthritis
chr6	32797168	rs241440	rs114422673	1e-16	Type 1 diabetes
chr20	7817168	rs2423279	rs34079467	6.64e-09	Colorectal cancer
chr2	60585806	rs243019	rs243019	2.2e-08	Type 2 diabetes
chr5	159879978	rs2431697	rs2431697	1.11e-08	Psoriasis
chr16	11365500	rs243325	rs367569	4.56e-13	Primary biliary cirrhosis
chr10	43588918	rs2435342	rs2506024	1.03e-14	Hirschsprung’s disease
chr10	43593256	rs2435342	rs2435348	1.03e-14	Hirschsprung’s disease
chr6	32570400	rs2454138	rs2516049	4.26e-09	Sarcoidosis
chr6	32570401	rs2454138	rs2454138	4.26e-09	Sarcoidosis
chr6	32590590	rs2454138	rs113150735	4.26e-09	Sarcoidosis
chr6	32591566	rs2454138	rs112574272	4.26e-09	Sarcoidosis
chr6	32591597	rs2454138	rs112175921	4.26e-09	Sarcoidosis
chr8	128197088	rs2456449	rs2445610	7.84e-10	Chronic lymphocytic leukemia
chr8	128201359	rs2456449	rs2456453	7.84e-10	Chronic lymphocytic leukemia
chr10	43573558	rs2505995	rs2506010	3e-15	Hirschsprung’s disease
chr6	30229281	rs2508026	NA	6.43521e-09	Rheumatoid arthritis
chr6	32590774	rs2516049	rs113888335	1e-16	Type 1 diabetes
chr6	32590780	rs2516049	rs112372067	1e-16	Type 1 diabetes
chr6	32593033	rs2516049	rs74827550	1e-16	Type 1 diabetes
chr6	32593167	rs2516049	rs4587163	1e-16	Type 1 diabetes
chr6	32594028	rs2516049	rs9271762	1e-16	Type 1 diabetes
chr6	30227246	rs2516713	NA	1.92523e-09	Rheumatoid arthritis
chr6	31323838	rs2523605	rs111449582	1.2e-09	HIV-1 control
chr6	31315618	rs2523607	rs115868769	1.1e-107	Myasthenia gravis
chr6	31315629	rs2523607	rs115423881	1.1e-107	Myasthenia gravis
chr6	31315663	rs2523607	rs114404457	1.1e-107	Myasthenia gravis
chr6	30228416	rs2523750	NA	6.43521e-09	Rheumatoid arthritis
chr6	30069957	rs2524005	rs114755061	2e-09	Lung cancer
chr6	31240293	rs2524091	NA	4.652e-13	Total cholesterol
chr6	31240041	rs2524094	NA	1.45e-08	Rheumatoid arthritis (ACPA-positive)
chr5	74957121	rs253392	rs253415	2.051e-14	LDL cholesterol
chr6	31462002	rs2534654	rs114217689	1.40678e-17	Rheumatoid arthritis
chr6	29645118	rs2535238	rs114697499	2.07e-13	Idiopathic membranous nephropathy
chr6	29648119	rs2535238	rs115425879	2.07e-13	Idiopathic membranous nephropathy
chr6	29648126	rs2535238	rs116126058	2.07e-13	Idiopathic membranous nephropathy
chr6	29648137	rs2535238	rs115379091	2.07e-13	Idiopathic membranous nephropathy
chr6	29648199	rs2535238	rs116693634	2.07e-13	Idiopathic membranous nephropathy
chr6	29648377	rs2535238	rs116778869	2.07e-13	Idiopathic membranous nephropathy
chr5	102596720	rs2561477	rs26232	6.52e-10	Rheumatoid arthritis
chr5	102596816	rs2561477	rs26233	6.52e-10	Rheumatoid arthritis
chr5	102681381	rs2561477	rs526231	6.52e-10	Rheumatoid arthritis
chr19	21751843	rs2562456	rs11085467	2.3e-10	Analgesic onset
chr19	10764867	rs2569512	rs3810155	9.4e-17	Myocardial infarction (MI)
chr19	10818092	rs2569512	rs892085	9.4e-17	Myocardial infarction (MI)
chr6	32974401	rs2581	rs115703799	2.52e-10	Rheumatoid arthritis (ACPA-positive)
chr6	31326324	rs2596475	NA	3.816e-08	Sarcoidosis
chr6	31354595	rs2596562	NA	1.625e-08	Total cholesterol
chr8	129076509	rs2608053	rs2720665	1.84e-08	Classical Hodgkin's lymphoma
chr10	51503335	rs2611512	rs7071471	2.7e-12	Prostate cancer
chr10	51503375	rs2611512	rs7090326	2.7e-12	Prostate cancer
chr10	51503559	rs2611512	rs2611471	2.7e-12	Prostate cancer
chr16	18939081	rs2650618	rs4780768	7.69e-09	Schizophrenia
chr1	3083246	rs2651899	rs2817126	3.8e-09	Migraine
chr2	160742771	rs2666986	rs2666986	1.57e-14	Idiopathic membranous nephropathy
chr7	37382520	rs2700987	rs17259252	4.3e-09	Psoriasis
chr6	29944543	rs2735075	NA	8.26844e-09	Rheumatoid arthritis
chr10	43622368	rs2742234	rs2075913	3.92e-18	Hirschsprung’s disease
chr10	43617104	rs2742236	rs2565202	3.89e-09	Hirschsprung’s disease
chr6	34759881	rs2744961	rs13215181	4.093e-08	HDL cholesterol
chr6	34759884	rs2744961	rs6934662	4.093e-08	HDL cholesterol
chr6	29648398	rs2747430	rs116382748	2.01e-10	Idiopathic membranous nephropathy
chr6	29648506	rs2747430	NA	2.01e-10	Idiopathic membranous nephropathy
chr6	29648564	rs2747430	rs115127091	2.01e-10	Idiopathic membranous nephropathy
chr9	114857879	rs2782932	rs2762467	2.47e-09	Behcet's disease
chr10	59938724	rs2790216	rs1698395	8.07e-09	Inflammatory bowel disease
chr10	60029163	rs2790216	rs1416763	8.07e-09	Inflammatory bowel disease
chr9	27538948	rs2814707	rs3849941	1.18e-10	Amyotrophic lateral sclerosis (ALS)
chr16	56945619	rs28168	rs4567697	3.317e-08	HDL cholesterol
chr16	56946581	rs28168	rs3794647	3.317e-08	HDL cholesterol
chr16	56946594	rs28168	rs711748	3.317e-08	HDL cholesterol
chr6	32594022	rs28366312	rs9271761	5.39e-09	Sarcoidosis
chr6	32592898	rs28366331	rs9271677	8.187e-09	Sarcoidosis
chr6	32590443	rs28383312	rs75498499	5.939e-10	Sarcoidosis
chr21	45616275	rs2838519	rs4317019	2.09e-14	Crohn's disease
chr21	45616324	rs2838519	rs4456788	2.09e-14	Crohn's disease
chr21	46709904	rs2838846	rs77699283	6.06e-176	Rheumatoid arthritis combined control dataset gender differentiated
chr21	46764561	rs2838891	rs2838883	4.02e-09	Breast cancer
chr21	43846729	rs2839511	rs2839509	1.17e-08	Generalized vitiligo
chr6	31442731	rs2844503	NA	5.3483e-14	Rheumatoid arthritis
chr6	31240060	rs2844622	NA	3.133e-13	Triglycerides
chr6	31005726	rs2844670	NA	1.04e-10	Type 1 diabetes Rheumatoid arthritis combined case analysis
chr6	30234494	rs2844765	NA	8.26844e-09	Rheumatoid arthritis
chr6	29933439	rs2844806	NA	2.84315e-13	Rheumatoid arthritis
chr12	11878636	rs2856321	rs7488701	4.5e-15	Height
chr12	11880581	rs2856321	rs10845408	4.5e-15	Height
chr6	32653435	rs2856691	NA	2.31648e-30	Rheumatoid arthritis
chr6	32653385	rs2856692	NA	3.21e-09	Primary biliary cirrhosis
chr6	32782030	rs2857106	rs115407432	1.87e-08	HIV-1 control (viral load at set point)
chr6	31587870	rs2857694	NA	4.13962e-20	Rheumatoid arthritis
chr6	32578082	rs2858864	rs674313	2.725e-10	Sarcoidosis
chr6	32578229	rs2858864	rs2858864	2.725e-10	Sarcoidosis
chr6	32578917	rs2858864	rs79586391	2.725e-10	Sarcoidosis
chr6	32578970	rs2858864	rs502771	2.725e-10	Sarcoidosis
chr6	32575746	rs2858866	rs3021303	6.385e-11	Sarcoidosis
chr6	32571864	rs28605404	rs4380799	1.88e-08	Follicular lymphoma (cancer)
chr6	32577606	rs28605404	rs36233208	1.88e-08	Follicular lymphoma (cancer)
chr6	32577695	rs28605404	rs35406945	1.88e-08	Follicular lymphoma (cancer)
chr5	132024708	rs2897442	rs11242122	3.8e-08	Atopic dermatitis
chr12	48883012	rs2956467	rs2705127	6.6e-19	Lung cancer
chr19	45188429	rs2965156	rs2965156	1.42e-13	LDL cholesterol
chr5	131436486	rs3091338	rs10065787	4.47e-08	Crohn's disease
chr6	31465915	rs3093953	rs115543031	3.45e-08	Behcet's disease
chr6	31084048	rs3094216	rs115351533	4.35139e-12	Rheumatoid arthritis
chr4	3259558	rs3095073	rs362283	1.11e-10	Huntington's disease
chr4	3259632	rs3095073	rs362266	1.11e-10	Huntington's disease
chr4	3259671	rs3095073	rs362282	1.11e-10	Huntington's disease
chr4	3260072	rs3095073	rs362279	1.11e-10	Huntington's disease
chr6	30726939	rs3095340	NA	2.89e-12	Type 1 diabetes
chr6	33050683	rs3097674	NA	2e-08	Rheumatoid arthritis (ACPA-positive)
chr6	33050654	rs3128960	NA	2e-08	Rheumatoid arthritis (ACPA-positive)
chr6	32365580	rs3129954	NA	4.3754e-83	Rheumatoid arthritis
chr6	32220685	rs3130315	NA	1e-09	IgA nephropathy
chr6	32223258	rs3130320	NA	1.17e-12	Idiopathic membranous nephropathy
chr6	31234494	rs3130695	rs9264533	3.2e-08	HIV-1 control
chr6	31239306	rs3130695	rs116344031	3.2e-08	HIV-1 control
chr6	31240353	rs3130695	rs115187323	3.2e-08	HIV-1 control
chr6	30187164	rs3132668	NA	7.00862e-20	Rheumatoid arthritis
chr6	32405192	rs3135395	NA	2.09154e-124	Rheumatoid arthritis
chr1	61609187	rs334699	rs334727	5.4e-12	Thyroid stimulating hormone (TSH)
chr1	8021973	rs35675666	rs35675666	1.12e-15	Inflammatory bowel disease
chr5	176424035	rs365132	rs353476	8.4e-14	Age at menopause
chr17	75351423	rs367539	rs453370	3.7e-09	Myocardial infarction (MI)
chr17	75352617	rs367539	rs62080962	3.7e-09	Myocardial infarction (MI)
chr17	75352801	rs367539	rs36161829	3.7e-09	Myocardial infarction (MI)
chr17	75352869	rs367539	rs35519234	3.7e-09	Myocardial infarction (MI)
chr6	32986835	rs369150	rs116159242	2.94909e-09	Rheumatoid arthritis
chr3	151150034	rs3732771	rs16863382	1.074e-14	Maternal transmission distortion
chr19	41310571	rs3733829	NA	1e-08	Nicotine dependence (smoking) cigarettes per day
chr20	44564030	rs3746513	rs56324610	4.206e-10	HDL cholesterol
chr20	44594228	rs3746513	rs3746513	4.206e-10	HDL cholesterol
chr11	68821862	rs3750965	rs12285865	3e-11	Hair color (blond versus brown)
chr15	58716615	rs375372	rs375372	1.931e-10	HDL cholesterol
chr6	138192761	rs3757173	rs719150	7.2e-09	Systemic lupus erythematosus (SLE)
chr19	44287234	rs3760982	rs62116962	1.6e-08	Breast cancer (invasive breast cancer)
chr1	157670816	rs3761959	rs7528684	1.02e-09	Persistent TRAb autoantibody positive Grave's disease
chr6	31587938	rs3763295	NA	8.49304e-26	Rheumatoid arthritis
chr19	1047078	rs3764650	rs4147910	5e-21	Alzheimer's disease
chr6	31094803	rs3778640	rs116269942	2.72442e-10	Rheumatoid arthritis
chr11	72375142	rs3781913	rs2035467	5.8e-10	Rheumatoid arthritis
chr11	72387975	rs3781913	rs3758934	5.8e-10	Rheumatoid arthritis
chr11	65298939	rs3782089	rs11600543	3.6e-13	Height
chr16	90095484	rs3785181	rs3785184	9.5e-11	Hair color (red)
chr20	39769975	rs3795131	rs3795131	1.945e-14	Total cholesterol
chr1	20142413	rs3806308	rs3820330	1.4e-08	Ulcerative colitis
chr1	20142447	rs3806308	rs3820328	1.4e-08	Ulcerative colitis
chr14	22859352	rs3811247	rs3811246	5.8e-15	Neuroblastoma (brain cancer)
chr6	7728428	rs3812163	rs881891	1.2e-23	Height
chr6	31326292	rs3819294	rs116181763	3.34e-18	Rheumatoid arthritis (ACPA-positive)
chr15	79231518	rs3825932	rs11638844	3.17e-15	Type 1 diabetes
chr15	79231616	rs3825932	rs10400902	3.17e-15	Type 1 diabetes
chr16	89574576	rs382745	rs4785684	1e-09	Burns vs. tans
chr16	89574685	rs382745	rs9935289	1e-09	Burns vs. tans
chr6	32627777	rs3828800	rs79471319	4e-08	Joint damage severity in rheumatoid arthritis
chr6	32634506	rs3828800	rs28746851	4e-08	Joint damage severity in rheumatoid arthritis
chr6	32636154	rs3828800	rs9274640	4e-08	Joint damage severity in rheumatoid arthritis
chr6	32636172	rs3828800	rs3828809	4e-08	Joint damage severity in rheumatoid arthritis
chr6	32636351	rs3828800	rs9274656	4e-08	Joint damage severity in rheumatoid arthritis
chr6	32627582	rs3830058	rs9273442	7.0962e-81	Rheumatoid arthritis
chr6	32627773	rs3830058	rs1049213	7.0962e-81	Rheumatoid arthritis
chr6	32634387	rs3830058	rs1049055	7.0962e-81	Rheumatoid arthritis
chr6	32634405	rs3830058	rs1049053	7.0962e-81	Rheumatoid arthritis
chr6	32636120	rs3830058	rs3828805	7.0962e-81	Rheumatoid arthritis
chr10	104429746	rs3850699	rs7094325	4.87e-10	Prostate cancer
chr17	38128648	rs3859192	rs3859192	1.11e-12	Asthma childhood later and unknown onset and severe and industrial asthma
chr6	32627812	rs3891175	rs9273453	1.67e-27	Rheumatoid arthritis (ACPA-positive)
chr6	32627830	rs3891175	rs9273455	1.67e-27	Rheumatoid arthritis (ACPA-positive)
chr9	73105894	rs3923699	rs17054799	0	Alzheimer's disease
chr17	78375514	rs4077240	rs56297644	1.32e-08	Moyamoya disease
chr17	78387624	rs4077240	rs4522457	1.32e-08	Moyamoya disease
chr19	1062864	rs4147918	rs77620244	1.7e-19	Systolic blood pressure (SBP)
chr6	31324750	rs41558815	NA	3.1e-11	Myasthenia gravis
chr2	54651933	rs4233949	rs6734097	2.6e-08	Osteoperotic fracture
chr8	90739480	rs42490	rs1003843	1.12e-19	Leprosy
chr1	2043792	rs425277	rs7546523	2.1e-08	Height
chr15	86014116	rs4281668	rs6497194	9.9e-09	Aggressive prostate cancer
chr15	86018746	rs4281668	rs7161880	9.9e-09	Aggressive prostate cancer
chr15	86031260	rs4281668	rs11858817	9.9e-09	Aggressive prostate cancer
chr15	86033184	rs4281668	rs1872074	9.9e-09	Aggressive prostate cancer
chr15	86037993	rs4281668	rs900573	9.9e-09	Aggressive prostate cancer
chr15	86043007	rs4281668	rs4344688	9.9e-09	Aggressive prostate cancer
chr15	86043398	rs4281668	rs2170736	9.9e-09	Aggressive prostate cancer
chr15	86043485	rs4281668	rs2170735	9.9e-09	Aggressive prostate cancer
chr6	31126409	rs4294047	rs116399421	3.4e-08	HIV-1 control
chr6	31146340	rs4294047	rs116217687	3.4e-08	HIV-1 control
chr8	130641782	rs4295627	rs28572791	3.8e-08	Glial & astrocytic vs Glioblastoma multiforme tumors
chr3	119277846	rs4330287	rs6438537	7.8e-10	Generalized vitiligo
chr3	119293600	rs4330287	rs67369952	7.8e-10	Generalized vitiligo
chr6	30972390	rs436376	NA	3.60032e-15	Rheumatoid arthritis
chr6	32430508	rs4434496	NA	4.26e-28	Rheumatoid arthritis (ACPA-positive)
chr3	189356261	rs4488809	rs4488809	1.1e-10	Lung cancer (squamous cell carcinoma)
chr2	160968838	rs4580348	rs11895959	1.6e-09	Idiopathic membranous nephropathy
chr2	160969145	rs4580348	rs11885142	1.6e-09	Idiopathic membranous nephropathy
chr16	29974167	rs4583255	rs6565173	6.6e-11	Psychosis
chr16	29986525	rs4583255	rs11150577	6.6e-11	Psychosis
chr7	107534132	rs4598195	rs34822274	4.18e-08	Ulcerative colitis
chr1	25032168	rs4601530	rs66530629	2.2e-12	Height
chr1	224518143	rs4653579	rs4654023	5.3e-26	Myocardial infarction (MI)
chr2	160123107	rs4665058	rs10189317	1.8e-10	Myocardial infarction (MI) sudden cardiac death
chr3	16631546	rs4685345	rs77320748	6.16e-10	Gender
chr3	16638467	rs4685345	rs2303591	6.16e-10	Gender
chr5	131827775	rs4705862	rs41525648	1.02e-08	Juvenile idiopathic arthritis (including oligoarticular and rheumatoid factor-negative polyarticular JIA)
chr6	32660023	rs4713581	NA	0	Rheumatoid arthritis
chr6	32660051	rs4713582	NA	2.122e-10	Total cholesterol
chr7	99690690	rs4729565	rs4928	1.5e-15	Systolic blood pressure (SBP)
chr7	106812916	rs4730250	rs77185844	9.17e-09	Knee osteoarthritis
chr19	4246197	rs4740	rs654692	3.4e-14	T-cell recognition in leukemia patients (minor histocompatibility antigens)
chr19	4247338	rs4740	rs3815343	3.4e-14	T-cell recognition in leukemia patients (minor histocompatibility antigens)
chr19	4247476	rs4740	rs8109160	3.4e-14	T-cell recognition in leukemia patients (minor histocompatibility antigens)
chr15	49152137	rs4774527	rs10851471	4.09e-14	Skin color
chr16	28857645	rs4788084	rs7187776	2.6e-13	Type 1 diabetes
chr11	65559266	rs479844	rs10791824	1.1e-13	Atopic dermatitis
chr19	18545341	rs4808801	rs10442	1.4e-09	Breast cancer (Estrogen receptor positive breast cancer)
chr20	62320242	rs4809324	rs6062492	1.7e-09	High-grade glioma
chr22	41418297	rs4820425	rs9611460	3.42e-08	Crohn's disease
chr11	96026835	rs483905	rs477612	1.21e-08	Ulcerative colitis
chr11	96026842	rs483905	rs476940	1.21e-08	Ulcerative colitis
chr1	154404380	rs4845625	rs7549338	3.64e-10	Coronary artery disease (CAD)
chr1	154404406	rs4845625	rs7553796	3.64e-10	Coronary artery disease (CAD)
chr6	135426558	rs4895441	rs4895440	1.95e-16	Beta-thalassemia/Hemoglobin E disease (fetal hemoglobin (Hb) %)
chr6	140203051	rs4895576	rs17069446	7.83e-11	Schizophrenia
chr8	135015343	rs4897668	rs4897657	8.3e-26	Meningococcal disease
chr7	50306810	rs4917014	rs11185603	2.75e-23	Systemic lupus erythematosus (SLE)
chr11	8647124	rs4929923	rs11042016	1.2e-08	Age at menarche
chr1	205451555	rs4951225	rs4951225	4.53e-08	Type 1 diabetes
chr14	22736832	rs4982590	rs79962847	7.85e-10	Neuroblastoma (brain cancer)
chr6	32194339	rs499691	NA	6.51378e-10	Rheumatoid arthritis
chr5	172313211	rs564349	rs12652763	1.6e-15	T-cell recognition in leukemia patients (minor histocompatibility antigens)
chr6	32577858	rs566861	rs673336	1.135e-10	Sarcoidosis
chr3	172165727	rs572169	rs572169	2.8e-18	Height
chr22	31893613	rs5749286	rs5753659	1.97e-10	End-stage renal disease (non-type 2 diabetes mellitus)
chr22	31893731	rs5749286	rs9609297	1.97e-10	End-stage renal disease (non-type 2 diabetes mellitus)
chr22	30234045	rs5753037	rs2301402	2.6e-16	Type 1 diabetes
chr22	37593156	rs5756546	rs73161834	1.93e-11	Generalized vitiligo
chr22	43500212	rs5759167	rs5759167	8.3e-31	Prostate cancer
chr6	31930441	rs592229	NA	2.4497e-11	Advanced age-related macular degeneration (choroidal neovascularization) vs. no AMD
chr19	11227070	rs5930	rs2738445	1.078e-20	Total cholesterol
chr20	55030037	rs6024888	rs6024888	1.625e-09	Maternal transmission distortion
chr20	55030081	rs6024888	rs386274	1.625e-09	Maternal transmission distortion
chr20	3294484	rs6051693	rs2207995	2.21e-08	Interferon-alfa (IFN) plus ribavirin treatment-related cytopenia in hepatitis C (Week 4 platelet count reduction)
chr6	80714233	rs608962	rs465483	3.6e-20	T-cell recognition in leukemia patients (minor histocompatibility antigens)
chr20	47411149	rs6095302	rs80346118	8.32e-09	Kawasaki disease (with coronary artery lesions)
chr20	47411178	rs6095302	rs75587772	8.32e-09	Kawasaki disease (with coronary artery lesions)
chr11	75284334	rs634552	rs659418	3.5e-13	Height
chr4	3389811	rs6446740	rs6828057	1.05e-09	Huntington's disease
chr4	17877487	rs6449353	rs13131350	7.1e-46	Height
chr4	18008199	rs6449353	rs6842114	7.1e-46	Height
chr4	18023845	rs6449353	rs71603398	7.1e-46	Height
chr11	9760727	rs6483649	rs6483649	2.005e-13	Transmission distortion
chr15	75165751	rs6495122	rs11857695	7.1e-09	Coffee consumption
chr16	10965115	rs6498114	rs7194862	5.8e-10	Celiac disease
chr16	10965126	rs6498114	rs12922863	5.8e-10	Celiac disease
chr17	39891530	rs6503659	rs7226132	2.73e-16	Esophageal squamous cell carcinoma (Esophageal cancer)
chr17	39891533	rs6503659	rs7224995	2.73e-16	Esophageal squamous cell carcinoma (Esophageal cancer)
chr2	25107759	rs6545800	rs11686663	6.14e-16	Inflammatory bowel disease
chr2	25126715	rs6545800	rs6545809	6.14e-16	Inflammatory bowel disease
chr1	155880952	rs670523	rs490498	5.79e-11	Inflammatory bowel disease
chr2	238541354	rs6715815	rs10192136	4.04e-08	Schizophrenia
chr2	219762662	rs6723140	rs4574113	1.62181e-09	Hair morphology (Curly)
chr2	198746115	rs6738825	rs1369511	3.5e-09	Crohn's disease
chr6	32590411	rs674313	rs77869737	2.51e-68	Rheumatoid arthritis
chr6	32591666	rs674313	rs111888138	2.51e-68	Rheumatoid arthritis
chr6	32657436	rs674313	rs114055836	2.51e-68	Rheumatoid arthritis
chr3	23204024	rs6780569	rs9812056	1.04e-09	Type 2 diabetes
chr3	169917361	rs6804193	rs1705581	3.7e-09	Myocardial infarction (MI)
chr4	175830130	rs6828523	rs28647940	2.6e-12	Breast cancer (invasive breast cancer)
chr5	35936030	rs6871748	rs696732	2.26e-13	Primary biliary cirrhosis
chr6	31154620	rs6921663	NA	1.1e-43	Myasthenia gravis
chr6	31171257	rs6921948	NA	1.143e-08	Triglycerides
chr6	26313348	rs6923139	rs6923139	2.79e-17	Idiopathic membranous nephropathy
chr6	32383208	rs6930571	NA	5.13683e-62	Rheumatoid arthritis
chr6	32996014	rs6933546	NA	7.19046e-09	Rheumatoid arthritis
chr6	31380732	rs6933779	NA	1.222e-10	Total cholesterol
chr9	109578968	rs7027110	rs10116257	2.3e-13	Height
chr10	80855423	rs704010	rs10762844	3.7e-09	Breast cancer
chr9	27491397	rs7046653	rs7019847	5.05e-21	Amyotrophic lateral sclerosis (ALS) with >2 C9orf72 hexanucleotide repeats
chr10	90759613	rs7069750	rs2147420	2.93e-08	Juvenile idiopathic arthritis (including oligoarticular and rheumatoid factor-negative polyarticular JIA)
chr6	31697558	rs707916	NA	7.98507e-09	Rheumatoid arthritis
chr6	31698088	rs707938	rs114585169	2.12e-09	Schizophrenia
chr10	60272248	rs7084402	rs7074778	2.06e-13	Refractive error
chr10	60273121	rs7084402	rs7100474	2.06e-13	Refractive error
chr10	60273155	rs7084402	rs7079648	2.06e-13	Refractive error
chr10	50115990	rs7094610	rs7086101	5.7e-10	Systemic lupus erythematosus (SLE)
chr10	3181003	rs7094698	rs2279217	1.3e-10	Myocardial infarction (MI)
chr10	12295339	rs7100710	rs11257622	1.12e-08	Type 2 diabetes
chr11	69065914	rs7103126	rs7129638	6.45654e-11	Exceptional Longevity
chr11	111203095	rs7104791	rs7936766	1.9e-11	Celiac disease
chr11	93350064	rs7124828	rs10831075	5.56e-09	Sickle cell anemia severity
chr11	46957808	rs7127741	rs7945558	2.989e-08	HDL cholesterol
chr12	90019229	rs7136259	rs7297206	5.68e-10	Coronary artery disease (CAD)
chr1	151423038	rs7172	rs34884031	1.7e-22	Myocardial infarction (MI)
chr15	62379971	rs7178424	rs7177711	5.6e-09	Height
chr6	30159039	rs718254	NA	4.74497e-20	Rheumatoid arthritis
chr12	26472562	rs718314	rs7132434	8.89e-10	Renal cell carcinoma (renal cancer)
chr15	58712965	rs7183184	rs11854693	4.822e-12	HDL cholesterol
chr15	53292685	rs719714	rs12595165	4.32e-08	Neurocognitive function (CW-3: inhibition test for executive functioning)
chr16	11177801	rs7200786	rs7200786	8.5e-17	Multiple sclerosis
chr16	56966416	rs7204290	rs8056195	3.988e-10	HDL cholesterol
chr18	76768773	rs7241993	rs7236307	2.19e-09	Prostate cancer
chr19	11266693	rs7251031	rs7251031	1.062e-11	Total cholesterol
chr12	24967608	rs7305794	rs7296995	1.48e-08	Hip osteoarthritis
chr12	24968150	rs7305794	rs6487420	1.48e-08	Hip osteoarthritis
chr2	162101261	rs7309	rs11678980	1.74e-08	Educational attainment
chr6	33082308	rs733208	NA	1.51e-10	Rheumatoid arthritis gender differentiated
chr6	33082486	rs733210	NA	8.14743e-26	Rheumatoid arthritis
chr13	33160705	rs7332115	rs7994229	5.5e-10	Height
chr13	99957621	rs7335046	rs72649510	2.9e-08	Cutaneous basal cell carcinoma (skin cancer)
chr13	99966077	rs7335046	rs9517680	2.9e-08	Cutaneous basal cell carcinoma (skin cancer)
chr6	26396203	rs7356849	rs4712986	9.1e-10	Coronary artery disease (CAD)
chr6	32861616	rs735883	rs116160149	2.73029e-16	Rheumatoid arthritis
chr22	44369329	rs738491	rs2235772	3.9e-11	Non-alcoholic fatty liver disease
chr14	22854416	rs741711	rs11625919	2.99e-16	Neuroblastoma (brain cancer)
chr14	93523894	rs749619	rs749619	2.55e-08	Biliary atresia
chr2	127855375	rs754107	rs12617750	2.7e-11	Myocardial infarction (MI)
chr1	244517391	rs7541719	NA	1.481e-12	Transmission distortion
chr1	11048188	rs7547568	rs9430163	2.2e-08	Androgenetic alopecia early age of onset
chr6	30115063	rs757261	NA	1.08943e-26	Rheumatoid arthritis
chr2	160953049	rs7573270	rs11901072	3.89e-13	Idiopathic membranous nephropathy
chr2	160760972	rs7601374	rs1397707	1.73e-20	Idiopathic membranous nephropathy
chr21	45715814	rs760426	rs760426	4.4e-08	Rheumatoid arthritis
chr4	2938651	rs762847	rs2798287	7.07e-09	Huntington's disease
chr3	15221932	rs7639618	rs9833546	7.3e-11	Knee osteoarthritis
chr3	86828334	rs7642134	rs721246	3.5e-10	Age at menarche
chr5	60615886	rs7709645	rs6890684	3.8e-08	Schizophrenia
chr5	40486896	rs7720838	rs7720838	4.86e-17	Irritable bowel syndrome
chr5	40487270	rs7720838	rs7725052	4.86e-17	Irritable bowel syndrome
chr5	40490609	rs7720838	rs9283753	4.86e-17	Irritable bowel syndrome
chr6	31254263	rs7754443	NA	1.2e-10	HIV-1 control
chr6	32441408	rs7755212	NA	4.6703e-50	Rheumatoid arthritis
chr6	29731635	rs7759474	NA	4.3993e-24	Rheumatoid arthritis
chr6	142797289	rs7763064	rs7763064	1.1e-33	Height
chr6	32430729	rs7766843	NA	1.61e-41	Rheumatoid arthritis (ACPA-positive)
chr6	32430752	rs7766854	NA	6.95967e-60	Rheumatoid arthritis
chr6	31239855	rs7767581	NA	1.357e-13	Triglycerides
chr7	116138569	rs7801950	rs2191498	6.211e-19	Maternal transmission distortion
chr7	116138576	rs7801950	rs12669740	6.211e-19	Maternal transmission distortion
chr7	116138599	rs7801950	rs2191499	6.211e-19	Maternal transmission distortion
chr7	32552622	rs7805536	rs7788809	4.38e-08	Knee osteoarthritis (males)
chr9	86595731	rs7853377	rs296890	4.5e-08	Height
chr22	41928371	rs79008	rs73178626	6.19e-09	Generalized vitiligo
chr10	118226526	rs7906587	rs721181	1.78e-26	Type 2 diabetes Hypertension Coronary artery disease (CAD) combined case analysis
chr10	51544587	rs7920517	rs4304716	1.3e-19	Prostate cancer
chr10	30323410	rs7920686	rs11007869	4.8e-08	Coronary artery disease (CAD)
chr7	2797267	rs798489	rs798495	1.9e-33	Height
chr7	2812632	rs798489	rs35957220	1.9e-33	Height
chr7	2878707	rs798489	rs2533878	1.9e-33	Height
chr7	2760609	rs798502	rs798550	2.61e-15	Ulcerative colitis
chr7	2762386	rs798502	rs798545	2.61e-15	Ulcerative colitis
chr14	88464887	rs8005161	rs10220572	1.29e-08	Crohn's disease
chr16	28875204	rs8049439	rs11864750	2.41e-09	Inflammatory bowel disease
chr6	31697387	rs805305	NA	7.98507e-09	Rheumatoid arthritis
chr16	90079534	rs8059973	rs8059973	2.9e-09	Hair color (red)
chr17	74249094	rs8071545	rs4789260	1.852e-11	Transmission distortion
chr18	57503378	rs8093763	rs8093763	1.34e-08	Bleomycin sensitivity
chr20	25471751	rs8120594	rs428278	1.52e-09	Esophageal squamous cell carcinoma (Esophageal cancer)
chr20	25727017	rs8120594	rs8116267	1.52e-09	Esophageal squamous cell carcinoma (Esophageal cancer)
chr9	136131905	rs8176720	rs7873522	1.4e-08	Alkaline phosphatase (ALP)
chr8	133930674	rs853308	rs853307	1.58e-08	Generalized vitiligo
chr8	133933225	rs853308	rs853302	1.58e-08	Generalized vitiligo
chr8	133933290	rs853308	rs864091	1.58e-08	Generalized vitiligo
chr5	56032940	rs889312	rs1862626	2.7e-36	Breast cancer
chr16	89386808	rs889574	rs889574	1.5e-09	Skin freckles
chr16	89386934	rs889574	rs1078578	1.5e-09	Skin freckles
chr16	89387088	rs889574	rs1078577	1.5e-09	Skin freckles
chr6	30080994	rs9261424	NA	8.95549e-12	Rheumatoid arthritis
chr6	31234074	rs9264482	rs111598000	6.35252e-11	Rheumatoid arthritis
chr6	31234541	rs9264482	rs77994113	6.35252e-11	Rheumatoid arthritis
chr6	31234566	rs9264482	rs112140126	6.35252e-11	Rheumatoid arthritis
chr6	31234642	rs9264482	rs74445895	6.35252e-11	Rheumatoid arthritis
chr6	31235127	rs9264482	rs111492590	6.35252e-11	Rheumatoid arthritis
chr6	31235139	rs9264482	rs111524359	6.35252e-11	Rheumatoid arthritis
chr6	31235276	rs9264482	rs113825473	6.35252e-11	Rheumatoid arthritis
chr6	31239227	rs9264664	NA	1.612e-13	Triglycerides
chr20	25678737	rs926486	rs6050796	1.37e-13	Maternal transmission distortion
chr6	31330619	rs9266327	NA	2.9e-08	HIV-1 control
chr6	32570353	rs9270856	rs9270838	3.56e-17	Leprosy
chr6	32571789	rs9270856	rs9270887	3.56e-17	Leprosy
chr6	32572388	rs9270856	rs9270922	3.56e-17	Leprosy
chr6	32576165	rs9270856	rs9271086	3.56e-17	Leprosy
chr6	32576170	rs9270856	rs9271087	3.56e-17	Leprosy
chr6	32576175	rs9270856	rs9271088	3.56e-17	Leprosy
chr6	32576177	rs9270856	rs9271089	3.56e-17	Leprosy
chr6	32576275	rs9270856	rs9271091	3.56e-17	Leprosy
chr6	32576296	rs9270856	rs9271092	3.56e-17	Leprosy
chr6	32576347	rs9270856	rs9271094	3.56e-17	Leprosy
chr6	32577784	rs9270856	rs9271164	3.56e-17	Leprosy
chr6	32577785	rs9270856	rs9271165	3.56e-17	Leprosy
chr6	32577811	rs9270856	rs9271166	3.56e-17	Leprosy
chr6	32577854	rs9270856	rs9271168	3.56e-17	Leprosy
chr6	32577889	rs9270856	rs9271170	3.56e-17	Leprosy
chr6	32577907	rs9270856	rs9271171	3.56e-17	Leprosy
chr6	32577981	rs9270856	rs9271173	3.56e-17	Leprosy
chr6	32578230	rs9270856	rs113229010	3.56e-17	Leprosy
chr6	32578726	rs9270856	rs111608017	3.56e-17	Leprosy
chr6	32578735	rs9270856	rs112722721	3.56e-17	Leprosy
chr6	32578756	rs9270856	rs112795139	3.56e-17	Leprosy
chr6	32578941	rs9270856	rs9271205	3.56e-17	Leprosy
chr6	32576341	rs9271055	rs9271093	4.52e-12	Systemic lupus erythematosus (SLE)
chr6	32578885	rs9271055	rs78093064	4.52e-12	Systemic lupus erythematosus (SLE)
chr6	32592985	rs9271055	rs9271687	4.52e-12	Systemic lupus erythematosus (SLE)
chr6	32572322	rs9271100	rs9270920	1e-22	Systemic lupus erythematosus (SLE)
chr6	32572326	rs9271100	rs9270921	1e-22	Systemic lupus erythematosus (SLE)
chr6	32572408	rs9271100	rs9270924	1e-22	Systemic lupus erythematosus (SLE)
chr6	32576247	rs9271100	rs9271090	1e-22	Systemic lupus erythematosus (SLE)
chr6	32577975	rs9271100	rs9271172	1e-22	Systemic lupus erythematosus (SLE)
chr6	32590298	rs9271100	rs77512282	1e-22	Systemic lupus erythematosus (SLE)
chr6	32590612	rs9271408	rs113104509	5.616e-09	Sarcoidosis
chr6	32590483	rs9271416	rs111554896	1.059e-08	Sarcoidosis
chr6	32590473	rs9271640	rs113205727	2.2e-20	Oligoclonal band status (positive) in multiple sclerosis patients
chr6	32590498	rs9271640	rs112208663	2.2e-20	Oligoclonal band status (positive) in multiple sclerosis patients
chr6	32592950	rs9271640	rs9271683	2.2e-20	Oligoclonal band status (positive) in multiple sclerosis patients
chr6	32592973	rs9271640	rs9271686	2.2e-20	Oligoclonal band status (positive) in multiple sclerosis patients
chr6	32592999	rs9271640	rs9271689	2.2e-20	Oligoclonal band status (positive) in multiple sclerosis patients
chr6	32593179	rs9271720	rs9271699	3.3e-18	Cervical cancer
chr6	32595223	rs9271720	rs113979409	3.3e-18	Cervical cancer
chr6	32595231	rs9271720	rs112788044	3.3e-18	Cervical cancer
chr6	32595747	rs9271720	rs114668898	3.3e-18	Cervical cancer
chr6	32595779	rs9271720	rs116293508	3.3e-18	Cervical cancer
chr6	32595783	rs9271720	rs116233481	3.3e-18	Cervical cancer
chr6	32595813	rs9271720	rs116687870	3.3e-18	Cervical cancer
chr6	32595907	rs9271720	rs115368074	3.3e-18	Cervical cancer
chr6	32602096	rs9271720	rs114230551	3.3e-18	Cervical cancer
chr6	32636221	rs9272346	rs3828811	1.13911e-49	Rheumatoid arthritis
chr6	32603583	rs9272535	rs113642651	1.91e-34	Rheumatoid arthritis (ACPA-positive)
chr6	32605091	rs9272535	rs9272418	1.91e-34	Rheumatoid arthritis (ACPA-positive)
chr6	32605118	rs9272535	rs9272421	1.91e-34	Rheumatoid arthritis (ACPA-positive)
chr6	32632832	rs9274407	rs9274407	4.8e-14	Amoxicillin-clavulanate drug induced liver injury
chr6	33050499	rs9277386	NA	3.82776e-21	Rheumatoid arthritis
chr6	33082267	rs9277630	NA	7.57583e-26	Rheumatoid arthritis
chr6	33082359	rs9277632	NA	7.57583e-26	Rheumatoid arthritis
chr16	72217113	rs9302635	rs7202323	5.075e-09	Total cholesterol
chr16	50718347	rs9302752	rs8044354	1.44e-19	Paucibacillary leprosy
chr6	27656090	rs9348772	NA	2.17e-09	Type 1 diabetes combined control dataset
chr6	47447041	rs9349407	rs4715019	8.6e-09	Alzheimer's disease
chr6	47511491	rs9349407	rs9349413	8.6e-09	Alzheimer's disease
chr6	76202656	rs9350591	rs9343292	2.42e-09	Hip osteoarthritis
chr6	167370353	rs9355610	rs2757039	3.22e-11	Persistent TRAb autoantibody positive Grave's disease
chr6	31320849	rs9378249	rs116115544	2.1e-18	Rheumatoid arthritis (ACPA-positive)
chr6	117725890	rs9387478	rs1321803	1.55e-09	Lung cancer (adenocarcinoma) in never-smoking women
chr6	117725912	rs9387478	rs1321802	1.55e-09	Lung cancer (adenocarcinoma) in never-smoking women
chr14	91840017	rs941764	rs1285820	3.7e-10	Breast cancer
chr6	27720712	rs9468213	rs36042294	6.42e-11	Idiopathic membranous nephropathy
chr6	30749712	rs9468830	NA	4e-12	HIV-1 control
chr6	38026003	rs9470794	rs12664900	2.06e-10	Type 2 diabetes
chr1	205744546	rs947211	rs823144	1.52e-12	Parkinson's disease (PD)
chr1	205762139	rs947211	rs708726	1.52e-12	Parkinson's disease (PD)
chr13	24197280	rs9510787	rs34731454	1.53e-09	Nasopharyngeal carcinoma (nasopharyngeal cancer)
chr13	111039949	rs9515201	rs1999013	1.29e-08	Coronary artery disease (CAD)
chr13	40334852	rs9532434	rs9603612	4.52e-08	Juvenile idiopathic arthritis (including oligoarticular and rheumatoid factor-negative polyarticular JIA)
chr16	16098032	rs9635480	rs12922588	4.1e-14	Myocardial infarction (MI)
chr3	105588069	rs9657904	rs11711088	1.6e-10	Multiple sclerosis
chr1	4327635	rs966321	rs2101576	1.6e-09	Tanning ability
chr13	78504761	rs975739	rs2329050	2.4e-14	Non-red hair color
chr17	68165529	rs9788982	rs76457020	3.41e-09	Number of teeth
chr3	156810974	rs9822326	rs6798146	8e-10	Birth weight
chr3	23203491	rs9855620	rs7374735	3.55e-08	Type 2 diabetes
chr3	15240305	rs9864422	rs58768954	2.4e-08	Knee osteoarthritis
chr6	32836111	rs991760	rs116306220	4.84e-10	Rheumatoid arthritis
chr21	43832918	rs9976767	rs3761378	2.33e-08	Type 1 diabetes
chr15	44091386	rs9989313	rs3784275	4.679e-08	Triglycerides

## Sheet: ESN
chr	caQTL pos	GWAS rsID	caQTL rsID	GWAS p-value	GWAS trait
chr5	150226230	rs1000113	rs34156253	7.53e-11	Irritable bowel syndrome
chr5	150226263	rs1000113	rs61270113	7.53e-11	Irritable bowel syndrome
chr5	150226292	rs1000113	rs11748151	7.53e-11	Irritable bowel syndrome
chr5	150226345	rs1000113	rs11748158	7.53e-11	Irritable bowel syndrome
chr5	150226385	rs1000113	rs10058821	7.53e-11	Irritable bowel syndrome
chr5	150226424	rs1000113	rs10051804	7.53e-11	Irritable bowel syndrome
chr5	150226586	rs1000113	rs10058943	7.53e-11	Irritable bowel syndrome
chr5	150226639	rs1000113	rs10051924	7.53e-11	Irritable bowel syndrome
chr6	7307865	rs10004	rs9392143	7.8e-15	T-cell recognition in leukemia patients (minor histocompatibility antigens)
chr11	61659296	rs1000778	rs174466	1.518e-08	HDL cholesterol
chr5	40755568	rs1002424	rs3805495	5.21e-10	Non-cardia gastric cancer
chr1	63155349	rs1002687	rs10889356	2.332e-41	Triglycerides
chr1	63156043	rs1002687	rs1168114	2.332e-41	Triglycerides
chr1	63156098	rs1002687	rs1168113	2.332e-41	Triglycerides
chr5	40397352	rs1002922	rs16869934	9.62e-17	Irritable bowel syndrome
chr4	111730028	rs10033464	rs3853442	6.9e-11	Atrial fibrillation/Atrial Flutter
chr5	131792402	rs1003533	rs2706383	9.54993e-09	Exceptional Longevity
chr5	131795229	rs1003533	rs757104	9.54993e-09	Exceptional Longevity
chr5	150458146	rs10036748	rs10036748	1.67e-09	Systemic lupus erythematosus (SLE)
chr21	38446319	rs1003719	rs8128474	2.3e-10	Eye color - Hue-Saturation 1st principal component
chr5	40578922	rs10055860	rs1122433	1.13e-08	Crohn's disease
chr5	150447743	rs10057690	rs59926079	1.63e-09	Myasthenia gravis
chr5	110052325	rs10067777	rs10036504	1.2e-08	Atopic dermatitis
chr5	110052401	rs10067777	rs10036528	1.2e-08	Atopic dermatitis
chr15	79123396	rs10083696	rs7165081	8.6e-11	Coronary artery disease (CAD)
chr15	79123505	rs10083696	rs7165733	8.6e-11	Coronary artery disease (CAD)
chr15	79123509	rs10083696	rs7166764	8.6e-11	Coronary artery disease (CAD)
chr15	79123631	rs10083696	rs7182529	8.6e-11	Coronary artery disease (CAD)
chr8	19577267	rs10085966	rs1021435	3.924e-11	Triglycerides
chr8	59447578	rs10085973	rs7817515	1.76e-08	Total cholesterol
chr8	59448627	rs10085973	rs7009248	1.76e-08	Total cholesterol
chr17	37921742	rs1008723	rs907091	3.87e-12	Primary biliary cirrhosis
chr17	38023745	rs1008723	rs4795397	3.87e-12	Primary biliary cirrhosis
chr17	38029120	rs1008723	rs12936231	3.87e-12	Primary biliary cirrhosis
chr17	38068043	rs1008723	rs869402	3.87e-12	Primary biliary cirrhosis
chr22	44349236	rs1010023	rs1474745	1.5e-09	Non-alcoholic fatty liver disease
chr8	123982982	rs10108684	rs4870836	1.36e-08	Antibody response to smallpox vaccine
chr1	230304914	rs10127775	rs10864728	1.681e-20	HDL cholesterol
chr1	110009171	rs10127790	rs4970765	1.005e-09	Total cholesterol
chr14	22929700	rs10131293	rs10162417	7.56e-10	Neuroblastoma (brain cancer)
chr7	38289642	rs10155916	rs11977372	8.61e-23	Neuroblastoma (brain cancer)
chr12	109996343	rs10161126	rs2058806	1.26e-08	HDL cholesterol
chr12	110033270	rs10161126	rs10850435	1.26e-08	HDL cholesterol
chr2	27852118	rs10165098	rs58737572	6.644e-10	Triglycerides
chr2	27855239	rs10165098	rs4666005	6.644e-10	Triglycerides
chr2	43793222	rs10165527	rs1873558	9.88e-17	Polycystic ovary syndrome
chr2	43793725	rs10165527	rs1158411	9.88e-17	Polycystic ovary syndrome
chr2	21385149	rs10169543	rs572246	1.3e-15	LDL cholesterol
chr2	219748387	rs10177996	rs7571600	3.54813e-09	Hair morphology (Curly)
chr2	219762561	rs10177996	rs59788230	3.54813e-09	Hair morphology (Curly)
chr2	182035192	rs1018326	rs4667114	3.1e-16	Celiac disease
chr2	171781619	rs10183486	rs4668345	2.21e-12	Age at menopause
chr2	43739121	rs10203174	rs13405776	9.5e-12	Type 2 diabetes
chr7	6065804	rs10263017	rs10263017	4.2e-15	Myocardial infarction (MI)
chr7	6065914	rs10263017	rs10253000	4.2e-15	Myocardial infarction (MI)
chr7	128577617	rs10279821	rs3807135	6.5e-09	Systemic lupus erythematosus (SLE) (females)
chr14	68699594	rs1028842	rs1314913	1.47e-10	Breast cancer (male breast cancer)
chr22	21949411	rs1034329	rs2070512	1.613e-08	HDL cholesterol
chr11	117091609	rs1035237	rs236918	1.02e-16	Triglycerides
chr14	22883022	rs1040303	rs72690896	1.38e-15	Neuroblastoma (brain cancer)
chr6	20717095	rs1040558	rs6935599	9.69e-13	Type 2 diabetes
chr6	20723057	rs1040558	rs9368226	9.69e-13	Type 2 diabetes
chr19	19621004	rs10415849	rs56273306	1.244e-23	Total cholesterol
chr6	31540313	rs1041981	rs115438376	3.02e-26	Idiopathic membranous nephropathy
chr19	46181392	rs10423928	rs1800437	2.09e-20	Insulinogenic index
chr6	20686573	rs10440833	rs7766070	1.8e-22	Type 2 diabetes
chr19	39100737	rs10445564	rs13345885	1.2e-09	Systolic blood pressure (SBP)
chr16	639819	rs1045274	rs111490416	3e-26	Myocardial infarction (MI)
chr16	661080	rs1045274	rs11645708	3e-26	Myocardial infarction (MI)
chr6	116380909	rs10456902	rs7774952	3e-09	LDL cholesterol
chr6	116381994	rs10456902	rs1999929	3e-09	LDL cholesterol
chr16	67927124	rs10468274	rs7196789	1.311e-24	HDL cholesterol
chr6	109780192	rs1046943	rs9398202	2.5e-08	Height
chr1	16353400	rs1048261	rs9442216	7.9e-09	Sporadic dilated cardiomyopathy
chr6	28108085	rs10484403	rs1904841	6.11e-10	Type 1 diabetes combined control dataset
chr6	28129580	rs10484403	rs9357065	6.11e-10	Type 1 diabetes combined control dataset
chr6	28141548	rs10484403	rs12332979	6.11e-10	Type 1 diabetes combined control dataset
chr6	28188774	rs10484404	rs79615215	1.34064e-10	Rheumatoid arthritis
chr6	71277896	rs1048886	rs12209965	3.48e-08	Type 2 diabetes
chr1	196743927	rs10489456	rs385390	1.7e-09	Meningococcal disease
chr1	10458378	rs10492972	rs6674843	2.5e-10	Multiple sclerosis
chr1	63266720	rs10493328	rs10493328	5.553e-11	Triglycerides
chr11	116896553	rs10502222	rs10892064	1.821e-17	Total cholesterol
chr1	156453247	rs1050316	rs2274320	3.21e-10	Migraine without aura
chr8	60173691	rs10504289	rs4562302	4.7e-08	Myopia
chr10	96995609	rs10509681	rs113661290	8.6e-09	Acenocoumarol (warfarin) maintenance dose
chr11	47247287	rs1051006	rs76832686	1.72e-10	HDL cholesterol
chr11	47290759	rs1051006	rs1449626	1.72e-10	HDL cholesterol
chr11	47339180	rs1051006	rs4752979	1.72e-10	HDL cholesterol
chr3	182762437	rs10513789	rs12637471	2.67e-10	Parkinson's disease (PD)
chr4	110353202	rs10516557	rs78266317	2e-08	Rheumatoid arthritis cyclic citrullinated peptide (CCP) positive
chr4	26128148	rs10517086	rs35844597	4.6e-10	Type 1 diabetes
chr7	72934510	rs1051921	rs7811265	1.13e-37	Triglycerides
chr16	50733859	rs10521209	rs2067085	7.13e-12	Irritable bowel syndrome
chr16	50743331	rs10521209	rs11647841	7.13e-12	Irritable bowel syndrome
chr16	50775745	rs10521209	rs751919	7.13e-12	Irritable bowel syndrome
chr6	31146403	rs1052989	NA	4.13103e-17	Rheumatoid arthritis
chr6	26501897	rs1056667	rs1321479	1.86e-08	Years of education
chr6	26532742	rs1056667	rs1321480	1.86e-08	Years of education
chr6	26550954	rs1056667	rs12526680	1.86e-08	Years of education
chr6	26577857	rs1056667	rs6918506	1.86e-08	Years of education
chr6	26577867	rs1056667	rs6918360	1.86e-08	Years of education
chr6	26577924	rs1056667	rs6918854	1.86e-08	Years of education
chr6	33282002	rs1059288	rs114741268	5.89551e-14	Rheumatoid arthritis
chr16	89815217	rs1061646	rs1800345	9.12011e-09	Hair color (red)
chr15	78754000	rs1062980	rs1964678	2.2e-08	Lung cancer
chr6	32605043	rs1063355	rs9272416	1.47e-11	Systemic lupus erythematosus (SLE)
chr6	32941214	rs1063478	rs116812736	5.39719e-09	Rheumatoid arthritis
chr19	19638218	rs1064395	rs75525243	2.14e-09	Bipolar disorder
chr11	47448497	rs1064608	rs11600581	8.755e-10	HDL cholesterol
chr1	22444975	rs10737462	rs10737462	4.41e-08	Endometriosis
chr16	68095449	rs1074143	rs35432211	4.591e-26	HDL cholesterol
chr9	21801776	rs10757257	rs10738601	2.9e-11	Nevus count
chr11	34373294	rs10768063	rs10836194	4.093e-20	Transmission distortion
chr11	34373380	rs10768063	rs3981191	4.093e-20	Transmission distortion
chr11	34373406	rs10768063	rs2092485	4.093e-20	Transmission distortion
chr11	34373443	rs10768063	rs1883736	4.093e-20	Transmission distortion
chr11	34373463	rs10768063	rs910088	4.093e-20	Transmission distortion
chr11	34373828	rs10768063	rs10768065	4.093e-20	Transmission distortion
chr11	34373974	rs10768063	rs10768066	4.093e-20	Transmission distortion
chr11	35294186	rs10768122	rs3794102	1.78e-09	Generalized vitiligo
chr12	9869916	rs10772079	rs10772070	4.14e-08	Type 1 diabetes
chr12	9869920	rs10772079	rs10772071	4.14e-08	Type 1 diabetes
chr12	9869931	rs10772079	rs10772072	4.14e-08	Type 1 diabetes
chr12	9870352	rs10772079	rs10844569	4.14e-08	Type 1 diabetes
chr12	9888396	rs10772079	rs10844638	4.14e-08	Type 1 diabetes
chr12	11240757	rs10772418	rs80096596	2e-15	Quinine taste intensity
chr4	38763359	rs10776482	rs10013453	1.61e-24	Pam3CSK4-induced interleukin-6 (IL-6)
chr9	72877558	rs10780924	rs1180099	3.49e-08	Transmission distortion
chr9	139267533	rs10781499	rs4078099	2.62e-19	Ulcerative colitis
chr10	113902454	rs10787429	rs72836628	7.893e-09	LDL cholesterol
chr11	69251852	rs10796817	rs17136556	7.47482e-10	Renal cell carcinoma (renal cancer)
chr9	27529820	rs10812611	rs3202601	1.5e-52	Number of C9orf72 hexanucleotide repeats in Amyotrophic lateral sclerosis (ALS) patients
chr9	27529863	rs10812611	rs3736319	1.5e-52	Number of C9orf72 hexanucleotide repeats in Amyotrophic lateral sclerosis (ALS) patients
chr9	99540519	rs10816533	rs12349952	3.817e-18	Maternal transmission distortion
chr10	75743618	rs10824049	rs10824051	1.128e-26	Transmission distortion
chr12	121286136	rs10849788	rs10774571	3.5e-14	Localized aggressive periodontitis
chr12	111351186	rs10849917	rs2071629	3.21e-08	Coronary artery disease (CAD)
chr12	111351439	rs10849917	rs11065769	3.21e-08	Coronary artery disease (CAD)
chr12	109914695	rs10850219	rs10850234	1.698e-08	HDL cholesterol
chr12	110011229	rs10850436	rs10774774	1.565e-08	HDL cholesterol
chr12	110011230	rs10850436	rs10774775	1.565e-08	HDL cholesterol
chr2	62560332	rs10865331	rs4672505	1.3e-12	Ankylosing spondylitis (HLA-B27 negative)
chr2	62568445	rs10865331	rs6759298	1.3e-12	Ankylosing spondylitis (HLA-B27 negative)
chr16	31104509	rs10871454	rs8050894	2.1e-22	Dose change in phenprocoumon (warfarin) in mg/week per allele
chr10	101316142	rs10883365	rs10883376	1.41e-08	Crohn's disease
chr11	116963897	rs10892044	rs7950381	2.761e-10	HDL cholesterol
chr11	117014862	rs10892076	rs2622934	3.146e-27	Triglycerides
chr11	118610549	rs10892279	rs11826521	1.1e-08	Rheumatoid arthritis
chr11	58402251	rs10896794	rs11603890	6.8e-10	Inflammatory bowel disease
chr11	77936064	rs10899489	rs1385601	2.4e-10	Age at menarche
chr1	203650786	rs10900585	rs10736845	1.9e-10	Malaria (severe malaria)
chr1	203651824	rs10900585	rs11240734	1.9e-10	Malaria (severe malaria)
chr1	25293201	rs10903122	rs11249212	2e-10	Celiac disease
chr1	25293216	rs10903122	rs7414934	2e-10	Celiac disease
chr1	25293237	rs10903122	rs11249213	2e-10	Celiac disease
chr1	25305157	rs10903122	rs6600248	2e-10	Celiac disease
chr1	25305160	rs10903122	rs6600249	2e-10	Celiac disease
chr1	25305172	rs10903122	rs6600250	2e-10	Celiac disease
chr1	25850206	rs10903129	rs35172831	1.951e-10	LDL cholesterol
chr1	157596138	rs10908583	rs2758640	1.02e-08	Grave's disease
chr2	191535576	rs10931468	rs2286896	2.35e-19	Primary biliary cirrhosis
chr2	191538562	rs10931468	rs10931468	2.35e-19	Primary biliary cirrhosis
chr6	27573463	rs10946940	rs10807029	9.14e-10	Idiopathic membranous nephropathy
chr6	33660779	rs10947434	rs3818525	3.65715e-15	Rheumatoid arthritis
chr6	33670370	rs10947434	rs7739505	3.65715e-15	Rheumatoid arthritis
chr6	33670406	rs10947434	rs7759668	3.65715e-15	Rheumatoid arthritis
chr6	39174612	rs10947787	rs10947788	1.4e-08	Coronary artery disease (CAD)
chr8	42549982	rs10958725	rs13277254	3.06e-08	Nicotine dependence (smoking)
chr8	42550057	rs10958725	rs13277524	3.06e-08	Nicotine dependence (smoking)
chr9	5043152	rs10974944	rs7025540	5.1e-32	Development of Myeloproliferative neoplasms
chr9	5094034	rs10974944	rs10117459	5.1e-32	Development of Myeloproliferative neoplasms
chr9	5097544	rs10974944	rs3780372	5.1e-32	Development of Myeloproliferative neoplasms
chr9	5100862	rs10974944	rs7852755	5.1e-32	Development of Myeloproliferative neoplasms
chr9	123689597	rs10985073	rs3761846	1.8e-08	Rheumatoid arthritis
chr9	126689437	rs10986105	rs12237678	6.13e-09	Polycystic ovary syndrome
chr10	35329735	rs11010067	rs2490663	2.49e-25	Inflammatory bowel disease
chr10	35474421	rs11010067	rs2505639	2.49e-25	Inflammatory bowel disease
chr17	43491003	rs11012	rs114292184	3e-08	Parkinson's disease (PD)
chr11	43760607	rs11037575	rs4755735	2.77e-09	Low-risk neuroblastoma
chr12	15724154	rs11056571	rs11056563	1.68e-08	Neurocognitive function (CVLT-II long delay free recall test for learning and memory)
chr12	15724215	rs11056571	rs11056564	1.68e-08	Neurocognitive function (CVLT-II long delay free recall test for learning and memory)
chr15	78857896	rs11072766	rs503464	4.9e-30	Nicotine dependence (smoking) cigarettes per day
chr17	76386335	rs11077363	rs8077859	1.709e-08	HDL cholesterol
chr17	37832704	rs11078919	rs2941505	3.444e-12	HDL cholesterol
chr19	47242992	rs11083846	rs4802322	3.96e-09	B-cell chronic lymphocytic leukemia
chr19	11065409	rs11085752	rs11085752	3.984e-09	Total cholesterol
chr19	11071395	rs11085753	rs4804550	4.866e-16	LDL cholesterol
chr16	50689442	rs1109863	rs7203253	3.16e-08	Crohn's disease
chr12	106751805	rs11112992	rs61943670	3.08e-09	Coronary artery disease (CAD)
chr12	106751875	rs11112992	rs17285274	3.08e-09	Coronary artery disease (CAD)
chr1	8537289	rs11121194	rs1884352	1.33e-14	Generalized vitiligo
chr1	11034195	rs11121667	rs12081186	1.17e-09	Androgenetic alopecia early age of onset
chr3	12672550	rs11128607	rs5746182	1e-08	Total cholesterol
chr8	145047187	rs11136341	rs3935755	1.5e-13	LDL cholesterol
chr8	145001031	rs11136344	rs55895668	1.044e-09	LDL cholesterol
chr8	145066004	rs11136344	rs67714660	1.044e-09	LDL cholesterol
chr9	71708485	rs11145160	rs7043526	5.7e-09	Myopia
chr9	71770939	rs11145326	rs11145488	4.2e-10	Myopia
chr9	71805629	rs11145326	rs4515615	4.2e-10	Myopia
chr16	31361988	rs11150614	rs4493054	6.92e-15	Acenocoumarol (warfarin) maintenance dose
chr6	150350574	rs11155696	rs34006533	7.9e-20	Alopecia areata
chr14	24776457	rs11158632	rs11158634	1.93e-08	Hypertension
chr14	73360949	rs11158987	rs2215901	1.766e-10	Transmission distortion
chr5	141667492	rs11167772	rs10062220	1.5e-11	Testicular germ cell tumor (testicular cancer)
chr1	106592218	rs11184738	rs80182174	5.94e-13	Esophageal squamous cell carcinoma (Esophageal cancer)
chr10	91093145	rs11185734	rs7091558	2.29e-10	Hypertension combined control dataset
chr10	91108071	rs11185734	rs7907341	2.29e-10	Hypertension combined control dataset
chr10	91108450	rs11185734	rs7906827	2.29e-10	Hypertension combined control dataset
chr10	105668172	rs11191865	rs7920217	2.44e-08	Fibrotic idiopathic interstitial pneumonias (pulmonary fibrosis)
chr1	55485919	rs11206507	rs11206506	2.985e-09	LDL cholesterol
chr1	55743297	rs11206551	rs1874774	2.401e-10	LDL cholesterol
chr1	55743330	rs11206551	rs1874775	2.401e-10	LDL cholesterol
chr11	118560857	rs11216930	rs73001406	1.4e-09	Glioma
chr11	60776209	rs11230563	rs11230563	9.03e-13	Inflammatory bowel disease
chr11	75531894	rs11236530	rs61025505	1.4e-09	HDL cholesterol
chr11	75531896	rs11236530	rs58743594	1.4e-09	HDL cholesterol
chr11	75535522	rs11236530	rs10899136	1.4e-09	HDL cholesterol
chr4	888937	rs11248051	rs11726508	3.2e-09	Parkinson's disease (PD)
chr19	47119910	rs1126510	rs11083840	1.55e-09	Ulcerative colitis
chr1	154359411	rs11265608	rs9651053	2.75e-08	Juvenile idiopathic arthritis (including oligoarticular and rheumatoid factor-negative polyarticular JIA)
chr16	68402649	rs11350	rs57434514	5.212e-19	HDL cholesterol
chr6	28129713	rs1150709	rs1225618	1.39e-08	Type 1 diabetes combined control dataset
chr6	31709778	rs1150752	rs115755584	1e-16	Type 1 diabetes
chr6	32936607	rs11539216	rs114383918	7.34992e-10	Type 1 diabetes
chr15	78907859	rs11637630	rs8042059	1.6e-44	Nicotine dependence (smoking) cigarettes per day
chr16	11403753	rs11640295	rs28671554	7.25e-36	Coronary artery disease (CAD) combined control dataset
chr16	783864	rs11648796	rs12051048	1.2e-13	Height
chr16	783865	rs11648796	rs12051245	1.2e-13	Height
chr18	47396225	rs11659307	rs11659330	1.222e-10	HDL cholesterol
chr19	19283704	rs11668319	rs60636572	1.49e-10	Total cholesterol
chr19	19268699	rs11672862	rs2006991	2.005e-13	Total cholesterol
chr2	21136327	rs11693076	rs12710748	1.177e-08	Triglycerides
chr16	67281662	rs11700	rs8050731	2.321e-08	HDL cholesterol
chr3	49453834	rs11715915	rs6997	2.14e-09	Crohn's disease combined control dataset
chr4	171013233	rs11726248	rs112071449	5.2e-09	Free thyroxine (FT4)
chr4	114746289	rs11729299	rs73842867	2.4e-08	Cardiovascular disease prevalence
chr5	25912636	rs11739167	rs6882864	1.95e-08	Autism spectrum disorder
chr5	40437948	rs11742570	rs9292777	1.81e-82	Inflammatory bowel disease
chr5	55860866	rs11743303	rs3936510	1.476e-09	Triglycerides
chr5	55861595	rs11743303	rs9687832	1.476e-09	Triglycerides
chr5	55861601	rs11743303	rs9687833	1.476e-09	Triglycerides
chr5	55861786	rs11743303	rs9686661	1.476e-09	Triglycerides
chr5	176784439	rs11746443	rs4976688	8.51e-12	Kidney stones (nephrolithiasis)
chr5	176784612	rs11746443	rs4075959	8.51e-12	Kidney stones (nephrolithiasis)
chr5	176798040	rs11746443	rs56235845	8.51e-12	Kidney stones (nephrolithiasis)
chr6	34482498	rs11754548	rs11758326	8.971e-10	Total cholesterol
chr6	34503644	rs11754548	rs77587944	8.971e-10	Total cholesterol
chr8	145008342	rs11777239	rs11782331	1.127e-11	LDL cholesterol
chr8	145008443	rs11777239	rs11783772	1.127e-11	LDL cholesterol
chr8	145008560	rs11777239	rs11783799	1.127e-11	LDL cholesterol
chr8	145009610	rs11777239	rs11784762	1.127e-11	LDL cholesterol
chr8	145010752	rs11777239	rs11784417	1.127e-11	LDL cholesterol
chr8	145013893	rs11777239	rs4073081	1.127e-11	LDL cholesterol
chr8	145013949	rs11777239	rs4073082	1.127e-11	LDL cholesterol
chr11	46544072	rs11819869	rs12272795	3.89e-09	Schizophrenia
chr14	69259502	rs11851414	rs11851414	4.7e-08	Celiac disease
chr14	69260028	rs11851414	rs57786342	4.7e-08	Celiac disease
chr17	73852008	rs11869977	rs936394	1.1e-09	White matter hyperintensity
chr17	40593901	rs11871801	rs12943498	2.51e-08	Crohn's disease
chr18	47138999	rs11872886	rs12955001	8.261e-10	HDL cholesterol
chr19	10514842	rs11879191	rs73923215	2.04e-18	Inflammatory bowel disease
chr19	10547226	rs11879191	rs12983921	2.04e-18	Inflammatory bowel disease
chr2	81893745	rs11887827	rs12624046	8.27e-14	Crohn's disease combined control dataset
chr2	27441221	rs11891554	rs73921473	3.632e-12	Triglycerides
chr2	27454638	rs11891554	rs73921482	3.632e-12	Triglycerides
chr4	74455626	rs11938646	rs7681278	6.722e-17	Transmission distortion
chr4	74455754	rs11938646	rs7663880	6.722e-17	Transmission distortion
chr2	65607011	rs1194849	rs198478	2.75e-08	Rheumatoid arthritis and celiac disease
chr2	65608909	rs1194849	rs1876518	2.75e-08	Rheumatoid arthritis and celiac disease
chr6	11277972	rs11961171	rs75529318	8.55e-13	Glaucoma (primary open-angle glaucoma)
chr6	11277975	rs11961171	rs77015102	8.55e-13	Glaucoma (primary open-angle glaucoma)
chr7	50465830	rs11978267	rs62447205	1.07e-12	Childhood acute lymphoblastic leukemia (ALL)
chr3	138088064	rs1199337	rs1199337	2.81e-08	Coronary artery disease (CAD)
chr1	117048903	rs12025416	rs10924104	1.16e-09	Multiple sclerosis
chr1	117054221	rs12025416	rs4468196	1.16e-09	Multiple sclerosis
chr1	19757506	rs12033437	rs12405176	4.06e-11	Goiter
chr1	204434927	rs12092943	rs12092943	3.252e-09	Maternal transmission distortion
chr1	233397752	rs12122968	rs6701073	3.9e-08	Nicotine dependence (smoking) ever smokers versus never smokers
chr1	172863647	rs12142280	rs61828386	8.3e-09	Celiac disease
chr22	30193548	rs12167333	rs2349225	3e-09	Lung cancer
chr22	30334382	rs12167333	rs36594	3e-09	Lung cancer
chr6	26365586	rs12176317	rs28362606	4.51e-12	Idiopathic membranous nephropathy
chr6	471136	rs12202284	rs12202284	5e-08	Non-melanoma skin cancer
chr6	32400190	rs12211410	rs114808888	2.7962e-12	Advanced age-related macular degeneration (geographic atrophy)
chr10	43616325	rs12220534	rs2742235	1.93e-16	Hirschsprung’s disease
chr10	43633248	rs12220534	rs2505514	1.93e-16	Hirschsprung’s disease
chr10	43691691	rs12220534	rs1254968	1.93e-16	Hirschsprung’s disease
chr19	11146338	rs12232780	rs12460706	4.466e-24	LDL cholesterol
chr6	27688630	rs1225593	rs9468202	2.04e-08	Type 1 diabetes
chr10	93007783	rs12263099	rs35843976	1.365e-14	Transmission distortion
chr10	45155258	rs12266496	rs7910050	4.55e-08	Refractive error
chr17	2162049	rs1231206	rs422632	8.52e-10	Coronary artery disease (CAD)
chr6	28188782	rs1233664	rs1778469	2.85319e-08	Rheumatoid arthritis
chr12	107065258	rs12369214	rs1922436	1.26e-08	Primary sclerosing cholangitis
chr15	85889995	rs12438724	rs16949988	4.09e-08	Fibrotic idiopathic interstitial pneumonias (pulmonary fibrosis)
chr19	11241915	rs12459476	rs6413504	2.615e-23	LDL cholesterol
chr2	46948150	rs12474201	rs897530	2.6e-13	Height
chr20	39958849	rs12480916	rs6029630	1.143e-11	LDL cholesterol
chr10	81045207	rs1250546	rs1250569	3.15e-18	Inflammatory bowel disease
chr10	81045280	rs1250552	rs1250568	8e-17	Celiac disease
chr14	69825485	rs12589991	rs12879303	2.16e-08	Behcet's disease
chr16	11199447	rs12599402	rs6498160	3.19e-09	Type 1 diabetes
chr3	50187596	rs12632110	rs2526398	1.8e-10	Myocardial infarction (MI)
chr8	135612745	rs12680655	rs894344	1.6e-14	Height
chr8	135613624	rs12680655	rs894347	1.6e-14	Height
chr6	32121932	rs1269854	rs116532732	1.47733e-29	Rheumatoid arthritis
chr16	11085968	rs12708716	rs7403919	2.2e-16	Type 1 diabetes
chr1	109817590	rs12740374	rs12740374	1.2e-08	APOB (apolipoprotein B)
chr12	12760658	rs12822507	rs12811932	2.2e-08	Systemic lupus erythematosus (SLE)
chr15	38988760	rs12899449	rs7171233	1.56e-08	Bipolar disorder (no psychotic symptoms)
chr15	38988815	rs12899449	rs7165988	1.56e-08	Bipolar disorder (no psychotic symptoms)
chr15	79044233	rs12905641	rs34019568	9.8e-13	Nicotine dependence (smoking) cigarettes per day
chr16	11403893	rs12928822	rs12928822	3e-08	Celiac disease
chr16	11403963	rs12928822	rs12927773	3e-08	Celiac disease
chr16	11404428	rs12928822	rs2216763	3e-08	Celiac disease
chr16	11407280	rs12928822	rs8050084	3e-08	Celiac disease
chr18	72165058	rs12971120	rs8083001	4.39e-08	Refractive error
chr18	72167124	rs12971120	rs3764509	4.39e-08	Refractive error
chr19	45676294	rs12975698	rs12975698	1.437e-15	LDL cholesterol
chr19	2191685	rs12982744	rs34982309	3.4e-16	Height
chr4	144833432	rs13105102	rs1849135	3.7e-24	MNS system S antigen
chr5	93385457	rs13163610	rs35075119	3.22e-15	Diabetic retinopathy in type 2 diabetes
chr5	125931022	rs13182402	rs900641	2.08e-09	Osteoporotic fracture
chr5	133839271	rs13187289	rs34989027	1.9e-10	Age at menarche
chr6	34630245	rs13205210	rs6937428	1.2e-11	Systemic lupus erythematosus (SLE)
chr6	34641078	rs13205210	rs35286877	1.2e-11	Systemic lupus erythematosus (SLE)
chr6	34855748	rs13205210	rs1051115	1.2e-11	Systemic lupus erythematosus (SLE)
chr6	32990701	rs13207475	rs115834097	2.54086e-10	Rheumatoid arthritis
chr6	36618821	rs1321311	rs1321313	1.14e-10	Colorectal cancer
chr6	161156667	rs13231	rs56093624	1.24e-11	Aortic valve and mitral annular calcium
chr6	161159006	rs13231	rs4252150	1.24e-11	Aortic valve and mitral annular calcium
chr6	161159016	rs13231	rs4252151	1.24e-11	Aortic valve and mitral annular calcium
chr10	102048515	rs1324694	rs17112875	8.8e-27	Myocardial infarction (MI)
chr8	11352541	rs13277113	rs2618476	1e-10	Systemic lupus erythematosus (SLE)
chr9	139926960	rs13301354	rs10732706	6e-19	Myocardial infarction (MI)
chr16	75252327	rs13331385	rs8056814	6.1e-74	Type 2 diabetes
chr16	75299967	rs13331385	rs73605136	6.1e-74	Type 2 diabetes
chr16	75300038	rs13331385	rs73605139	6.1e-74	Type 2 diabetes
chr1	117100957	rs1335532	rs1335532	2.23e-10	Multiple sclerosis
chr15	79384021	rs13379886	rs9920235	2.4e-09	Myopia
chr6	28367658	rs1339898	rs1005127	2.71e-08	Schizophrenia
chr6	28367663	rs1339898	rs4580862	2.71e-08	Schizophrenia
chr6	28367683	rs1339898	rs4357130	2.71e-08	Schizophrenia
chr11	69453935	rs1352075	rs1944129	1.9e-10	Multiple myeloma
chr2	30448344	rs1355208	rs906868	3.48e-08	Rheumatoid arthritis and celiac disease
chr2	30449594	rs1355208	rs10175798	3.48e-08	Rheumatoid arthritis and celiac disease
chr6	126661154	rs1361108	rs9388486	1.9e-14	Height
chr6	126782457	rs1361108	rs9388495	1.9e-14	Height
chr6	29691090	rs1362126	rs116558669	3.00074e-08	Rheumatoid arthritis
chr6	29702679	rs1362126	rs116751030	3.00074e-08	Rheumatoid arthritis
chr5	96272420	rs1363907	rs2548224	5.62e-13	Inflammatory bowel disease
chr5	96288960	rs1363907	rs7731592	5.62e-13	Inflammatory bowel disease
chr16	56975277	rs1366544	rs952439	2.731e-44	HDL cholesterol
chr3	16958463	rs1372072	rs11928414	2.28e-08	Primary biliary cirrhosis
chr6	32787592	rs1383258	rs114796799	1.10633e-61	Rheumatoid arthritis
chr22	39496412	rs139316	rs139294	3.53e-08	Multiple myeloma
chr6	32407709	rs14004	NA	5.00068e-171	Rheumatoid arthritis
chr10	91008873	rs1412444	rs2250645	1.31e-96	LIPA transcript levels
chr6	31130593	rs1419881	NA	2.29e-15	Idiopathic membranous nephropathy
chr17	44848517	rs142167	rs199523	5.426e-10	Parkinson's disease
chr5	150438988	rs1422673	rs1422673	1.8e-09	Myasthenia gravis
chr20	33992761	rs143384	rs6142376	1e-58	Height
chr4	90750844	rs1442144	rs2619356	9.638e-09	Parkinson's disease
chr4	100328482	rs1442490	rs1442488	1.07e-09	Esophageal squamous cell carcinoma (Esophageal cancer)
chr16	72043039	rs1465457	rs4788597	3.593e-11	Total cholesterol
chr8	38130025	rs1488935	rs1906672	1.09e-09	Schizophrenia
chr4	140809315	rs1531070	rs13121182	4.99e-12	Congenital heart malformations
chr10	13160103	rs1561570	rs10752286	4.37e-38	Paget's disease of bone
chr7	154873918	rs1561598	rs1946917	4.56e-10	Asthma
chr12	21335749	rs1564366	rs1564366	4.64e-09	Methotrexate plasma clearance (24-hour infusion of a 1 g/m2 dose or 4-hour infusion of a 2 g/m2 dose) in children with acute lymphoblastic leukemia (ALL)
chr3	165486093	rs1625566	rs2686398	1.84e-16	Maternal transmission distortion
chr10	44756236	rs1632484	rs607760	1.93e-10	Coronary artery disease (CAD)
chr1	242011344	rs1635501	rs1776180	8.46e-10	Age at menopause
chr3	159729805	rs1651081	rs587422	6.14e-22	Primary biliary cirrhosis
chr3	159729877	rs1651081	rs483714	6.14e-22	Primary biliary cirrhosis
chr3	159730148	rs1651081	rs485789	6.14e-22	Primary biliary cirrhosis
chr3	159732031	rs1651081	rs545232	6.14e-22	Primary biliary cirrhosis
chr1	207510548	rs1652333	rs10746462	3.05e-12	Refractive error
chr16	14394878	rs1659127	rs181766	3e-09	Age at menarche
chr8	110533494	rs1673413	rs2844261	2.449e-09	Transmission distortion
chr8	110537417	rs1673413	rs730885	2.449e-09	Transmission distortion
chr2	231026118	rs16826767	rs6755898	1.383e-13	Transmission distortion
chr4	4639613	rs16835979	rs931998	2.94e-10	Atrial septal defect
chr2	218305064	rs16857609	rs6715218	1.1e-15	Breast cancer
chr6	32782018	rs16870880	rs114443484	8.35e-10	Type 1 diabetes
chr6	32974343	rs16871226	rs114552874	2.79989e-11	Rheumatoid arthritis
chr4	10729314	rs16872571	rs12501361	1.56e-08	Generalized vitiligo
chr6	30755893	rs16897900	NA	4e-12	HIV-1 control
chr2	68598903	rs17035378	rs17035375	8e-09	Celiac disease
chr2	68598955	rs17035378	rs17035378	8e-09	Celiac disease
chr2	68598974	rs17035378	rs55688935	8e-09	Celiac disease
chr2	68632212	rs17035378	rs7422209	8e-09	Celiac disease
chr2	68632383	rs17035378	rs7424172	8e-09	Celiac disease
chr1	109820110	rs17035949	rs6677122	1.304e-13	Total cholesterol
chr13	52183337	rs17069413	rs78366703	6.983e-12	Transmission distortion
chr5	172960083	rs17076079	rs10074661	5.63e-77	Coronary artery disease (CAD)
chr10	111738451	rs17095355	rs9630101	6.94e-09	Biliary atresia
chr1	55590465	rs17111652	rs17111652	3.585e-12	LDL cholesterol
chr6	14719710	rs17119	rs1267489	3.08e-11	Inflammatory bowel disease
chr11	116801299	rs17120152	rs77203966	1.462e-08	HDL cholesterol
chr6	32577497	rs17191234	rs536810	1.648e-08	Sarcoidosis
chr6	32578052	rs17191234	rs532098	1.648e-08	Sarcoidosis
chr15	61143291	rs17204545	NA	4.017e-09	Transmission distortion
chr5	40401509	rs17234657	rs17234657	1.04e-16	Crohn's disease
chr12	76954029	rs17259942	rs7972889	1.81e-08	HDL cholesterol
chr6	3435112	rs17309827	rs4959832	6.7e-09	Crohn's disease
chr6	3435114	rs17309827	rs4959833	6.7e-09	Crohn's disease
chr6	159465977	rs1738074	rs1738074	1.76e-11	Rheumatoid arthritis and celiac disease
chr10	17217803	rs17381591	rs2181043	2.9e-20	Myocardial infarction (MI)
chr10	17238890	rs17381591	rs34539222	2.9e-20	Myocardial infarction (MI)
chr1	16339313	rs1739843	rs10927886	5.28e-13	Idiopathic dilated cardiomyopathy
chr1	16341354	rs1739843	rs1048245	5.28e-13	Idiopathic dilated cardiomyopathy
chr1	16342419	rs1739843	rs761760	5.28e-13	Idiopathic dilated cardiomyopathy
chr6	32497824	rs17426593	rs115848534	2.35423e-38	Rheumatoid arthritis
chr6	32591588	rs17426593	rs113785384	2.35423e-38	Rheumatoid arthritis
chr1	222794091	rs17465637	rs17163301	1.36e-08	Coronary artery disease (CAD)
chr6	32590722	rs17533090	NA	2.216e-08	Total cholesterol
chr17	76382079	rs17561950	rs4366775	2.176e-08	HDL cholesterol
chr6	32634514	rs17612858	rs9274529	1.42e-09	Podoconiosis
chr6	32636434	rs17612858	rs9274660	1.42e-09	Podoconiosis
chr18	34034314	rs17673821	rs16967876	2.625e-32	Transmission distortion
chr16	31171174	rs17708638	rs17708638	2.16e-08	Dose change in phenprocoumon (warfarin) in mg/week per allele
chr19	45240189	rs17728272	rs77775146	1.28e-09	Late onset Alzheimer's disease
chr18	67531642	rs1788097	rs763361	3.06e-08	Primary sclerosing cholangitis
chr11	93919901	rs1792624	rs16920011	9.64e-266	Meningococcal disease
chr11	94005296	rs1792624	rs625080	9.64e-266	Meningococcal disease
chr9	133710072	rs1800609	rs3134875	1.44e-08	Coronary artery disease (CAD)
chr5	131965179	rs1800925	rs3798134	1.74e-08	Atopic dermatitis
chr4	6271416	rs1801214	rs4273545	2.9e-12	Type 2 diabetes (males)
chr11	116604070	rs180324	rs180353	3.783e-24	Triglycerides
chr6	167369897	rs1819333	rs1044059	6.76e-21	Inflammatory bowel disease
chr6	167403108	rs1819333	rs86755	6.76e-21	Inflammatory bowel disease
chr6	167403121	rs1819333	rs382009	6.76e-21	Inflammatory bowel disease
chr6	167403132	rs1819333	rs428805	6.76e-21	Inflammatory bowel disease
chr6	167403400	rs1819333	rs2345571	6.76e-21	Inflammatory bowel disease
chr5	58676328	rs1823068	rs2702365	2.5e-08	Epworth Sleepiness Scale score
chr6	167527818	rs1855025	rs6456157	3.4e-08	Rheumatoid arthritis
chr6	167529936	rs1855025	rs11967165	3.4e-08	Rheumatoid arthritis
chr7	90240585	rs1859023	rs1859023	2.95e-09	Incident coronary heart disease (CHD) excluding revascularization procedures
chr7	38294114	rs1860516	rs6462825	8.61e-23	Neuroblastoma (brain cancer)
chr16	68802936	rs1862748	rs12930371	2.9e-08	Colorectal cancer
chr16	68816260	rs1862748	rs7186084	2.9e-08	Colorectal cancer
chr19	45352419	rs1871046	rs7255063	2.606e-10	Total cholesterol
chr15	48644769	rs1872304	rs13380180	1.95e-08	Skin color
chr4	38784633	rs1873195	rs10012017	3.46e-19	Pam3CSK4-induced interleukin-6 (IL-6)
chr16	57033696	rs1875235	rs1875236	1.322e-10	HDL cholesterol
chr18	12777573	rs1893217	rs2542148	1.13e-09	Celiac disease and Crohn's disease
chr18	12777603	rs1893217	rs2847274	1.13e-09	Celiac disease and Crohn's disease
chr2	169361161	rs1901836	rs1901838	2.218e-12	Transmission distortion
chr7	68569292	rs1916029	rs2103036	2.46e-09	Androgenetic alopecia early age of onset
chr10	104872547	rs1926034	rs7899084	1.37e-08	Schizophrenia
chr14	69273905	rs194749	rs194749	2.7e-10	Inflammatory bowel disease
chr14	69277869	rs194749	rs4899259	2.7e-10	Inflammatory bowel disease
chr14	24835115	rs1950500	rs12590407	2.2e-18	Height
chr9	123667816	rs1953126	rs10818485	3.43e-08	Rheumatoid arthritis
chr9	123684157	rs1953126	rs7021206	3.43e-08	Rheumatoid arthritis
chr9	123687211	rs1953126	rs7034492	3.43e-08	Rheumatoid arthritis
chr9	123687372	rs1953126	rs7034653	3.43e-08	Rheumatoid arthritis
chr14	68772610	rs1956529	rs1108590	2.59e-08	Primary Tooth Development during Infancy (Number of teeth by one year of age)
chr14	68773298	rs1956529	rs60593979	2.59e-08	Primary Tooth Development during Infancy (Number of teeth by one year of age)
chr14	68776060	rs1956529	rs11158729	2.59e-08	Primary Tooth Development during Infancy (Number of teeth by one year of age)
chr16	68272635	rs1975802	rs8059575	2.28e-08	HDL cholesterol
chr16	57034645	rs1991515	rs1991515	1.283e-08	HDL cholesterol
chr6	116339295	rs1999930	rs1890425	1.1e-08	Advanced age-related macular degeneration
chr3	185651001	rs2002675	rs2300921	1.2e-09	Age at menarche
chr3	125819737	rs2003334	rs2004338	1e-17	Myocardial infarction (MI)
chr6	27804934	rs200991	rs201004	6.72e-13	Type 1 diabetes
chr1	209979613	rs2013162	rs7545538	2.24e-11	Cleft lip with or without cleft palate
chr1	209979635	rs2013162	rs7545542	2.24e-11	Cleft lip with or without cleft palate
chr21	36362141	rs2014300	rs8129389	8.09e-22	Esophageal squamous cell carcinoma (Esophageal cancer)
chr21	36362404	rs2014300	rs8129743	8.09e-22	Esophageal squamous cell carcinoma (Esophageal cancer)
chr21	36362414	rs2014300	rs8130071	8.09e-22	Esophageal squamous cell carcinoma (Esophageal cancer)
chr21	36362433	rs2014300	rs8129846	8.09e-22	Esophageal squamous cell carcinoma (Esophageal cancer)
chr8	129186548	rs2019960	rs7826019	4.01e-14	Classical Hodgkin's lymphoma
chr8	129186636	rs2019960	rs7826413	4.01e-14	Classical Hodgkin's lymphoma
chr8	129198290	rs2019960	rs59602790	4.01e-14	Classical Hodgkin's lymphoma
chr15	78858400	rs2036534	rs684513	2e-08	Nicotine dependence (smoking) quantity
chr5	137044526	rs2040862	rs10515496	3.2e-08	Atrial fibrillation
chr1	157694612	rs2050568	rs11264804	3.7e-08	Grave's disease
chr6	34555709	rs205284	rs1201872	2.8e-12	Systemic lupus erythematosus (SLE)
chr6	34778486	rs205286	rs2395606	4.808e-08	HDL cholesterol
chr13	43032593	rs2062305	rs9594759	4.9e-10	Crohn's disease
chr6	27648853	rs2064092	rs72500859	2.09e-11	Coronary artery disease (CAD)
chr12	56694261	rs2066807	rs2695789	1e-13	Height
chr6	33176958	rs2071025	rs116656565	1.6792e-14	Rheumatoid arthritis
chr7	73420970	rs2071307	rs36087260	2.63e-08	Nonsyndromic striae distensae (stretch marks)
chr6	32806121	rs2071465	rs116148316	5.13107e-27	Rheumatoid arthritis
chr6	32806461	rs2071465	rs116648125	5.13107e-27	Rheumatoid arthritis
chr6	32806576	rs2071465	rs114245172	5.13107e-27	Rheumatoid arthritis
chr6	32765130	rs2071469	rs116554447	1e-16	Type 1 diabetes
chr6	32765302	rs2071469	rs116337517	1e-16	Type 1 diabetes
chr6	32806584	rs2071544	rs115891592	8.58168e-26	Rheumatoid arthritis
chr19	19391402	rs2074296	rs6511026	1.6e-09	Triglycerides
chr19	19431423	rs2074296	rs3934667	1.6e-09	Triglycerides
chr6	31240128	rs2074489	NA	6.55e-11	Rheumatoid arthritis (ACPA-positive)
chr6	31812140	rs2075799	rs77121649	2.74492e-09	Rheumatoid arthritis
chr6	26474044	rs2093169	rs7773938	1.81e-10	Idiopathic membranous nephropathy
chr6	31133509	rs2106074	NA	3.8e-09	HIV-1 control
chr3	194868369	rs2131877	rs10933698	2.4e-08	Lung cancer
chr3	194869328	rs2131877	rs2279631	2.4e-08	Lung cancer
chr3	194869391	rs2131877	rs10933699	2.4e-08	Lung cancer
chr3	194870922	rs2131877	rs955825	2.4e-08	Lung cancer
chr3	194871007	rs2131877	rs12639008	2.4e-08	Lung cancer
chr3	194871405	rs2131877	rs62285217	2.4e-08	Lung cancer
chr3	194871710	rs2131877	rs60143196	2.4e-08	Lung cancer
chr3	194878430	rs2131877	rs57475252	2.4e-08	Lung cancer
chr7	128509401	rs2132256	rs3736607	5.1e-11	Systolic blood pressure (SBP)
chr7	128509596	rs2132256	rs76115508	5.1e-11	Systolic blood pressure (SBP)
chr7	128513040	rs2132256	rs77411601	5.1e-11	Systolic blood pressure (SBP)
chr7	128513078	rs2132256	rs76267516	5.1e-11	Systolic blood pressure (SBP)
chr10	81107135	rs2145998	rs2233713	3.6e-13	Height
chr2	25433439	rs2164411	rs13410997	4.66e-13	Coronary artery disease (CAD)
chr7	44622286	rs217358	rs217358	1.572e-08	Total cholesterol
chr6	27686991	rs2179095	rs2394000	6.04e-12	Type 1 diabetes combined control dataset
chr6	27687035	rs2179095	rs9468201	6.04e-12	Type 1 diabetes combined control dataset
chr6	27688667	rs2179095	rs9468203	6.04e-12	Type 1 diabetes combined control dataset
chr6	27730463	rs2179095	rs7759217	6.04e-12	Type 1 diabetes combined control dataset
chr6	27741825	rs2179095	rs2179094	6.04e-12	Type 1 diabetes combined control dataset
chr6	30181883	rs2188100	NA	4.47e-13	Idiopathic membranous nephropathy
chr21	37836378	rs219778	rs219767	1.7e-12	Kidney stones
chr21	37836477	rs219778	rs219766	1.7e-12	Kidney stones
chr14	68749927	rs2208397	rs3784099	5.71e-09	Primary biliary cirrhosis
chr14	81397574	rs2217177	rs8017038	8.43e-09	Grave's disease
chr11	30153348	rs2226016	rs1865731	3e-08	Aggressive prostate cancer
chr6	138196066	rs2230926	rs2230926	1.37e-17	Systemic lupus erythematosus (SLE)
chr11	65656564	rs2231884	rs2231884	2.91e-10	Inflammatory bowel disease
chr6	31137745	rs2233945	rs113419936	3.64e-08	Allopurinol-related Stevens-Johnson syndrome or toxic epidermal necrolysis
chr4	3374898	rs2236052	rs10937924	9.9e-09	Myocardial infarction (MI)
chr22	36655513	rs2239785	rs136153	4.59e-13	Focal segmental glomerulosclerosis
chr22	29188040	rs2239815	rs5752799	3.88e-15	Esophageal squamous cell carcinoma (Esophageal cancer)
chr22	29215542	rs2239815	rs763073	3.88e-15	Esophageal squamous cell carcinoma (Esophageal cancer)
chr5	131992409	rs2240032	rs1881457	1.34e-08	Asthma childhood later and unknown onset and severe asthma
chr10	64541943	rs224126	rs224094	4.59e-12	Atopic dermatitis
chr11	129790492	rs2241572	rs73016850	5.84e-94	Type 2 diabetes combined control dataset
chr10	64590563	rs224278	rs224296	4e-17	Ewing sarcoma
chr12	121397875	rs2244608	rs6489786	1.09e-09	Total cholesterol
chr6	31459742	rs2246618	rs114163100	4.58e-11	Pemphigus vulgaris
chr6	31461914	rs2246618	rs115807832	4.58e-11	Pemphigus vulgaris
chr6	31462031	rs2246618	rs116021268	4.58e-11	Pemphigus vulgaris
chr6	31462672	rs2246618	rs114964670	4.58e-11	Pemphigus vulgaris
chr6	31465490	rs2246618	rs114443634	4.58e-11	Pemphigus vulgaris
chr4	1723137	rs2247341	rs2854913	1.5e-11	Height
chr6	31446466	rs2248372	NA	2.79e-11	Type 1 diabetes
chr12	121398654	rs2251468	rs7954039	1.1e-08	LDL cholesterol
chr12	121398657	rs2251468	rs7954331	1.1e-08	LDL cholesterol
chr21	38581114	rs2252893	rs2835670	2.3e-10	Eye color - Hue-Saturation 1st principal component
chr21	38581125	rs2252893	rs2835671	2.3e-10	Eye color - Hue-Saturation 1st principal component
chr21	38581234	rs2252893	rs2835672	2.3e-10	Eye color - Hue-Saturation 1st principal component
chr21	38581522	rs2252893	rs2835674	2.3e-10	Eye color - Hue-Saturation 1st principal component
chr9	133710246	rs2260323	rs2987902	4.82e-08	Coronary artery disease (CAD)
chr16	89975496	rs2270460	rs57940434	6.4e-10	Hair color (red)
chr16	89975555	rs2270460	rs62052189	6.4e-10	Hair color (red)
chr16	89975572	rs2270460	rs57492102	6.4e-10	Hair color (red)
chr17	45401711	rs2271803	rs35983484	4.825e-08	LDL cholesterol
chr17	45401757	rs2271803	rs35161461	4.825e-08	LDL cholesterol
chr6	32337630	rs2273017	NA	2.12e-22	Grave's disease
chr6	26458525	rs2273193	rs2273193	7.85e-40	Educational attainment
chr1	160848937	rs2274910	rs3766356	1e-09	Crohn's disease
chr1	160854387	rs2274910	rs3818724	1e-09	Crohn's disease
chr1	160854445	rs2274910	rs2039415	1e-09	Crohn's disease
chr1	160854526	rs2274910	rs2297559	1e-09	Crohn's disease
chr7	21582963	rs2285947	rs2285943	1.26e-16	Cancer (Lung cancer Non-cardia gastric cancer or Esophageal squamous-cell carcinoma)
chr7	21582964	rs2285947	rs2285944	1.26e-16	Cancer (Lung cancer Non-cardia gastric cancer or Esophageal squamous-cell carcinoma)
chr7	21583329	rs2285947	rs2285946	1.26e-16	Cancer (Lung cancer Non-cardia gastric cancer or Esophageal squamous-cell carcinoma)
chr1	47184181	rs2289447	rs3766212	2.2e-08	Asthma (childhood asthma)
chr1	47184196	rs2289447	rs3766211	2.2e-08	Asthma (childhood asthma)
chr1	204449952	rs2290854	rs7519417	2.7e-08	Breast cancer (BRCA1-carriers)
chr1	204480742	rs2290854	rs2926533	2.7e-08	Breast cancer (BRCA1-carriers)
chr1	204482594	rs2290854	rs11240756	2.7e-08	Breast cancer (BRCA1-carriers)
chr2	238438124	rs2292884	rs11896232	4.3e-08	Prostate cancer
chr22	37581677	rs229527	rs229528	1.08e-08	Generalized vitiligo without concomitant other autoimmune disorder
chr1	230312704	rs2296065	rs652108	1.36e-09	HDL cholesterol (female)
chr20	60556234	rs2296086	rs6142696	1.2e-19	Myocardial infarction (MI)
chr20	62368606	rs2297441	rs1151623	1.3e-09	Crohn's disease
chr6	167433948	rs2301436	rs6904946	1e-12	Crohn's disease
chr6	30039240	rs2301753	NA	1.8e-08	HIV-1 disease progression
chr2	182655006	rs2303554	rs9807949	7.48e-09	Severe statin-induced myopathy
chr2	182655032	rs2303554	rs9808112	7.48e-09	Severe statin-induced myopathy
chr2	182655042	rs2303554	rs9808113	7.48e-09	Severe statin-induced myopathy
chr2	182656416	rs2303554	rs2368224	7.48e-09	Severe statin-induced myopathy
chr19	49837246	rs2303759	rs1465697	5.2e-09	Multiple sclerosis
chr19	49891314	rs2303759	rs10411630	5.2e-09	Multiple sclerosis
chr19	49894456	rs2303759	rs7257053	5.2e-09	Multiple sclerosis
chr15	89860786	rs2307449	rs2307438	3.56e-13	Age at menopause
chr15	89866286	rs2307449	rs3176202	3.56e-13	Age at menopause
chr2	58156583	rs2312147	rs2139054	1.9e-09	Schizophrenia
chr2	136502792	rs2322660	rs1438305	7.08e-09	Total cholesterol
chr6	31233353	rs2394953	NA	1.9e-08	HIV-1 control
chr15	44269353	rs2412846	NA	2.535e-09	Triglycerides
chr22	30592487	rs2412970	rs713875	2.7e-14	Inflammatory bowel disease
chr22	39660829	rs2413583	rs2143178	1.1e-26	Crohn's disease
chr6	32862711	rs241408	NA	5.45716e-21	Rheumatoid arthritis
chr6	32861631	rs241411	NA	1.7864e-15	Rheumatoid arthritis
chr2	60585806	rs243019	rs243019	2.2e-08	Type 2 diabetes
chr5	159879978	rs2431697	rs2431697	1.11e-08	Psoriasis
chr6	32430326	rs2454138	rs116154425	4.26e-09	Sarcoidosis
chr6	32590590	rs2454138	rs113150735	4.26e-09	Sarcoidosis
chr6	32591128	rs2454138	rs114754567	4.26e-09	Sarcoidosis
chr1	2399149	rs2477686	rs2494631	5.65e-12	Non-obstructive azoospermia
chr1	55519015	rs2479413	rs639750	1.09e-13	LDL cholesterol
chr6	32590774	rs2516049	rs113888335	1e-16	Type 1 diabetes
chr6	32590780	rs2516049	rs112372067	1e-16	Type 1 diabetes
chr6	32593033	rs2516049	rs74827550	1e-16	Type 1 diabetes
chr6	32593167	rs2516049	rs4587163	1e-16	Type 1 diabetes
chr6	30229013	rs2516707	NA	5.39719e-09	Rheumatoid arthritis
chr6	30227246	rs2516713	NA	1.92523e-09	Rheumatoid arthritis
chr6	30919701	rs2517449	NA	1.00708e-20	Rheumatoid arthritis
chr15	91427612	rs2521501	rs12906125	1.31e-09	Coronary artery disease (CAD)
chr15	91427872	rs2521501	rs35346340	1.31e-09	Coronary artery disease (CAD)
chr15	91429176	rs2521501	rs7497304	1.31e-09	Coronary artery disease (CAD)
chr15	91429287	rs2521501	rs4932373	1.31e-09	Coronary artery disease (CAD)
chr6	31368540	rs2523452	NA	1.5573e-17	Rheumatoid arthritis
chr6	31319215	rs2523607	rs116645347	1.1e-107	Myasthenia gravis
chr6	31319226	rs2523607	rs116427960	1.1e-107	Myasthenia gravis
chr6	31319667	rs2523607	rs111231889	1.1e-107	Myasthenia gravis
chr6	30069957	rs2524005	rs114755061	2e-09	Lung cancer
chr6	30071279	rs2524005	rs116520599	2e-09	Lung cancer
chr6	31240293	rs2524091	NA	4.652e-13	Total cholesterol
chr6	31240041	rs2524094	NA	1.45e-08	Rheumatoid arthritis (ACPA-positive)
chr6	31463963	rs2534654	rs115590622	1.40678e-17	Rheumatoid arthritis
chr6	29648119	rs2535238	rs115425879	2.07e-13	Idiopathic membranous nephropathy
chr6	29648126	rs2535238	rs116126058	2.07e-13	Idiopathic membranous nephropathy
chr6	29648137	rs2535238	rs115379091	2.07e-13	Idiopathic membranous nephropathy
chr6	29648377	rs2535238	rs116778869	2.07e-13	Idiopathic membranous nephropathy
chr5	134447159	rs254560	rs12520423	1.25e-09	Ulcerative colitis
chr5	102596720	rs2561477	rs26232	6.52e-10	Rheumatoid arthritis
chr5	102596816	rs2561477	rs26233	6.52e-10	Rheumatoid arthritis
chr5	102681381	rs2561477	rs526231	6.52e-10	Rheumatoid arthritis
chr19	21657943	rs2562456	rs7252585	2.3e-10	Analgesic onset
chr19	10764867	rs2569512	rs3810155	9.4e-17	Myocardial infarction (MI)
chr19	10764914	rs2569512	rs3810154	9.4e-17	Myocardial infarction (MI)
chr16	89752965	rs258324	rs62067159	1.7e-09	Hair color (red)
chr6	31326324	rs2596475	NA	3.816e-08	Sarcoidosis
chr10	51503178	rs2611512	rs2611475	2.7e-12	Prostate cancer
chr10	51503335	rs2611512	rs7071471	2.7e-12	Prostate cancer
chr10	51503375	rs2611512	rs7090326	2.7e-12	Prostate cancer
chr10	51503559	rs2611512	rs2611471	2.7e-12	Prostate cancer
chr1	17426762	rs2647185	rs2746505	2.055e-08	Transmission distortion
chr16	18939081	rs2650618	rs4780768	7.69e-09	Schizophrenia
chr12	95833580	rs2658728	rs301032	1.6e-08	Coronary artery disease (CAD)
chr17	61851686	rs2665838	rs55868506	5.1e-25	Height
chr17	74120806	rs2665969	rs2167291	3.5e-08	Nonobstructive azoospermia
chr5	10689768	rs267939	rs3822412	6.01e-12	Ulcerative colitis
chr6	29944543	rs2735075	NA	8.26844e-09	Rheumatoid arthritis
chr7	38344487	rs2736964	rs2736966	2.27e-21	Neuroblastoma (brain cancer)
chr6	34759881	rs2744961	rs13215181	4.093e-08	HDL cholesterol
chr6	34759884	rs2744961	rs6934662	4.093e-08	HDL cholesterol
chr6	29648398	rs2747430	rs116382748	2.01e-10	Idiopathic membranous nephropathy
chr6	29648506	rs2747430	NA	2.01e-10	Idiopathic membranous nephropathy
chr6	29648564	rs2747430	rs115127091	2.01e-10	Idiopathic membranous nephropathy
chr5	70886139	rs277979	rs541035	6.7e-16	Myocardial infarction (MI)
chr19	49223019	rs281393	rs281394	3.278e-08	Total cholesterol
chr9	27499627	rs2814707	rs2492812	1.18e-10	Amyotrophic lateral sclerosis (ALS)
chr9	27538948	rs2814707	rs3849941	1.18e-10	Amyotrophic lateral sclerosis (ALS)
chr16	56950134	rs28168	rs37026	3.317e-08	HDL cholesterol
chr6	32592970	rs28383313	rs9271685	1.267e-09	Sarcoidosis
chr6	32604564	rs28383313	rs9272362	1.267e-09	Sarcoidosis
chr6	32577847	rs28383344	rs13206219	1.28e-10	Vitiligo
chr6	32578100	rs28383344	rs13206639	1.28e-10	Vitiligo
chr14	105391005	rs2841277	rs2841277	1.9e-14	Rheumatoid arthritis
chr6	31240060	rs2844622	NA	3.133e-13	Triglycerides
chr6	32185605	rs2854050	NA	9.02e-36	Rheumatoid arthritis (ACPA-positive)
chr6	32634373	rs2854272	rs9274522	3.94e-08	Sarcoidosis
chr12	11877932	rs2856321	rs4763720	4.5e-15	Height
chr12	11878636	rs2856321	rs7488701	4.5e-15	Height
chr6	32653435	rs2856691	NA	2.31648e-30	Rheumatoid arthritis
chr6	31496925	rs2857605	rs114800489	4.5e-08	Cervical cancer
chr6	31587870	rs2857694	NA	4.13962e-20	Rheumatoid arthritis
chr6	32578082	rs2858864	rs674313	2.725e-10	Sarcoidosis
chr6	32578143	rs2858864	rs1281937	2.725e-10	Sarcoidosis
chr6	32578917	rs2858864	rs79586391	2.725e-10	Sarcoidosis
chr6	32578970	rs2858864	rs502771	2.725e-10	Sarcoidosis
chr6	32579003	rs2858864	rs502055	2.725e-10	Sarcoidosis
chr6	32590482	rs2858864	rs113817777	2.725e-10	Sarcoidosis
chr6	32575325	rs2858866	rs2858867	6.385e-11	Sarcoidosis
chr6	32575391	rs2858866	rs2858866	6.385e-11	Sarcoidosis
chr6	32575493	rs2858866	rs486912	6.385e-11	Sarcoidosis
chr6	32571864	rs28605404	rs4380799	1.88e-08	Follicular lymphoma (cancer)
chr6	32571891	rs28605404	rs4566915	1.88e-08	Follicular lymphoma (cancer)
chr6	32577596	rs28605404	rs36097962	1.88e-08	Follicular lymphoma (cancer)
chr6	32577606	rs28605404	rs36233208	1.88e-08	Follicular lymphoma (cancer)
chr6	32577846	rs28605404	rs56245106	1.88e-08	Follicular lymphoma (cancer)
chr5	132025947	rs2897442	rs6879672	3.8e-08	Atopic dermatitis
chr12	48883012	rs2956467	rs2705127	6.6e-19	Lung cancer
chr18	59994282	rs2980996	rs4355028	3.35e-08	Paget's disease of bone
chr18	59995938	rs2980996	rs12962830	3.35e-08	Paget's disease of bone
chr16	85808322	rs301164	rs301157	4.4e-17	Myocardial infarction (MI)
chr5	131563501	rs3091338	rs113823725	4.47e-08	Crohn's disease
chr6	31465915	rs3093953	rs115543031	3.45e-08	Behcet's disease
chr6	29833541	rs3094165	NA	2.30988e-10	Rheumatoid arthritis
chr4	3259558	rs3095073	rs362283	1.11e-10	Huntington's disease
chr6	30726939	rs3095340	NA	2.89e-12	Type 1 diabetes
chr6	32235177	rs3096681	NA	1.03e-10	Idiopathic membranous nephropathy
chr6	31620520	rs3101018	rs115619714	1.57e-09	Rheumatoid arthritis (ACPA-positive)
chr6	32236142	rs3115560	NA	1.12e-24	Rheumatoid arthritis (ACPA-positive)
chr6	33060064	rs3117223	NA	1.73482e-25	Rheumatoid arthritis
chr6	31633496	rs3117579	NA	1.07e-12	Rheumatoid arthritis (ACPA-positive)
chr6	33059996	rs3128917	NA	1.05e-11	Rheumatoid arthritis
chr6	32405671	rs3129869	NA	1.99634e-124	Rheumatoid arthritis
chr6	33061871	rs3130191	NA	2.81459e-25	Rheumatoid arthritis
chr6	32220685	rs3130315	NA	1e-09	IgA nephropathy
chr6	32223258	rs3130320	NA	1.17e-12	Idiopathic membranous nephropathy
chr6	31627523	rs3130617	NA	1e-16	Type 1 diabetes
chr6	29648895	rs3131847	rs116154566	5.67e-10	Type 1 diabetes combined control dataset
chr6	30187164	rs3132668	NA	7.00862e-20	Rheumatoid arthritis
chr6	32192107	rs3134929	NA	7.17512e-80	Rheumatoid arthritis
chr20	3401128	rs3310	rs6037595	1.3e-09	Interferon-alfa (IFN) plus ribavirin treatment-related cytopenia in hepatitis C (Week 4 platelet count reduction)
chr9	6055531	rs340908	rs380568	3.5e-08	Asthma childhood later and unknown onset and severe and industrial asthma
chr19	41295859	rs3733829	rs7245595	1e-08	Nicotine dependence (smoking) cigarettes per day
chr17	38085722	rs3744246	rs4795403	2.87e-08	Asthma childhood onset
chr20	44564030	rs3746513	rs56324610	4.206e-10	HDL cholesterol
chr20	44594228	rs3746513	rs3746513	4.206e-10	HDL cholesterol
chr6	16128965	rs3757354	rs760633	1.2e-09	Total cholesterol
chr7	128575552	rs3757387	rs3778754	3.69e-19	Primary biliary cirrhosis
chr7	128580042	rs3757387	rs3778753	3.69e-19	Primary biliary cirrhosis
chr7	128580047	rs3757387	rs3778752	3.69e-19	Primary biliary cirrhosis
chr19	44287234	rs3760982	rs62116962	1.6e-08	Breast cancer (invasive breast cancer)
chr5	150465247	rs3762999	rs4958883	1.16e-21	Psoriasis
chr5	150465603	rs3762999	rs2017638	1.16e-21	Psoriasis
chr13	24041028	rs3764070	rs11616461	4.07e-12	Hirschsprung’s disease
chr1	210547616	rs3765872	rs60935759	1.07e-08	Schizophrenia
chr1	236031533	rs3768056	rs4660117	7.8e-09	Eye color
chr1	236031654	rs3768056	rs10803116	7.8e-09	Eye color
chr4	103507703	rs3774959	rs17032850	3.66e-12	Ulcerative colitis
chr15	74289121	rs3784562	rs12593528	1.4e-14	Myocardial infarction (MI)
chr1	67808441	rs3790565	rs12127676	1e-08	Primary biliary cirrhosis (antimitochondrial-antibody positive only)
chr14	22953495	rs3811221	rs1483969	1.66e-09	Neuroblastoma (brain cancer)
chr14	22859482	rs3811244	rs3811244	9.99e-15	Neuroblastoma (brain cancer)
chr14	22859352	rs3811247	rs3811246	5.8e-15	Neuroblastoma (brain cancer)
chr6	7728212	rs3812163	rs1923409	1.2e-23	Height
chr15	79231518	rs3825932	rs11638844	3.17e-15	Type 1 diabetes
chr15	79231616	rs3825932	rs10400902	3.17e-15	Type 1 diabetes
chr16	89574576	rs382745	rs4785684	1e-09	Burns vs. tans
chr16	89574685	rs382745	rs9935289	1e-09	Burns vs. tans
chr6	32632980	rs3828800	rs28746802	4e-08	Joint damage severity in rheumatoid arthritis
chr6	32634506	rs3828800	rs28746851	4e-08	Joint damage severity in rheumatoid arthritis
chr6	32634545	rs3828800	rs11568831	4e-08	Joint damage severity in rheumatoid arthritis
chr6	32634556	rs3828800	rs11568830	4e-08	Joint damage severity in rheumatoid arthritis
chr6	32636351	rs3828800	rs9274656	4e-08	Joint damage severity in rheumatoid arthritis
chr6	32632165	rs3830058	rs9274321	7.0962e-81	Rheumatoid arthritis
chr6	32633744	rs3830058	rs9274478	7.0962e-81	Rheumatoid arthritis
chr6	32634387	rs3830058	rs1049055	7.0962e-81	Rheumatoid arthritis
chr6	32634405	rs3830058	rs1049053	7.0962e-81	Rheumatoid arthritis
chr6	32634485	rs3830058	rs9274526	7.0962e-81	Rheumatoid arthritis
chr6	32634508	rs3830058	rs9274528	7.0962e-81	Rheumatoid arthritis
chr6	32634620	rs3830058	rs9274535	7.0962e-81	Rheumatoid arthritis
chr6	32636120	rs3830058	rs3828805	7.0962e-81	Rheumatoid arthritis
chr6	33037187	rs3830066	NA	8.62276e-35	Rheumatoid arthritis
chr10	104429746	rs3850699	rs7094325	4.87e-10	Prostate cancer
chr17	38128648	rs3859192	rs3859192	1.11e-12	Asthma childhood later and unknown onset and severe and industrial asthma
chr17	38128714	rs3859192	rs3859191	1.11e-12	Asthma childhood later and unknown onset and severe and industrial asthma
chr6	32627830	rs3891175	rs9273455	1.67e-27	Rheumatoid arthritis (ACPA-positive)
chr6	32633683	rs3891175	rs9274474	1.67e-27	Rheumatoid arthritis (ACPA-positive)
chr6	31935311	rs389512	rs115842441	1.4459e-21	Advanced age-related macular degeneration (choroidal neovascularization) vs. no AMD
chr5	131358999	rs3916442	rs3846726	2.1e-09	Crohn's disease
chr6	32192436	rs391755	NA	1.07242e-24	Rheumatoid arthritis
chr10	6178344	rs3920615	rs10400165	1.11e-09	Generalized vitiligo
chr10	6178388	rs3920615	rs10400125	1.11e-09	Generalized vitiligo
chr8	90814128	rs40457	rs51331	2.36e-15	Leprosy
chr8	129326227	rs4077656	rs10089549	3.212e-14	Maternal transmission distortion
chr6	32986749	rs419434	NA	1.98636e-16	Rheumatoid arthritis
chr16	90062479	rs4238833	rs35176381	1.04e-09	Melanoma (skin cancer)
chr17	80084844	rs4247357	rs11658340	3.05e-08	Uterine leiomyomata
chr17	80115399	rs4247357	rs8065565	3.05e-08	Uterine leiomyomata
chr17	80115447	rs4247357	rs8080625	3.05e-08	Uterine leiomyomata
chr17	80157766	rs4247357	rs7217625	3.05e-08	Uterine leiomyomata
chr15	86018746	rs4281668	rs7161880	9.9e-09	Aggressive prostate cancer
chr15	86033184	rs4281668	rs1872074	9.9e-09	Aggressive prostate cancer
chr15	86035173	rs4281668	rs72754586	9.9e-09	Aggressive prostate cancer
chr15	86035174	rs4281668	rs4842884	9.9e-09	Aggressive prostate cancer
chr15	86036648	rs4281668	rs7169429	9.9e-09	Aggressive prostate cancer
chr15	86037993	rs4281668	rs900573	9.9e-09	Aggressive prostate cancer
chr15	86043398	rs4281668	rs2170736	9.9e-09	Aggressive prostate cancer
chr15	86043485	rs4281668	rs2170735	9.9e-09	Aggressive prostate cancer
chr6	31133663	rs4294047	rs114167811	3.4e-08	HIV-1 control
chr3	119278468	rs4330287	rs16829980	7.8e-10	Generalized vitiligo
chr3	119278915	rs4330287	rs68180496	7.8e-10	Generalized vitiligo
chr3	119279235	rs4330287	rs1852212	7.8e-10	Generalized vitiligo
chr3	119279281	rs4330287	rs3915166	7.8e-10	Generalized vitiligo
chr6	26923976	rs4358615	rs62402024	2.2e-09	Type 1 diabetes
chr6	26987900	rs4358615	rs9379952	2.2e-09	Type 1 diabetes
chr15	58711654	rs436965	rs436965	1.709e-10	HDL cholesterol
chr6	32213788	rs440169	NA	1.00748e-82	Rheumatoid arthritis
chr6	32430362	rs4428528	NA	1.66721e-37	Type 1 diabetes combined control dataset
chr6	32430508	rs4434496	NA	4.26e-28	Rheumatoid arthritis (ACPA-positive)
chr16	89716883	rs447735	rs645019	1.41254e-10	Hair color (red)
chr7	107519996	rs4598195	rs17411033	4.18e-08	Ulcerative colitis
chr6	33025671	rs4604307	NA	4.04552e-34	Rheumatoid arthritis
chr17	46993233	rs46522	rs3744608	1.81e-08	Coronary artery disease (CAD)
chr17	46993370	rs46522	rs4378658	1.81e-08	Coronary artery disease (CAD)
chr17	47003221	rs46522	rs957557	1.81e-08	Coronary artery disease (CAD)
chr1	224518074	rs4653579	rs4146966	5.3e-26	Myocardial infarction (MI)
chr2	160074324	rs4665058	rs2288109	1.8e-10	Myocardial infarction (MI) sudden cardiac death
chr2	160123107	rs4665058	rs10189317	1.8e-10	Myocardial infarction (MI) sudden cardiac death
chr6	32660023	rs4713581	NA	0	Rheumatoid arthritis
chr6	32660051	rs4713582	NA	2.122e-10	Total cholesterol
chr7	28855584	rs4722855	rs11974936	1.554e-10	Transmission distortion
chr8	73856909	rs4738296	rs12541762	4.23e-08	Alopecia areata
chr19	4246197	rs4740	rs654692	3.4e-14	T-cell recognition in leukemia patients (minor histocompatibility antigens)
chr19	4247476	rs4740	rs8109160	3.4e-14	T-cell recognition in leukemia patients (minor histocompatibility antigens)
chr16	90039450	rs4785755	rs11649211	1.4e-08	Hair color (red)
chr16	28873398	rs4788084	rs4788102	2.6e-13	Type 1 diabetes
chr16	28895130	rs4788084	rs8061590	2.6e-13	Type 1 diabetes
chr11	65559266	rs479844	rs10791824	1.1e-13	Atopic dermatitis
chr19	11404677	rs4804160	rs450069	3.131e-08	Total cholesterol
chr22	41744022	rs4822024	rs761366	6.81e-10	Generalized vitiligo
chr22	41777241	rs4822024	rs2234052	6.81e-10	Generalized vitiligo
chr11	116703671	rs482371	rs4225	1.209e-20	Total cholesterol
chr11	96026835	rs483905	rs477612	1.21e-08	Ulcerative colitis
chr11	96026842	rs483905	rs476940	1.21e-08	Ulcerative colitis
chr16	74700743	rs4888262	rs4887783	5.15e-12	Testicular germ cell tumor
chr14	69210199	rs4902642	rs4902642	1.6e-10	Crohn's disease
chr20	31380309	rs4911259	rs1474738	1.2e-09	Inflammatory bowel disease
chr15	40356604	rs4924410	rs28444847	5e-09	Ewing sarcoma
chr20	60919960	rs4925386	rs6142738	1.89e-10	Colorectal cancer
chr20	60921044	rs4925386	rs4925386	1.89e-10	Colorectal cancer
chr15	91409514	rs4932178	rs8029440	1.33e-08	Coronary artery disease (CAD)
chr11	111280208	rs4938534	rs4938541	2.38e-08	Primary biliary cirrhosis
chr6	116325142	rs4946136	rs3756772	3.848e-08	Total cholesterol
chr6	116338065	rs4946136	rs1890426	3.848e-08	Total cholesterol
chr6	31528130	rs4947324	rs115744320	2.01184e-08	Rheumatoid arthritis
chr10	63805617	rs4948496	rs4948496	5.1e-11	Systemic lupus erythematosus (SLE)
chr1	205454904	rs4951225	rs12757749	4.53e-08	Type 1 diabetes
chr3	49276077	rs4955439	rs10154992	2.8e-08	Age at menarche
chr3	49286618	rs4955439	rs4955443	2.8e-08	Age at menarche
chr3	49451691	rs4955439	rs7620024	2.8e-08	Age at menarche
chr13	109819260	rs4976846	rs1928143	1.72e-17	Meningococcal disease
chr14	22736832	rs4982590	rs79962847	7.85e-10	Neuroblastoma (brain cancer)
chr14	22849963	rs4982635	rs2204983	1.2e-14	Neuroblastoma (brain cancer)
chr17	43223292	rs4986172	rs9894577	2.3e-16	Height
chr6	32194339	rs499691	NA	6.51378e-10	Rheumatoid arthritis
chr1	53308807	rs505444	rs533935	5.3e-11	Endometriosis
chr19	45430280	rs5112	NA	1.4e-08	Alzheimer's disease
chr11	36522260	rs540386	rs5030445	6.71e-11	Rheumatoid arthritis
chr1	169763807	rs544008	rs79945836	2.391e-08	Maternal transmission distortion
chr1	169763814	rs544008	rs74504221	2.391e-08	Maternal transmission distortion
chr11	125461709	rs548181	rs548181	2.9e-08	Schizophrenia
chr6	32577858	rs566861	rs673336	1.135e-10	Sarcoidosis
chr1	55529828	rs568052	rs662145	1.574e-08	LDL cholesterol
chr22	43500212	rs5759167	rs5759167	8.3e-31	Prostate cancer
chr22	50356274	rs5771069	rs28645887	4.21e-08	Ulcerative colitis
chr22	50356302	rs5771069	rs28691713	4.21e-08	Ulcerative colitis
chr1	109826136	rs590502	rs657420	2.768e-22	Total cholesterol
chr20	61530582	rs6011456	rs6089810	2e-16	Myocardial infarction (MI)
chr20	61530724	rs6011456	rs6011456	2e-16	Myocardial infarction (MI)
chr20	55030037	rs6024888	rs6024888	1.625e-09	Maternal transmission distortion
chr6	80714213	rs608962	rs465480	3.6e-20	T-cell recognition in leukemia patients (minor histocompatibility antigens)
chr6	80714233	rs608962	rs465483	3.6e-20	T-cell recognition in leukemia patients (minor histocompatibility antigens)
chr20	47411149	rs6095302	rs80346118	8.32e-09	Kawasaki disease (with coronary artery lesions)
chr2	215672546	rs6435862	rs6435862	3.35e-11	Neuroblastoma (brain cancer)
chr4	17877487	rs6449353	rs13131350	7.1e-46	Height
chr4	18008199	rs6449353	rs6842114	7.1e-46	Height
chr4	18023845	rs6449353	rs71603398	7.1e-46	Height
chr4	18024031	rs6449353	rs1380295	7.1e-46	Height
chr8	96100019	rs6471514	rs6471512	1.819e-13	Transmission distortion
chr8	96100175	rs6471514	rs6471513	1.819e-13	Transmission distortion
chr10	64684455	rs6479860	rs10740097	1.7e-12	Ewing sarcoma
chr15	75165751	rs6495122	rs11857695	7.1e-09	Coffee consumption
chr16	10965115	rs6498114	rs7194862	5.8e-10	Celiac disease
chr16	10965126	rs6498114	rs12922863	5.8e-10	Celiac disease
chr16	10965601	rs6498114	rs10445003	5.8e-10	Celiac disease
chr10	82284512	rs6586030	rs7096909	9.24e-16	Inflammatory bowel disease
chr4	906131	rs6599388	rs11248057	9.54e-11	Parkinson's disease
chr1	202189711	rs6678914	rs10920365	1.4e-08	Breast cancer (Estrogen receptor negative breast cancer)
chr1	86673833	rs6693433	rs79554785	1.008e-13	Transmission distortion
chr11	59974629	rs670139	rs668287	1.1e-10	Alzheimer's disease
chr2	61104985	rs6706689	rs10203477	1.5e-08	Ulcerative colitis
chr2	198907143	rs6738825	rs9712275	3.5e-09	Crohn's disease
chr6	32588905	rs674313	rs75119990	2.51e-68	Rheumatoid arthritis
chr6	32590411	rs674313	rs77869737	2.51e-68	Rheumatoid arthritis
chr6	32657436	rs674313	rs114055836	2.51e-68	Rheumatoid arthritis
chr3	49939503	rs6762477	rs3733134	1.4e-09	Age at menarche
chr3	50126215	rs6762477	rs2247510	1.4e-09	Age at menarche
chr3	169921407	rs6804193	rs1684883	3.7e-09	Myocardial infarction (MI)
chr3	169921441	rs6804193	rs1798231	3.7e-09	Myocardial infarction (MI)
chr6	167504880	rs6902119	rs2239826	3.81e-08	Generalized vitiligo
chr6	167506238	rs6902119	rs6941355	3.81e-08	Generalized vitiligo
chr6	32381210	rs6918317	NA	1.961e-09	Total cholesterol
chr6	31154620	rs6921663	NA	1.1e-43	Myasthenia gravis
chr6	31051672	rs6922431	rs114098723	2.55561e-18	Rheumatoid arthritis
chr6	26327905	rs6923139	rs9467707	2.79e-17	Idiopathic membranous nephropathy
chr6	26327956	rs6923139	rs9467708	2.79e-17	Idiopathic membranous nephropathy
chr6	33083197	rs6928350	NA	2.06325e-12	Rheumatoid arthritis
chr6	26458265	rs6929846	rs6929846	2.3e-10	Type 2 diabetes
chr6	26464472	rs6929846	rs9467759	2.3e-10	Type 2 diabetes
chr11	64016229	rs694739	rs602534	2.41e-14	Psoriasis and Crohn's disease combined
chr7	38110425	rs6959212	rs940347	1.6e-09	Height
chr9	109578968	rs7027110	rs10116257	2.3e-13	Height
chr9	27489251	rs7046653	rs868856	5.05e-21	Amyotrophic lateral sclerosis (ALS) with >2 C9orf72 hexanucleotide repeats
chr10	90759613	rs7069750	rs2147420	2.93e-08	Juvenile idiopathic arthritis (including oligoarticular and rheumatoid factor-negative polyarticular JIA)
chr10	90760606	rs7069750	rs1926193	2.93e-08	Juvenile idiopathic arthritis (including oligoarticular and rheumatoid factor-negative polyarticular JIA)
chr10	50115990	rs7094610	rs7086101	5.7e-10	Systemic lupus erythematosus (SLE)
chr11	64684990	rs7102350	rs74896026	3.638e-15	Transmission distortion
chr11	111250214	rs7104791	rs3802843	1.9e-11	Celiac disease
chr11	2214016	rs7111341	rs60042129	4.4e-48	Type 1 diabetes
chr11	2214039	rs7111341	rs11564691	4.4e-48	Type 1 diabetes
chr11	36376021	rs7127214	rs10501149	1.9e-08	Juvenile idiopathic arthritis (including oligoarticular and rheumatoid factor-negative polyarticular JIA)
chr12	90019229	rs7136259	rs7297206	5.68e-10	Coronary artery disease (CAD)
chr15	101746412	rs7166401	rs28547403	2.08e-13	Non-obstructive azoospermia
chr15	77711719	rs7177055	rs62007299	4.6e-09	Type 2 diabetes
chr12	26472562	rs718314	rs7132434	8.89e-10	Renal cell carcinoma (renal cancer)
chr16	71914617	rs7184486	rs12447045	4.749e-08	Total cholesterol
chr2	201914845	rs719126	rs72929077	8.032e-11	Maternal transmission distortion
chr2	202044716	rs719126	rs11900753	8.032e-11	Maternal transmission distortion
chr16	50097444	rs7206735	rs12933325	1.97e-16	Esophageal squamous cell carcinoma (Esophageal cancer)
chr17	79588557	rs7219915	rs7502883	1.5e-13	Eye color - Hue-Saturation 1st principal component
chr18	47250165	rs7238063	rs7238063	3.095e-08	HDL cholesterol
chr19	11266693	rs7251031	rs7251031	1.062e-11	Total cholesterol
chr20	32302908	rs7274811	rs55990870	5.9e-22	Height
chr12	110446678	rs7295290	rs12302340	3.5e-08	Analgesic onset
chr12	110449173	rs7295290	rs12312565	3.5e-08	Analgesic onset
chr2	162034536	rs7309	rs11684253	1.74e-08	Educational attainment
chr13	33160705	rs7332115	rs7994229	5.5e-10	Height
chr13	99966077	rs7335046	rs9517680	2.9e-08	Cutaneous basal cell carcinoma (skin cancer)
chr6	32861616	rs735883	rs116160149	2.73029e-16	Rheumatoid arthritis
chr6	32783086	rs7383287	rs114911697	1.17e-14	Rheumatoid arthritis
chr8	144299346	rs7388248	rs61059595	2.93e-09	HDL cholesterol
chr1	150738197	rs7412746	rs78685532	6.17e-10	Cutaneous melanoma (skin cancer)
chr7	36824768	rs741302	rs10231710	2.932e-08	Maternal transmission distortion
chr14	22854416	rs741711	rs11625919	2.99e-16	Neuroblastoma (brain cancer)
chr14	93539148	rs749619	rs58667304	2.55e-08	Biliary atresia
chr17	78943074	rs7502124	rs7406130	3.89e-08	Moyamoya disease
chr2	127855409	rs754107	rs13019394	2.7e-11	Myocardial infarction (MI)
chr1	11046655	rs7547568	rs72868197	2.2e-08	Androgenetic alopecia early age of onset
chr1	78006490	rs7551211	rs6696083	1.16e-08	Ulcerative colitis
chr1	173164787	rs7553711	rs4916313	4.08e-08	Narcolepsy (non-HLA narcolepsy)
chr11	2439621	rs757091	rs2074236	1.04e-09	Type 2 diabetes
chr11	2439651	rs757091	rs886276	1.04e-09	Type 2 diabetes
chr11	2439767	rs757091	rs886277	1.04e-09	Type 2 diabetes
chr21	45715814	rs760426	rs760426	4.4e-08	Rheumatoid arthritis
chr21	45715991	rs760426	rs760427	4.4e-08	Rheumatoid arthritis
chr3	12705855	rs7617041	rs3806661	2.655e-08	Total cholesterol
chr10	102976006	rs76319884	NA	3.24e-09	Adolescent idiopathic scoliosis
chr2	60719970	rs766432	rs766432	1.04e-10	Beta-thalassemia/Hemoglobin E disease (severity)
chr5	40486896	rs7720838	rs7720838	4.86e-17	Irritable bowel syndrome
chr5	40487270	rs7720838	rs7725052	4.86e-17	Irritable bowel syndrome
chr6	31364790	rs7739560	NA	1.1352e-13	Rheumatoid arthritis
chr6	32441408	rs7755212	NA	4.6703e-50	Rheumatoid arthritis
chr6	30434448	rs7761083	NA	1.98982e-19	Rheumatoid arthritis
chr6	30434471	rs7761210	NA	1.13667e-21	Rheumatoid arthritis
chr6	33060428	rs7763822	NA	1.77e-12	Systemic sclerosis (Diffuse/anti-topoisomerase I antibody)
chr6	119674904	rs7765368	rs1295390	1.223e-12	Maternal transmission distortion
chr6	32430729	rs7766843	NA	1.61e-41	Rheumatoid arthritis (ACPA-positive)
chr6	32430752	rs7766854	NA	6.95967e-60	Rheumatoid arthritis
chr6	31239855	rs7767581	NA	1.357e-13	Triglycerides
chr6	32657578	rs7774434	NA	1.296e-48	Primary biliary cirrhosis
chr6	32724147	rs7774929	NA	7.64207e-23	Rheumatoid arthritis
chr7	142662492	rs7809414	rs7793035	2.1e-25	Kell system antigen
chr2	55921116	rs782590	rs782584	4.02e-08	Systolic blood pressure (SBP) in metabolic styndrome subjects without diabetes
chr8	32406768	rs7835688	rs4733129	1.12e-09	Hirschsprung’s disease
chr8	32432796	rs7835688	rs2466076	1.12e-09	Hirschsprung’s disease
chr8	15296703	rs7837736	rs7837736	7e-11	Type 2 diabetes Hypertension Coronary artery disease (CAD) combined case analysis gender differentiated
chr9	139120043	rs7849585	rs7861829	4.7e-14	Height
chr9	86595498	rs7853377	rs296888	4.5e-08	Height
chr9	86595571	rs7853377	rs296889	4.5e-08	Height
chr22	41809637	rs79008	rs202635	6.19e-09	Generalized vitiligo
chr11	125044067	rs7929346	rs12293190	1.32e-08	Type 2 diabetes Hypertension Coronary artery disease (CAD) combined case analysis
chr19	41302706	rs7937	rs7937	2.4e-09	Nicotine dependence (smoking) cigarettes per day
chr11	111456299	rs7937682	rs1611989	3.17e-09	Primary sclerosing cholangitis
chr11	111569931	rs7937682	rs10502147	3.17e-09	Primary sclerosing cholangitis
chr11	69029009	rs7940107	rs7122516	4.7e-08	Prostate cancer (advanced prostate cancer)
chr11	69029210	rs7940107	rs7122786	4.7e-08	Prostate cancer (advanced prostate cancer)
chr7	2812632	rs798489	rs35957220	1.9e-33	Height
chr7	2878707	rs798489	rs2533878	1.9e-33	Height
chr7	2760609	rs798502	rs798550	2.61e-15	Ulcerative colitis
chr4	1755549	rs798766	rs13142863	3.9e-13	Urinary bladder cancer
chr14	88464887	rs8005161	rs10220572	1.29e-08	Crohn's disease
chr16	28875204	rs8049439	rs11864750	2.41e-09	Inflammatory bowel disease
chr17	38115430	rs8071050	rs56340811	6.3e-10	Asthma
chr17	74249094	rs8071545	rs4789260	1.852e-11	Transmission distortion
chr17	76151386	rs8073715	rs8073715	4.557e-08	Maternal transmission distortion
chr18	57503378	rs8093763	rs8093763	1.34e-08	Bleomycin sensitivity
chr19	30303352	rs8102137	rs3218027	1.7e-11	Urinary bladder cancer
chr20	25480085	rs8120594	rs16987789	1.52e-09	Esophageal squamous cell carcinoma (Esophageal cancer)
chr20	25604864	rs8120594	rs73339387	1.52e-09	Esophageal squamous cell carcinoma (Esophageal cancer)
chr22	24553535	rs8141797	rs8140812	2.35e-09	Amyotrophic lateral sclerosis (ALS)
chr3	49395698	rs8179169	NA	1.22e-14	Total cholesterol
chr12	125534286	rs879993	rs79700197	1.91e-09	Type 2 diabetes combined control dataset
chr1	38639208	rs883220	rs7544568	2.1e-08	Rheumatoid arthritis
chr6	30849124	rs885910	NA	7.13e-10	Idiopathic membranous nephropathy
chr5	56025716	rs889312	rs12697152	2.7e-36	Breast cancer
chr16	89386808	rs889574	rs889574	1.5e-09	Skin freckles
chr8	95960767	rs896854	rs1320164	1e-09	Type 2 diabetes
chr8	95960855	rs896854	rs896853	1e-09	Type 2 diabetes
chr8	95960886	rs896854	rs896852	1e-09	Type 2 diabetes
chr9	27529316	rs903603	NA	2.21e-28	Amyotrophic lateral sclerosis (ALS) with >2 C9orf72 hexanucleotide repeats
chr6	29932666	rs9260734	NA	2.63e-11	Nasopharyngeal carcinoma
chr6	30080994	rs9261424	NA	8.95549e-12	Rheumatoid arthritis
chr6	31234541	rs9264482	rs77994113	6.35252e-11	Rheumatoid arthritis
chr6	31234566	rs9264482	rs112140126	6.35252e-11	Rheumatoid arthritis
chr6	31234642	rs9264482	rs74445895	6.35252e-11	Rheumatoid arthritis
chr6	31235127	rs9264482	rs111492590	6.35252e-11	Rheumatoid arthritis
chr6	31235139	rs9264482	rs111524359	6.35252e-11	Rheumatoid arthritis
chr6	31235326	rs9264482	rs76674692	6.35252e-11	Rheumatoid arthritis
chr6	31235708	rs9264482	rs113905965	6.35252e-11	Rheumatoid arthritis
chr6	31239227	rs9264664	NA	1.612e-13	Triglycerides
chr6	32427748	rs9268831	NA	1.31e-20	Rheumatoid arthritis (ACPA-positive)
chr6	32570353	rs9270856	rs9270838	3.56e-17	Leprosy
chr6	32570375	rs9270856	rs9270839	3.56e-17	Leprosy
chr6	32570377	rs9270856	rs9270840	3.56e-17	Leprosy
chr6	32570418	rs9270856	rs9270841	3.56e-17	Leprosy
chr6	32571789	rs9270856	rs9270887	3.56e-17	Leprosy
chr6	32572388	rs9270856	rs9270922	3.56e-17	Leprosy
chr6	32572451	rs9270856	rs9270927	3.56e-17	Leprosy
chr6	32575406	rs9270856	rs9271058	3.56e-17	Leprosy
chr6	32576102	rs9270856	rs9271083	3.56e-17	Leprosy
chr6	32576165	rs9270856	rs9271086	3.56e-17	Leprosy
chr6	32576170	rs9270856	rs9271087	3.56e-17	Leprosy
chr6	32576175	rs9270856	rs9271088	3.56e-17	Leprosy
chr6	32576177	rs9270856	rs9271089	3.56e-17	Leprosy
chr6	32576275	rs9270856	rs9271091	3.56e-17	Leprosy
chr6	32576296	rs9270856	rs9271092	3.56e-17	Leprosy
chr6	32576347	rs9270856	rs9271094	3.56e-17	Leprosy
chr6	32577784	rs9270856	rs9271164	3.56e-17	Leprosy
chr6	32577785	rs9270856	rs9271165	3.56e-17	Leprosy
chr6	32577811	rs9270856	rs9271166	3.56e-17	Leprosy
chr6	32577854	rs9270856	rs9271168	3.56e-17	Leprosy
chr6	32577889	rs9270856	rs9271170	3.56e-17	Leprosy
chr6	32577907	rs9270856	rs9271171	3.56e-17	Leprosy
chr6	32577981	rs9270856	rs9271173	3.56e-17	Leprosy
chr6	32578818	rs9270856	rs112578072	3.56e-17	Leprosy
chr6	32578837	rs9270856	rs112774109	3.56e-17	Leprosy
chr6	32578941	rs9270856	rs9271205	3.56e-17	Leprosy
chr6	32572461	rs9271055	rs9270928	4.52e-12	Systemic lupus erythematosus (SLE)
chr6	32576341	rs9271055	rs9271093	4.52e-12	Systemic lupus erythematosus (SLE)
chr6	32578885	rs9271055	rs78093064	4.52e-12	Systemic lupus erythematosus (SLE)
chr6	32592985	rs9271055	rs9271687	4.52e-12	Systemic lupus erythematosus (SLE)
chr6	32593095	rs9271055	rs75467737	4.52e-12	Systemic lupus erythematosus (SLE)
chr6	32572322	rs9271100	rs9270920	1e-22	Systemic lupus erythematosus (SLE)
chr6	32572326	rs9271100	rs9270921	1e-22	Systemic lupus erythematosus (SLE)
chr6	32572408	rs9271100	rs9270924	1e-22	Systemic lupus erythematosus (SLE)
chr6	32572433	rs9271100	rs9270925	1e-22	Systemic lupus erythematosus (SLE)
chr6	32572435	rs9271100	rs9270926	1e-22	Systemic lupus erythematosus (SLE)
chr6	32576247	rs9271100	rs9271090	1e-22	Systemic lupus erythematosus (SLE)
chr6	32577470	rs9271100	rs9271150	1e-22	Systemic lupus erythematosus (SLE)
chr6	32577474	rs9271100	rs9271151	1e-22	Systemic lupus erythematosus (SLE)
chr6	32577975	rs9271100	rs9271172	1e-22	Systemic lupus erythematosus (SLE)
chr6	32590612	rs9271408	rs113104509	5.616e-09	Sarcoidosis
chr6	32590483	rs9271416	rs111554896	1.059e-08	Sarcoidosis
chr6	32590436	rs9271469	rs116253018	9.97e-09	Sarcoidosis
chr6	32590437	rs9271469	rs114833479	9.97e-09	Sarcoidosis
chr6	32590899	rs9271586	NA	0	Rheumatoid arthritis
chr6	32590473	rs9271640	rs113205727	2.2e-20	Oligoclonal band status (positive) in multiple sclerosis patients
chr6	32590498	rs9271640	rs112208663	2.2e-20	Oligoclonal band status (positive) in multiple sclerosis patients
chr6	32592950	rs9271640	rs9271683	2.2e-20	Oligoclonal band status (positive) in multiple sclerosis patients
chr6	32592973	rs9271640	rs9271686	2.2e-20	Oligoclonal band status (positive) in multiple sclerosis patients
chr6	32592999	rs9271640	rs9271689	2.2e-20	Oligoclonal band status (positive) in multiple sclerosis patients
chr6	32593080	rs9271640	rs77084861	2.2e-20	Oligoclonal band status (positive) in multiple sclerosis patients
chr6	32593179	rs9271720	rs9271699	3.3e-18	Cervical cancer
chr6	32595779	rs9271720	rs116293508	3.3e-18	Cervical cancer
chr6	32595783	rs9271720	rs116233481	3.3e-18	Cervical cancer
chr6	32595813	rs9271720	rs116687870	3.3e-18	Cervical cancer
chr6	32595907	rs9271720	rs115368074	3.3e-18	Cervical cancer
chr6	32526490	rs9271775	rs68176300	3.1e-08	Sarcoidosis
chr6	32634634	rs9272346	rs9274536	1.13911e-49	Rheumatoid arthritis
chr6	32636221	rs9272346	rs3828811	1.13911e-49	Rheumatoid arthritis
chr6	32632832	rs9274407	rs9274407	4.8e-14	Amoxicillin-clavulanate drug induced liver injury
chr6	32709204	rs9276401	NA	1.13705e-42	Rheumatoid arthritis
chr6	33289935	rs9277972	rs115208176	1.72222e-10	Rheumatoid arthritis
chr6	30028800	rs9295829	NA	4.1021e-20	Rheumatoid arthritis
chr6	38323470	rs9296249	rs4714149	3.99e-18	Restless legs syndrome
chr6	133540264	rs9321363	rs80254020	3.23e-12	Crohn's disease combined control dataset
chr6	47549495	rs9349407	rs9357546	8.6e-09	Alzheimer's disease
chr6	167370230	rs9355610	rs2247314	3.22e-11	Persistent TRAb autoantibody positive Grave's disease
chr6	167370353	rs9355610	rs2757039	3.22e-11	Persistent TRAb autoantibody positive Grave's disease
chr6	30778786	rs9391696	NA	5.9e-10	HIV-1 control
chr14	91840267	rs941764	rs6575189	3.7e-10	Breast cancer
chr1	205744546	rs947211	rs823144	1.52e-12	Parkinson's disease (PD)
chr13	40334852	rs9532434	rs9603612	4.52e-08	Juvenile idiopathic arthritis (including oligoarticular and rheumatoid factor-negative polyarticular JIA)
chr13	112180896	rs9555810	rs4773386	6.7e-10	Age at menarche
chr13	74542409	rs9592961	rs9600198	2.433e-16	Triglycerides
chr3	105551692	rs9657904	rs9826886	1.6e-10	Multiple sclerosis
chr1	4327635	rs966321	rs2101576	1.6e-09	Tanning ability
chr17	8924575	rs9788972	rs9900753	6e-09	Cleft lip with or without cleft palate
chr3	156810974	rs9822326	rs6798146	8e-10	Birth weight
chr3	23203491	rs9855620	rs7374735	3.55e-08	Type 2 diabetes
chr3	33123235	rs9883177	rs9863331	3.18e-13	Atopic dermatitis
chr3	33123292	rs9883177	rs9825335	3.18e-13	Atopic dermatitis
chr3	33155782	rs9883177	rs11558338	3.18e-13	Atopic dermatitis
chr4	72909736	rs9884478	rs7679137	1.31e-34	Coronary artery disease (CAD) combined control dataset gender differentiated
chr16	89310031	rs9921361	rs4785634	2.3e-11	Hair color (red)
chr16	56736205	rs9928338	rs9928338	1.879e-09	HDL cholesterol
chr18	46242131	rs9952724	rs900246	1.5e-09	Parkinson's disease (PD)
chr15	44036364	rs9989313	rs16950562	4.679e-08	Triglycerides
chr15	44080939	rs9989313	rs8023458	4.679e-08	Triglycerides
chr15	44081719	rs9989313	rs16963953	4.679e-08	Triglycerides
chr15	44091386	rs9989313	rs3784275	4.679e-08	Triglycerides

## Sheet: FIN
chr	caQTL pos	GWAS rsID	caQTL rsID	GWAS p-value	GWAS trait
chr5	150225068	rs1000113	rs2004711	7.53e-11	Irritable bowel syndrome
chr5	150226292	rs1000113	rs11748151	7.53e-11	Irritable bowel syndrome
chr2	234227693	rs1000141	rs2304776	8.54e-10	Irritable bowel syndrome
chr5	131792402	rs1003533	rs2706383	9.54993e-09	Exceptional Longevity
chr5	131795229	rs1003533	rs757104	9.54993e-09	Exceptional Longevity
chr5	131796067	rs1003533	rs2706393	9.54993e-09	Exceptional Longevity
chr5	131800105	rs1003533	rs2706339	9.54993e-09	Exceptional Longevity
chr18	47204395	rs10048323	NA	4.376e-15	HDL cholesterol
chr5	55438580	rs10065637	rs6859219	3.37753e-10	Rheumatoid arthritis
chr5	110052325	rs10067777	rs10036504	1.2e-08	Atopic dermatitis
chr5	110052401	rs10067777	rs10036528	1.2e-08	Atopic dermatitis
chr11	116944437	rs10082609	rs7935834	1.407e-08	HDL cholesterol
chr11	116962563	rs10082609	rs7932655	1.407e-08	HDL cholesterol
chr8	59447578	rs10085973	rs7817515	1.76e-08	Total cholesterol
chr8	59507950	rs10085973	rs2279462	1.76e-08	Total cholesterol
chr8	59508076	rs10085973	rs16923588	1.76e-08	Total cholesterol
chr17	38082807	rs1008723	rs12603332	3.87e-12	Primary biliary cirrhosis
chr8	60173513	rs10091892	rs13438889	4.9e-10	Myopia
chr8	143671470	rs10105842	rs56997568	2.1e-08	Duodenal ulcer
chr8	123982982	rs10108684	rs4870836	1.36e-08	Antibody response to smallpox vaccine
chr11	68932562	rs1011176	rs1542337	2.4e-16	Hair color (blond versus brown)
chr11	68933696	rs1011176	rs1551302	2.4e-16	Hair color (blond versus brown)
chr3	23202762	rs1011754	rs59365170	2.15e-09	Type 2 diabetes
chr12	110033270	rs10161126	rs10850435	1.26e-08	HDL cholesterol
chr2	27852118	rs10165098	rs58737572	6.644e-10	Triglycerides
chr2	43793222	rs10165527	rs1873558	9.88e-17	Polycystic ovary syndrome
chr2	638107	rs10166979	rs4854343	2.82e-08	Nonsyndromic striae distensae (stretch marks)
chr2	198572461	rs1016883	rs7592344	2.87e-08	Ulcerative colitis
chr2	219762561	rs10177996	rs59788230	3.54813e-09	Hair morphology (Curly)
chr2	182035192	rs1018326	rs4667114	3.1e-16	Celiac disease
chr20	39760448	rs1018389	rs6029552	1.072e-18	LDL cholesterol
chr20	39763155	rs1018389	rs6129762	1.072e-18	LDL cholesterol
chr2	102968285	rs10192157	rs4988958	1.07e-11	Asthma childhood later and unknown onset and severe asthma
chr2	102968356	rs10192157	rs10192157	1.07e-11	Asthma childhood later and unknown onset and severe asthma
chr2	102968362	rs10192157	rs10206753	1.07e-11	Asthma childhood later and unknown onset and severe asthma
chr2	231089943	rs10201872	rs10209615	1.8e-10	Multiple sclerosis
chr2	43652398	rs10203174	rs17039131	9.5e-12	Type 2 diabetes
chr2	27631191	rs10205219	rs7563162	2.394e-35	Triglycerides
chr2	27665361	rs10205219	rs780112	2.394e-35	Triglycerides
chr2	234156536	rs10210302	rs11679791	2.36e-14	Crohn's disease gender differentiated
chr2	234208258	rs10210302	rs13411660	2.36e-14	Crohn's disease gender differentiated
chr15	79054084	rs1021071	rs12898323	6.9e-20	Nicotine dependence (smoking) cigarettes per day
chr15	79056815	rs1021071	rs11633351	6.9e-20	Nicotine dependence (smoking) cigarettes per day
chr3	41894768	rs10212536	rs9823254	3.57e-08	Multiple myeloma
chr3	42002811	rs10212536	rs11717170	3.57e-08	Multiple myeloma
chr11	61582708	rs102275	rs174561	1.34e-09	LDL cholesterol
chr7	128663175	rs10239340	rs13221560	6.98e-16	Systemic lupus erythematosus (SLE) (females)
chr15	68033922	rs1026732	rs4776967	6.09e-17	Restless legs syndrome
chr7	142468189	rs10273639	rs1969595	3e-08	Chronic alcohol-related pancreatitis
chr7	142470574	rs10273639	rs3752404	3e-08	Chronic alcohol-related pancreatitis
chr7	55583468	rs10281500	rs12718971	3.2e-21	Myocardial infarction (MI)
chr14	68699370	rs1028842	rs1316014	1.47e-10	Breast cancer (male breast cancer)
chr14	68699594	rs1028842	rs1314913	1.47e-10	Breast cancer (male breast cancer)
chr19	45405521	rs1038026	rs1305062	1.47e-08	Late onset Alzheimer's disease
chr19	19484008	rs10415849	rs59148799	1.244e-23	Total cholesterol
chr19	11146499	rs10417443	rs3786721	1.133e-20	LDL cholesterol
chr6	31540313	rs1041981	rs115438376	3.02e-26	Idiopathic membranous nephropathy
chr19	46181392	rs10423928	rs1800437	2.09e-20	Insulinogenic index
chr19	45571781	rs10424046	rs10445571	1.93e-08	Late onset Alzheimer's disease
chr3	52823126	rs1042779	rs2239549	2.7e-08	Bipolar disorder
chr6	20686573	rs10440833	rs7766070	1.8e-22	Type 2 diabetes
chr17	37912377	rs10445308	rs12946510	1.98e-11	Primary biliary cirrhosis
chr16	639819	rs1045274	rs111490416	3e-26	Myocardial infarction (MI)
chr16	656985	rs1045274	rs12149958	3e-26	Myocardial infarction (MI)
chr6	116380909	rs10456902	rs7774952	3e-09	LDL cholesterol
chr6	116381994	rs10456902	rs1999929	3e-09	LDL cholesterol
chr16	67927124	rs10468274	rs7196789	1.311e-24	HDL cholesterol
chr6	109718565	rs1046943	rs9480947	2.5e-08	Height
chr6	109780192	rs1046943	rs9398202	2.5e-08	Height
chr6	109852916	rs1046943	rs749517	2.5e-08	Height
chr16	81069317	rs1048194	rs11150337	7.39e-12	Crohn's disease combined control dataset
chr1	16335527	rs1048261	rs1763610	7.9e-09	Sporadic dilated cardiomyopathy
chr6	27775674	rs10484399	rs200484	3.1e-08	Lung cancer
chr6	27775697	rs10484399	rs200485	3.1e-08	Lung cancer
chr6	27805255	rs10484399	rs34706883	3.1e-08	Lung cancer
chr6	28048535	rs10484403	rs9380049	6.11e-10	Type 1 diabetes combined control dataset
chr6	28048538	rs10484403	rs9380050	6.11e-10	Type 1 diabetes combined control dataset
chr6	28108085	rs10484403	rs1904841	6.11e-10	Type 1 diabetes combined control dataset
chr6	28129580	rs10484403	rs9357065	6.11e-10	Type 1 diabetes combined control dataset
chr6	28188774	rs10484404	rs79615215	1.34064e-10	Rheumatoid arthritis
chr6	25962951	rs10484435	rs72832596	9.71e-10	Type 1 diabetes combined control dataset
chr7	26903661	rs10486483	rs73069539	3.48e-08	Crohn's disease
chr7	128648953	rs10488631	rs35234849	1.27e-09	Systemic sclerosis (Diffuse cutaneous cases)
chr7	128657483	rs10488631	rs12539476	1.27e-09	Systemic sclerosis (Diffuse cutaneous cases)
chr6	71123666	rs1048886	rs112809632	3.48e-08	Type 2 diabetes
chr1	196743826	rs10489456	rs369561	1.7e-09	Meningococcal disease
chr1	196743927	rs10489456	rs385390	1.7e-09	Meningococcal disease
chr17	37433517	rs10491128	rs600010	8.045e-11	HDL cholesterol
chr17	37532916	rs10491128	rs4511574	8.045e-11	HDL cholesterol
chr12	28013288	rs10492367	rs61916489	1.48e-08	Osteoarthritis
chr12	28014970	rs10492367	NA	1.48e-08	Osteoarthritis
chr12	28015501	rs10492367	rs11049206	1.48e-08	Osteoarthritis
chr1	10276719	rs10492972	rs75313558	2.5e-10	Multiple sclerosis
chr1	10311983	rs10492972	rs12407992	2.5e-10	Multiple sclerosis
chr1	10458378	rs10492972	rs6674843	2.5e-10	Multiple sclerosis
chr1	63252766	rs10493328	rs6587988	5.553e-11	Triglycerides
chr1	63266709	rs10493328	rs11208033	5.553e-11	Triglycerides
chr1	63266720	rs10493328	rs10493328	5.553e-11	Triglycerides
chr1	110365169	rs10494112	rs12123965	1.67e-14	Paget's disease of bone
chr10	81951635	rs1049550	rs2819946	1.04e-12	Sarcoidosis
chr16	68286427	rs10500543	rs17688076	3.194e-22	HDL cholesterol
chr11	47275882	rs10501321	rs35879051	1.301e-15	HDL cholesterol
chr8	60173581	rs10504289	rs4412358	4.7e-08	Myopia
chr8	60173691	rs10504289	rs4562302	4.7e-08	Myopia
chr12	88939075	rs10506956	rs3782175	1.29e-12	Testicular germ cell tumor (testicular cancer)
chr10	65280994	rs10509186	rs7075901	2.902e-10	Triglycerides
chr11	47247287	rs1051006	rs76832686	1.72e-10	HDL cholesterol
chr11	47339180	rs1051006	rs4752979	1.72e-10	HDL cholesterol
chr3	182762437	rs10513789	rs12637471	2.67e-10	Parkinson's disease (PD)
chr4	26128148	rs10517086	rs35844597	4.6e-10	Type 1 diabetes
chr15	78857986	rs1051730	rs55781567	1.01e-10	Lung cancer (squamous cell carcinoma)
chr15	40700022	rs10518693	rs10518693	2.32e-08	Fibrotic idiopathic interstitial pneumonias (pulmonary fibrosis)
chr15	78731149	rs10519203	rs17405217	3.12e-63	Nicotine dependence (smoking) cigarettes per day
chr6	26553815	rs1056667	rs6922824	1.86e-08	Years of education
chr6	26577857	rs1056667	rs6918506	1.86e-08	Years of education
chr6	26577867	rs1056667	rs6918360	1.86e-08	Years of education
chr6	26577924	rs1056667	rs6918854	1.86e-08	Years of education
chr6	32605043	rs1063355	rs9272416	1.47e-11	Systemic lupus erythematosus (SLE)
chr6	32627635	rs1063355	rs9273444	1.47e-11	Systemic lupus erythematosus (SLE)
chr6	32627646	rs1063355	rs9273445	1.47e-11	Systemic lupus erythematosus (SLE)
chr6	32627714	rs1063355	rs1063355	1.47e-11	Systemic lupus erythematosus (SLE)
chr6	32628595	rs1063355	rs9273524	1.47e-11	Systemic lupus erythematosus (SLE)
chr6	32936373	rs1063478	rs115417350	5.39719e-09	Rheumatoid arthritis
chr19	19413092	rs1064395	rs17751061	2.14e-09	Bipolar disorder
chr19	19559989	rs1064395	rs8110250	2.14e-09	Bipolar disorder
chr11	47448497	rs1064608	rs11600581	8.755e-10	HDL cholesterol
chr6	33703230	rs10672	rs545787	2.08136e-08	Rheumatoid arthritis
chr16	68228119	rs1074143	rs1125331	4.591e-26	HDL cholesterol
chr16	68228427	rs1074143	rs55757502	4.591e-26	HDL cholesterol
chr10	124134042	rs10749467	rs7900012	1.9638e-21	Advanced age-related macular degeneration
chr11	116705568	rs10750098	NA	1.921e-08	Triglycerides
chr1	2516781	rs10752747	rs60733400	6.31e-10	Rheumatoid arthritis and celiac disease
chr1	2520500	rs10752747	rs6701238	6.31e-10	Rheumatoid arthritis and celiac disease
chr1	2520527	rs10752747	rs6670198	6.31e-10	Rheumatoid arthritis and celiac disease
chr9	4984530	rs10758669	rs1887428	1e-13	Crohn's disease
chr9	110309790	rs10759243	rs7040552	1.2e-08	Breast cancer
chr11	34373406	rs10768063	rs2092485	4.093e-20	Transmission distortion
chr11	34373443	rs10768063	rs1883736	4.093e-20	Transmission distortion
chr11	34373463	rs10768063	rs910088	4.093e-20	Transmission distortion
chr12	9869916	rs10772079	rs10772070	4.14e-08	Type 1 diabetes
chr12	9869920	rs10772079	rs10772071	4.14e-08	Type 1 diabetes
chr12	9869931	rs10772079	rs10772072	4.14e-08	Type 1 diabetes
chr12	9870282	rs10772079	rs10772074	4.14e-08	Type 1 diabetes
chr12	9870352	rs10772079	rs10844569	4.14e-08	Type 1 diabetes
chr12	110056331	rs10774803	rs7965152	3.649e-08	HDL cholesterol
chr9	72877558	rs10780924	rs1180099	3.49e-08	Transmission distortion
chr9	139263596	rs10781499	rs11145763	2.62e-19	Ulcerative colitis
chr10	96074939	rs10786161	rs12220125	1.08e-08	Esophageal squamous cell carcinoma (Esophageal cancer)
chr10	114765171	rs10787472	rs6585199	1.99994e-11	Type 2 diabetes
chr1	67631423	rs10789224	rs11465753	2.47e-12	Crohn's disease combined control dataset
chr1	67631431	rs10789224	rs11465754	2.47e-12	Crohn's disease combined control dataset
chr10	44512570	rs10793511	rs1472168	3.46e-09	Coronary artery disease (CAD)
chr2	21386353	rs1079457	rs76935526	1.09e-33	LDL cholesterol
chr1	2478511	rs10797432	rs2477678	2.62e-12	Ulcerative colitis
chr1	2487663	rs10797432	rs2227312	2.62e-12	Ulcerative colitis
chr1	2487766	rs10797432	rs2227313	2.62e-12	Ulcerative colitis
chr1	2498052	rs10797432	rs61054170	2.62e-12	Ulcerative colitis
chr10	64251977	rs10822013	rs10822013	5.87e-09	Breast cancer
chr10	75991436	rs10824049	rs112818615	1.128e-26	Transmission distortion
chr11	92689278	rs10830962	rs11020123	2.49e-13	Gestational diabetes mellitus
chr11	92689286	rs10830962	rs10765575	2.49e-13	Gestational diabetes mellitus
chr11	47269159	rs10838687	rs4752973	1.756e-14	HDL cholesterol
chr12	111351186	rs10849917	rs2071629	3.21e-08	Coronary artery disease (CAD)
chr12	111351439	rs10849917	rs11065769	3.21e-08	Coronary artery disease (CAD)
chr12	109898732	rs10850379	rs1558804	3.29e-13	HDL cholesterol
chr12	110011230	rs10850436	rs10774775	1.565e-08	HDL cholesterol
chr11	116607641	rs108533	rs180351	1.787e-14	Triglycerides
chr2	62568445	rs10865331	rs6759298	1.3e-12	Ankylosing spondylitis (HLA-B27 negative)
chr16	31104509	rs10871454	rs8050894	2.1e-22	Dose change in phenprocoumon (warfarin) in mg/week per allele
chr10	94350681	rs10882095	rs12355158	1.1e-08	Type 2 diabetes
chr10	101316142	rs10883365	rs10883376	1.41e-08	Crohn's disease
chr11	116963897	rs10892044	rs7950381	2.761e-10	HDL cholesterol
chr11	117014862	rs10892076	rs2622934	3.146e-27	Triglycerides
chr11	118743338	rs10892279	rs4936444	1.1e-08	Rheumatoid arthritis
chr11	77930345	rs10899489	rs2450122	2.4e-10	Age at menarche
chr11	77930499	rs10899489	rs901104	2.4e-10	Age at menarche
chr11	77941771	rs10899489	rs2510033	2.4e-10	Age at menarche
chr1	157596138	rs10908583	rs2758640	1.02e-08	Grave's disease
chr2	191535576	rs10931468	rs2286896	2.35e-19	Primary biliary cirrhosis
chr2	191543962	rs10931468	rs3771317	2.35e-19	Primary biliary cirrhosis
chr3	189356221	rs10937405	rs4396880	2.1e-09	Lung cancer
chr6	27573463	rs10946940	rs10807029	9.14e-10	Idiopathic membranous nephropathy
chr6	27706180	rs10946940	rs9468213	9.14e-10	Idiopathic membranous nephropathy
chr9	5094034	rs10974944	rs10117459	5.1e-32	Development of Myeloproliferative neoplasms
chr9	5094461	rs10974944	rs10117565	5.1e-32	Development of Myeloproliferative neoplasms
chr9	5096433	rs10974944	rs10116560	5.1e-32	Development of Myeloproliferative neoplasms
chr9	5097544	rs10974944	rs3780372	5.1e-32	Development of Myeloproliferative neoplasms
chr9	5098411	rs10974944	rs10121077	5.1e-32	Development of Myeloproliferative neoplasms
chr9	5100862	rs10974944	rs7852755	5.1e-32	Development of Myeloproliferative neoplasms
chr9	123689597	rs10985073	rs3761846	1.8e-08	Rheumatoid arthritis
chr9	126689437	rs10986105	rs12237678	6.13e-09	Polycystic ovary syndrome
chr10	64397538	rs10995251	rs16917546	5.85e-20	Atopic dermatitis
chr10	64441204	rs10995251	rs12766391	5.85e-20	Atopic dermatitis
chr10	35326789	rs11010067	rs2384283	2.49e-25	Inflammatory bowel disease
chr10	35415468	rs11010067	rs16935880	2.49e-25	Inflammatory bowel disease
chr10	35474699	rs11010067	rs4934540	2.49e-25	Inflammatory bowel disease
chr17	43512439	rs11012	rs117822578	3e-08	Parkinson's disease (PD)
chr4	3234828	rs110501	rs2269478	5.07e-16	Huntington's disease
chr12	15724154	rs11056571	rs11056563	1.68e-08	Neurocognitive function (CVLT-II long delay free recall test for learning and memory)
chr12	15724215	rs11056571	rs11056564	1.68e-08	Neurocognitive function (CVLT-II long delay free recall test for learning and memory)
chr12	121416988	rs11065385	rs2244608	6.118e-14	LDL cholesterol
chr15	79032942	rs11072784	rs62012588	3.16e-10	Coronary artery disease (CAD)
chr19	47217587	rs11083846	rs62134788	3.96e-09	B-cell chronic lymphocytic leukemia
chr19	11065409	rs11085752	rs11085752	3.984e-09	Total cholesterol
chr12	106751875	rs11112992	rs17285274	3.08e-09	Coronary artery disease (CAD)
chr3	12672550	rs11128607	rs5746182	1e-08	Total cholesterol
chr3	52740182	rs11130315	rs6617	3.02e-08	Major depressive disorder and bipolar disorder combined analysis
chr8	145069806	rs11136252	rs55853893	5.68e-10	LDL cholesterol
chr8	145027210	rs11136341	rs55786556	1.5e-13	LDL cholesterol
chr8	145051414	rs11136341	rs1134027	1.5e-13	LDL cholesterol
chr8	144995736	rs11136344	rs11777402	1.044e-09	LDL cholesterol
chr17	43902944	rs111413387	rs112328245	2.24e-09	Primary biliary cirrhosis
chr17	43911352	rs111413387	rs117810518	2.24e-09	Primary biliary cirrhosis
chr17	43971937	rs111413387	rs116960832	2.24e-09	Primary biliary cirrhosis
chr17	43972142	rs111413387	rs117255202	2.24e-09	Primary biliary cirrhosis
chr17	44024562	rs111413387	rs117271072	2.24e-09	Primary biliary cirrhosis
chr17	44065669	rs111413387	rs117273634	2.24e-09	Primary biliary cirrhosis
chr17	44199670	rs111413387	rs117891750	2.24e-09	Primary biliary cirrhosis
chr17	44213712	rs111413387	rs117939600	2.24e-09	Primary biliary cirrhosis
chr17	44217020	rs111413387	rs117458517	2.24e-09	Primary biliary cirrhosis
chr17	44219831	rs111413387	rs115509702	2.24e-09	Primary biliary cirrhosis
chr17	44223593	rs111413387	rs117970546	2.24e-09	Primary biliary cirrhosis
chr17	44231617	rs111413387	rs117992557	2.24e-09	Primary biliary cirrhosis
chr17	44270809	rs111413387	rs117037949	2.24e-09	Primary biliary cirrhosis
chr17	44271152	rs111413387	rs117915297	2.24e-09	Primary biliary cirrhosis
chr17	44271430	rs111413387	rs117208195	2.24e-09	Primary biliary cirrhosis
chr17	44274985	rs111413387	rs117931571	2.24e-09	Primary biliary cirrhosis
chr17	44279252	rs111413387	rs111507114	2.24e-09	Primary biliary cirrhosis
chr17	44302881	rs111413387	rs117402769	2.24e-09	Primary biliary cirrhosis
chr17	44302904	rs111413387	rs117793672	2.24e-09	Primary biliary cirrhosis
chr17	44344097	rs111413387	rs117374804	2.24e-09	Primary biliary cirrhosis
chr17	44344178	rs111413387	rs112806969	2.24e-09	Primary biliary cirrhosis
chr16	31363417	rs11150612	rs10782004	8.19e-24	Acenocoumarol (warfarin) maintenance dose
chr16	31343243	rs11150614	rs4594268	6.92e-15	Acenocoumarol (warfarin) maintenance dose
chr10	84538448	rs11195927	rs11195927	1.278e-30	Maternal transmission distortion
chr1	152279920	rs11204971	rs55650366	1.2e-10	Atopic dermatitis
chr1	55487786	rs11206507	rs11206509	2.985e-09	LDL cholesterol
chr1	55743297	rs11206551	rs1874774	2.401e-10	LDL cholesterol
chr1	55743330	rs11206551	rs1874775	2.401e-10	LDL cholesterol
chr11	116722551	rs11216162	rs688456	8.998e-13	Total cholesterol
chr11	118560857	rs11216930	rs73001406	1.4e-09	Glioma
chr11	68977501	rs11228565	rs12281017	3.6e-12	Prostate cancer
chr11	69025553	rs11228594	rs12792211	1.2e-09	Prostate cancer
chr11	75514528	rs11236530	rs11236534	1.4e-09	HDL cholesterol
chr16	67997920	rs1124324	rs3785100	1.337e-32	HDL cholesterol
chr4	979179	rs11248059	rs6599391	2.377e-09	Parkinson's disease
chr19	47119910	rs1126510	rs11083840	1.55e-09	Ulcerative colitis
chr1	154359411	rs11265608	rs9651053	2.75e-08	Juvenile idiopathic arthritis (including oligoarticular and rheumatoid factor-negative polyarticular JIA)
chr20	3191068	rs1127354	rs6051646	1.38e-12	Interferon-alfa (IFN) plus ribavirin treatment-related cytopenia in hepatitis C (Week 4 platelet count reduction)
chr16	68402649	rs11350	rs57434514	5.212e-19	HDL cholesterol
chr4	38805942	rs11466640	rs5743566	1.85e-25	Pam3CSK4-induced interleukin-6 (IL-6)
chr4	38805983	rs11466640	rs5743565	1.85e-25	Pam3CSK4-induced interleukin-6 (IL-6)
chr4	38806019	rs11466640	rs5743563	1.85e-25	Pam3CSK4-induced interleukin-6 (IL-6)
chr4	38806096	rs11466640	rs5743562	1.85e-25	Pam3CSK4-induced interleukin-6 (IL-6)
chr4	38806200	rs11466640	rs5743560	1.85e-25	Pam3CSK4-induced interleukin-6 (IL-6)
chr4	38806827	rs11466640	rs5743557	1.85e-25	Pam3CSK4-induced interleukin-6 (IL-6)
chr4	38806851	rs11466640	rs5743556	1.85e-25	Pam3CSK4-induced interleukin-6 (IL-6)
chr4	38807328	rs11466640	rs45588337	1.85e-25	Pam3CSK4-induced interleukin-6 (IL-6)
chr4	38807364	rs11466640	rs55830619	1.85e-25	Pam3CSK4-induced interleukin-6 (IL-6)
chr6	28048996	rs1150709	rs203878	1.39e-08	Type 1 diabetes combined control dataset
chr6	31705864	rs1150752	rs115817461	1e-16	Type 1 diabetes
chr6	32381280	rs1150752	rs115613607	1e-16	Type 1 diabetes
chr16	56996649	rs11508026	rs34620476	1.18e-186	HDL cholesterol
chr1	223948840	rs1153930	rs1629850	1.22e-13	Transmission distortion
chr1	204476113	rs11584700	rs12031912	2.12e-09	College completion (females)
chr10	101817542	rs11597390	rs2902364	2.9e-08	Alanine aminotransferase (ALT)
chr15	79089111	rs11634042	rs3825807	1.76e-16	Nicotine dependence (smoking) cigarettes per day
chr15	78907406	rs11637630	rs7177514	1.6e-44	Nicotine dependence (smoking) cigarettes per day
chr16	11403753	rs11640295	rs28671554	7.25e-36	Coronary artery disease (CAD) combined control dataset
chr16	783864	rs11648796	rs12051048	1.2e-13	Height
chr16	783865	rs11648796	rs12051245	1.2e-13	Height
chr1	55518467	rs1165287	rs2495477	1.44e-09	LDL cholesterol
chr18	47400901	rs11659307	rs4939903	1.222e-10	HDL cholesterol
chr19	17393530	rs11668840	rs8108174	3.55e-09	Breast cancer risk (in BRCA1 mutation carriers)
chr19	45653227	rs11672002	rs8108762	1.712e-08	Total cholesterol
chr2	65581074	rs11673987	rs7584295	3.49e-08	Rheumatoid arthritis
chr2	65615354	rs11673987	rs55945621	3.49e-08	Rheumatoid arthritis
chr2	65633884	rs11673987	rs2576923	3.49e-08	Rheumatoid arthritis
chr2	88926348	rs11684404	rs11680549	9.9e-14	Height
chr12	121454313	rs1169300	rs2258287	1.4e-09	LDL cholesterol lipoprotein fraction concentration
chr2	21142546	rs11693076	rs6705668	1.177e-08	Triglycerides
chr16	67220457	rs11700	rs868213	2.321e-08	HDL cholesterol
chr16	67241930	rs11700	rs34595673	2.321e-08	HDL cholesterol
chr16	67268008	rs11700	rs77958237	2.321e-08	HDL cholesterol
chr3	119120577	rs11712165	rs10511390	8e-09	Celiac disease
chr3	49453834	rs11715915	rs6997	2.14e-09	Crohn's disease combined control dataset
chr3	49555963	rs11715915	rs7633271	2.14e-09	Crohn's disease combined control dataset
chr5	40437948	rs11742570	rs9292777	1.81e-82	Inflammatory bowel disease
chr5	55861786	rs11743303	rs9686661	1.476e-09	Triglycerides
chr5	176784612	rs11746443	rs4075959	8.51e-12	Kidney stones (nephrolithiasis)
chr5	176798040	rs11746443	rs56235845	8.51e-12	Kidney stones (nephrolithiasis)
chr6	34482498	rs11754548	rs11758326	8.971e-10	Total cholesterol
chr7	21937988	rs11763665	rs4636103	2.92e-11	Multiple myeloma
chr7	38357323	rs11765884	rs11765884	7.43e-23	Neuroblastoma (brain cancer)
chr7	50473763	rs11770117	rs11770117	3.98e-23	Childhood acute lymphoblastic leukemia
chr8	145008342	rs11777239	rs11782331	1.127e-11	LDL cholesterol
chr8	145008443	rs11777239	rs11783772	1.127e-11	LDL cholesterol
chr8	145008560	rs11777239	rs11783799	1.127e-11	LDL cholesterol
chr8	145010752	rs11777239	rs11784417	1.127e-11	LDL cholesterol
chr8	145013893	rs11777239	rs4073081	1.127e-11	LDL cholesterol
chr8	145013949	rs11777239	rs4073082	1.127e-11	LDL cholesterol
chr8	144987221	rs11780978	rs6990361	1.185e-11	LDL cholesterol
chr8	145008706	rs11780978	rs11782433	1.185e-11	LDL cholesterol
chr9	121358237	rs11789399	rs11788420	5.56e-09	Bipolar disorder and schizophrenia
chr11	47531884	rs11819955	rs4752843	3.025e-11	HDL cholesterol
chr12	123750228	rs11830103	rs12824957	3.9e-15	Height
chr16	89799373	rs11861084	rs7184315	1.27e-09	Hair color (red)
chr16	68418792	rs11861362	rs11861362	1.856e-09	HDL cholesterol
chr18	47138999	rs11872886	rs12955001	8.261e-10	HDL cholesterol
chr19	10512911	rs11879191	rs11879191	2.04e-18	Inflammatory bowel disease
chr19	10514842	rs11879191	rs73923215	2.04e-18	Inflammatory bowel disease
chr19	10547226	rs11879191	rs12983921	2.04e-18	Inflammatory bowel disease
chr19	10908623	rs11880613	rs76186695	4.388e-26	LDL cholesterol
chr2	206326592	rs11884476	rs7565154	3.37e-09	Rate of AIDS progression
chr2	81893745	rs11887827	rs12624046	8.27e-14	Crohn's disease combined control dataset
chr2	43455654	rs11891936	rs745763	5.8e-23	Polycystic ovary syndrome
chr2	62442885	rs11900673	rs12620847	1.1e-08	Rheumatoid arthritis
chr4	74455626	rs11938646	rs7681278	6.722e-17	Transmission distortion
chr4	74455754	rs11938646	rs7663880	6.722e-17	Transmission distortion
chr2	65602109	rs1194849	rs268122	2.75e-08	Rheumatoid arthritis and celiac disease
chr2	65608909	rs1194849	rs1876518	2.75e-08	Rheumatoid arthritis and celiac disease
chr6	11278158	rs11961171	rs75272051	8.55e-13	Glaucoma (primary open-angle glaucoma)
chr7	50465830	rs11978267	rs62447205	1.07e-12	Childhood acute lymphoblastic leukemia (ALL)
chr7	50477687	rs11978267	rs17133807	1.07e-12	Childhood acute lymphoblastic leukemia (ALL)
chr1	117048903	rs12025416	rs10924104	1.16e-09	Multiple sclerosis
chr1	117088636	rs12025416	rs12038673	1.16e-09	Multiple sclerosis
chr1	112400225	rs12044963	rs589237	9.43e-10	Smallpox vaccine cytokine responses
chr2	238539515	rs12052937	rs11681146	1.22e-11	Schizophrenia
chr7	72971728	rs12056034	rs13234157	1.651e-09	HDL cholesterol
chr1	233397752	rs12122968	rs6701073	3.9e-08	Nicotine dependence (smoking) ever smokers versus never smokers
chr1	172863647	rs12142280	rs61828386	8.3e-09	Celiac disease
chr22	39544970	rs12158877	rs139398	1.39e-08	Multiple myeloma
chr22	30193548	rs12167333	rs2349225	3e-09	Lung cancer
chr22	30334382	rs12167333	rs36594	3e-09	Lung cancer
chr22	30440533	rs12167333	rs41178	3e-09	Lung cancer
chr1	114402751	rs1217379	rs1217420	1.3034e-17	Rheumatoid arthritis
chr6	26361011	rs12176317	rs9393705	4.51e-12	Idiopathic membranous nephropathy
chr6	26365679	rs12176317	rs58825580	4.51e-12	Idiopathic membranous nephropathy
chr6	26365759	rs12176317	rs68112369	4.51e-12	Idiopathic membranous nephropathy
chr6	26365766	rs12176317	rs66827971	4.51e-12	Idiopathic membranous nephropathy
chr6	26593037	rs12176317	rs34781270	4.51e-12	Idiopathic membranous nephropathy
chr6	30796734	rs12198723	NA	3.35575e-24	Rheumatoid arthritis
chr6	31241127	rs12207756	rs115126857	4.7e-16	HIV-1 control
chr19	11146338	rs12232780	rs12460706	4.466e-24	LDL cholesterol
chr11	116613660	rs12280753	rs12280753	1.408e-26	HDL cholesterol
chr17	2126504	rs1231206	rs216172	8.52e-10	Coronary artery disease (CAD)
chr17	2143460	rs1231206	rs10852932	8.52e-10	Coronary artery disease (CAD)
chr17	2157774	rs1231206	rs12943566	8.52e-10	Coronary artery disease (CAD)
chr6	28188782	rs1233664	rs1778469	2.85319e-08	Rheumatoid arthritis
chr6	28092603	rs1233708	rs536704	1.08e-09	Idiopathic membranous nephropathy
chr9	107669241	rs12341993	rs4100654	1.12e-29	HDL cholesterol
chr15	85850561	rs12438724	rs6496966	4.09e-08	Fibrotic idiopathic interstitial pneumonias (pulmonary fibrosis)
chr15	85850581	rs12438724	rs6496967	4.09e-08	Fibrotic idiopathic interstitial pneumonias (pulmonary fibrosis)
chr15	85889995	rs12438724	rs16949988	4.09e-08	Fibrotic idiopathic interstitial pneumonias (pulmonary fibrosis)
chr16	31083075	rs12445568	rs7197717	1.2e-16	Psoriasis
chr16	56933220	rs12445698	rs12448372	1.616e-18	HDL cholesterol
chr16	56985555	rs12448528	rs12448528	1.94e-09	HDL cholesterol
chr17	79681370	rs12452184	rs6565625	9e-10	Eye color - Hue-Saturation 1st principal component
chr17	45721653	rs12452315	rs8065437	4.366e-08	LDL cholesterol
chr2	43360065	rs12466022	rs28498283	6.2e-10	Multiple sclerosis
chr2	46948150	rs12474201	rs897530	2.6e-13	Height
chr2	216300185	rs1250248	rs1250258	3.2e-08	Endometriosis (Stage III or IV disease)
chr10	81036007	rs1250544	rs1250540	3.53e-08	Psoriasis
chr10	81043573	rs1250546	rs1108617	3.15e-18	Inflammatory bowel disease
chr5	141704370	rs12523418	rs13163489	4.97e-08	Testicular germ cell tumor (testicular cancer)
chr6	32653643	rs12528368	NA	1.749e-15	Total cholesterol
chr6	14095755	rs12529514	rs74405933	2e-08	Rheumatoid arthritis
chr12	52615964	rs12578642	rs4761850	2.917e-09	Maternal transmission distortion
chr14	69825485	rs12589991	rs12879303	2.16e-08	Behcet's disease
chr14	69825622	rs12589991	rs12879627	2.16e-08	Behcet's disease
chr16	11114839	rs12599402	rs1985372	3.19e-09	Type 1 diabetes
chr16	11183563	rs12599402	rs9888868	3.19e-09	Type 1 diabetes
chr16	11183626	rs12599402	rs11861236	3.19e-09	Type 1 diabetes
chr16	11193930	rs12599402	rs3893660	3.19e-09	Type 1 diabetes
chr2	27651375	rs1260341	rs2303370	1.16e-34	Triglycerides
chr6	31110391	rs1265087	rs114805105	1.2e-08	Nevirapine-induced rash in HIV-1 patients
chr6	29670366	rs12661228	NA	1.74363e-24	Rheumatoid arthritis
chr6	29670443	rs12661266	NA	1.77922e-24	Rheumatoid arthritis
chr6	33638657	rs12662536	rs2274198	8.49856e-10	Rheumatoid arthritis
chr7	2041432	rs12666575	rs1107592	1.75e-09	Schizophrenia
chr8	140807080	rs12679196	rs57638662	3.1e-16	Myocardial infarction (MI)
chr2	160779159	rs12692575	rs13033829	4.96e-10	Idiopathic membranous nephropathy
chr2	242436611	rs12694997	rs10166621	1.2e-08	Height
chr11	71135136	rs12797951	rs1792283	3.01e-08	Population differentiation markers among Great Britain
chr12	12760658	rs12822507	rs12811932	2.2e-08	Systemic lupus erythematosus (SLE)
chr15	38988760	rs12899449	rs7171233	1.56e-08	Bipolar disorder (no psychotic symptoms)
chr15	38988815	rs12899449	rs7165988	1.56e-08	Bipolar disorder (no psychotic symptoms)
chr15	79075335	rs12903203	rs10163145	1.7e-24	Nicotine dependence (smoking) cigarettes per day
chr16	11403893	rs12928822	rs12928822	3e-08	Celiac disease
chr16	11403963	rs12928822	rs12927773	3e-08	Celiac disease
chr16	57021433	rs12934552	rs12934552	7.085e-16	HDL cholesterol
chr17	28257660	rs12948898	rs3936006	3.41e-08	Psoriasis (HLA-C risk allele negative)
chr19	11341635	rs12979813	rs10406522	1.99e-09	HDL cholesterol
chr19	2171490	rs12982744	rs1015670	3.4e-16	Height
chr22	42269628	rs13055841	rs133291	1.5e-08	Birth weight
chr3	23609741	rs13083654	rs36021750	9.71e-09	Type 2 diabetes
chr3	46249722	rs13098911	rs34423195	2e-10	Celiac disease
chr3	46249929	rs13098911	rs3181080	2e-10	Celiac disease
chr3	46250008	rs13098911	rs34919616	2e-10	Celiac disease
chr3	46250799	rs13098911	rs35354367	2e-10	Celiac disease
chr4	144829214	rs13105102	rs12507468	3.7e-24	MNS system S antigen
chr4	144833432	rs13105102	rs1849135	3.7e-24	MNS system S antigen
chr5	150448376	rs13160369	rs1862364	1.81e-08	Myasthenia gravis
chr5	125931022	rs13182402	rs900641	2.08e-09	Osteoporotic fracture
chr6	34630245	rs13205210	rs6937428	1.2e-11	Systemic lupus erythematosus (SLE)
chr6	168941671	rs13208776	rs13208789	3.13e-08	Generalized vitiligo
chr6	32415975	rs13209234	NA	2e-14	LDL cholesterol
chr6	32747029	rs13212165	NA	4.11124e-14	Rheumatoid arthritis
chr6	36618821	rs1321311	rs1321313	1.14e-10	Colorectal cancer
chr9	117665187	rs1322054	rs3181374	9.13e-09	Crohn's disease
chr9	117665379	rs1322054	rs1126711	9.13e-09	Crohn's disease
chr9	117665435	rs1322054	rs3181372	9.13e-09	Crohn's disease
chr7	73050864	rs13230514	rs799168	7.884e-43	Triglycerides
chr6	161156667	rs13231	rs56093624	1.24e-11	Aortic valve and mitral annular calcium
chr6	161159006	rs13231	rs4252150	1.24e-11	Aortic valve and mitral annular calcium
chr8	11337587	rs13277113	rs2409780	1e-10	Systemic lupus erythematosus (SLE)
chr16	75252327	rs13331385	rs8056814	6.1e-74	Type 2 diabetes
chr2	33701890	rs13385731	NA	1.25e-15	Systemic lupus erythematosus (SLE)
chr6	28367658	rs1339898	rs1005127	2.71e-08	Schizophrenia
chr6	28367663	rs1339898	rs4580862	2.71e-08	Schizophrenia
chr6	28367683	rs1339898	rs4357130	2.71e-08	Schizophrenia
chr9	6185295	rs1342326	rs12349858	1.21e-11	Asthma childhood later and unknown onset and severe asthma
chr6	126661154	rs1361108	rs9388486	1.9e-14	Height
chr6	29691772	rs1362126	rs116740550	3.00074e-08	Rheumatoid arthritis
chr5	156369171	rs1363232	rs7717984	3e-24	Total cholesterol
chr5	96272420	rs1363907	rs2548224	5.62e-13	Inflammatory bowel disease
chr5	96281043	rs1363907	rs7726445	5.62e-13	Inflammatory bowel disease
chr5	96293153	rs1363907	rs4360063	5.62e-13	Inflammatory bowel disease
chr16	56966554	rs1366544	rs2518058	2.731e-44	HDL cholesterol
chr2	21267461	rs1367117	rs934197	1.1e-100	Total cholesterol
chr22	39495584	rs139316	rs139283	3.53e-08	Multiple myeloma
chr22	39495780	rs139316	rs139285	3.53e-08	Multiple myeloma
chr22	39496412	rs139316	rs139294	3.53e-08	Multiple myeloma
chr22	39512475	rs139316	rs139357	3.53e-08	Multiple myeloma
chr10	91011681	rs1412444	rs1332327	1.31e-96	LIPA transcript levels
chr4	90750844	rs1442144	rs2619356	9.638e-09	Parkinson's disease
chr4	100326583	rs1442490	rs63393960	1.07e-09	Esophageal squamous cell carcinoma (Esophageal cancer)
chr8	38153571	rs1488935	rs55703821	1.09e-09	Schizophrenia
chr16	28585636	rs151181	rs56209193	1.1e-10	Crohn's disease
chr7	121118488	rs1528356	rs73225207	1.99e-98	Hypertension
chr6	39282277	rs1535500	rs12663159	3.17e-09	Type 2 diabetes
chr6	39282371	rs1535500	rs34247110	3.17e-09	Type 2 diabetes
chr1	39575982	rs1537817	rs2036465	1.145e-09	HDL cholesterol
chr1	39728647	rs1537817	rs72661940	1.145e-09	HDL cholesterol
chr2	203884308	rs1541853	rs72932590	9.67e-17	Coronary artery disease (CAD)
chr11	72455885	rs1552224	rs7129793	1.4e-22	Type 2 diabetes
chr11	72457487	rs1552224	rs74333814	1.4e-22	Type 2 diabetes
chr2	54331117	rs1559040	rs10169648	1.04e-09	Myocardial infarction (MI) sudden cardiac arrest in patients with coronary artery disease (CAD)
chr7	154998307	rs1561598	rs12719663	4.56e-10	Asthma
chr8	11359020	rs1600249	rs2618471	7.7e-16	Kawasaki disease
chr8	11359557	rs1600249	rs2409781	7.7e-16	Kawasaki disease
chr8	11359638	rs1600249	NA	7.7e-16	Kawasaki disease
chr10	44756236	rs1632484	rs607760	1.93e-10	Coronary artery disease (CAD)
chr10	44757107	rs1632484	rs518594	1.93e-10	Coronary artery disease (CAD)
chr6	29716589	rs1633083	NA	2.03148e-13	Rheumatoid arthritis
chr6	30977680	rs1634721	NA	1.36e-08	Total cholesterol
chr16	11358018	rs1646019	rs243318	6.72e-15	Primary biliary cirrhosis
chr3	159730148	rs1651081	rs485789	6.14e-22	Primary biliary cirrhosis
chr8	110539186	rs1673413	rs1783174	2.449e-09	Transmission distortion
chr2	144548145	rs16823114	rs16823036	2.88e-08	Schizophrenia
chr4	4633143	rs16835979	rs1596015	2.94e-10	Atrial septal defect
chr4	4639613	rs16835979	rs931998	2.94e-10	Atrial septal defect
chr1	196324527	rs16839682	rs111761918	3.4118e-11	Advanced age-related macular degeneration
chr1	181508176	rs16857512	rs16857594	2.14e-08	Coronary artery disease (CAD) combined control dataset gender differentiated
chr3	186664728	rs16861329	rs16861317	3.4e-08	Type 2 diabetes
chr6	27473455	rs16867808	rs77052921	4.72e-11	Coronary artery disease (CAD)
chr6	32782018	rs16870880	rs114443484	8.35e-10	Type 1 diabetes
chr4	10726853	rs16872571	rs16872571	1.56e-08	Generalized vitiligo
chr4	10729314	rs16872571	rs12501361	1.56e-08	Generalized vitiligo
chr6	52391483	rs16882693	rs12660309	6.409e-09	Transmission distortion
chr6	30755893	rs16897900	NA	4e-12	HIV-1 control
chr1	182140185	rs1689791	rs17447211	1.056e-09	HDL cholesterol
chr15	38907041	rs16967103	rs7171171	3.88e-09	Crohn's disease
chr16	71997862	rs16973520	rs28714527	3.088e-09	LDL cholesterol
chr19	46234155	rs16980013	rs17878252	3.5e-12	Myocardial infarction (MI)
chr19	46267453	rs16980013	NA	3.5e-12	Myocardial infarction (MI)
chr12	56435412	rs1701704	rs705704	1.08e-30	Type 1 diabetes
chr1	212106926	rs17018311	rs78491105	1.7e-08	Temperament in bipolar disorder (Irritable)
chr1	212113436	rs17018311	rs114296168	1.7e-08	Temperament in bipolar disorder (Irritable)
chr2	68598903	rs17035378	rs17035375	8e-09	Celiac disease
chr2	68598955	rs17035378	rs17035378	8e-09	Celiac disease
chr2	68632212	rs17035378	rs7422209	8e-09	Celiac disease
chr2	68643499	rs17035378	rs67456719	8e-09	Celiac disease
chr2	68646279	rs17035378	rs12622659	8e-09	Celiac disease
chr3	28078571	rs170934	rs1813375	1.57e-08	Multiple sclerosis
chr12	44835334	rs17094613	rs17121326	1.59e-16	Transmission distortion
chr10	111775849	rs17095355	rs7071509	6.94e-09	Biliary atresia
chr12	45763036	rs17095830	rs57121130	1.63e-08	Ankylosing spondylitis
chr10	124098847	rs17103452	rs7915908	1.7743e-32	Advanced age-related macular degeneration
chr7	38344766	rs17171329	rs78291521	3.95e-23	Neuroblastoma (brain cancer)
chr17	31142041	rs17183295	rs76373015	9.66e-11	Refractive error
chr15	58739761	rs17190517	rs17269271	5.24e-13	HDL cholesterol
chr6	31143799	rs17190526	rs116081521	3.64e-08	Allopurinol-related Stevens-Johnson syndrome or toxic epidermal necrolysis
chr6	32564990	rs17191234	rs78494542	1.648e-08	Sarcoidosis
chr6	32564993	rs17191234	rs77011518	1.648e-08	Sarcoidosis
chr6	32565004	rs17191234	rs76326447	1.648e-08	Sarcoidosis
chr6	32578052	rs17191234	rs532098	1.648e-08	Sarcoidosis
chr5	40401509	rs17234657	rs17234657	1.04e-16	Crohn's disease
chr12	76954029	rs17259942	rs7972889	1.81e-08	HDL cholesterol
chr3	52838654	rs17331151	rs9968117	1.98e-09	Smallpox vaccine cytokine responses
chr1	16341354	rs1739843	rs1048245	5.28e-13	Idiopathic dilated cardiomyopathy
chr1	16343297	rs1739843	rs1763597	5.28e-13	Idiopathic dilated cardiomyopathy
chr8	126232162	rs17398450	rs72720560	3.684e-12	Transmission distortion
chr6	32497824	rs17426593	rs115848534	2.35423e-38	Rheumatoid arthritis
chr6	32577973	rs17426593	rs532965	2.35423e-38	Rheumatoid arthritis
chr6	32591588	rs17426593	rs113785384	2.35423e-38	Rheumatoid arthritis
chr2	172878554	rs17428076	rs6704590	1.4e-10	Myopia
chr4	38857767	rs17429245	rs73236638	2.01e-09	Pam3CSK4-induced interleukin-6 (IL-6)
chr11	61615803	rs174579	rs174589	4.456e-10	LDL cholesterol
chr2	111795319	rs17483466	rs12473954	2.36e-10	B-cell chronic lymphocytic leukemia
chr6	32590722	rs17533090	NA	2.216e-08	Total cholesterol
chr6	32590844	rs17533167	NA	1.25436e-22	Rheumatoid arthritis
chr2	223385954	rs17562982	rs17497942	1.91e-09	Behcet's disease
chr6	32634514	rs17612858	rs9274529	1.42e-09	Podoconiosis
chr6	32636434	rs17612858	rs9274660	1.42e-09	Podoconiosis
chr16	67595033	rs17686899	rs56402515	1.049e-16	HDL cholesterol
chr16	31171174	rs17708638	rs17708638	2.16e-08	Dose change in phenprocoumon (warfarin) in mg/week per allele
chr19	45240189	rs17728272	rs77775146	1.28e-09	Late onset Alzheimer's disease
chr19	45253582	rs17728272	rs8100197	1.28e-09	Late onset Alzheimer's disease
chr17	30228884	rs17780086	rs2074102	2.6e-08	Height
chr17	30229902	rs17780086	rs886224	2.6e-08	Height
chr5	100136552	rs17782650	rs17722713	1.187e-10	Maternal transmission distortion
chr11	118662028	rs1784300	rs12796102	2.6e-09	Comorbid alcohol and nicotine dependence
chr18	67538824	rs1788097	rs1788103	3.06e-08	Primary sclerosing cholangitis
chr4	3516369	rs1794429	rs1794441	6.1e-29	Myocardial infarction (MI)
chr4	3518775	rs1794429	rs1794445	6.1e-29	Myocardial infarction (MI)
chr9	133710072	rs1800609	rs3134875	1.44e-08	Coronary artery disease (CAD)
chr9	133711263	rs1800609	rs2987903	1.44e-08	Coronary artery disease (CAD)
chr4	6292716	rs1801214	rs11732208	2.9e-12	Type 2 diabetes (males)
chr11	116604070	rs180324	rs180353	3.783e-24	Triglycerides
chr6	167369897	rs1819333	rs1044059	6.76e-21	Inflammatory bowel disease
chr6	167396629	rs1819333	rs421214	6.76e-21	Inflammatory bowel disease
chr5	58676328	rs1823068	rs2702365	2.5e-08	Epworth Sleepiness Scale score
chr6	167527818	rs1855025	rs6456157	3.4e-08	Rheumatoid arthritis
chr7	90240585	rs1859023	rs1859023	2.95e-09	Incident coronary heart disease (CHD) excluding revascularization procedures
chr7	38294114	rs1860516	rs6462825	8.61e-23	Neuroblastoma (brain cancer)
chr16	68754312	rs1862748	rs4500718	2.9e-08	Colorectal cancer
chr16	68791644	rs1862748	rs12446575	2.9e-08	Colorectal cancer
chr16	68797893	rs1862748	rs9928847	2.9e-08	Colorectal cancer
chr16	68816260	rs1862748	rs7186084	2.9e-08	Colorectal cancer
chr16	68818390	rs1862748	rs7198799	2.9e-08	Colorectal cancer
chr2	161060184	rs1870102	rs4665162	6.6e-27	Idiopathic membranous nephropathy
chr17	43663247	rs1876830	rs1724390	6.57e-14	Parkinson's disease (PD)
chr20	33573377	rs1885119	rs4911166	5.63e-11	Late onset Alzheimer's disease
chr1	152593549	rs1886734	rs10888503	2.18e-28	Psoriasis
chr18	12777603	rs1893217	rs2847274	1.13e-09	Celiac disease and Crohn's disease
chr10	50116075	rs1913517	rs2671694	1.7e-08	Rheumatoid arthritis
chr14	69273905	rs194749	rs194749	2.7e-10	Inflammatory bowel disease
chr14	68548431	rs1952246	rs11158718	2.47e-10	Breast cancer (male breast cancer)
chr9	123683579	rs1953126	rs1008383	3.43e-08	Rheumatoid arthritis
chr9	123691469	rs1953126	rs1930786	3.43e-08	Rheumatoid arthritis
chr16	57034645	rs1991515	rs1991515	1.283e-08	HDL cholesterol
chr3	125819737	rs2003334	rs2004338	1e-17	Myocardial infarction (MI)
chr6	150389130	rs2009345	rs9371692	4.43e-17	Alopecia areata
chr1	209979613	rs2013162	rs7545538	2.24e-11	Cleft lip with or without cleft palate
chr1	209979635	rs2013162	rs7545542	2.24e-11	Cleft lip with or without cleft palate
chr6	33082471	rs2016780	NA	1.24602e-08	Rheumatoid arthritis
chr8	129187970	rs2019960	rs6987519	4.01e-14	Classical Hodgkin's lymphoma
chr8	129198290	rs2019960	rs59602790	4.01e-14	Classical Hodgkin's lymphoma
chr15	90441870	rs2028299	rs3803534	1.2e-11	Type 2 diabetes
chr14	54422767	rs2032423	rs762643	2.3e-08	Myopia
chr15	78833036	rs2036534	rs57064725	2e-08	Nicotine dependence (smoking) quantity
chr2	74902872	rs2041835	rs363609	1.059e-13	Maternal transmission distortion
chr6	34704613	rs205286	rs2764211	4.808e-08	HDL cholesterol
chr6	34760736	rs205286	rs11757370	4.808e-08	HDL cholesterol
chr6	34819366	rs205286	rs6457795	4.808e-08	HDL cholesterol
chr12	56752874	rs2066807	rs57870697	1e-13	Height
chr10	94839724	rs2068888	rs4418728	1e-08	Triglycerides
chr6	32806121	rs2071465	rs116148316	5.13107e-27	Rheumatoid arthritis
chr6	32806461	rs2071465	rs116648125	5.13107e-27	Rheumatoid arthritis
chr6	32806576	rs2071465	rs114245172	5.13107e-27	Rheumatoid arthritis
chr6	32810443	rs2071465	rs116611620	5.13107e-27	Rheumatoid arthritis
chr6	32806584	rs2071544	rs115891592	8.58168e-26	Rheumatoid arthritis
chr19	19386339	rs2074296	rs11882123	1.6e-09	Triglycerides
chr19	19431423	rs2074296	rs3934667	1.6e-09	Triglycerides
chr6	31240128	rs2074489	NA	6.55e-11	Rheumatoid arthritis (ACPA-positive)
chr6	31800236	rs2075799	rs116826503	2.74492e-09	Rheumatoid arthritis
chr6	31843924	rs2075800	rs115862951	1.29e-31	Rheumatoid arthritis (ACPA-positive)
chr6	26474044	rs2093169	rs7773938	1.81e-10	Idiopathic membranous nephropathy
chr6	32957419	rs209473	rs114751899	2.42e-09	Type 1 diabetes
chr6	32590771	rs2097432	NA	5.52588e-38	Rheumatoid arthritis
chr6	33546837	rs210134	rs210142	1.03e-12	Chronic lymphocytic leukemia
chr6	33543409	rs210139	rs210139	1.94e-12	Testicular germ cell tumor (testicular cancer)
chr6	33546825	rs210139	rs210141	1.94e-12	Testicular germ cell tumor (testicular cancer)
chr19	11243592	rs2116897	rs17249064	2.694e-10	LDL cholesterol
chr19	11246554	rs2116897	rs62129108	2.694e-10	LDL cholesterol
chr14	88419358	rs2119704	rs2301123	2.2e-10	Multiple sclerosis
chr19	4927801	rs2123731	rs2656917	6.6e-18	Myocardial infarction (MI)
chr8	110860767	rs2129035	rs1505648	1.57e-09	Coronary artery disease (CAD)
chr3	194869328	rs2131877	rs2279631	2.4e-08	Lung cancer
chr3	194871480	rs2131877	rs62285219	2.4e-08	Lung cancer
chr3	194871488	rs2131877	rs28569214	2.4e-08	Lung cancer
chr3	194871710	rs2131877	rs60143196	2.4e-08	Lung cancer
chr3	194878430	rs2131877	rs57475252	2.4e-08	Lung cancer
chr3	194881473	rs2131877	rs11707112	2.4e-08	Lung cancer
chr3	194881572	rs2131877	rs11710992	2.4e-08	Lung cancer
chr3	194881756	rs2131877	rs7616009	2.4e-08	Lung cancer
chr7	44595060	rs217358	rs217396	1.572e-08	Total cholesterol
chr3	122329160	rs2173763	rs2173763	1.075e-10	Transmission distortion
chr6	27686991	rs2179095	rs2394000	6.04e-12	Type 1 diabetes combined control dataset
chr14	81397574	rs2217177	rs8017038	8.43e-09	Grave's disease
chr11	30153348	rs2226016	rs1865731	3e-08	Aggressive prostate cancer
chr1	154417829	rs2228145	rs4845373	1.3e-08	Rheumatoid arthritis
chr19	11206969	rs2228671	rs17242395	1.1e-08	LDL cholesterol in serum
chr11	65656564	rs2231884	rs2231884	2.91e-10	Inflammatory bowel disease
chr6	44255387	rs2233434	rs61742784	1.3e-15	Rheumatoid arthritis
chr6	31126230	rs2233945	rs114074234	3.64e-08	Allopurinol-related Stevens-Johnson syndrome or toxic epidermal necrolysis
chr4	3374898	rs2236052	rs10937924	9.9e-09	Myocardial infarction (MI)
chr22	29188040	rs2239815	rs5752799	3.88e-15	Esophageal squamous cell carcinoma (Esophageal cancer)
chr22	29215542	rs2239815	rs763073	3.88e-15	Esophageal squamous cell carcinoma (Esophageal cancer)
chr7	38374697	rs2240853	rs2240853	2.12e-20	Neuroblastoma (brain cancer)
chr7	50475209	rs2242041	rs75024862	2.1e-08	Childhood acute lymphoblastic leukemia
chr10	64590563	rs224278	rs224296	4e-17	Ewing sarcoma
chr8	143753289	rs2244163	rs2920288	1.4e-08	Duodenal ulcer
chr20	34096581	rs224429	rs4281980	8.544e-09	Total cholesterol
chr6	31438368	rs2244839	NA	1.31e-08	Type 1 diabetes
chr3	100617532	rs2245473	rs41273553	4.64e-08	Pediatric Ulcerative Colitis
chr6	31459742	rs2246618	rs114163100	4.58e-11	Pemphigus vulgaris
chr6	31465490	rs2246618	rs114443634	4.58e-11	Pemphigus vulgaris
chr4	1720794	rs2247341	rs61675353	1.5e-11	Height
chr4	1723137	rs2247341	rs2854913	1.5e-11	Height
chr6	31446466	rs2248372	NA	2.79e-11	Type 1 diabetes
chr21	38581114	rs2252893	rs2835670	2.3e-10	Eye color - Hue-Saturation 1st principal component
chr21	38581125	rs2252893	rs2835671	2.3e-10	Eye color - Hue-Saturation 1st principal component
chr21	38581234	rs2252893	rs2835672	2.3e-10	Eye color - Hue-Saturation 1st principal component
chr21	38581522	rs2252893	rs2835674	2.3e-10	Eye color - Hue-Saturation 1st principal component
chr6	31555130	rs2256965	rs114464582	1.28e-08	Rheumatoid arthritis
chr9	133710246	rs2260323	rs2987902	4.82e-08	Coronary artery disease (CAD)
chr19	8456380	rs2278236	rs3786623	4e-08	HDL cholesterol
chr10	105194086	rs2281860	rs2986014	4.2e-15	T-cell recognition in leukemia patients (minor histocompatibility antigens)
chr22	22115498	rs2283792	rs3810610	4.7e-09	Multiple sclerosis
chr22	22270854	rs2283792	rs240058	4.7e-09	Multiple sclerosis
chr1	47201662	rs2289447	rs7354894	2.2e-08	Asthma (childhood asthma)
chr1	47201798	rs2289447	rs723690	2.2e-08	Asthma (childhood asthma)
chr2	238438124	rs2292884	rs11896232	4.3e-08	Prostate cancer
chr2	238439389	rs2292884	rs7586312	4.3e-08	Prostate cancer
chr2	238439503	rs2292884	rs7574337	4.3e-08	Prostate cancer
chr8	134145512	rs2294025	rs2294025	8.09e-09	Graves' disease
chr1	230305477	rs2296065	rs966333	1.36e-09	HDL cholesterol (female)
chr1	230312704	rs2296065	rs652108	1.36e-09	HDL cholesterol (female)
chr20	60620304	rs2296086	rs28382025	1.2e-19	Myocardial infarction (MI)
chr6	33601671	rs2296341	rs12206173	3.68895e-08	Rheumatoid arthritis
chr20	62342801	rs2297441	rs2872881	1.3e-09	Crohn's disease
chr6	31798942	rs2299851	rs115205796	1.8687e-09	Advanced age-related macular degeneration
chr6	167413230	rs2301436	rs239933	1e-12	Crohn's disease
chr6	167433925	rs2301436	rs9457252	1e-12	Crohn's disease
chr6	167433948	rs2301436	rs6904946	1e-12	Crohn's disease
chr2	182655006	rs2303554	rs9807949	7.48e-09	Severe statin-induced myopathy
chr2	182655032	rs2303554	rs9808112	7.48e-09	Severe statin-induced myopathy
chr2	182655042	rs2303554	rs9808113	7.48e-09	Severe statin-induced myopathy
chr19	49837246	rs2303759	rs1465697	5.2e-09	Multiple sclerosis
chr19	49867016	rs2303759	rs2288480	5.2e-09	Multiple sclerosis
chr19	49894456	rs2303759	rs7257053	5.2e-09	Multiple sclerosis
chr17	5031913	rs2304449	rs2071455	4.1e-17	Systolic blood pressure (SBP)
chr15	89878391	rs2307449	rs2856268	3.56e-13	Age at menopause
chr11	2713649	rs231359	rs231350	3.43e-08	Type 2 diabetes
chr14	54413610	rs2358432	NA	2.8e-09	Myopia
chr20	33171368	rs2378199	rs932542	1.94984e-08	Hair color (red)
chr2	219134928	rs2382817	rs1877714	3.7e-12	Inflammatory bowel disease
chr2	219143229	rs2382817	rs2292551	3.7e-12	Inflammatory bowel disease
chr6	31132649	rs2394882	NA	2e-08	HIV-1 control
chr22	30592487	rs2412970	rs713875	2.7e-14	Inflammatory bowel disease
chr22	39660829	rs2413583	rs2143178	1.1e-26	Crohn's disease
chr22	39664833	rs2413583	rs9611133	1.1e-26	Crohn's disease
chr2	60583665	rs243019	rs243024	2.2e-08	Type 2 diabetes
chr10	43588918	rs2435342	rs2506024	1.03e-14	Hirschsprung’s disease
chr6	32570400	rs2454138	rs2516049	4.26e-09	Sarcoidosis
chr6	32570401	rs2454138	rs2454138	4.26e-09	Sarcoidosis
chr6	32590590	rs2454138	rs113150735	4.26e-09	Sarcoidosis
chr6	32591128	rs2454138	rs114754567	4.26e-09	Sarcoidosis
chr4	3043468	rs2471347	rs2857852	7.05e-10	Huntington's disease
chr4	3047695	rs2471347	rs2857846	7.05e-10	Huntington's disease
chr1	2379705	rs2477686	rs942820	5.65e-12	Non-obstructive azoospermia
chr6	32590381	rs2516049	rs77599748	1e-16	Type 1 diabetes
chr6	32590774	rs2516049	rs113888335	1e-16	Type 1 diabetes
chr6	32590780	rs2516049	rs112372067	1e-16	Type 1 diabetes
chr6	32593033	rs2516049	rs74827550	1e-16	Type 1 diabetes
chr6	32593167	rs2516049	rs4587163	1e-16	Type 1 diabetes
chr6	31446200	rs2516425	NA	9.20326e-12	Rheumatoid arthritis
chr6	30227246	rs2516713	NA	1.92523e-09	Rheumatoid arthritis
chr15	91429176	rs2521501	rs7497304	1.31e-09	Coronary artery disease (CAD)
chr6	31368540	rs2523452	NA	1.5573e-17	Rheumatoid arthritis
chr6	31322470	rs2523605	rs111509939	1.2e-09	HIV-1 control
chr6	30228416	rs2523750	NA	6.43521e-09	Rheumatoid arthritis
chr6	30068724	rs2524005	rs116687745	2e-09	Lung cancer
chr6	30069957	rs2524005	rs114755061	2e-09	Lung cancer
chr6	30071279	rs2524005	rs116520599	2e-09	Lung cancer
chr6	31240041	rs2524094	NA	1.45e-08	Rheumatoid arthritis (ACPA-positive)
chr7	99580907	rs2525556	rs2301806	3.91e-08	Fibrotic idiopathic interstitial pneumonias (pulmonary fibrosis)
chr7	99581469	rs2525556	rs11761882	3.91e-08	Fibrotic idiopathic interstitial pneumonias (pulmonary fibrosis)
chr2	29986601	rs2541180	rs2631948	1.297e-09	Transmission distortion
chr5	102596720	rs2561477	rs26232	6.52e-10	Rheumatoid arthritis
chr5	102596816	rs2561477	rs26233	6.52e-10	Rheumatoid arthritis
chr5	102608213	rs2561477	rs35801	6.52e-10	Rheumatoid arthritis
chr5	102681381	rs2561477	rs526231	6.52e-10	Rheumatoid arthritis
chr19	21512277	rs2562456	rs61035285	2.3e-10	Analgesic onset
chr19	21751843	rs2562456	rs11085467	2.3e-10	Analgesic onset
chr19	10764914	rs2569512	rs3810154	9.4e-17	Myocardial infarction (MI)
chr8	129076509	rs2608053	rs2720665	1.84e-08	Classical Hodgkin's lymphoma
chr10	51503335	rs2611512	rs7071471	2.7e-12	Prostate cancer
chr10	51503375	rs2611512	rs7090326	2.7e-12	Prostate cancer
chr4	90751109	rs2619360	rs2583980	1.25e-11	Parkinson's disease
chr6	32775821	rs2621332	rs116241175	2.39136e-09	Rheumatoid arthritis
chr12	28406417	rs2638953	rs10843143	6.7e-17	Height
chr12	28614063	rs2638953	rs11049632	6.7e-17	Height
chr16	18939081	rs2650618	rs4780768	7.69e-09	Schizophrenia
chr17	61776538	rs2665838	rs3817181	5.1e-25	Height
chr17	61959740	rs2665838	rs2955250	5.1e-25	Height
chr5	10689768	rs267939	rs3822412	6.01e-12	Ulcerative colitis
chr5	10758562	rs267939	rs267930	6.01e-12	Ulcerative colitis
chr11	1274927	rs2735727	rs2857472	1.17e-08	Fibrotic idiopathic interstitial pneumonias (pulmonary fibrosis)
chr8	11351912	rs2736345	rs922483	5.2e-10	Kawasaki disease
chr8	11352485	rs2736345	rs2736345	5.2e-10	Kawasaki disease
chr6	34618937	rs2744937	rs2744956	1.243e-08	HDL cholesterol
chr6	34759881	rs2744961	rs13215181	4.093e-08	HDL cholesterol
chr6	34759884	rs2744961	rs6934662	4.093e-08	HDL cholesterol
chr5	131707380	rs274546	rs2631361	7.3e-16	Height
chr6	29648398	rs2747430	rs116382748	2.01e-10	Idiopathic membranous nephropathy
chr6	29648506	rs2747430	NA	2.01e-10	Idiopathic membranous nephropathy
chr6	29648564	rs2747430	rs115127091	2.01e-10	Idiopathic membranous nephropathy
chr10	60042576	rs2790216	rs2790189	8.07e-09	Inflammatory bowel disease
chr4	3048207	rs2798296	rs2857843	7.57e-12	Huntington's disease
chr9	34707373	rs2812378	rs10972201	5.18e-10	Rheumatoid arthritis cyclic citrullinated peptide (CCP) positive
chr19	49217305	rs281393	rs281386	3.278e-08	Total cholesterol
chr6	32570439	rs28383344	rs2647063	1.28e-10	Vitiligo
chr6	32577847	rs28383344	rs13206219	1.28e-10	Vitiligo
chr21	43846729	rs2839511	rs2839509	1.17e-08	Generalized vitiligo
chr6	31334601	rs2844576	NA	1.33735e-11	Rheumatoid arthritis
chr6	31240060	rs2844622	NA	3.133e-13	Triglycerides
chr6	30150043	rs2844782	NA	1.22425e-16	Rheumatoid arthritis
chr6	32635904	rs2854272	rs9274617	3.94e-08	Sarcoidosis
chr6	33046915	rs2855430	rs116285914	9.65e-09	Primary biliary cirrhosis
chr12	11880581	rs2856321	rs10845408	4.5e-15	Height
chr6	32653435	rs2856691	NA	2.31648e-30	Rheumatoid arthritis
chr6	32653385	rs2856692	NA	3.21e-09	Primary biliary cirrhosis
chr6	32782030	rs2857106	rs115407432	1.87e-08	HIV-1 control (viral load at set point)
chr6	31496776	rs2857605	rs115497160	4.5e-08	Cervical cancer
chr6	31587870	rs2857694	NA	4.13962e-20	Rheumatoid arthritis
chr6	32578082	rs2858864	rs674313	2.725e-10	Sarcoidosis
chr6	32578143	rs2858864	rs1281937	2.725e-10	Sarcoidosis
chr6	32578653	rs2858864	rs112808533	2.725e-10	Sarcoidosis
chr6	32578656	rs2858864	rs112859328	2.725e-10	Sarcoidosis
chr6	32578917	rs2858864	rs79586391	2.725e-10	Sarcoidosis
chr6	32578970	rs2858864	rs502771	2.725e-10	Sarcoidosis
chr6	32579003	rs2858864	rs502055	2.725e-10	Sarcoidosis
chr6	32571864	rs28605404	rs4380799	1.88e-08	Follicular lymphoma (cancer)
chr6	32571891	rs28605404	rs4566915	1.88e-08	Follicular lymphoma (cancer)
chr6	32576265	rs28605404	rs34811813	1.88e-08	Follicular lymphoma (cancer)
chr6	32576324	rs28605404	rs36202959	1.88e-08	Follicular lymphoma (cancer)
chr6	32577596	rs28605404	rs36097962	1.88e-08	Follicular lymphoma (cancer)
chr6	32577606	rs28605404	rs36233208	1.88e-08	Follicular lymphoma (cancer)
chr6	32577695	rs28605404	rs35406945	1.88e-08	Follicular lymphoma (cancer)
chr6	32636392	rs28605404	rs112488096	1.88e-08	Follicular lymphoma (cancer)
chr6	169968993	rs2867145	rs9371145	1.137e-15	Transmission distortion
chr12	48883012	rs2956467	rs2705127	6.6e-19	Lung cancer
chr6	32575658	rs3021304	rs3021304	1.73591e-124	Rheumatoid arthritis
chr6	25056769	rs303020	rs303001	7.3876e-09	Type 1 diabetes combined control dataset
chr5	131563501	rs3091338	rs113823725	4.47e-08	Crohn's disease
chr6	31465915	rs3093953	rs115543031	3.45e-08	Behcet's disease
chr6	31082987	rs3094216	rs115855818	4.35139e-12	Rheumatoid arthritis
chr4	3259558	rs3095073	rs362283	1.11e-10	Huntington's disease
chr4	3263499	rs3095073	rs3095083	1.11e-10	Huntington's disease
chr6	33050683	rs3097674	NA	2e-08	Rheumatoid arthritis (ACPA-positive)
chr6	31620520	rs3101018	rs115619714	1.57e-09	Rheumatoid arthritis (ACPA-positive)
chr6	33074569	rs3117232	NA	3.83163e-17	Rheumatoid arthritis
chr6	33050654	rs3128960	NA	2e-08	Rheumatoid arthritis (ACPA-positive)
chr6	33050742	rs3128961	NA	2e-08	Rheumatoid arthritis (ACPA-positive)
chr6	32986782	rs3129303	rs114346679	5.77e-11	Type 1 diabetes combined control dataset
chr6	33312308	rs3130014	NA	1.34643e-11	Rheumatoid arthritis
chr6	33130226	rs3130165	rs115164053	3.61405e-13	Rheumatoid arthritis
chr6	32223258	rs3130320	NA	1.17e-12	Idiopathic membranous nephropathy
chr6	31239306	rs3130695	rs116344031	3.2e-08	HIV-1 control
chr6	31103655	rs3131000	rs115153121	1.76e-19	Grave's disease
chr6	30899524	rs3131787	NA	2.4e-74	Myasthenia gravis
chr6	29664452	rs3131886	NA	9.0944e-10	Rheumatoid arthritis
chr6	30187164	rs3132668	NA	7.00862e-20	Rheumatoid arthritis
chr6	32145205	rs3134947	NA	1.82e-14	Antibody titer to hepatitis B vaccination
chr5	1325803	rs31489	rs465498	1.56e-10	Lung cancer
chr2	45608409	rs3213787	rs6746564	2.5e-09	Normal tension glaucoma
chr2	45608418	rs3213787	rs79556457	2.5e-09	Normal tension glaucoma
chr4	87940940	rs340630	rs340648	8.3e-09	Systemic lupus erythematosus (SLE)
chr11	68854012	rs35264875	rs35337391	3.6e-30	Hair color (blond versus brown)
chr11	68861631	rs35264875	rs56140802	3.6e-30	Hair color (blond versus brown)
chr7	149279620	rs354033	rs11766910	4.7e-09	Multiple sclerosis
chr7	149297104	rs354033	rs354042	4.7e-09	Multiple sclerosis
chr1	8021740	rs35675666	rs17523802	1.12e-15	Inflammatory bowel disease
chr1	8021973	rs35675666	rs35675666	1.12e-15	Inflammatory bowel disease
chr1	8046378	rs35675666	rs225120	1.12e-15	Inflammatory bowel disease
chr17	44337429	rs36061720	NA	4.43e-09	Primary biliary cirrhosis
chr5	176326721	rs365132	rs547798	8.4e-14	Age at menopause
chr6	32986835	rs369150	rs116159242	2.94909e-09	Rheumatoid arthritis
chr19	41318899	rs3733829	rs12052092	1e-08	Nicotine dependence (smoking) cigarettes per day
chr15	78907345	rs3743075	rs2869546	6.7e-09	Nicotine dependence (smoking) cigarettes per day
chr20	44564030	rs3746513	rs56324610	4.206e-10	HDL cholesterol
chr20	44594228	rs3746513	rs3746513	4.206e-10	HDL cholesterol
chr16	30671532	rs3747481	rs35629860	1.42e-11	Acenocoumarol (warfarin) maintenance dose
chr16	30773605	rs3747481	rs3812999	1.42e-11	Acenocoumarol (warfarin) maintenance dose
chr6	138173422	rs3757173	rs7753873	7.2e-09	Systemic lupus erythematosus (SLE)
chr19	44287234	rs3760982	rs62116962	1.6e-08	Breast cancer (invasive breast cancer)
chr19	44294849	rs3760982	rs10421887	1.6e-08	Breast cancer (invasive breast cancer)
chr1	157670816	rs3761959	rs7528684	1.02e-09	Persistent TRAb autoantibody positive Grave's disease
chr5	150465603	rs3762999	rs2017638	1.16e-21	Psoriasis
chr6	31587938	rs3763295	NA	8.49304e-26	Rheumatoid arthritis
chr13	24041028	rs3764070	rs11616461	4.07e-12	Hirschsprung’s disease
chr1	210547616	rs3765872	rs60935759	1.07e-08	Schizophrenia
chr4	103519365	rs3774959	rs3774963	3.66e-12	Ulcerative colitis
chr7	2180753	rs3778991	rs3778998	6.73e-10	Testicular germ cell tumor
chr11	65259471	rs3782089	rs1194337	3.6e-13	Height
chr20	39769975	rs3795131	rs3795131	1.945e-14	Total cholesterol
chr1	20142413	rs3806308	rs3820330	1.4e-08	Ulcerative colitis
chr14	22859352	rs3811247	rs3811246	5.8e-15	Neuroblastoma (brain cancer)
chr6	7728428	rs3812163	rs881891	1.2e-23	Height
chr4	190728226	rs3813280	rs2739544	2.65e-09	Biliary atresia
chr11	1907610	rs3817198	rs112907808	1.5e-11	Breast cancer
chr6	33730171	rs3818532	rs13200063	1.65e-10	Coronary artery disease (CAD)
chr15	79231518	rs3825932	rs11638844	3.17e-15	Type 1 diabetes
chr16	89574576	rs382745	rs4785684	1e-09	Burns vs. tans
chr16	89574685	rs382745	rs9935289	1e-09	Burns vs. tans
chr16	89603586	rs382745	rs382745	1e-09	Burns vs. tans
chr6	32627777	rs3828800	rs79471319	4e-08	Joint damage severity in rheumatoid arthritis
chr6	32628605	rs3828800	rs76759466	4e-08	Joint damage severity in rheumatoid arthritis
chr6	32632980	rs3828800	rs28746802	4e-08	Joint damage severity in rheumatoid arthritis
chr6	32634506	rs3828800	rs28746851	4e-08	Joint damage severity in rheumatoid arthritis
chr6	32634545	rs3828800	rs11568831	4e-08	Joint damage severity in rheumatoid arthritis
chr6	32634556	rs3828800	rs11568830	4e-08	Joint damage severity in rheumatoid arthritis
chr6	32634593	rs3828800	rs28746852	4e-08	Joint damage severity in rheumatoid arthritis
chr6	32636062	rs3828800	rs3828799	4e-08	Joint damage severity in rheumatoid arthritis
chr6	32636063	rs3828800	rs3828800	4e-08	Joint damage severity in rheumatoid arthritis
chr6	32636071	rs3828800	rs3828801	4e-08	Joint damage severity in rheumatoid arthritis
chr6	32636351	rs3828800	rs9274656	4e-08	Joint damage severity in rheumatoid arthritis
chr6	32634485	rs3830058	rs9274526	7.0962e-81	Rheumatoid arthritis
chr6	32634508	rs3830058	rs9274528	7.0962e-81	Rheumatoid arthritis
chr6	32634620	rs3830058	rs9274535	7.0962e-81	Rheumatoid arthritis
chr6	32636120	rs3830058	rs3828805	7.0962e-81	Rheumatoid arthritis
chr6	32096244	rs3830076	NA	3.07e-20	Rheumatoid arthritis
chr10	104429746	rs3850699	rs7094325	4.87e-10	Prostate cancer
chr6	26158079	rs3857546	rs7749823	5.13e-13	Idiopathic membranous nephropathy
chr7	50547183	rs3887825	rs11575461	2.62e-09	Childhood acute lymphoblastic leukemia
chr17	38112190	rs3894194	rs8081462	1.4e-10	Asthma
chr11	65579600	rs3903072	rs10896052	1.9e-09	Breast cancer (invasive breast cancer)
chr6	31935567	rs3911893	NA	1.81656e-08	Rheumatoid arthritis
chr10	6178388	rs3920615	rs10400125	1.11e-09	Generalized vitiligo
chr3	49425707	rs3924462	rs7631908	2.42e-08	Crohn's disease
chr3	49459252	rs3924462	rs1464567	2.42e-08	Crohn's disease
chr16	31345023	rs3925075	rs36100148	1.68e-12	Acenocoumarol (warfarin) maintenance dose
chr11	1107565	rs4077759	rs11822200	8.47e-13	Fibrotic idiopathic interstitial pneumonias (pulmonary fibrosis)
chr10	6116975	rs41295061	rs41295065	3.9e-24	Type 1 diabetes
chr6	29916505	rs417162	NA	1.05e-11	Nasopharyngeal carcinoma
chr17	80085341	rs4247357	rs62078306	3.05e-08	Uterine leiomyomata
chr17	80114529	rs4247357	rs9911379	3.05e-08	Uterine leiomyomata
chr8	90739480	rs42490	rs1003843	1.12e-19	Leprosy
chr1	109778237	rs4268379	rs4268379	6.118e-19	LDL cholesterol
chr15	86018746	rs4281668	rs7161880	9.9e-09	Aggressive prostate cancer
chr15	86021187	rs4281668	rs7180213	9.9e-09	Aggressive prostate cancer
chr15	86031260	rs4281668	rs11858817	9.9e-09	Aggressive prostate cancer
chr15	86033184	rs4281668	rs1872074	9.9e-09	Aggressive prostate cancer
chr15	86043007	rs4281668	rs4344688	9.9e-09	Aggressive prostate cancer
chr15	86043020	rs4281668	rs4280192	9.9e-09	Aggressive prostate cancer
chr15	86043398	rs4281668	rs2170736	9.9e-09	Aggressive prostate cancer
chr15	86043485	rs4281668	rs2170735	9.9e-09	Aggressive prostate cancer
chr6	31126232	rs4294047	rs116616662	3.4e-08	HIV-1 control
chr6	31126409	rs4294047	rs116399421	3.4e-08	HIV-1 control
chr6	31146340	rs4294047	rs116217687	3.4e-08	HIV-1 control
chr11	95311422	rs4409785	NA	1.57e-13	Generalized vitiligo
chr6	32430362	rs4428528	NA	1.66721e-37	Type 1 diabetes combined control dataset
chr6	32430508	rs4434496	NA	4.26e-28	Rheumatoid arthritis (ACPA-positive)
chr16	89702204	rs447735	rs463938	1.41254e-10	Hair color (red)
chr16	89707636	rs447735	rs74843342	1.41254e-10	Hair color (red)
chr16	89730314	rs447735	rs258328	1.41254e-10	Hair color (red)
chr3	189356261	rs4488809	rs4488809	1.1e-10	Lung cancer (squamous cell carcinoma)
chr8	126518027	rs4512391	rs4604455	1.133e-12	Triglycerides
chr16	55752923	rs4580160	rs2397777	1.7e-08	Trough concentrations of active metabolite of dabigatran etexilate after treatment with dabigatran etexilate
chr6	151939873	rs4591859	rs6906130	8.6e-09	Breast cancer
chr17	46985593	rs46522	rs61576918	1.81e-08	Coronary artery disease (CAD)
chr2	234819702	rs4663341	rs28901592	1.537e-12	Transmission distortion
chr2	62520742	rs4672495	rs10194794	3.2e-09	Ankylosing spondylitis
chr3	16631546	rs4685345	rs77320748	6.16e-10	Gender
chr4	165877990	rs4691139	rs9762579	3.4e-08	Ovarian cancer (BRCA1-carriers)
chr6	26361430	rs4712980	rs4712981	2.32e-10	Type 1 diabetes combined control dataset
chr6	29720961	rs4713243	NA	1.34266e-23	Rheumatoid arthritis
chr6	29944896	rs4713279	NA	2.39539e-21	Rheumatoid arthritis
chr6	32660023	rs4713581	NA	0	Rheumatoid arthritis
chr6	32660051	rs4713582	NA	2.122e-10	Total cholesterol
chr7	3134593	rs4722404	rs4236317	7.02e-09	Atopic dermatitis
chr7	99725146	rs4729565	rs78225095	1.5e-15	Systolic blood pressure (SBP)
chr19	4247476	rs4740	rs8109160	3.4e-14	T-cell recognition in leukemia patients (minor histocompatibility antigens)
chr19	4256919	rs4740	rs4807555	3.4e-14	T-cell recognition in leukemia patients (minor histocompatibility antigens)
chr12	125320828	rs4765622	rs4765622	4.67e-08	Renal cell carcinoma (renal cancer)
chr12	42692916	rs4768412	rs1961953	3.7e-08	Primary biliary cirrhosis
chr16	28836205	rs4788084	rs4451951	2.6e-13	Type 1 diabetes
chr16	28857645	rs4788084	rs7187776	2.6e-13	Type 1 diabetes
chr16	28890131	rs4788084	rs62037371	2.6e-13	Type 1 diabetes
chr17	25409812	rs4795519	rs2061899	1.29e-12	Chronic myeloid leukemia
chr19	18539744	rs4808801	rs34746918	1.4e-09	Breast cancer (Estrogen receptor positive breast cancer)
chr19	18559657	rs4808801	rs34010330	1.4e-09	Breast cancer (Estrogen receptor positive breast cancer)
chr19	18586519	rs4808801	rs10425982	1.4e-09	Breast cancer (Estrogen receptor positive breast cancer)
chr22	18512094	rs4819660	rs9605498	2.5e-67	Coronary artery disease (CAD) combined control dataset
chr22	18512109	rs4819660	rs9605499	2.5e-67	Coronary artery disease (CAD) combined control dataset
chr22	41777241	rs4822024	rs2234052	6.81e-10	Generalized vitiligo
chr10	49701652	rs4838605	rs10735226	1.87e-09	Diabetic retinopathy in type 2 diabetes
chr16	74700743	rs4888262	rs4887783	5.15e-12	Testicular germ cell tumor
chr14	92795364	rs4904864	rs6575246	1e-09	Eye color (5 category color classification)
chr20	31380309	rs4911259	rs1474738	1.2e-09	Inflammatory bowel disease
chr15	42141503	rs4923918	rs60204464	5.6e-16	Myocardial infarction (MI)
chr6	116338065	rs4946136	rs1890426	3.848e-08	Total cholesterol
chr10	63806563	rs4948496	rs56140430	5.1e-11	Systemic lupus erythematosus (SLE)
chr3	49276077	rs4955439	rs10154992	2.8e-08	Age at menarche
chr3	49542543	rs4955439	rs74471041	2.8e-08	Age at menarche
chr14	22736832	rs4982590	rs79962847	7.85e-10	Neuroblastoma (brain cancer)
chr17	43223292	rs4986172	rs9894577	2.3e-16	Height
chr6	32194339	rs499691	NA	6.51378e-10	Rheumatoid arthritis
chr6	32194392	rs510321	NA	5.11391e-13	Rheumatoid arthritis
chr19	45447178	rs5158	rs5158	2.564e-10	LDL cholesterol
chr16	11380670	rs529866	rs12922733	1.73e-16	Inflammatory bowel disease
chr1	169763807	rs544008	rs79945836	2.391e-08	Maternal transmission distortion
chr1	169763814	rs544008	rs74504221	2.391e-08	Maternal transmission distortion
chr6	32577858	rs566861	rs673336	1.135e-10	Sarcoidosis
chr22	31893613	rs5749286	rs5753659	1.97e-10	End-stage renal disease (non-type 2 diabetes mellitus)
chr22	31893731	rs5749286	rs9609297	1.97e-10	End-stage renal disease (non-type 2 diabetes mellitus)
chr1	109826136	rs590502	rs657420	2.768e-22	Total cholesterol
chr20	61530582	rs6011456	rs6089810	2e-16	Myocardial infarction (MI)
chr20	55030037	rs6024888	rs6024888	1.625e-09	Maternal transmission distortion
chr20	55030081	rs6024888	rs386274	1.625e-09	Maternal transmission distortion
chr20	62066057	rs6062927	rs1108457	4.78e-09	Esophageal squamous cell carcinoma (Esophageal cancer)
chr6	80731014	rs608962	rs239577	3.6e-20	T-cell recognition in leukemia patients (minor histocompatibility antigens)
chr20	47411149	rs6095302	rs80346118	8.32e-09	Kawasaki disease (with coronary artery lesions)
chr20	47411178	rs6095302	rs75587772	8.32e-09	Kawasaki disease (with coronary artery lesions)
chr20	47414239	rs6095302	rs77120386	8.32e-09	Kawasaki disease (with coronary artery lesions)
chr9	21997015	rs61271866	NA	1.02e-08	Glaucoma (normal pressure glaucoma)
chr11	118754353	rs630923	NA	7.07e-09	Inflammatory bowel disease
chr3	127576482	rs6439086	rs6776588	3.888e-08	Maternal transmission distortion
chr4	18008199	rs6449353	rs6842114	7.1e-46	Height
chr4	18023845	rs6449353	rs71603398	7.1e-46	Height
chr8	130720646	rs6470764	rs6470763	1.7e-28	Height
chr8	96100019	rs6471514	rs6471512	1.819e-13	Transmission distortion
chr8	96100175	rs6471514	rs6471513	1.819e-13	Transmission distortion
chr8	96100272	rs6471514	rs6471514	1.819e-13	Transmission distortion
chr8	96100311	rs6471514	rs6471515	1.819e-13	Transmission distortion
chr15	75165751	rs6495122	rs11857695	7.1e-09	Coffee consumption
chr16	10965115	rs6498114	rs7194862	5.8e-10	Celiac disease
chr16	10965126	rs6498114	rs12922863	5.8e-10	Celiac disease
chr16	10965601	rs6498114	rs10445003	5.8e-10	Celiac disease
chr19	11206575	rs6511721	rs6511721	4.3e-12	LDL cholesterol
chr14	101029324	rs6575793	rs6575792	1.7e-10	Age at menarche
chr14	101051193	rs6575793	rs12883220	1.7e-10	Age at menarche
chr1	149080789	rs6673776	rs7526394	2.38e-11	Neuroblastoma (brain cancer)
chr1	222168434	rs6687758	rs12125383	2.27e-09	Colorectal cancer
chr6	32590411	rs674313	rs77869737	2.51e-68	Rheumatoid arthritis
chr6	32632659	rs674313	rs9274389	2.51e-68	Rheumatoid arthritis
chr6	32632660	rs674313	rs9274390	2.51e-68	Rheumatoid arthritis
chr6	32657436	rs674313	rs114055836	2.51e-68	Rheumatoid arthritis
chr3	49902160	rs6762477	rs2883059	1.4e-09	Age at menarche
chr3	23204024	rs6780569	rs9812056	1.04e-09	Type 2 diabetes
chr3	169806816	rs6804193	rs6808369	3.7e-09	Myocardial infarction (MI)
chr3	169921407	rs6804193	rs1684883	3.7e-09	Myocardial infarction (MI)
chr3	169921441	rs6804193	rs1798231	3.7e-09	Myocardial infarction (MI)
chr6	167504880	rs6902119	rs2239826	3.81e-08	Generalized vitiligo
chr6	29934170	rs6914900	NA	2.64572e-18	Rheumatoid arthritis
chr6	26312170	rs6923139	rs9467701	2.79e-17	Idiopathic membranous nephropathy
chr6	32383208	rs6930571	NA	5.13683e-62	Rheumatoid arthritis
chr7	22788274	rs6946509	rs7801406	3.36e-08	Juvenile idiopathic arthritis (including oligoarticular and rheumatoid factor-negative polyarticular JIA)
chr11	64053157	rs694739	rs887314	2.41e-14	Psoriasis and Crohn's disease combined
chr7	38110425	rs6959212	rs940347	1.6e-09	Height
chr8	128434878	rs6999921	rs76696539	7.4e-09	Prostate cancer
chr8	19870693	rs7005359	rs7005359	1.414e-44	Triglycerides
chr9	109578968	rs7027110	rs10116257	2.3e-13	Height
chr10	80841148	rs704010	rs704010	3.7e-09	Breast cancer
chr10	90759613	rs7069750	rs2147420	2.93e-08	Juvenile idiopathic arthritis (including oligoarticular and rheumatoid factor-negative polyarticular JIA)
chr6	31697558	rs707916	NA	7.98507e-09	Rheumatoid arthritis
chr10	50115990	rs7094610	rs7086101	5.7e-10	Systemic lupus erythematosus (SLE)
chr10	12295339	rs7100710	rs11257622	1.12e-08	Type 2 diabetes
chr11	69061959	rs7103126	rs11228608	6.45654e-11	Exceptional Longevity
chr11	111229470	rs7104791	rs12282082	1.9e-11	Celiac disease
chr11	2214016	rs7111341	rs60042129	4.4e-48	Type 1 diabetes
chr11	2214039	rs7111341	rs11564691	4.4e-48	Type 1 diabetes
chr11	36376021	rs7127214	rs10501149	1.9e-08	Juvenile idiopathic arthritis (including oligoarticular and rheumatoid factor-negative polyarticular JIA)
chr11	47062538	rs7127741	rs7113108	2.989e-08	HDL cholesterol
chr15	101786747	rs7166401	rs9672951	2.08e-13	Non-obstructive azoospermia
chr1	151430051	rs7172	rs4971047	1.7e-22	Myocardial infarction (MI)
chr17	65989961	rs7216064	rs7502307	7.4e-11	Lung cancer (squamous cell carcinoma)
chr18	46395022	rs7240004	rs7240004	1.31e-09	Inflammatory bowel disease
chr4	18008232	rs724577	rs2610990	1.39e-16	Birth weight and height
chr19	11266693	rs7251031	rs7251031	1.062e-11	Total cholesterol
chr19	41012190	rs7258094	rs7258094	2.8e-16	Myocardial infarction (MI)
chr2	162101261	rs7309	rs11678980	1.74e-08	Educational attainment
chr6	33082486	rs733210	NA	8.14743e-26	Rheumatoid arthritis
chr13	33160705	rs7332115	rs7994229	5.5e-10	Height
chr1	150738197	rs7412746	rs78685532	6.17e-10	Cutaneous melanoma (skin cancer)
chr14	22854416	rs741711	rs11625919	2.99e-16	Neuroblastoma (brain cancer)
chr4	1797852	rs743682	rs743682	1.21e-23	Chronic lymphocytic leukemia (familial)
chr19	3428834	rs7507204	rs7507204	4.3e-16	Height
chr1	17729903	rs7538876	rs2526828	4.4e-12	Cutaneous basal cell carcinoma (skin cancer)
chr2	127843656	rs754107	rs2164871	2.7e-11	Myocardial infarction (MI)
chr1	244517391	rs7541719	NA	1.481e-12	Transmission distortion
chr1	11045304	rs7547568	rs111574557	2.2e-08	Androgenetic alopecia early age of onset
chr1	24513613	rs7552167	rs78312791	8.5e-12	Psoriasis
chr11	2442003	rs757091	rs2074237	1.04e-09	Type 2 diabetes
chr2	160953049	rs7573270	rs11901072	3.89e-13	Idiopathic membranous nephropathy
chr21	45715814	rs760426	rs760426	4.4e-08	Rheumatoid arthritis
chr4	2938651	rs762847	rs2798287	7.07e-09	Huntington's disease
chr3	15221932	rs7639618	rs9833546	7.3e-11	Knee osteoarthritis
chr3	86758033	rs7642134	rs1837002	3.5e-10	Age at menarche
chr5	60615886	rs7709645	rs6890684	3.8e-08	Schizophrenia
chr5	40486896	rs7720838	rs7720838	4.86e-17	Irritable bowel syndrome
chr5	40679688	rs7730020	rs13186505	8.38e-09	Non-cardia gastric cancer
chr6	32441408	rs7755212	NA	4.6703e-50	Rheumatoid arthritis
chr6	32430729	rs7766843	NA	1.61e-41	Rheumatoid arthritis (ACPA-positive)
chr6	32430752	rs7766854	NA	6.95967e-60	Rheumatoid arthritis
chr6	31239855	rs7767581	NA	1.357e-13	Triglycerides
chr7	116138569	rs7801950	rs2191498	6.211e-19	Maternal transmission distortion
chr7	116138576	rs7801950	rs12669740	6.211e-19	Maternal transmission distortion
chr7	116138599	rs7801950	rs2191499	6.211e-19	Maternal transmission distortion
chr8	10930069	rs7819412	rs17723229	8.58e-09	Triglycerides
chr8	56835673	rs7829816	rs58506995	5.4e-09	Systemic lupus erythematosus (SLE) (females)
chr8	32432753	rs7835688	rs2466077	1.12e-09	Hirschsprung’s disease
chr8	32432796	rs7835688	rs2466076	1.12e-09	Hirschsprung’s disease
chr9	139120043	rs7849585	rs7861829	4.7e-14	Height
chr9	86595070	rs7853377	rs296887	4.5e-08	Height
chr22	41809637	rs79008	rs202635	6.19e-09	Generalized vitiligo
chr22	41940524	rs79008	rs28623192	6.19e-09	Generalized vitiligo
chr10	51544587	rs7920517	rs4304716	1.3e-19	Prostate cancer
chr7	37382465	rs79758729	rs60600003	2.1e-08	Celiac disease
chr7	2812632	rs798489	rs35957220	1.9e-33	Height
chr7	2878707	rs798489	rs2533878	1.9e-33	Height
chr7	2881917	rs798489	rs1636247	1.9e-33	Height
chr7	2760609	rs798502	rs798550	2.61e-15	Ulcerative colitis
chr14	88464887	rs8005161	rs10220572	1.29e-08	Crohn's disease
chr14	88472595	rs8005161	rs8005161	1.29e-08	Crohn's disease
chr16	28861881	rs8049439	rs56040780	2.41e-09	Inflammatory bowel disease
chr16	28875204	rs8049439	rs11864750	2.41e-09	Inflammatory bowel disease
chr16	90024206	rs8051733	rs8051733	3.8e-09	Cutaneous melanoma (skin cancer)
chr6	31697387	rs805305	NA	7.98507e-09	Rheumatoid arthritis
chr17	38115430	rs8071050	rs56340811	6.3e-10	Asthma
chr17	74249094	rs8071545	rs4789260	1.852e-11	Transmission distortion
chr2	15793014	rs807624	rs807601	1.32e-14	Wilms' tumor
chr18	57503378	rs8093763	rs8093763	1.34e-08	Bleomycin sensitivity
chr19	30303352	rs8102137	rs3218027	1.7e-11	Urinary bladder cancer
chr20	25253472	rs8120594	rs73612664	1.52e-09	Esophageal squamous cell carcinoma (Esophageal cancer)
chr20	25513223	rs8120594	rs73597813	1.52e-09	Esophageal squamous cell carcinoma (Esophageal cancer)
chr12	125260267	rs838878	rs838877	6e-14	HDL cholesterol
chr19	18334805	rs874628	rs11666033	1.3e-08	Multiple sclerosis
chr1	38639208	rs883220	rs7544568	2.1e-08	Rheumatoid arthritis
chr16	89386808	rs889574	rs889574	1.5e-09	Skin freckles
chr16	89386934	rs889574	rs1078578	1.5e-09	Skin freckles
chr16	89387088	rs889574	rs1078577	1.5e-09	Skin freckles
chr8	95960767	rs896854	rs1320164	1e-09	Type 2 diabetes
chr6	30080994	rs9261424	NA	8.95549e-12	Rheumatoid arthritis
chr6	30650026	rs9262142	NA	4.66e-16	Idiopathic membranous nephropathy
chr6	31170514	rs9263870	NA	6.6e-11	HIV-1 control
chr6	31234541	rs9264482	rs77994113	6.35252e-11	Rheumatoid arthritis
chr6	31234566	rs9264482	rs112140126	6.35252e-11	Rheumatoid arthritis
chr6	31235127	rs9264482	rs111492590	6.35252e-11	Rheumatoid arthritis
chr6	31235139	rs9264482	rs111524359	6.35252e-11	Rheumatoid arthritis
chr6	31239227	rs9264664	NA	1.612e-13	Triglycerides
chr6	162161619	rs926849	rs926849	3.25e-08	Lumbar disc degeneration
chr6	162161666	rs926849	rs1884158	3.25e-08	Lumbar disc degeneration
[truncated: 82 more rows]

## Sheet: GWD
chr	caQTL pos	GWAS rsID	caQTL rsID	GWAS p-value	GWAS trait
[truncated: 1,186 more rows]

[truncated: 4 more sheets: IBS, LWK, TSI, YRI]
